# Supplementary material for: An Ensemble Classifiers for Improved Prediction of Native–Non-Native Protein–Protein Interaction
Source: Int J Mol Sci. 2024 May 29;25(11):5957. doi: 10.3390/ijms25115957 (PMC11172808; doi:10.3390/ijms25115957)
Supplement: Supplementary file 1 [file ijms-25-05957-s001.zip]

Archive with 14 entries (11 files):
- Dataset/
- Dataset/Training-Testing Dataset/
- Dataset/Training-Testing Dataset/features_1_20.csv
- Dataset/Training-Testing Dataset/features_20_40.csv
- Dataset/Training-Testing Dataset/features_40_60.csv
- Dataset/Training-Testing Dataset/features_60_80.csv
- Dataset/Training-Testing Dataset/features_80_100.csv
- Dataset/Validation Dataset (Independent Dataset)/
- Dataset/Validation Dataset (Independent Dataset)/features_1_20.csv
- Dataset/Validation Dataset (Independent Dataset)/features_20_40.csv
- Dataset/Validation Dataset (Independent Dataset)/features_40_60.csv
- Dataset/Validation Dataset (Independent Dataset)/features_60_80.csv
- Dataset/Validation Dataset (Independent Dataset)/features_80_100.csv
- ijms-3000160-supplementary.pdf
