# Supplementary material for: An Ensemble Classifiers for Improved Prediction of Native–Non-Native Protein–Protein Interaction
Source: Int J Mol Sci. 2024 May 29;25(11):5957. doi: 10.3390/ijms25115957 (PMC11172808; doi:10.3390/ijms25115957)
Supplement: Supplementary file 1 [file ijms-25-05957-s001.zip › Dataset/Training-Testing Dataset/features_1_20.csv]

rmsd_l	rmsd_i	dfnat	dbsa	dnonb_e	dnonb_water	dcom_distance	dhbnum	quality
0.5243407	0.2186593	0.22	-3.8610000000000007	351.554	-911.6999999999971	0.1459999999999999	-5.0	native
0.5083320	0.2129896	0.25	-2.923	238.50900000000001	-1408.800000000003	0.15799999999999992	-4.0	native
0.5378004	0.2441151	0.14	-3.3470000000000013	240.279	-2387.5	0.20100000000000007	-3.0	native
0.6940889	0.2982828	0.17	-4.860000000000001	362.27	-2842.300000000003	0.18399999999999972	-5.0	native
0.6104870	0.2969982	0.16	-5.619	349.431	-2135.9000000000015	0.22599999999999998	-4.0	native
0.5978966	0.2691867	0.15	-4.162000000000001	126.43799999999999	-2735.5	0.16500000000000004	-2.0	native
0.6519385	0.2950520	0.13	-4.492000000000001	143.57600000000002	-1588.5	0.19899999999999984	-1.0	native
0.9335284	0.3350816	0.06	-2.673	364.58500000000004	-2570.699999999997	0.19999999999999973	-6.0	native
0.7761784	0.3532883	0.12	-4.263	44.73799999999994	-2368.800000000003	0.2869999999999999	1.0	native
0.6776040	0.2892196	0.12	-4.146000000000001	78.12	-2563.5	0.262	-2.0	native
0.7896329	0.3508775	0.09	-4.873000000000001	83.01800000000003	-1586.5	0.3009999999999997	0.0	native
0.7002567	0.2661945	0.11	-4.178000000000001	201.152	-2743.5999999999985	0.2809999999999997	-3.0	native
0.5818639	0.2747805	0.18	-2.5890000000000004	0.049999999999954525	-1930.800000000003	0.21099999999999985	-1.0	native
0.7885554	0.3542772	0.14	-4.627000000000001	34.38099999999997	-3072.5999999999985	0.21799999999999997	0.0	native
0.7864162	0.3344806	0.1	-2.3659999999999997	36.78499999999997	-2884.199999999997	0.22599999999999998	-1.0	native
0.6963430	0.3180465	0.17	-2.545	64.27599999999995	-2951.699999999997	0.11599999999999966	-1.0	native
0.6404300	0.3125083	0.16	-2.7569999999999997	70.18799999999999	-2367.300000000003	0.14500000000000002	-3.0	native
0.6788254	0.3143795	0.14	-4.827	151.149	-1264.699999999997	0.21199999999999974	-3.0	native
0.5871002	0.3102874	0.16	-3.186	49.96100000000001	-1223.0999999999985	0.06099999999999994	-1.0	native
0.6337357	0.2743840	0.16	-1.1710000000000012	-42.230999999999995	-942.0	-0.03200000000000003	0.0	native
0.4225968	0.2111743	0.13	-1.3440000000000012	30.024	-1488.5	0.0349999999999997	-1.0	native
0.4511926	0.1847287	0.53	0.10200000000000031	38.021999999999935	-251.6999999999971	0.09499999999999975	-2.0	native
0.5596126	0.2097534	0.29	-1.1560000000000006	257.52799999999996	-1531.0	-0.020000000000000018	-5.0	native
0.5195189	0.2387514	0.26	-1.8900000000000006	242.10899999999998	-499.6999999999971	0.09899999999999975	-3.0	native
0.5446636	0.1823140	0.28	-1.120000000000001	184.78699999999998	-2361.9000000000015	-0.03100000000000014	-4.0	native
0.5398067	0.1893958	0.38	-0.1850000000000005	-49.74800000000005	-299.0	-0.07699999999999996	-1.0	native
0.5664049	0.2365897	0.26	-0.7840000000000007	26.43399999999997	-1308.300000000003	0.06199999999999983	-2.0	native
0.6742288	0.2601825	0.2	-0.2789999999999999	-12.993000000000052	-869.4000000000015	-0.039000000000000146	-1.0	native
0.5543105	0.2387872	0.2	-1.2439999999999998	243.41199999999998	-1705.800000000003	0.010999999999999677	-3.0	native
0.5613124	0.2335907	0.18	-1.0899999999999999	209.41099999999994	-2535.0999999999985	-0.11400000000000032	-2.0	native
0.4338871	0.2082834	0.24	-1.9080000000000013	107.17399999999998	-1974.699999999997	-0.02499999999999991	-2.0	native
0.6161465	0.2027071	0.1	-2.615	119.56399999999996	-2219.699999999997	-0.017000000000000348	-1.0	native
0.8070244	0.2705643	0.09	-1.8120000000000012	122.00599999999997	-2207.5	-0.02499999999999991	-2.0	native
0.7127498	0.2173031	0.13	-2.6270000000000007	190.32599999999996	-556.1999999999971	-0.04300000000000015	-2.0	native
0.7886996	0.2524993	0.11	-2.9030000000000005	106.89599999999996	-1007.0999999999985	-0.06700000000000017	-2.0	native
0.6317286	0.2192830	0.11	-1.886000000000001	53.05099999999993	-922.5999999999985	-0.1030000000000002	0.0	native
0.6294410	0.1943775	0.23	-2.8100000000000005	118.30899999999997	-1110.5999999999985	0.04400000000000004	-2.0	native
0.5012857	0.1779177	0.19	-2.931000000000001	145.14499999999998	-1783.5999999999985	-0.03200000000000003	-2.0	native
0.5834671	0.2217389	0.14	-2.3710000000000004	52.414999999999964	-548.8000000000029	-0.08700000000000019	-1.0	native
0.6081508	0.2659734	0.13	-1.0340000000000007	54.48899999999992	-1477.0	-0.08099999999999996	0.0	native
0.6095002	0.2475157	0.17	-2.274000000000001	133.89599999999996	-1378.5	-0.018000000000000238	0.0	native
0.6328359	0.2218643	0.11	-1.6470000000000002	123.04499999999996	-1459.199999999997	0.06099999999999994	-1.0	native
0.3871237	0.2010028	0.39	-2.013	238.40200000000004	-891.7999999999956	0.08400000000000007	-1.0	non-native
0.4290175	0.2266912	0.24	-3.4689999999999994	358.606	-316.1999999999971	0.03500000000000014	-5.0	non-native
0.3201406	0.2127978	0.31	-3.3360000000000003	360.707	-199.90000000000146	0.06300000000000017	-1.0	non-native
0.3091331	0.2252512	0.29	-2.9339999999999993	322.342	-1002.2999999999956	0.14500000000000002	-4.0	non-native
0.4149168	0.2188552	0.22	-4.816000000000001	327.562	-945.0	0.1070000000000002	-1.0	non-native
0.4980362	0.2593285	0.14	-3.5630000000000006	462.173	-1196.0	0.09800000000000031	-7.0	non-native
0.3984994	0.2368659	0.16	-4.077999999999999	451.363	-1561.2999999999956	0.09300000000000042	-5.0	non-native
0.4958072	0.2350611	0.15	-1.5120000000000005	288.033	-591.2999999999956	-0.01599999999999957	-4.0	non-native
0.3474840	0.2180495	0.14	-0.7899999999999991	239.66200000000003	-428.5	0.017000000000000348	-3.0	non-native
0.3692790	0.2171575	0.15	-1.350999999999999	352.396	-1366.0999999999985	0.009000000000000341	-4.0	non-native
0.4605365	0.2148575	0.26	-2.0139999999999993	313.09299999999996	-364.09999999999854	-0.006999999999999673	-5.0	non-native
0.4142255	0.2029598	0.22	-0.3070000000000004	289.46500000000003	-126.69999999999709	-0.04599999999999982	-5.0	non-native
0.6613320	0.2489469	0.13	-2.007999999999999	212.966	-534.0	-0.05099999999999971	-2.0	non-native
0.5308815	0.2099006	0.3	-1.0009999999999994	129.75800000000004	-142.59999999999854	-0.10899999999999999	-2.0	non-native
0.5665033	0.2288661	0.26	-0.30599999999999916	186.466	-1125.0999999999985	-0.11699999999999999	-3.0	non-native
0.4162813	0.1773208	0.18	-1.266	246.538	-1993.9000000000015	-0.019999999999999574	-3.0	non-native
0.3996046	0.1913852	0.21	0.13700000000000045	156.74699999999996	-1769.199999999997	-0.11499999999999977	-5.0	non-native
0.4020129	0.1856189	0.23	-1.1630000000000003	261.23400000000004	-2772.0999999999985	-0.0389999999999997	-4.0	non-native
0.4822160	0.2095461	0.23	-0.9079999999999995	208.462	-727.1999999999971	-0.10299999999999976	-1.0	non-native
0.4537854	0.2028329	0.18	-0.09100000000000108	218.28999999999996	-1861.699999999997	-0.08999999999999986	-3.0	non-native
0.5203509	0.2436093	0.17	-0.702	208.65800000000002	-662.0	-0.07999999999999963	-2.0	non-native
0.2363683	0.1886215	0.5	-2.1549999999999994	137.75400000000002	-1532.2999999999956	0.10600000000000032	-1.0	non-native
0.2666173	0.1900881	0.32	-3.442	293.322	-2863.199999999997	0.16300000000000026	-3.0	non-native
0.2373896	0.1746347	0.25	-1.4879999999999995	377.363	-2579.9000000000015	0.11100000000000021	-5.0	non-native
0.3557549	0.1947710	0.25	-0.8849999999999998	328.13800000000003	-2958.9000000000015	0.05600000000000005	-4.0	non-native
0.3437431	0.2087405	0.28	-2.8070000000000004	256.07399999999996	-2475.0999999999985	0.02300000000000013	-1.0	non-native
0.4052545	0.2308341	0.37	-1.6180000000000003	212.289	-2101.199999999997	-0.030999999999999694	-1.0	non-native
0.3196327	0.1981770	0.21	-3.3889999999999993	424.478	-2285.0	0.0810000000000004	-5.0	non-native
0.2994492	0.2248909	0.24	-2.9879999999999995	380.263	-3298.5	0.08900000000000041	-5.0	non-native
0.3225378	0.1813233	0.2	-1.9629999999999992	393.205	-2224.7999999999956	0.08000000000000007	-5.0	non-native
0.2863981	0.2095720	0.17	-2.3659999999999997	320.91700000000003	-1678.0999999999985	0.12100000000000044	-5.0	non-native
0.3067273	0.2347908	0.19	-2.689	356.473	-1497.0999999999985	0.14700000000000024	-3.0	non-native
0.2992868	0.2819541	0.17	-2.1159999999999997	412.793	-2569.0	0.08900000000000041	-5.0	non-native
0.2838549	0.2230611	0.21	-1.4019999999999992	300.722	-1828.199999999997	0.04500000000000037	-3.0	non-native
0.3503966	0.2240049	0.19	-0.48600000000000065	212.66700000000003	-2496.7999999999956	0.0030000000000001137	-3.0	non-native
0.2906882	0.2215232	0.13	-2.6820000000000004	383.51	-2345.7999999999956	0.125	-4.0	non-native
0.3597178	0.2503808	0.19	-2.1630000000000003	380.91499999999996	-2151.4000000000015	0.04100000000000037	-5.0	non-native
0.5051095	0.2530285	0.16	-2.9640000000000004	363.393	-1214.5999999999985	0.0030000000000001137	-4.0	non-native
0.4262393	0.2764381	0.2	-2.8100000000000005	354.73199999999997	-2412.0	0.014000000000000234	-3.0	non-native
0.4478625	0.2593456	0.17	-0.7880000000000003	342.645	-2345.7999999999956	-0.008999999999999897	-4.0	non-native
0.4808415	0.2263423	0.19	-3.4130000000000003	316.26599999999996	-2353.7999999999956	0.07200000000000006	-5.0	non-native
0.3472920	0.2308184	0.17	-1.8919999999999995	331.46999999999997	-2053.7999999999956	0.039000000000000146	-6.0	non-native
0.2490430	0.1612171	0.35	-0.10800000000000054	-127.07600000000002	-761.5	-0.03500000000000014	2.0	native
0.2857993	0.1689517	0.4	-0.16500000000000092	21.645999999999958	-2103.5999999999985	-0.02900000000000036	0.0	native
0.3149005	0.1790674	0.31	-0.4820000000000011	-61.95500000000004	-830.9000000000015	-0.04900000000000038	0.0	native
0.2548743	0.1510846	0.29	0.44200000000000017	-71.26499999999999	-1039.2999999999956	0.008000000000000007	1.0	native
0.4155760	0.1737397	0.4	0.3219999999999992	-96.02300000000002	-297.29999999999563	-0.017000000000000348	2.0	native
0.4827785	0.2040620	0.39	1.0389999999999997	-150.986	-760.1999999999971	-0.03200000000000003	3.0	native
0.2971300	0.1677019	0.32	1.6309999999999985	-128.293	-2178.199999999997	-0.125	1.0	native
0.2768345	0.1729151	0.34	0.5459999999999994	-132.29600000000005	-1761.699999999997	-0.09300000000000042	1.0	native
0.2601188	0.1424853	0.33	1.952	12.466999999999985	-1672.5999999999985	-0.1030000000000002	1.0	native
0.2713875	0.1592558	0.26	-0.5020000000000007	-47.249000000000024	-816.5999999999985	-0.0690000000000004	1.0	native
0.2259781	0.1495235	0.23	-0.0940000000000012	43.452999999999975	-1591.5999999999985	-0.05500000000000016	0.0	native
0.3607903	0.1805985	0.33	-0.7990000000000013	31.261999999999944	-2237.199999999997	0.004999999999999893	0.0	native
0.5157160	0.2083724	0.25	-1.4969999999999999	23.234000000000037	-867.9000000000015	0.06099999999999994	0.0	native
0.3089240	0.2180211	0.22	-0.1930000000000014	-20.131999999999948	-1047.4000000000015	-0.028000000000000025	1.0	native
0.3520769	0.1798385	0.31	0.7009999999999987	-155.28200000000004	-393.79999999999563	-0.07600000000000007	2.0	native
0.4540609	0.2120521	0.23	-0.511000000000001	30.587999999999965	-1476.4000000000015	0.0029999999999996696	0.0	native
0.5617906	0.2189312	0.27	-1.2070000000000007	-7.578999999999951	-1647.2999999999956	0.07999999999999963	1.0	native
0.4323787	0.2241570	0.28	0.14700000000000024	-20.000999999999976	-583.6999999999971	0.011999999999999567	0.0	native
0.3656148	0.2163113	0.31	-0.6630000000000003	-60.97900000000004	-2328.199999999997	0.01599999999999957	1.0	native
0.3583713	0.2142978	0.23	0.6979999999999986	2.812999999999988	-1864.199999999997	0.03599999999999959	1.0	native
0.2935696	0.2143545	0.26	0.24899999999999878	10.33299999999997	-1047.699999999997	-0.06200000000000028	-1.0	native
0.4133579	0.2240377	0.27	-1.1620000000000008	89.26799999999997	-214.09999999999854	0.08599999999999985	-3.0	native
0.6179672	0.2272738	0.19	-3.444000000000001	195.15499999999997	-1841.199999999997	0.10199999999999987	-3.0	native
0.5352570	0.2437366	0.19	-1.854000000000001	247.71800000000002	-2044.199999999997	0.0479999999999996	-3.0	native
0.5078662	0.2791191	0.14	-2.49	130.207	-1117.7999999999956	0.10999999999999988	-2.0	native
0.5007681	0.2513740	0.25	-0.625	-37.077	-1605.4000000000015	0.11999999999999966	1.0	native
0.4148544	0.2663150	0.24	-0.3310000000000013	-20.121999999999957	-2275.5999999999985	0.09099999999999975	1.0	native
0.4347818	0.2652571	0.29	-0.26900000000000013	-71.39800000000002	-976.1999999999971	0.07499999999999973	0.0	native
0.3408057	0.2450263	0.29	-0.18400000000000105	35.92100000000005	-847.7999999999956	-0.06800000000000006	-1.0	native
0.4864533	0.2621596	0.28	-2.2620000000000005	24.240999999999985	-1817.5	0.07299999999999995	0.0	native
0.3511826	0.2427855	0.25	-0.5080000000000009	-206.034	102.59999999999854	0.01399999999999979	3.0	native
0.3749042	0.2305355	0.23	-1.2190000000000012	-135.52999999999997	-1608.4000000000015	0.041999999999999815	1.0	native
0.3469811	0.2508499	0.31	0.6589999999999989	-209.721	-1439.9000000000015	-0.07100000000000017	4.0	native
0.3526925	0.2546652	0.33	1.3409999999999993	-234.66999999999996	-799.0	-0.0040000000000000036	3.0	native
0.4520993	0.2898297	0.23	-1.2250000000000014	-127.33500000000004	-556.2999999999956	0.06699999999999973	1.0	native
0.4665956	0.2828526	0.27	-0.838000000000001	-9.356999999999971	-2343.0999999999985	0.019999999999999574	-1.0	native
0.4559901	0.3003736	0.24	-1.482000000000001	-132.17200000000003	-2568.9000000000015	0.08599999999999985	1.0	native
0.5014684	0.2500427	0.26	-1.9260000000000002	42.29200000000003	-2311.7999999999956	0.1499999999999999	-1.0	native
0.3958956	0.2163614	0.28	0.7889999999999997	-189.914	-1647.9000000000015	-0.01100000000000012	1.0	native
0.4049460	0.2708336	0.18	-0.9890000000000008	-171.66100000000006	-2211.0999999999985	0.009999999999999787	2.0	native
0.3483938	0.2426649	0.29	0.5350000000000001	-139.404	-1960.699999999997	-0.08900000000000041	3.0	native
0.3208793	0.2244015	0.31	-0.4720000000000013	-167.788	-1166.0	-0.020000000000000018	4.0	native
0.4530646	0.1832886	0.49	-0.9150000000000009	-82.83000000000004	-769.5999999999985	-0.07500000000000018	5.0	non-native
0.4327093	0.1766145	0.54	0.9279999999999973	-49.29900000000009	-763.3000000000029	-0.1299999999999999	0.0	non-native
0.5402024	0.1898444	0.38	0.013999999999999346	127.15899999999999	-608.8000000000029	-0.11100000000000021	-2.0	non-native
0.3096372	0.2014398	0.34	-0.7600000000000016	77.70399999999995	-1473.800000000003	-0.052000000000000046	0.0	non-native
0.3892456	0.2011708	0.37	-1.3350000000000009	188.2779999999999	-1033.4000000000015	-0.02300000000000013	-2.0	non-native
0.4832932	0.2121399	0.35	-1.8690000000000015	219.64099999999996	-1415.800000000003	-0.07100000000000017	-1.0	non-native
0.3287739	0.2024140	0.43	-2.0280000000000022	222.38799999999992	-1977.0999999999985	-0.028999999999999915	-2.0	non-native
0.3868642	0.1905099	0.4	-2.455000000000002	313.61699999999996	-2157.0	-0.04300000000000015	-3.0	non-native
0.4923875	0.2580143	0.52	-1.5360000000000014	270.506	-2077.5	-0.07299999999999995	-3.0	non-native
0.4419772	0.2356814	0.39	-2.814000000000002	322.8159999999999	-1904.7000000000044	0.05699999999999994	-4.0	non-native
0.3404828	0.2299588	0.39	-2.240000000000002	325.265	-1863.0	-0.027000000000000135	-4.0	non-native
0.5502648	0.2633624	0.45	-0.9810000000000016	219.567	-1371.2000000000044	-0.08199999999999985	-1.0	non-native
0.3778517	0.2095782	0.34	0.39199999999999946	165.43599999999992	-1052.7000000000044	-0.051000000000000156	-3.0	non-native
0.4036861	0.2094563	0.37	-1.7920000000000016	208.43899999999996	-1876.7000000000044	-0.04800000000000004	-2.0	non-native
0.3271468	0.1997395	0.34	-0.46800000000000175	274.1049999999999	-1108.7000000000044	-0.028000000000000025	-4.0	non-native
0.4084082	0.2012356	0.42	-1.602000000000002	336.27399999999994	-1865.0999999999985	0.0129999999999999	-4.0	non-native
0.3963432	0.2198709	0.28	-3.992000000000001	433.35699999999997	-2541.300000000003	0.07399999999999984	-4.0	non-native
0.4379499	0.2106913	0.35	-1.6260000000000012	137.82499999999993	-2440.0	-0.020000000000000018	0.0	non-native
0.4728812	0.2195744	0.31	-0.8250000000000011	107.16899999999998	-1587.7000000000044	-0.051000000000000156	1.0	non-native
0.4152418	0.2199791	0.31	-0.386000000000001	111.3549999999999	-857.0999999999985	-0.017999999999999794	1.0	non-native
0.4017135	0.2282793	0.33	-2.1880000000000024	311.7049999999999	-1352.5999999999985	0.016999999999999904	-2.0	non-native
0.4296599	0.2230479	0.47	-1.5660000000000007	46.56499999999994	-2075.9000000000015	0.0	-3.0	non-native
0.4636375	0.2000568	0.42	-1.0130000000000017	70.66300000000001	-1861.7000000000044	0.04300000000000015	1.0	non-native
0.3596323	0.2476942	0.27	-2.7390000000000008	214.06399999999996	-2564.5	0.1349999999999998	1.0	non-native
0.3338059	0.2226229	0.28	-2.306000000000001	173.33299999999997	-2324.0999999999985	0.1160000000000001	0.0	non-native
0.2947936	0.2230511	0.33	-2.559000000000001	270.529	-2230.5	0.08199999999999985	-2.0	non-native
0.3223445	0.2292315	0.36	-2.323000000000002	299.65999999999997	-2746.0999999999985	0.08999999999999986	-3.0	non-native
0.3245292	0.2243129	0.28	-3.128000000000002	232.50199999999995	-2556.7000000000044	0.07399999999999984	-2.0	non-native
0.3613069	0.2380985	0.29	-2.689000000000002	272.235	-3431.300000000003	0.019000000000000128	-1.0	non-native
0.3002795	0.1904083	0.31	-3.0740000000000016	334.03499999999997	-1657.0	0.07200000000000006	-3.0	non-native
0.4502097	0.2009831	0.19	-2.9510000000000023	377.53399999999993	-1436.5	0.1160000000000001	-5.0	non-native
0.3091410	0.1942845	0.16	-0.979000000000001	424.35999999999996	-2926.800000000003	-0.020999999999999908	-6.0	non-native
0.5489262	0.2242132	0.22	-2.6090000000000018	436.71899999999994	-2891.0999999999985	0.052000000000000046	-7.0	non-native
0.3870753	0.2358138	0.24	-1.9550000000000018	440.53	-2917.2000000000044	0.020999999999999908	-6.0	non-native
0.3533888	0.2168138	0.22	-1.378000000000002	467.352	-2510.9000000000015	-0.006000000000000227	-6.0	non-native
0.5135298	0.2183522	0.19	-1.1850000000000023	284.37299999999993	-3051.5	-0.008999999999999897	-5.0	non-native
0.2290784	0.1757233	0.17	-1.5470000000000024	251.86599999999999	-1835.0999999999985	-0.02499999999999991	-3.0	non-native
0.2715827	0.2159160	0.17	-2.3100000000000023	373.472	-1835.9000000000015	0.021999999999999797	-4.0	non-native
0.3424473	0.1953696	0.2	-2.2780000000000022	469.21599999999995	-3090.2000000000044	0.01200000000000001	-5.0	non-native
0.4243399	0.2088758	0.16	-1.6390000000000011	425.58799999999997	-2993.0999999999985	-0.020999999999999908	-6.0	non-native
0.3272005	0.2098992	0.21	-2.7840000000000007	466.28799999999995	-2947.5	-0.028000000000000025	-6.0	non-native
0.3944400	0.2086080	0.15	-2.6160000000000014	568.632	-4042.5999999999985	-0.05500000000000016	-7.0	non-native
0.3611973	0.1357207	0.26	-0.009000000000000341	80.07400000000001	-1286.4000000000015	0.03299999999999992	-1.0	native
0.3305029	0.1683715	0.33	1.2850000000000001	60.899	-1555.6000000000058	-0.02300000000000013	-1.0	native
0.4595215	0.1585777	0.44	2.4350000000000005	-182.733	-692.9000000000015	0.08499999999999996	2.0	native
0.5193323	0.1751296	0.4	1.4450000000000003	-183.70499999999998	35.299999999995634	0.06599999999999984	2.0	native
0.5244285	0.1681629	0.31	1.612	17.567999999999984	-2110.0	0.08499999999999996	1.0	native
0.5986419	0.1906195	0.24	0.34500000000000064	38.45100000000002	-1394.0	0.12299999999999978	0.0	native
0.4088621	0.1848862	0.39	0.31400000000000006	-45.786	-1860.6000000000058	0.016000000000000014	1.0	native
0.3709652	0.1855414	0.46	2.6720000000000006	-149.02000000000004	-2195.7000000000044	-0.1080000000000001	2.0	native
0.3797375	0.1687645	0.41	1.564	-104.41500000000002	-1687.6000000000058	-0.015000000000000124	1.0	native
0.3799484	0.1950910	0.43	1.4969999999999999	-74.71499999999997	-3088.5	-0.07699999999999996	2.0	native
0.6500390	0.1871156	0.41	1.0359999999999996	-29.293000000000006	-2946.600000000006	0.07600000000000007	1.0	native
0.4491067	0.1788039	0.44	-0.3810000000000002	39.37099999999998	-2609.7000000000044	0.09099999999999975	0.0	native
0.5705705	0.2221886	0.35	-1.1479999999999997	-86.875	-2869.800000000003	0.17999999999999972	2.0	native
0.3206172	0.1714386	0.46	0.673	43.83800000000002	-2577.0	0.04899999999999993	0.0	native
0.3710380	0.1784914	0.44	1.3170000000000002	-9.856999999999971	-1917.0	-0.006000000000000227	0.0	native
0.4173654	0.2115264	0.46	-0.3769999999999989	-1.961999999999989	-2675.7000000000044	0.09499999999999975	1.0	native
0.5459581	0.2205510	0.45	1.0969999999999995	14.343000000000018	-1060.800000000003	0.15200000000000014	1.0	native
0.5853652	0.2162278	0.36	-0.05599999999999916	123.51400000000001	-1484.2000000000044	0.20299999999999985	0.0	native
0.5098281	0.2628665	0.32	0.19400000000000084	116.882	-2098.600000000006	0.16100000000000003	0.0	native
0.5125772	0.2478774	0.3	-0.45099999999999874	115.92599999999999	-1717.5	0.16000000000000014	-2.0	native
0.5340109	0.2051342	0.44	1.436	-29.891999999999996	-1380.300000000003	0.09299999999999997	0.0	native
0.2726710	0.1636354	0.44	2.0250000000000004	-163.36399999999998	-966.9000000000015	-0.07800000000000029	2.0	native
0.4545296	0.1708186	0.31	-0.09600000000000009	52.62099999999998	-2478.300000000003	-0.028999999999999915	-1.0	native
0.2864532	0.2087068	0.21	1.112	161.32	-1661.300000000003	-0.13200000000000012	-2.0	native
0.4203592	0.2402184	0.37	0.5080000000000009	-100.49700000000001	-941.9000000000015	0.08499999999999996	1.0	native
0.3095587	0.2299883	0.32	-0.3769999999999989	28.204000000000008	-900.2000000000044	-0.008000000000000007	-1.0	native
0.4185436	0.2894939	0.36	-0.18399999999999928	1.9940000000000282	-972.1000000000058	0.01100000000000012	0.0	native
0.2612275	0.2028613	0.49	1.604000000000001	-239.02000000000004	-1678.300000000003	-0.016000000000000014	3.0	native
0.2991425	0.1937789	0.38	0.75	-115.04699999999997	-1774.7000000000044	-0.0009999999999998899	1.0	native
0.3207150	0.2306252	0.39	1.58	56.37099999999998	-1778.5	-0.07000000000000028	0.0	native
0.3539401	0.2505465	0.4	2.2200000000000006	-260.69800000000004	-64.30000000000291	-0.09600000000000009	4.0	native
0.4538819	0.2000728	0.44	2.530000000000001	-163.73099999999994	-2722.100000000006	-0.10199999999999987	2.0	native
0.4721906	0.1963410	0.3	3.0760000000000005	-313.819	-1848.5	-0.10099999999999998	4.0	native
0.6360621	0.2048436	0.27	3.202	-285.99100000000004	-1962.800000000003	-0.15500000000000025	2.0	native
0.5982614	0.2195257	0.23	2.846	-364.60999999999996	-1046.9000000000015	-0.14300000000000024	2.0	native
0.5859495	0.1939468	0.18	1.6310000000000002	-306.12100000000004	-1634.4000000000015	-0.07600000000000007	3.0	native
0.3958009	0.1591618	0.37	4.708000000000002	-207.28799999999995	-2360.0	-0.19799999999999995	2.0	native
0.5194291	0.2015747	0.12	-0.12599999999999945	60.60899999999998	-1402.300000000003	-0.05400000000000027	-1.0	native
0.5035377	0.1911204	0.3	4.420999999999999	-131.57599999999996	-1992.0	-0.20500000000000007	3.0	native
0.2980419	0.1884588	0.36	1.9450000000000003	-107.74700000000001	-1760.5	-0.18100000000000005	2.0	native
0.3636601	0.2155103	0.36	1.5839999999999996	-74.685	-2414.100000000006	-0.11399999999999988	2.0	native
0.3351371	0.1847932	0.29	1.498000000000001	-109.185	-2281.4000000000015	-0.13500000000000023	2.0	native
0.4849918	0.1876177	0.33	-0.10100000000000087	11.322999999999979	-623.3000000000029	0.1379999999999999	4.0	non-native
0.3848918	0.2136180	0.31	-1.998000000000001	231.01999999999998	-1379.0	0.14399999999999968	1.0	non-native
0.5003023	0.2681535	0.26	-2.537000000000001	216.55600000000004	-1460.6000000000058	0.08599999999999985	1.0	non-native
0.5738179	0.2661514	0.23	-2.0389999999999997	242.25400000000002	-760.0	0.07599999999999962	1.0	non-native
0.3583781	0.2238019	0.27	-3.235000000000001	289.59900000000005	-289.6000000000058	0.1339999999999999	-1.0	non-native
0.4341205	0.2351233	0.33	-2.394	219.688	-412.8000000000029	0.054999999999999716	0.0	non-native
0.4003923	0.2002876	0.32	-2.1080000000000005	335.91099999999994	-1532.800000000003	0.03699999999999992	-2.0	non-native
0.4739355	0.2190122	0.26	-1.6630000000000003	370.674	-52.0	0.054999999999999716	-2.0	non-native
0.4004196	0.2047515	0.31	-1.8310000000000013	360.699	-634.1000000000058	0.03599999999999959	-2.0	non-native
0.3487463	0.1935154	0.3	-1.761000000000001	288.64	-347.90000000000146	0.03999999999999959	0.0	non-native
0.3933568	0.1679997	0.28	-1.4879999999999995	374.017	-1851.7000000000044	0.05899999999999972	-2.0	non-native
0.4563083	0.1906520	0.29	-0.9749999999999996	228.356	-888.2000000000044	-0.001000000000000334	1.0	non-native
0.4948006	0.2091145	0.26	-1.697000000000001	407.543	-1043.1000000000058	0.03599999999999959	-2.0	non-native
0.4270800	0.2123721	0.27	-0.8209999999999997	380.315	-1274.5	-0.02100000000000035	-1.0	non-native
0.4962312	0.2191201	0.27	-3.117000000000001	263.442	-1445.4000000000015	0.004999999999999893	1.0	non-native
0.4522468	0.1906293	0.25	-0.14700000000000024	211.80399999999997	-180.20000000000437	-0.007000000000000117	1.0	non-native
0.4967531	0.2104506	0.27	-1.998000000000001	376.20799999999997	-2503.7000000000044	0.054999999999999716	-2.0	non-native
0.4246758	0.2247427	0.25	-1.7390000000000008	390.755	-1526.1000000000058	0.10999999999999988	-2.0	non-native
0.3636360	0.1956026	0.32	-1.388	359.574	-1315.1000000000058	0.03399999999999981	-1.0	non-native
0.3806189	0.1774700	0.27	-1.0990000000000002	371.801	-1059.7000000000044	0.020999999999999908	-2.0	non-native
0.4413678	0.2334554	0.25	-0.30600000000000094	341.61799999999994	-2115.9000000000015	0.06199999999999983	-2.0	non-native
0.5208130	0.1813489	0.44	-2.1479999999999997	171.59199999999998	-1021.3000000000029	0.04999999999999982	-1.0	non-native
0.7827645	0.2474904	0.36	-3.194000000000001	226.75900000000001	-647.5	0.054999999999999716	-3.0	non-native
0.4297478	0.2052373	0.36	-2.099	260.972	-918.9000000000015	0.11799999999999988	-1.0	non-native
0.4290633	0.1531037	0.46	0.028999999999999915	215.90099999999995	-1881.6000000000058	0.11299999999999999	0.0	non-native
0.4277000	0.1672732	0.37	-0.28000000000000114	252.04999999999995	-619.3000000000029	0.053999999999999826	-1.0	non-native
0.5470605	0.2302138	0.41	-2.583	297.65099999999995	-1734.9000000000015	0.05899999999999972	0.0	non-native
0.3747510	0.1986590	0.32	-1.4890000000000008	322.69399999999996	-1878.5	0.09999999999999964	0.0	non-native
0.4988961	0.2115438	0.39	-1.3499999999999996	218.216	-760.2000000000044	0.0	1.0	non-native
0.3692839	0.1671970	0.35	-0.963000000000001	175.947	-559.0	0.029999999999999805	-1.0	non-native
0.4190219	0.2288484	0.41	-2.09	280.96500000000003	-1843.5	0.03200000000000003	-1.0	non-native
0.3389216	0.1741351	0.32	-1.5540000000000003	327.312	-1662.7000000000044	0.04999999999999982	-2.0	non-native
0.4370906	0.2011294	0.4	-3.0600000000000005	320.40099999999995	-1752.800000000003	0.08499999999999996	0.0	non-native
0.5532753	0.2748556	0.36	-2.3019999999999996	317.265	-1527.2000000000044	0.06499999999999995	-1.0	non-native
0.4533410	0.2544044	0.36	-2.553000000000001	350.672	-587.2000000000044	0.09999999999999964	-2.0	non-native
0.3381547	0.2381539	0.36	-3.6080000000000005	338.02700000000004	-2613.100000000006	0.17099999999999982	-1.0	non-native
0.4405348	0.1990607	0.38	-1.0890000000000004	265.34299999999996	-2584.5	0.04599999999999982	0.0	non-native
0.4718378	0.2161213	0.36	-3.046000000000001	341.30600000000004	-1121.300000000003	0.10099999999999998	-3.0	non-native
0.4240550	0.2117690	0.37	-3.219000000000001	213.71399999999994	-2256.4000000000015	0.11499999999999977	-1.0	non-native
0.5857600	0.2424437	0.33	-3.4060000000000006	318.726	-1929.300000000003	0.054999999999999716	-1.0	non-native
0.4722305	0.2180901	0.31	-2.979000000000001	324.69100000000003	-991.3000000000029	0.07899999999999974	-2.0	non-native
0.4738196	0.2765643	0.41	-3.4190000000000005	330.85400000000004	-1008.2000000000044	0.1259999999999999	-2.0	non-native
0.3777376	0.1809571	0.26	1.7080000000000002	66.74399999999997	-1644.800000000003	-0.03200000000000003	-2.0	native
0.4047899	0.2504282	0.29	-1.6950000000000003	18.71999999999997	-2982.699999999997	0.052999999999999936	-1.0	native
0.5412484	0.3072684	0.17	-2.167	8.82899999999995	-2195.4000000000015	0.054999999999999716	-1.0	native
0.6595681	0.3715921	0.17	-4.246	-30.237000000000023	-3146.0999999999985	0.1339999999999999	0.0	native
0.6727311	0.3603245	0.25	-3.2089999999999996	86.041	-1847.199999999997	0.19099999999999984	-1.0	native
0.5374383	0.3159312	0.09	-2.8740000000000006	72.70599999999996	-2862.0	0.08699999999999974	-2.0	native
0.5660309	0.3232191	0.14	-1.923	-63.64000000000004	-1986.5999999999985	0.08299999999999974	-1.0	native
0.6189798	0.3204637	0.1	-2.0570000000000004	40.502999999999986	-1492.9000000000015	0.04999999999999982	-2.0	native
0.5404756	0.3109291	0.2	-2.1590000000000007	117.98499999999996	-2407.699999999997	0.0030000000000001137	-3.0	native
0.9990994	0.4152238	0.17	-3.008000000000001	230.45599999999996	-1476.0	0.11699999999999999	-2.0	native
1.0594481	0.4196906	0.14	-5.423	214.14099999999996	-2132.5	0.1559999999999997	-4.0	native
0.9695119	0.3819876	0.15	-3.9299999999999997	175.76699999999997	-3414.9000000000015	0.14500000000000002	-2.0	native
1.0722986	0.3433776	0.12	-3.923	216.28099999999998	-2154.4000000000015	0.15300000000000002	-3.0	native
0.5956621	0.2674761	0.1	-4.014000000000001	125.61599999999999	-1964.800000000003	-0.008000000000000007	-1.0	native
0.5541552	0.2740940	0.1	-2.776	127.49699999999996	-1851.5	0.03299999999999992	-2.0	native
0.4551377	0.3055398	0.08	-3.2360000000000007	10.797999999999945	-1152.0999999999985	0.052999999999999936	0.0	native
0.4434012	0.2695601	0.07	-3.4640000000000004	60.476	-1465.4000000000015	-0.03699999999999992	0.0	native
0.5561503	0.3311827	0.09	-4.963000000000001	207.18299999999996	-1130.4000000000015	0.1280000000000001	-3.0	native
0.4171281	0.3081634	0.08	-1.5229999999999997	-9.02800000000002	-1133.0999999999985	0.028999999999999915	-1.0	native
0.4509806	0.3132831	0.13	-2.4749999999999996	-121.12200000000007	-1168.800000000003	0.06400000000000006	3.0	native
0.5926220	0.2870707	0.11	-2.718	20.077999999999975	-2400.0999999999985	-0.008000000000000007	0.0	native
0.4204429	0.2266623	0.31	-1.9930000000000003	32.66199999999998	-1759.800000000003	0.07799999999999985	-1.0	native
0.6269470	0.2643639	0.12	-2.8499999999999996	194.92999999999998	-1008.0999999999985	0.19700000000000006	-3.0	native
0.5083182	0.2169418	0.32	-0.729000000000001	48.240999999999985	-1686.9000000000015	0.1299999999999999	-1.0	native
0.6820373	0.2419123	0.27	-2.817	46.389999999999986	-2177.699999999997	0.2589999999999999	0.0	native
0.6161411	0.2214424	0.26	-2.2110000000000003	76.20499999999998	-1857.9000000000015	0.22299999999999986	-2.0	native
0.6125703	0.1931127	0.36	-1.9090000000000007	56.825999999999965	-1915.5999999999985	0.20999999999999996	-1.0	native
0.6910731	0.2352560	0.28	-1.0229999999999997	31.262999999999977	-2022.5999999999985	0.2250000000000001	-2.0	native
0.5460206	0.2495101	0.28	-1.6020000000000003	111.57599999999996	-1490.5999999999985	0.19599999999999973	-2.0	native
0.6045989	0.2358234	0.26	-2.6140000000000008	83.34499999999997	-1979.0	0.18900000000000006	0.0	native
0.7411723	0.2736771	0.3	-2.6400000000000006	57.99499999999995	-1935.0999999999985	0.3129999999999997	-1.0	native
0.8374699	0.3472762	0.23	-5.464	123.23499999999996	-1763.9000000000015	0.2869999999999999	-1.0	native
0.6845585	0.2846715	0.13	-0.5300000000000011	-107.019	-1340.5999999999985	0.129	-1.0	native
0.8179785	0.2828369	0.2	0.27500000000000036	-26.211000000000013	-1733.0999999999985	0.125	-2.0	native
0.7500351	0.2886801	0.2	1.802999999999999	-130.66100000000006	-1922.4000000000015	0.11099999999999977	0.0	native
0.7056171	0.2764669	0.22	0.7789999999999999	-47.58100000000002	-2467.199999999997	0.05899999999999972	0.0	native
0.5933705	0.2721823	0.18	2.4979999999999993	-35.90100000000001	-3215.0	0.05600000000000005	-1.0	native
0.6900136	0.2636742	0.2	-0.625	-103.40700000000004	-2271.300000000003	0.07099999999999973	1.0	native
0.8612074	0.3095484	0.23	-0.8280000000000012	-44.398000000000025	-1619.9000000000015	0.0259999999999998	-2.0	native
0.7080041	0.2929534	0.26	-0.7000000000000011	-62.29400000000004	-2562.0999999999985	0.028000000000000025	-1.0	native
0.7618690	0.2974127	0.23	-2.8580000000000005	52.03699999999998	-2121.699999999997	0.13099999999999978	-2.0	native
0.5358909	0.2714362	0.19	-1.8940000000000001	7.014999999999986	-1961.699999999997	0.03299999999999992	-1.0	native
0.4148192	0.1734993	0.22	-4.119	194.08300000000003	-299.5	0.19399999999999995	-1.0	non-native
0.6394615	0.2582005	0.18	-4.541	124.60400000000004	-2525.2000000000044	0.24299999999999988	0.0	non-native
0.5895437	0.2487842	0.13	-5.611000000000001	172.02900000000005	-1549.7000000000044	0.242	1.0	non-native
0.5786850	0.2683050	0.11	-4.793000000000001	172.70700000000005	-2020.800000000003	0.1160000000000001	-1.0	non-native
0.6199968	0.2967198	0.11	-4.75	98.46800000000002	-2252.2000000000044	0.2200000000000002	1.0	non-native
0.4650765	0.2605972	0.12	-2.776	77.19200000000001	-1474.4000000000015	0.018000000000000238	-1.0	non-native
0.5710832	0.3101487	0.07	-4.324	64.39000000000004	-2541.600000000006	0.15700000000000003	1.0	non-native
0.5194816	0.2689638	0.1	-3.5970000000000013	100.13000000000005	-2343.4000000000015	0.07699999999999996	0.0	non-native
0.5054333	0.2459641	0.09	-4.793000000000001	233.54900000000004	-1606.4000000000015	0.12400000000000011	-2.0	non-native
0.6973101	0.3306022	0.04	-5.6690000000000005	86.34900000000005	-2136.7000000000044	0.15700000000000003	1.0	non-native
0.6211463	0.2580270	0.19	-5.191000000000001	129.16700000000003	-2381.4000000000015	0.27700000000000014	0.0	non-native
0.4731687	0.2463553	0.13	-4.290000000000001	141.81300000000005	-2096.100000000006	0.19200000000000017	1.0	non-native
0.5775113	0.2840611	0.11	-2.755000000000001	154.65700000000004	-2264.5	0.14100000000000001	0.0	non-native
0.4236249	0.2418171	0.16	-3.6050000000000004	141.372	-2493.2000000000044	0.16900000000000004	0.0	non-native
0.6607804	0.2483675	0.16	-4.051	112.76000000000005	-1145.7000000000044	0.2799999999999998	0.0	non-native
0.7504049	0.2680290	0.26	-3.594000000000001	62.311000000000035	-1960.300000000003	0.262	1.0	non-native
0.8418685	0.2949830	0.18	-2.253	116.44300000000004	-2797.9000000000015	0.29400000000000004	0.0	non-native
0.6503269	0.2707449	0.13	-3.9060000000000006	31.771000000000015	-2492.9000000000015	0.2549999999999999	1.0	non-native
0.5910248	0.2418575	0.26	-1.9450000000000003	93.53700000000003	-1105.5	0.26000000000000023	1.0	non-native
0.6024215	0.2506539	0.25	-2.668000000000001	72.75200000000001	-2286.9000000000015	0.2560000000000002	1.0	non-native
0.6240878	0.2474872	0.34	-1.5570000000000004	59.322	-1432.5	0.18900000000000006	1.0	non-native
0.2462557	0.1649118	0.52	1.395999999999999	-74.17299999999994	-516.6000000000058	-0.06400000000000006	1.0	non-native
0.2156138	0.1324883	0.56	1.625	-95.762	232.79999999999563	-0.06800000000000006	2.0	non-native
0.2043602	0.1355337	0.34	-0.44400000000000084	158.89300000000003	-1605.300000000003	0.01100000000000012	-2.0	non-native
0.2981067	0.1527472	0.28	-2.107000000000001	185.144	-2181.4000000000015	0.06300000000000017	-1.0	non-native
0.4756235	0.2083613	0.29	-2.976000000000001	88.98000000000002	-1561.2000000000044	0.17899999999999983	0.0	non-native
0.5717989	0.2364728	0.23	-3.2510000000000012	216.07000000000002	-1886.5	0.2589999999999999	-1.0	non-native
0.6006350	0.2406953	0.29	-3.7750000000000004	234.65700000000004	-2178.9000000000015	0.2669999999999999	-2.0	non-native
0.5139441	0.1848025	0.27	-2.8900000000000006	142.66400000000004	-597.9000000000015	0.16199999999999992	-1.0	non-native
0.6565705	0.2464613	0.15	-4.716000000000001	211.70100000000002	-2286.4000000000015	0.2490000000000001	-1.0	non-native
0.8004676	0.2914228	0.09	-3.928000000000001	209.44100000000003	-2696.4000000000015	0.2560000000000002	-1.0	non-native
0.5108911	0.2278150	0.23	-2.755000000000001	150.25400000000002	-1544.1000000000058	0.14300000000000024	-1.0	non-native
0.5730513	0.2164625	0.26	-3.0060000000000002	125.77300000000002	-1240.9000000000015	0.21399999999999997	-1.0	non-native
0.6672261	0.2546756	0.29	-2.2570000000000014	46.351	-1662.2000000000044	0.18599999999999994	-1.0	non-native
0.4011315	0.2112462	0.27	-1.795	19.706000000000017	-1985.5	0.08199999999999985	2.0	non-native
0.4500355	0.2496644	0.32	-3.3390000000000004	79.15900000000005	-1472.5	0.1379999999999999	-1.0	non-native
0.6175711	0.2523936	0.25	-3.8050000000000015	118.269	-2166.300000000003	0.19799999999999995	1.0	non-native
0.4496595	0.2506837	0.32	-2.793000000000001	116.293	-1567.7000000000044	0.14400000000000013	1.0	non-native
0.6831079	0.2568426	0.28	-3.032	91.59700000000004	-2495.300000000003	0.2250000000000001	0.0	non-native
0.5829880	0.2462105	0.26	-3.6020000000000003	121.09800000000001	-1496.4000000000015	0.21499999999999986	0.0	non-native
0.5905524	0.2298165	0.24	-2.167	72.42200000000003	-1925.800000000003	0.13200000000000012	0.0	non-native
0.5608174	0.2153425	0.34	-1.625	100.79000000000002	-2118.0	0.11100000000000021	0.0	non-native
1.0192363	0.2429310	0.38	-0.8610000000000007	244.46300000000008	-1274.2000000000044	-0.04900000000000038	-1.0	native
0.9015729	0.3918163	0.27	-4.576999999999998	420.46500000000003	-742.7000000000044	-0.08699999999999974	-2.0	native
0.5562498	0.3727580	0.31	-6.527999999999999	362.954	-595.5	0.022999999999999687	-2.0	native
0.7926519	0.4096220	0.32	-5.34	351.90000000000003	-1275.7000000000044	0.35799999999999965	-2.0	native
0.7222084	0.4374596	0.27	-3.6049999999999986	359.75500000000005	-2260.300000000003	0.25899999999999945	-1.0	native
0.8649821	0.4700222	0.26	-3.8999999999999986	317.783	-438.0	0.31700000000000017	-3.0	native
1.0451262	0.4873232	0.23	-6.017999999999999	379.396	-802.2000000000044	0.3099999999999996	-2.0	native
0.7666590	0.4975778	0.17	-6.693	436.76200000000006	-1281.300000000003	0.42100000000000026	-5.0	native
0.7778443	0.3533030	0.16	-5.651	346.838	-1962.800000000003	0.391	-5.0	native
0.8269622	0.3742164	0.19	-5.0649999999999995	281.10900000000004	-339.70000000000437	0.24599999999999955	-3.0	native
0.8921718	0.3562111	0.17	-6.299999999999999	204.00400000000002	-2178.800000000003	0.3780000000000001	-1.0	native
1.0608112	0.3455241	0.12	-7.244999999999999	426.394	-59.30000000000291	0.1689999999999996	-4.0	native
0.8700933	0.3832333	0.19	-5.039999999999999	98.47199999999998	367.09999999999854	0.3440000000000003	-1.0	native
1.2127638	0.3531721	0.16	-7.0649999999999995	327.18100000000004	-973.0	0.3979999999999997	-3.0	native
0.7961462	0.3107648	0.19	-6.422999999999998	527.572	-1664.4000000000015	0.12699999999999978	-5.0	native
0.7009399	0.3574934	0.14	-4.940999999999999	403.95200000000006	-856.4000000000015	0.12599999999999945	-3.0	native
0.3887296	0.3117241	0.12	-5.613999999999999	392.78000000000003	-573.4000000000015	0.03200000000000003	-5.0	native
0.4970732	0.2905526	0.16	-5.765999999999998	322.317	238.1999999999971	0.06099999999999994	-4.0	native
0.3100385	0.2864652	0.13	-1.4629999999999974	-35.057000000000016	-244.0	-0.06400000000000006	2.0	native
0.4782968	0.2466417	0.13	-1.4130000000000003	8.869000000000028	-2055.7000000000044	0.011999999999999567	-1.0	native
0.3244531	0.3370950	0.2	-1.5470000000000006	230.21400000000006	-864.5	-0.03399999999999981	-1.0	native
0.5727029	0.2645917	0.32	-3.7779999999999987	380.30600000000004	680.5999999999985	0.09199999999999964	-2.0	native
0.5273285	0.3374960	0.33	-7.312999999999999	440.451	-754.7000000000044	0.34999999999999964	-3.0	native
0.6616887	0.3696914	0.22	-8.091	564.077	-3390.100000000006	0.391	-5.0	native
0.5721428	0.3729150	0.34	-4.241	434.75100000000003	-2035.2000000000044	-0.015000000000000568	-4.0	native
1.0722967	0.2734312	0.26	-4.904999999999999	328.83000000000004	-303.70000000000437	-0.06099999999999994	-4.0	native
0.8464973	0.3101116	0.19	-6.0169999999999995	664.4200000000001	-1923.2000000000044	0.1739999999999995	-6.0	native
0.7783844	0.3410147	0.13	-1.5489999999999995	304.221	-2494.2000000000044	-0.023000000000000576	-3.0	native
0.5723099	0.4094991	0.21	-6.2719999999999985	350.451	-615.5	0.16800000000000015	-3.0	native
1.1016153	0.4069660	0.17	-6.565999999999999	500.843	-1602.4000000000015	0.24099999999999966	-4.0	native
0.6310768	0.3954435	0.17	-6.745999999999999	302.334	-1440.4000000000015	0.33999999999999986	0.0	native
0.8743613	0.4987473	0.22	-5.950999999999999	296.12	-1250.7000000000044	0.23499999999999943	1.0	native
0.9815127	0.4566216	0.21	-7.0699999999999985	403.71000000000004	-575.4000000000015	0.03699999999999992	0.0	native
0.5547153	0.3023246	0.15	-6.5539999999999985	235.84199999999998	-1299.1000000000058	0.3120000000000003	-2.0	native
0.6302523	0.4116146	0.16	-7.052999999999999	305.961	-915.9000000000015	0.09699999999999953	0.0	native
1.0268227	0.4188924	0.14	-5.981	371.51800000000003	-1042.0	0.14400000000000013	-1.0	native
0.7020016	0.3457820	0.13	-7.155999999999999	383.66600000000005	491.1999999999971	0.17900000000000027	-2.0	native
0.7656633	0.4048691	0.12	-7.777999999999999	435.105	-905.8000000000029	0.2869999999999999	-2.0	native
1.2218509	0.5673674	0.13	-6.872999999999999	411.80800000000005	142.29999999999563	0.42900000000000027	-2.0	native
1.2319252	0.4987448	0.15	-6.594999999999999	427.264	-1134.0	0.41800000000000015	-3.0	native
1.0972248	0.4725688	0.09	-6.728	394.278	-744.7000000000044	0.3330000000000002	-3.0	native
1.0012817	0.4606282	0.17	-7.786999999999999	294.88800000000003	-821.2000000000044	0.16000000000000014	-2.0	native
0.5962732	0.1727944	0.19	-1.8739999999999988	162.7539999999999	-71.5	0.18399999999999928	-1.0	non-native
0.8974385	0.2601051	0.06	-3.314	274.74899999999997	-2169.0999999999985	0.1509999999999998	-3.0	non-native
1.8295325	0.3772817	0.05	-3.481	338.56299999999993	-3245.5	-0.2010000000000005	-5.0	non-native
1.3856565	0.3835659	0.02	-5.176	372.54999999999995	-3558.0	0.11599999999999966	-4.0	non-native
1.4094175	0.5027910	0.04	-4.5969999999999995	403.59799999999996	-3112.0	-0.040000000000000036	-5.0	non-native
1.4187027	0.5268405	0.0	-7.914999999999999	593.1404	-1629.0999999999985	0.0	-6.0	non-native
1.3294880	0.4546965	0.01	-6.587999999999999	592.5846999999999	-3435.2999999999956	0.09199999999999964	-6.0	non-native
1.3603262	0.4100979	0.02	-5.517999999999999	536.2439999999999	-1723.699999999997	0.20399999999999974	-6.0	non-native
1.7339910	0.4671810	0.01	-8.177999999999999	543.352	-2624.5999999999985	0.23199999999999932	-6.0	non-native
1.6054752	0.4956997	0.02	-7.997999999999999	535.983	-2053.5	0.2450000000000001	-6.0	non-native
1.1871252	0.6289118	0.0	-10.164	587.8539999999999	-4238.4000000000015	0.11699999999999999	-6.0	non-native
1.5056478	0.6156499	0.0	-10.951	601.4359999999999	-3168.9000000000015	0.4159999999999995	-6.0	non-native
1.3642757	0.5667205	0.02	-8.818999999999999	562.4609999999999	-1228.699999999997	0.3819999999999997	-6.0	non-native
0.8668237	0.4587828	0.0	-9.642	498.59099999999995	-2460.2999999999956	0.3799999999999999	-5.0	non-native
0.6502123	0.4877065	0.0	-10.771999999999998	460.9309999999999	-2166.9000000000015	0.42799999999999994	-5.0	non-native
1.0853477	0.5365279	0.01	-7.232999999999999	393.655	-539.1999999999971	0.38099999999999934	-5.0	non-native
1.3417116	0.5111122	0.02	-5.488999999999999	241.41299999999995	-2581.0	0.31400000000000006	-3.0	non-native
1.0586015	0.5176520	0.0	-4.843	199.41399999999993	-2265.7999999999956	0.013999999999999346	-3.0	non-native
0.9447139	0.4964724	0.02	-6.635	268.78	-1793.5	0.056999999999999496	-3.0	non-native
1.1754347	0.4997957	0.01	-7.035	229.57499999999993	-687.5999999999985	0.15299999999999958	-1.0	non-native
1.4647938	0.4718485	0.02	-7.205	412.1449999999999	-899.0	0.19599999999999973	-4.0	non-native
0.7985834	0.2649423	0.21	-2.2539999999999996	298.86499999999995	-1996.5	0.14900000000000002	-2.0	non-native
0.7188379	0.2316703	0.17	-3.692	380.9359999999999	-3489.0	0.15799999999999947	-5.0	non-native
1.4330189	0.4487517	0.11	-8.721	416.16599999999994	-4296.5999999999985	0.4710000000000001	-3.0	non-native
1.3985895	0.4485792	0.07	-7.276	515.9569999999999	-3427.0999999999985	0.516	-5.0	non-native
1.0381647	0.4601089	0.08	-6.213999999999999	300.68999999999994	-4503.299999999996	0.44899999999999984	-3.0	non-native
0.8687779	0.4136623	0.04	-4.459	269.429	-2834.2999999999956	0.3119999999999994	-3.0	non-native
1.3738658	0.5331528	0.02	-10.353	621.943	-3349.4000000000015	0.28500000000000014	-6.0	non-native
1.7289803	0.5190257	0.01	-11.174	659.3344	-2368.199999999997	0.10699999999999932	-6.0	non-native
1.8269056	0.5671415	0.03	-10.576	655.3738	-2410.9000000000015	0.11299999999999955	-6.0	non-native
1.1533823	0.5412366	0.0	-12.927	669.7779999999999	-3098.2999999999956	0.45899999999999963	-6.0	non-native
2.1869755	0.7690748	0.02	-14.138	500.818	-1489.4000000000015	0.734	-4.0	non-native
1.7482326	0.7458169	0.0	-13.434999999999999	657.8263	-2127.699999999997	0.7729999999999997	-6.0	non-native
3.0268762	1.1473129	0.0	-15.423	688.0583999999999	-1541.2999999999956	1.2839999999999998	-6.0	non-native
3.2034276	1.3037026	0.0	-15.421999999999999	688.0568139999999	-2338.7999999999956	1.6479999999999997	-6.0	non-native
2.7178357	1.1627254	0.0	-15.421999999999999	686.3541899999999	-3011.199999999997	1.6449999999999996	-6.0	non-native
3.2462814	1.6136686	0.0	-15.421999999999999	688.06	-1890.199999999997	2.8740000000000006	-6.0	non-native
3.1214099	1.6102720	0.0	-15.421999999999999	688.06	-2087.4000000000015	2.997	-6.0	non-native
3.4278965	1.8327506	0.0	-15.421999999999999	688.06	-2526.699999999997	3.0730000000000004	-6.0	non-native
12.2768755	5.1301932	0.0	-15.423	688.06	-3091.0999999999985	3.3249999999999993	-6.0	non-native
3.1986051	1.7226723	0.0	-15.421999999999999	688.0581239999999	-2677.2999999999956	2.649	-6.0	non-native
3.6168334	1.9283814	0.0	-15.421999999999999	688.06	-2673.199999999997	2.5	-6.0	non-native
0.6782187	0.1543651	0.32	-5.157999999999998	265.19399999999996	215.09999999999854	0.16800000000000015	-3.0	native
0.7443265	0.2129064	0.18	-6.967999999999998	382.686	42.0	0.0860000000000003	-4.0	native
1.6120930	0.3788091	0.05	-9.444999999999999	461.255	-1421.2000000000044	0.1280000000000001	-5.0	native
1.5422451	0.3169865	0.05	-7.118999999999998	456.429	-375.3000000000029	0.009000000000000341	-6.0	native
1.6451782	0.3832628	0.04	-7.759999999999998	541.197	-1278.9000000000015	0.11800000000000033	-7.0	native
1.2253419	0.3200564	0.06	-7.774999999999999	499.742	-767.8000000000029	0.24900000000000055	-6.0	native
1.3077904	0.3596334	0.04	-6.014999999999999	403.953	-516.5	0.08900000000000041	-5.0	native
1.5589757	0.3696242	0.02	-8.306	400.977	-336.3000000000029	-0.016000000000000014	-6.0	native
1.6422088	0.3558635	0.03	-7.339999999999998	358.527	-2106.300000000003	0.08499999999999996	-5.0	native
1.6070600	0.3842360	0.04	-6.3809999999999985	392.755	-798.5999999999985	0.05900000000000016	-6.0	native
1.2128556	0.3460828	0.03	-7.596999999999998	438.327	-752.3000000000029	0.10500000000000043	-6.0	native
1.4595828	0.3458693	0.03	-6.9289999999999985	424.769	-1831.9000000000015	0.12300000000000022	-7.0	native
1.4718623	0.4167101	0.04	-6.404999999999998	452.643	-828.4000000000015	-0.0519999999999996	-5.0	native
1.8282130	0.4338230	0.02	-5.701999999999998	421.519	-1762.0999999999985	-0.0909999999999993	-6.0	native
1.6535084	0.4266387	0.03	-10.100999999999999	530.625	-1684.0	0.10600000000000076	-7.0	native
1.4421241	0.3508030	0.02	-4.698999999999998	332.123	-1479.0	0.10300000000000065	-4.0	native
1.6711607	0.3890032	0.02	-5.555999999999999	413.271	-4189.200000000004	-0.019999999999999574	-4.0	native
2.0309460	0.4144675	0.03	-5.016999999999998	340.856	-482.09999999999854	-0.0909999999999993	-4.0	native
1.8773512	0.4121315	0.02	-5.270999999999999	382.345	-193.0	-0.12899999999999956	-4.0	native
1.8856235	0.4124906	0.02	-4.700999999999997	322.967	-378.0	-0.10899999999999999	-3.0	native
1.8155243	0.4362784	0.03	-7.003999999999998	261.62800000000004	-1245.9000000000015	-0.10599999999999987	-4.0	native
0.4247075	0.1842927	0.28	0.8520000000000003	206.279	786.0	-0.0699999999999994	-1.0	native
0.7022696	0.1843935	0.25	-1.9209999999999994	255.41099999999994	308.09999999999854	-0.05399999999999938	-4.0	native
0.5874270	0.1855845	0.21	-1.2769999999999975	256.226	752.5	-0.04999999999999982	-1.0	native
0.4094802	0.1745306	0.29	-0.7049999999999983	3.2000000000000455	393.40000000000146	-0.05999999999999961	-2.0	native
0.5499011	0.1926929	0.2	0.12100000000000222	231.19000000000005	-307.20000000000437	-0.08399999999999963	-1.0	native
0.4314397	0.1779820	0.17	-0.8319999999999972	332.462	37.19999999999709	-0.03399999999999981	-7.0	native
0.7082804	0.1866589	0.16	-1.6069999999999993	238.73000000000002	-120.80000000000291	-0.006999999999999673	-5.0	native
0.7067087	0.1714132	0.1	-4.309999999999999	261.352	365.0	-0.0029999999999992255	-4.0	native
0.8020061	0.1723152	0.08	-1.9869999999999983	193.562	440.6999999999971	-0.043999999999999595	-2.0	native
1.2554654	0.2589386	0.04	-6.221999999999998	377.039	-170.59999999999854	-0.07899999999999974	-4.0	native
1.0391303	0.2647614	0.02	-8.541999999999998	429.139	-1967.5	-0.14399999999999924	-5.0	native
0.8426859	0.2248726	0.04	-5.240999999999998	300.57899999999995	-536.3000000000029	0.06400000000000006	-4.0	native
0.8258448	0.2255981	0.03	-8.511999999999999	437.762	-172.70000000000437	0.17300000000000004	-4.0	native
0.8904611	0.2174563	0.05	-7.153999999999998	319.601	327.29999999999563	0.013000000000000789	-4.0	native
1.2022010	0.2910202	0.03	-7.528999999999998	456.504	867.2999999999956	0.009000000000000341	-5.0	native
1.1594512	0.2407961	0.06	-6.614999999999998	296.54999999999995	-171.5	0.009000000000000341	-3.0	native
1.2672842	0.2546389	0.05	-6.626999999999999	355.371	1153.0999999999985	0.07000000000000028	-5.0	native
0.9596920	0.2212365	0.06	-4.607999999999997	344.59	2524.0999999999985	-0.024999999999999467	-4.0	native
1.0981320	0.2291721	0.05	-6.082999999999998	385.042	-960.2000000000044	-0.01499999999999968	-6.0	native
1.4353215	0.2558606	0.04	-4.485999999999997	291.47400000000005	678.6999999999971	-0.01699999999999946	-2.0	native
0.7700648	0.2437017	0.05	-3.0619999999999976	412.041	-1035.800000000003	-0.0129999999999999	-5.0	native
0.9662236	0.1722445	0.29	0.16499999999999915	142.909	-2628.699999999997	0.03699999999999992	0.0	non-native
1.3578597	0.2125086	0.15	-5.449999999999999	308.192	-3108.199999999997	0.0829999999999993	-1.0	non-native
1.4362175	0.5125786	0.08	-5.090999999999999	346.158	-2318.899999999994	0.3259999999999996	-1.0	non-native
1.4224448	0.5996979	0.0	-11.09	537.1890000000001	-2727.0999999999985	0.3799999999999999	-3.0	non-native
1.7783620	0.7487853	0.0	-14.116	585.2062	-4346.299999999996	0.20899999999999963	-3.0	non-native
1.7463114	0.6979672	0.02	-9.992	398.31500000000005	-3920.7999999999956	-0.0030000000000001137	-1.0	non-native
1.9204313	0.6891518	0.02	-10.854	457.36	-1701.5999999999985	-0.1070000000000002	-1.0	non-native
2.0360050	0.7379972	0.01	-12.138	457.856	-1573.199999999997	0.258	-1.0	non-native
1.8766782	0.6803827	0.0	-11.968	537.9378	-2618.2999999999956	0.15799999999999947	-3.0	non-native
1.8838215	0.6551591	0.0	-11.536	427.684	-2780.699999999997	-0.08800000000000008	-2.0	non-native
2.0308573	0.7005808	0.0	-12.015	594.5563	-2886.5	0.11799999999999944	-3.0	non-native
2.1445735	0.6893461	0.0	-10.729	526.195	-2834.699999999997	-0.30900000000000016	-2.0	non-native
2.7012351	0.8115963	0.01	-6.933999999999999	258.314	-596.7999999999956	-0.3100000000000005	-1.0	non-native
2.8548188	0.9609026	0.01	-8.761	348.00100000000003	-3096.399999999994	-0.476	-2.0	non-native
2.8799119	0.8271310	0.01	-6.7620000000000005	193.81600000000003	-2384.0	-0.39200000000000035	0.0	non-native
2.6752520	0.8605824	0.01	-6.837	313.31	-3524.5	-0.351	-2.0	non-native
3.1052504	0.9747214	0.0	-8.277999999999999	324.918	-3280.5999999999985	-0.40200000000000014	0.0	non-native
2.7636173	0.8811648	0.01	-5.925000000000001	56.84800000000007	-1142.5	-0.33499999999999996	0.0	non-native
3.4838235	0.9035141	0.01	-5.59	-79.70799999999997	-850.2999999999956	-0.45500000000000007	4.0	non-native
3.5140729	0.8885642	0.0	-5.596	-208.015	-1053.699999999997	-0.46799999999999997	4.0	non-native
3.0091443	0.8499045	0.03	-4.916	-195.89999999999998	-1441.0999999999985	-0.42100000000000026	3.0	non-native
0.6077762	0.1888382	0.14	-2.1899999999999995	303.47200000000004	-1308.5999999999985	-0.13000000000000078	-1.0	non-native
0.6948735	0.2321723	0.15	-4.93	260.447	-1880.699999999997	-0.052999999999999936	-1.0	non-native
0.9281638	0.2980822	0.09	-6.596	319.65200000000004	-2274.899999999994	0.08899999999999952	-1.0	non-native
1.0390400	0.2867037	0.11	-2.7859999999999996	123.75900000000001	-2092.0	0.017999999999999794	0.0	non-native
1.1773375	0.3368998	0.1	-2.0749999999999993	228.71300000000002	-665.8999999999942	-0.052999999999999936	0.0	non-native
0.7909037	0.3529772	0.1	-2.3480000000000008	84.88900000000001	-2694.5	-0.19100000000000072	1.0	non-native
0.8568197	0.4602867	0.07	-2.939	243.68600000000004	-3171.199999999997	-0.23800000000000043	-1.0	non-native
1.1743279	0.4607116	0.07	-0.5839999999999996	212.92700000000002	-2356.2999999999956	-0.2709999999999999	1.0	non-native
1.0682113	0.4239451	0.05	-1.709999999999999	240.361	-3171.2999999999956	-0.3879999999999999	-1.0	non-native
0.8896621	0.4073465	0.09	-1.1489999999999991	235.01800000000003	-1763.7999999999956	-0.47300000000000075	0.0	non-native
0.8189187	0.4295760	0.03	-3.2859999999999996	386.899	-3633.0999999999985	-0.21300000000000008	-3.0	non-native
0.9095528	0.5094023	0.05	-0.9830000000000005	220.17000000000002	-2736.5999999999985	-0.29100000000000037	0.0	non-native
0.8777333	0.4608324	0.06	-2.0229999999999997	279.44	-2957.899999999994	-0.3650000000000002	0.0	non-native
0.8345070	0.4400122	0.04	-2.414999999999999	185.00100000000003	-1637.7999999999956	-0.17600000000000016	2.0	non-native
0.9359818	0.4952410	0.03	-2.4939999999999998	351.202	-3138.0999999999985	-0.3650000000000002	-1.0	non-native
1.0215962	0.4728922	0.03	-2.2669999999999995	346.25800000000004	-3599.199999999997	-0.5129999999999999	-1.0	non-native
0.8879201	0.4705496	0.01	-1.366999999999999	321.68600000000004	-2749.199999999997	-0.3620000000000001	1.0	non-native
0.8959789	0.4404624	0.02	-3.6609999999999996	409.164	-2458.0999999999985	-0.19700000000000006	-3.0	non-native
0.8685777	0.4858205	0.05	-1.8209999999999997	183.97900000000004	-2145.399999999994	-0.3340000000000005	0.0	non-native
0.9164115	0.4971501	0.02	-2.2010000000000005	249.67600000000004	-2106.5999999999985	-0.3600000000000003	2.0	non-native
0.9140717	0.4435598	0.03	-2.167	358.125	-1780.2999999999956	-0.3330000000000002	0.0	non-native
0.2797406	0.1438724	0.37	0.3290000000000006	279.443	-493.09999999999854	-0.022999999999999687	-2.0	native
0.6143928	0.2051654	0.38	-4.478999999999999	201.62199999999996	-205.3000000000029	0.16600000000000037	1.0	native
0.5600695	0.1882891	0.35	-2.357999999999997	36.07299999999998	-502.1999999999971	0.08699999999999974	3.0	native
0.7221670	0.2543689	0.29	-2.5549999999999997	41.47199999999998	-1868.5	0.16699999999999982	-1.0	native
0.6177954	0.1762984	0.27	-4.716999999999999	24.737999999999943	-603.0999999999985	0.08400000000000052	2.0	native
1.0318097	0.1911770	0.26	-6.050999999999998	314.81399999999996	20.69999999999709	0.07600000000000051	-3.0	native
0.6944997	0.1879490	0.22	-4.907	272.721	-1267.4000000000015	0.16100000000000048	-2.0	native
0.9859440	0.2247425	0.15	-6.3359999999999985	377.19899999999996	-981.8000000000029	0.1930000000000005	-3.0	native
0.7941893	0.2812819	0.11	-8.126999999999999	371.08299999999997	-1052.699999999997	0.012000000000000455	-3.0	native
0.6270797	0.3001514	0.13	-6.375999999999998	380.364	-1830.0	0.07500000000000018	-4.0	native
1.3820634	0.3108828	0.09	-8.661999999999999	375.48699999999997	-1822.699999999997	0.03399999999999981	-2.0	native
1.4701962	0.3358923	0.09	-8.673999999999998	434.29999999999995	-2546.699999999997	0.027000000000000135	-5.0	native
2.5261168	0.4844449	0.08	-7.311999999999998	307.79999999999995	-2525.9000000000015	-0.32200000000000006	-2.0	native
2.5032506	0.5061065	0.07	-8.639	392.85599999999994	-1255.0	-0.39400000000000013	-4.0	native
2.2210832	0.4753494	0.07	-7.508999999999999	345.904	-998.0999999999985	-0.3099999999999996	-3.0	native
2.4651606	0.5315648	0.05	-7.222999999999999	395.13999999999993	-640.4000000000015	-0.3259999999999996	-4.0	native
2.4531887	0.4676317	0.07	-8.111999999999998	387.0679999999999	-1483.0	-0.16800000000000015	-3.0	native
2.7951701	0.5422081	0.05	-8.287999999999998	384.3469999999999	-1750.5	-0.38900000000000023	-4.0	native
2.9479299	0.5429171	0.08	-8.482	245.86699999999996	-1612.0	-0.36599999999999966	-2.0	native
2.6192021	0.4956704	0.1	-7.452999999999998	348.58399999999995	-1131.9000000000015	-0.3440000000000003	-4.0	native
2.8532004	0.5258214	0.07	-7.576999999999998	303.655	-320.0	-0.42799999999999994	-3.0	native
0.2392767	0.1406599	0.34	-1.8599999999999994	314.111	553.8000000000029	0.03500000000000014	-4.0	native
0.5849520	0.2530954	0.25	-4.174999999999997	169.361	-624.5999999999985	0.08199999999999985	-3.0	native
0.7842480	0.2875803	0.28	-5.314999999999998	202.7729999999999	-948.0	0.09499999999999975	-2.0	native
1.2949389	0.3118948	0.28	-4.468	228.59699999999998	-659.5	0.1429999999999998	-2.0	native
0.8191409	0.3067169	0.3	-4.791999999999998	248.39699999999993	-84.80000000000291	0.0	-3.0	native
1.0364375	0.2847307	0.22	-5.046999999999999	247.12299999999993	-91.09999999999854	0.0940000000000003	-3.0	native
1.3814458	0.2814660	0.2	-5.086999999999998	276.5229999999999	-2325.0	0.04699999999999971	-1.0	native
1.5649103	0.3111733	0.14	-5.719999999999999	304.49799999999993	-1188.300000000003	0.040000000000000036	-2.0	native
1.7077647	0.3369189	0.16	-6.551999999999998	269.352	-1748.9000000000015	0.04800000000000004	-3.0	native
1.9735025	0.3658510	0.14	-7.702999999999998	337.952	-1056.4000000000015	-0.02200000000000024	-3.0	native
1.5092854	0.3502040	0.08	-9.559	401.15199999999993	-2388.0	0.13700000000000045	-3.0	native
1.6217523	0.3355092	0.1	-8.107999999999999	373.38599999999997	-621.0	0.009000000000000341	-4.0	native
1.4286349	0.3217753	0.12	-8.041999999999998	330.448	-911.9000000000015	0.03500000000000014	-3.0	native
0.9919639	0.3331078	0.11	-7.804999999999998	370.3349999999999	-910.3000000000029	0.22799999999999976	-4.0	native
1.0156605	0.3601850	0.07	-6.715999999999999	507.4549999999999	-964.3000000000029	0.13600000000000012	-5.0	native
1.3377643	0.3631276	0.08	-5.386999999999999	380.55299999999994	-502.6999999999971	0.09999999999999964	-5.0	native
1.1530153	0.3733884	0.08	-8.800999999999998	374.9119999999999	-906.5999999999985	0.11000000000000032	-5.0	native
1.5247854	0.3712670	0.1	-9.063999999999998	373.71799999999996	-486.6999999999971	0.051000000000000156	-5.0	native
1.4311169	0.3342512	0.06	-8.155999999999999	477.44999999999993	-1104.800000000003	0.12300000000000022	-5.0	native
1.2997262	0.3273903	0.08	-7.856999999999999	393.86999999999995	710.9000000000015	0.1459999999999999	-3.0	native
1.6388710	0.3547502	0.08	-7.328999999999999	384.03099999999995	-1152.0	0.09299999999999997	-4.0	native
0.7151513	0.2091680	0.35	-1.3309999999999995	-43.954999999999984	-142.6999999999971	-0.002000000000000668	0.0	non-native
0.5019858	0.2164815	0.25	-1.8469999999999995	34.495000000000005	149.0	-0.1070000000000002	1.0	non-native
0.7283685	0.2470444	0.1	-6.696	132.27799999999996	-1555.4000000000015	0.08399999999999963	1.0	non-native
0.4364008	0.2288265	0.16	-1.7379999999999995	74.64999999999998	-694.8000000000029	-0.11600000000000055	1.0	non-native
0.6131445	0.2760503	0.04	-7.459999999999999	336.85799999999995	642.3000000000029	-0.05400000000000027	-2.0	non-native
0.7921801	0.3196197	0.05	-5.248999999999999	158.034	-584.1999999999971	0.11799999999999944	-1.0	non-native
1.1143208	0.4152363	0.01	-7.6979999999999995	267.092	-1118.4000000000015	0.3489999999999993	-1.0	non-native
1.3198407	0.4304717	0.05	-6.906	347.17999999999995	-558.4000000000015	0.31099999999999994	-2.0	non-native
1.1894245	0.4394879	0.01	-7.153	319.4	-240.09999999999854	0.38399999999999945	-2.0	non-native
1.4238243	0.4382594	0.02	-6.023	171.892	-10.0	0.3409999999999993	-1.0	non-native
1.0257188	0.4043008	0.03	-7.1819999999999995	-37.867999999999995	-202.3000000000029	0.35999999999999943	1.0	non-native
1.1424816	0.4252950	0.01	-7.249999999999999	-5.3940000000000055	1020.1999999999971	0.36099999999999977	2.0	non-native
1.4405941	0.5154213	0.06	-9.113999999999999	167.024	436.59999999999854	0.4109999999999996	0.0	non-native
1.5208086	0.5716590	0.01	-11.231	256.25699999999995	-1810.5999999999985	0.6549999999999994	-2.0	non-native
1.8617005	0.5417289	0.01	-9.78	216.69	-616.5	0.6449999999999996	-2.0	non-native
2.7497065	0.5932993	0.01	-8.518	294.796	-533.8000000000029	0.5429999999999993	-3.0	non-native
2.7248969	0.6398188	0.02	-8.218	159.031	-839.1999999999971	0.5339999999999998	-1.0	non-native
2.4102592	0.6038998	0.01	-6.0	173.736	-127.19999999999709	0.6429999999999998	-2.0	non-native
2.7155271	0.6301249	0.01	-5.757999999999999	125.77999999999997	-873.6999999999971	0.46799999999999997	-1.0	non-native
2.9189165	0.6190425	0.01	-5.106	11.495999999999981	30.099999999998545	0.20599999999999952	0.0	non-native
2.7793021	0.6116237	0.01	-4.77	127.08799999999997	-390.59999999999854	0.29499999999999993	0.0	non-native
0.3301319	0.1379593	0.22	-1.3759999999999994	98.25299999999999	574.0999999999985	0.0009999999999994458	-1.0	non-native
0.6276587	0.2314929	0.24	-3.626999999999999	149.142	-1301.0999999999985	-0.03000000000000025	-1.0	non-native
0.9852778	0.2947382	0.07	-4.898	219.37	-1430.9000000000015	0.11799999999999944	-1.0	non-native
1.4329443	0.3636952	0.06	-4.2109999999999985	239.517	-1031.699999999997	0.38399999999999945	-2.0	non-native
1.1367033	0.3870572	0.07	-4.115	172.952	-69.5	0.2779999999999996	-2.0	non-native
1.1001921	0.3557938	0.08	-2.930999999999999	129.344	-2063.0	0.31899999999999995	1.0	non-native
1.4172306	0.4983651	0.02	-5.529999999999999	265.76	-2109.0	0.33699999999999974	-1.0	non-native
1.6737834	0.5470718	0.01	-9.337	366.20799999999997	-1937.0	0.4579999999999993	-3.0	non-native
1.2960976	0.4904861	0.03	-8.6	328.192	-938.5	0.4349999999999996	-1.0	non-native
1.3009145	0.4884627	0.02	-7.864999999999999	289.177	-760.8000000000029	0.3259999999999996	-2.0	non-native
1.3355207	0.4982268	0.02	-6.277999999999999	109.87399999999997	-2317.699999999997	0.1739999999999995	0.0	non-native
1.7841351	0.6188608	0.02	-5.924999999999999	132.228	-2756.0	0.37599999999999945	0.0	non-native
1.4295374	0.5789983	0.03	-6.757	159.937	-2318.199999999997	0.2999999999999998	-2.0	non-native
1.6998421	0.6222451	0.03	-2.3259999999999987	163.86	-1981.5	0.32099999999999973	-2.0	non-native
1.4908272	0.5692083	0.02	-3.1679999999999993	78.24399999999997	-335.5	0.23899999999999988	-1.0	non-native
1.2235694	0.5114875	0.02	-1.2539999999999996	5.771999999999991	-1653.5	0.20699999999999985	0.0	non-native
1.5640006	0.5966169	0.01	-4.774999999999999	143.04399999999998	-1241.5	0.43599999999999994	1.0	non-native
1.5407481	0.5715365	0.04	-4.519	119.53800000000001	-247.5	0.4139999999999997	-1.0	non-native
1.2477573	0.5124887	0.03	-2.5749999999999993	-140.002	-680.0	0.242	2.0	non-native
1.3529029	0.4679872	0.03	-2.071999999999999	-55.603999999999985	597.5	0.20599999999999952	1.0	non-native
1.5143203	0.4881361	0.03	-2.068999999999999	-85.43699999999995	-295.3000000000029	0.23299999999999965	2.0	non-native
0.3809526	0.2842992	0.28	-0.1789999999999985	61.64300000000003	-1008.1000000000058	-0.006999999999999673	-1.0	native
0.3825837	0.3225655	0.25	-1.049999999999999	16.798999999999978	-1650.9000000000015	-0.04899999999999949	0.0	native
0.4707442	0.3733956	0.26	-0.6359999999999992	26.864000000000033	-808.1000000000058	-0.1459999999999999	0.0	native
0.3888054	0.3416946	0.3	0.09700000000000131	-71.20799999999997	-1851.4000000000015	-0.10200000000000031	0.0	native
0.4701838	0.3431106	0.2	0.30400000000000205	-125.75699999999995	-1671.300000000003	-0.08499999999999996	1.0	native
0.4991150	0.3315762	0.26	0.23500000000000298	-193.09199999999998	-1202.1000000000058	-0.11599999999999966	1.0	native
0.7010622	0.3588646	0.2	1.0070000000000014	-141.697	-1372.9000000000015	-0.13199999999999967	3.0	native
0.5686327	0.3339316	0.25	-0.6699999999999982	-38.672000000000025	-2093.5	-0.11299999999999955	-1.0	native
0.4022323	0.4117597	0.22	-0.6879999999999988	-153.57799999999997	-838.2000000000044	-0.0259999999999998	3.0	native
0.4883347	0.4144335	0.22	0.8250000000000028	-202.02300000000002	-638.1000000000058	-0.13399999999999945	4.0	native
0.4464965	0.3603151	0.26	-0.21499999999999986	-168.42700000000002	-607.9000000000015	-0.08099999999999952	4.0	native
0.6908782	0.3667443	0.21	2.246000000000002	2.7490000000000236	-1195.7000000000044	-0.07399999999999984	1.0	native
0.4798153	0.3569724	0.26	1.4430000000000014	-101.00699999999995	-1412.5	-0.04600000000000026	4.0	native
0.5142226	0.3687378	0.26	-0.027999999999998693	-72.082	-1194.0	-0.08899999999999952	1.0	native
0.5435681	0.4037437	0.2	0.9710000000000001	-69.90800000000002	-510.0	-0.1120000000000001	5.0	native
0.6526259	0.4512794	0.12	-0.2839999999999989	-145.591	-1211.7000000000044	0.004999999999999893	3.0	native
0.4858039	0.3766510	0.15	-2.7029999999999994	106.68399999999997	-446.70000000000437	-0.02400000000000002	-1.0	native
0.5983770	0.4234466	0.1	-4.265999999999998	242.89300000000003	-2796.0	-0.019999999999999574	1.0	native
0.5289748	0.4513127	0.11	-1.3329999999999984	-63.97199999999998	-1483.5	-0.17499999999999982	0.0	native
0.5660242	0.4137551	0.14	-2.8599999999999994	34.41899999999998	-2634.2000000000044	-0.04600000000000026	-1.0	native
0.5124297	0.4257994	0.07	-3.389999999999999	-33.610000000000014	-3086.7000000000044	-0.04499999999999993	0.0	native
0.3933661	0.2692955	0.37	-0.5519999999999996	-94.971	-1804.0	-0.13900000000000023	3.0	native
0.4129126	0.2685948	0.24	0.6300000000000026	-167.40300000000002	-1753.2000000000044	-0.08399999999999963	2.0	native
0.3616532	0.2363344	0.25	-1.8169999999999984	87.81600000000003	-2448.9000000000015	-0.006999999999999673	-1.0	native
0.4936358	0.2797386	0.17	0.28100000000000236	-102.99400000000003	-2262.2000000000044	-0.16000000000000014	1.0	native
0.6838221	0.2593288	0.21	-0.44099999999999895	-86.66899999999998	-1979.7000000000044	-0.06200000000000028	0.0	native
0.8871759	0.3169559	0.2	-3.1679999999999993	134.85299999999995	-1776.1000000000058	-0.0030000000000001137	-2.0	native
0.7602744	0.2872992	0.24	0.20700000000000074	-28.13900000000001	-1743.2000000000044	-0.08699999999999974	1.0	native
0.8212005	0.3733700	0.16	-2.552999999999999	180.83100000000002	-1351.1000000000058	-0.16800000000000015	-1.0	native
1.1335442	0.3399670	0.14	-1.4639999999999986	148.82600000000002	26.19999999999709	-0.1609999999999996	0.0	native
1.0852393	0.3457349	0.17	-0.352999999999998	118.36400000000003	-2429.9000000000015	-0.1979999999999995	-1.0	native
1.3323927	0.3447962	0.19	-0.6739999999999995	112.96900000000005	-2111.100000000006	-0.2789999999999999	2.0	native
1.3934451	0.3343957	0.28	-1.1999999999999993	-70.92999999999995	-2400.9000000000015	-0.2969999999999997	1.0	native
0.9586684	0.3159070	0.14	-2.477999999999998	164.74300000000005	-3381.100000000006	-0.15399999999999991	-2.0	native
1.0059515	0.3184013	0.2	0.8580000000000005	-0.06700000000000728	-2378.9000000000015	-0.23099999999999987	0.0	native
1.3360870	0.3576424	0.14	-0.389999999999997	71.75300000000004	-1921.6000000000058	-0.22199999999999953	-1.0	native
0.7964499	0.3211595	0.17	-0.5279999999999987	69.90599999999995	-1410.6000000000058	-0.10099999999999998	-1.0	native
0.8946694	0.3856736	0.24	-1.0429999999999993	47.63700000000006	-2555.600000000006	-0.14700000000000024	0.0	native
1.0413803	0.3867844	0.16	-0.3589999999999982	124.37800000000004	-3073.4000000000015	-0.2599999999999998	-2.0	native
0.9356366	0.3137068	0.17	-0.7679999999999971	107.84799999999996	-2601.4000000000015	-0.07599999999999962	0.0	native
1.4325079	0.3197516	0.18	0.583000000000002	27.75400000000002	-1541.9000000000015	-0.19700000000000006	-1.0	native
0.8235927	0.3428715	0.14	-5.4769999999999985	315.92	-2679.9000000000015	-0.04899999999999949	-2.0	native
0.8752687	0.2415765	0.27	-5.022000000000002	164.49799999999993	19.0	0.03000000000000025	0.0	non-native
0.6550356	0.3261310	0.06	-7.130000000000001	328.0179999999999	-743.3999999999942	0.03500000000000014	-1.0	non-native
0.5715285	0.3114076	0.07	-6.8260000000000005	257.52099999999996	238.5	0.16800000000000015	0.0	non-native
0.3955789	0.3169614	0.09	-5.705000000000002	179.34599999999995	463.20000000000437	0.14900000000000002	-1.0	non-native
0.6274766	0.4512174	0.07	-6.098000000000001	0.13599999999996726	314.3000000000029	0.12300000000000022	-1.0	non-native
0.9339797	0.4568130	0.07	-2.1310000000000002	1.6779999999999973	-1121.0999999999985	0.01499999999999968	-1.0	non-native
0.7470825	0.4448900	0.09	-7.275000000000002	283.049	-546.2999999999956	0.19099999999999984	-3.0	non-native
0.4301258	0.3476573	0.13	-7.926000000000002	232.80899999999997	530.2000000000044	0.20899999999999963	-2.0	non-native
0.5909474	0.4645580	0.12	-8.63	251.07499999999993	-904.6999999999971	0.14999999999999947	-3.0	non-native
0.6934803	0.4878661	0.09	-6.625000000000002	173.01699999999994	-1294.0	0.12099999999999955	-2.0	non-native
0.6957316	0.4376246	0.08	-6.445000000000002	240.32599999999996	-870.0999999999985	-0.009999999999999787	-3.0	non-native
0.6831797	0.4904294	0.13	-7.243000000000002	149.59099999999995	-165.09999999999854	-0.0259999999999998	-1.0	non-native
0.9526396	0.4598484	0.11	-8.530000000000001	223.92599999999993	-1103.7999999999956	-0.04100000000000037	-2.0	non-native
0.6937051	0.4870425	0.14	-8.789000000000001	223.02999999999997	-1182.2999999999956	0.017999999999999794	-3.0	non-native
0.7332318	0.4769247	0.14	-5.538000000000002	249.74099999999993	-1879.699999999997	0.1349999999999998	-3.0	non-native
0.6922546	0.3937851	0.1	-4.470000000000001	269.71799999999996	-1613.0999999999985	-0.05799999999999983	-2.0	non-native
0.7362378	0.4907480	0.05	-6.284000000000001	145.31999999999994	-1915.3999999999942	-0.21199999999999974	-1.0	non-native
1.3609957	0.5316470	0.03	-6.893000000000001	140.18999999999994	-1447.5999999999985	-0.03300000000000036	-1.0	non-native
1.2119331	0.5635779	0.04	-10.308000000000002	332.188	-1745.8999999999942	0.20199999999999996	-3.0	non-native
1.3908067	0.6568576	0.0	-15.052000000000001	434.46079999999995	-1422.2999999999956	0.5300000000000002	-2.0	non-native
1.2221019	0.6229420	0.0	-11.623000000000001	369.36699999999996	-2581.5	0.2709999999999999	-3.0	non-native
0.9634530	0.2755792	0.06	-6.018000000000001	104.47199999999992	-1080.5999999999985	0.03599999999999959	-2.0	non-native
1.2064637	0.3392791	0.07	-6.719000000000001	46.77299999999997	-1045.2999999999956	0.10599999999999987	-1.0	non-native
0.9074067	0.2903155	0.08	-5.579000000000001	100.66199999999992	-2026.5	-0.016000000000000014	-2.0	non-native
0.9771408	0.2578955	0.08	-5.245000000000001	117.32599999999996	-2655.899999999994	0.15399999999999991	-1.0	non-native
0.9921126	0.2501596	0.07	-6.089	147.06799999999993	-1198.5999999999985	0.14100000000000001	-1.0	non-native
1.1368028	0.3075306	0.02	-7.376000000000001	293.56699999999995	-2030.3999999999942	0.11299999999999955	-3.0	non-native
0.9428929	0.2686927	0.07	-6.542000000000002	147.45599999999996	-781.2999999999956	0.12099999999999955	-1.0	non-native
1.1561893	0.2854799	0.07	-8.089	264.79999999999995	-1378.2999999999956	0.10599999999999987	-3.0	non-native
1.3076500	0.3135169	0.05	-5.654000000000002	140.58299999999997	-490.5	-0.006000000000000227	-2.0	non-native
1.5032400	0.4276523	0.01	-7.359000000000002	132.02299999999997	-303.1999999999971	0.16800000000000015	-1.0	non-native
2.7831271	0.5485582	0.01	-10.984000000000002	242.29699999999997	-53.099999999998545	0.17100000000000026	-1.0	non-native
2.8576698	0.5938407	0.01	-9.295000000000002	-7.776000000000067	-1532.7999999999956	0.22299999999999986	-1.0	non-native
2.5005505	0.5747649	0.01	-8.73	126.28899999999993	-1151.699999999997	0.20699999999999985	-1.0	non-native
2.6430981	0.6445144	0.01	-8.427000000000001	-118.89200000000005	-599.1999999999971	0.20800000000000018	0.0	non-native
2.6979303	0.5683400	0.01	-7.908000000000001	-140.90800000000002	-444.0	0.12300000000000022	0.0	non-native
2.4484553	0.5079399	0.0	-7.385000000000002	65.71899999999994	-1252.2999999999956	0.16699999999999982	-2.0	non-native
2.6589181	0.5731772	0.0	-9.500000000000002	67.43299999999994	-1533.0	0.08199999999999985	-2.0	non-native
2.6545205	0.5765719	0.0	-10.111	66.79799999999994	-1956.5999999999985	0.038000000000000256	-1.0	non-native
3.0524220	0.6572057	0.0	-10.091000000000001	203.61899999999997	-894.6999999999971	0.017999999999999794	-2.0	non-native
2.3648257	0.6907273	0.01	-9.958000000000002	122.69899999999996	-1108.199999999997	0.041999999999999815	0.0	non-native
2.4533784	0.6820652	0.0	-11.357000000000001	143.47199999999992	-1080.3999999999942	0.14700000000000024	-1.0	non-native
0.2652486	0.1838999	0.21	-0.9809999999999999	163.043	-280.59999999999854	0.11800000000000033	-2.0	native
0.3889208	0.2136016	0.09	-4.734999999999999	320.70300000000003	324.6000000000022	0.15100000000000025	-6.0	native
0.3843575	0.2245352	0.1	-3.8569999999999993	248.53400000000005	-659.5999999999985	0.15300000000000002	-6.0	native
0.4185529	0.2575285	0.04	-4.526999999999999	243.01300000000003	-239.59999999999854	0.2560000000000002	-5.0	native
0.4890933	0.2108189	0.1	-3.942	261.00200000000007	-1109.699999999997	0.16400000000000015	-5.0	native
0.3883549	0.2162056	0.09	-4.468	221.93400000000003	-909.5999999999985	0.16400000000000015	-5.0	native
0.4158651	0.2220881	0.12	-4.013999999999999	234.62500000000006	-1551.8999999999978	0.2450000000000001	-4.0	native
0.4299754	0.1865159	0.11	-3.91	193.704	208.3000000000029	0.12200000000000033	-4.0	native
0.5906565	0.2449598	0.11	-2.5980000000000008	166.752	-203.29999999999927	-0.01399999999999979	-4.0	native
0.5122336	0.2210706	0.12	-3.08	111.71900000000005	412.1000000000022	-0.01399999999999979	-3.0	native
0.5584048	0.2466801	0.11	-1.2680000000000007	107.56800000000004	-336.0	-0.055999999999999606	-3.0	native
0.6230976	0.2764179	0.08	-1.9019999999999992	211.03100000000006	-216.09999999999854	-0.02699999999999969	-5.0	native
0.6099129	0.2710636	0.04	-2.7680000000000007	196.68400000000003	-50.69999999999709	-0.01399999999999979	-4.0	native
0.7188569	0.2970228	0.03	-1.8789999999999996	184.25300000000004	184.60000000000218	0.001000000000000334	-4.0	native
0.6848238	0.2873343	0.05	-1.9030000000000005	184.13100000000003	-44.89999999999782	-0.017999999999999794	-4.0	native
0.6282896	0.2666209	0.06	-1.3049999999999997	147.60800000000006	-688.8999999999978	-0.023999999999999577	-4.0	native
0.5772272	0.2666332	0.09	-0.3379999999999992	114.79100000000005	-306.6999999999971	-0.020999999999999908	-2.0	native
0.7204588	0.3261521	0.04	-1.9619999999999997	209.57600000000002	-33.099999999998545	-0.004999999999999893	-6.0	native
0.6613716	0.2939420	0.04	-0.5	193.85500000000002	-175.59999999999854	-0.0029999999999996696	-4.0	native
0.6036059	0.2702672	0.04	-2.101000000000001	183.94000000000005	-600.8999999999978	0.02300000000000013	-5.0	native
0.6280739	0.2981572	0.09	-2.779	171.05	-1208.8999999999978	0.03400000000000025	-3.0	native
0.4340949	0.1520193	0.35	-2.2119999999999997	64.43900000000002	707.6000000000022	0.14400000000000013	-2.0	native
0.3722802	0.1355234	0.28	-1.2690000000000001	60.122000000000014	211.60000000000218	0.11100000000000021	-2.0	native
0.5462661	0.1547274	0.24	-1.9499999999999993	90.53900000000004	-207.79999999999927	0.1080000000000001	-3.0	native
0.5071094	0.1999481	0.26	-3.601000000000001	113.79700000000003	-618.8999999999978	0.15000000000000036	-3.0	native
0.7830717	0.2262985	0.33	-3.4130000000000003	92.97000000000003	-694.6999999999971	0.125	-1.0	native
0.6598767	0.2198472	0.24	-2.641	130.75900000000001	-923.8999999999978	0.12400000000000011	-1.0	native
0.5790022	0.2055311	0.28	-2.2010000000000005	180.00900000000001	-1117.0999999999985	0.08400000000000007	-4.0	native
0.6738415	0.2275578	0.29	-3.5890000000000004	131.69100000000003	101.20000000000073	0.18200000000000038	-3.0	native
0.8143992	0.2614428	0.25	-4.504	205.78000000000003	35.80000000000291	0.18200000000000038	-4.0	native
0.9116470	0.2756045	0.23	-4.4350000000000005	190.74500000000006	492.7000000000007	0.13000000000000034	-4.0	native
1.0570021	0.3327290	0.24	-4.15	169.79000000000002	1063.2000000000007	0.15700000000000003	-3.0	native
0.8294644	0.2597350	0.24	-4.145	198.437	672.7000000000007	0.13800000000000034	-5.0	native
0.9163442	0.2957053	0.22	-4.343	144.69400000000002	625.7000000000007	0.17700000000000005	-3.0	native
0.6819283	0.2527294	0.19	-2.798	143.223	488.40000000000146	0.04100000000000037	-4.0	native
0.8627436	0.2790921	0.25	-3.5549999999999997	116.34100000000001	-242.0	0.09100000000000019	-3.0	native
0.7969887	0.2195541	0.19	-2.641	117.65800000000002	-57.69999999999709	0.040000000000000036	-3.0	native
0.7313117	0.1936815	0.26	-3.093	189.211	754.2000000000007	0.07500000000000018	-3.0	native
0.7684845	0.2181157	0.26	-2.5139999999999993	177.60100000000006	-332.0	0.0040000000000000036	-3.0	native
0.7809110	0.2282135	0.28	-1.4190000000000005	52.962000000000046	-149.29999999999927	-0.0349999999999997	-3.0	native
0.7277920	0.2278450	0.27	-2.2230000000000008	150.28100000000006	-434.1999999999971	0.009000000000000341	-4.0	native
0.9172462	0.2559108	0.3	-2.2360000000000007	140.29100000000005	62.10000000000218	0.038000000000000256	-4.0	native
0.3144827	0.1402242	0.44	-0.43900000000000006	-20.585000000000036	830.2999999999993	0.09099999999999975	3.0	non-native
0.5402328	0.1831139	0.33	-1.2430000000000003	-12.285000000000082	711.7000000000007	0.13099999999999978	3.0	non-native
0.4804642	0.1962834	0.34	1.3330000000000002	-53.94200000000001	784.0	0.05699999999999994	2.0	non-native
0.4630551	0.1610061	0.3	1.0980000000000008	-135.7800000000001	662.1000000000022	0.06400000000000006	4.0	non-native
0.4239304	0.1757978	0.43	0.9760000000000009	-53.71100000000001	278.2999999999993	-0.020999999999999908	4.0	non-native
0.5541131	0.1757992	0.38	1.6830000000000016	-175.13200000000006	812.7999999999993	-0.03200000000000003	2.0	non-native
0.4711733	0.1631776	0.3	0.7119999999999997	-105.45700000000011	319.40000000000146	0.03200000000000003	4.0	non-native
0.5090546	0.1765140	0.41	1.9429999999999996	-185.418	1120.2999999999993	0.06599999999999984	6.0	non-native
0.4534515	0.1749750	0.32	2.456999999999999	-140.56100000000004	1098.2000000000007	-0.04600000000000026	3.0	non-native
0.4956035	0.1661415	0.29	1.6240000000000006	-108.60000000000002	1230.5	-0.06199999999999983	4.0	non-native
0.3979514	0.1717409	0.38	1.3100000000000005	-117.97400000000005	1387.2000000000007	0.039000000000000146	7.0	non-native
0.4378293	0.1599381	0.32	2.0900000000000016	-87.88200000000006	1178.2000000000007	-0.06400000000000006	4.0	non-native
0.4513476	0.1626082	0.39	1.0619999999999994	-114.35200000000009	1607.7999999999993	0.02400000000000002	5.0	non-native
0.4373727	0.1954239	0.31	1.3179999999999996	-119.72700000000009	1184.6000000000022	0.01399999999999979	5.0	non-native
0.4453255	0.1985623	0.35	1.407	-143.76300000000003	890.1000000000022	0.0259999999999998	7.0	non-native
0.5193433	0.1947832	0.41	1.7769999999999992	-124.33300000000008	273.90000000000146	-0.07100000000000017	5.0	non-native
0.6510316	0.1855103	0.32	0.8399999999999999	-83.81200000000001	396.7000000000007	-0.06400000000000006	5.0	non-native
0.6042238	0.1873240	0.26	0.6259999999999994	-98.0340000000001	-3.5	0.020000000000000018	5.0	non-native
0.4762928	0.1762206	0.32	1.3559999999999999	-100.73900000000003	717.1000000000022	-0.03000000000000025	4.0	non-native
0.5174648	0.1871636	0.42	0.8900000000000006	-93.78000000000009	859.6000000000022	-0.05600000000000005	3.0	non-native
0.5411067	0.1808545	0.37	1.6220000000000017	-103.7460000000001	362.90000000000146	-0.07399999999999984	5.0	non-native
0.4203232	0.1204788	0.52	-0.266	33.420999999999935	119.10000000000218	-0.026000000000000245	1.0	non-native
0.6033204	0.2044604	0.43	-2.3529999999999998	-2.1690000000000964	-297.59999999999854	0.09799999999999986	3.0	non-native
0.3741387	0.1554490	0.3	-2.5220000000000002	123.49199999999996	-165.0	0.009999999999999787	-1.0	non-native
0.6309738	0.1964310	0.34	-2.3499999999999996	105.94699999999995	-262.09999999999854	0.11899999999999977	0.0	non-native
0.6811078	0.1582663	0.32	-0.39400000000000013	64.75999999999993	-30.299999999999272	-0.051000000000000156	2.0	non-native
0.5914283	0.1597309	0.24	-1.3059999999999992	64.56399999999996	-384.7000000000007	-0.010000000000000231	1.0	non-native
0.6132641	0.1458302	0.29	-1.2119999999999997	47.412999999999954	-25.200000000000728	-0.03200000000000003	0.0	non-native
0.8206949	0.1727062	0.3	-1.2769999999999992	44.21899999999994	-377.7999999999993	-0.09200000000000008	-1.0	non-native
0.9248160	0.1772645	0.3	-0.8219999999999992	49.446999999999946	-320.2999999999993	-0.08499999999999996	1.0	non-native
0.9975479	0.1564289	0.25	-0.2829999999999995	37.650999999999954	-376.09999999999854	-0.06000000000000005	1.0	non-native
0.6592894	0.1707165	0.32	-0.4900000000000002	6.767999999999915	-130.0	-0.06800000000000006	2.0	non-native
0.7506720	0.1536753	0.37	0.19699999999999918	4.087999999999965	136.70000000000073	-0.10400000000000009	1.0	non-native
0.5673643	0.1434546	0.26	-1.8290000000000006	58.722999999999956	-153.39999999999782	-0.0990000000000002	0.0	non-native
0.5316425	0.1337730	0.29	-1.154	5.200999999999908	276.90000000000146	-0.04499999999999993	2.0	non-native
0.4728090	0.1593558	0.22	-1.3339999999999996	46.273999999999944	-92.79999999999927	-0.03200000000000003	1.0	non-native
0.5986691	0.1339173	0.27	-0.7889999999999997	-62.7170000000001	976.2000000000007	-0.0990000000000002	1.0	non-native
0.5351152	0.1521899	0.25	-1.2379999999999995	39.33999999999992	755.2999999999993	-0.020999999999999908	1.0	non-native
0.4037841	0.1462626	0.38	-1.6300000000000008	-6.3900000000001	520.4000000000015	-0.020000000000000018	1.0	non-native
0.5760313	0.1662728	0.3	-1.109	7.664999999999964	-855.2999999999993	-0.02400000000000002	1.0	non-native
0.6113300	0.1595910	0.25	-1.25	-0.97300000000007	606.9000000000015	-0.08199999999999985	2.0	non-native
0.5602273	0.1646912	0.29	-0.843	-10.013000000000034	-163.89999999999782	-0.07600000000000007	3.0	non-native
0.6283873	0.2493791	0.29	-1.5050000000000008	71.28200000000004	-429.5	0.14500000000000002	-1.0	native
0.5087754	0.1838080	0.36	-0.12900000000000134	-16.57899999999995	-613.0999999999985	-0.03599999999999959	0.0	native
0.5635138	0.2234398	0.31	0.16499999999999915	-39.93999999999994	-397.2999999999993	-0.0519999999999996	1.0	native
0.6012126	0.2114108	0.34	0.3349999999999991	-51.94999999999993	-1191.5	-0.010999999999999677	1.0	native
0.6968830	0.2650971	0.3	0.6339999999999986	26.116999999999962	-359.8999999999978	-0.05999999999999961	-1.0	native
0.7624025	0.2668130	0.27	-0.29600000000000115	-59.42599999999993	-493.7999999999993	-0.020999999999999908	2.0	native
0.8001363	0.2459811	0.26	0.6469999999999985	-54.22199999999998	-1056.0	-0.043999999999999595	2.0	native
0.7166286	0.2340261	0.34	0.8219999999999992	-83.11199999999997	-339.5	-0.0389999999999997	3.0	native
0.7665571	0.2690377	0.38	0.7109999999999985	-20.495000000000005	-719.7999999999993	-0.08399999999999963	2.0	native
0.7454222	0.3066398	0.3	0.21099999999999852	8.163999999999987	-140.79999999999927	-0.06699999999999973	0.0	native
0.6625786	0.2721925	0.28	0.12899999999999956	45.375	-563.1999999999971	-0.07299999999999995	2.0	native
0.7340907	0.2814223	0.28	0.7159999999999993	37.403999999999996	-1074.2999999999993	-0.030999999999999694	-1.0	native
0.8172581	0.2703419	0.28	0.48499999999999943	39.519000000000005	-241.59999999999854	-0.04499999999999993	0.0	native
0.7698568	0.2813344	0.29	-0.9800000000000004	65.594	-755.0999999999985	-0.07299999999999995	0.0	native
1.0445105	0.3571446	0.24	0.5919999999999987	11.307000000000016	-673.3999999999978	-0.15399999999999991	2.0	native
0.9678628	0.3589046	0.24	0.7479999999999993	1.1169999999999618	-1194.699999999997	-0.1379999999999999	0.0	native
0.8904806	0.3032156	0.27	-1.0890000000000004	33.115999999999985	-598.1999999999971	-0.06199999999999983	1.0	native
0.9643644	0.3239052	0.25	0.3330000000000002	23.057999999999993	-543.6999999999971	-0.13699999999999957	0.0	native
1.0030848	0.3229833	0.3	0.8559999999999999	-96.332	-696.7999999999993	-0.18299999999999983	1.0	native
1.0236832	0.3167590	0.21	1.25	-5.641999999999939	-652.6999999999971	-0.10999999999999988	-1.0	native
0.9641035	0.3151684	0.28	1.0299999999999994	-41.101999999999975	-421.8999999999978	-0.12299999999999978	2.0	native
0.4493966	0.2166201	0.33	-1.0579999999999998	277.96000000000004	-1176.3999999999978	0.040000000000000036	-6.0	native
0.7284358	0.3055120	0.13	-3.7010000000000005	362.627	-1880.8999999999978	0.2270000000000003	-6.0	native
0.5620374	0.2882214	0.1	-3.2230000000000008	386.32000000000005	-2397.7999999999993	0.25100000000000033	-7.0	native
0.5533856	0.2959471	0.12	-4.280000000000001	352.718	-2179.199999999997	0.1940000000000004	-5.0	native
0.6037757	0.3279658	0.1	-4.09	356.03700000000003	-2154.399999999998	0.30200000000000005	-6.0	native
0.8397456	0.3715165	0.14	-4.079000000000001	369.92900000000003	-2008.7999999999993	0.3730000000000002	-6.0	native
0.8244542	0.3624984	0.12	-4.026	359.151	-2136.699999999997	0.39400000000000013	-6.0	native
0.9686319	0.4239247	0.06	-6.152000000000001	392.228	-1561.5	0.40500000000000025	-7.0	native
0.6424223	0.3109297	0.14	-3.2120000000000015	313.81100000000004	-2513.899999999998	0.16400000000000015	-5.0	native
0.6260352	0.3059290	0.12	-3.662000000000001	352.58000000000004	-2480.7999999999993	0.2530000000000001	-6.0	native
0.5963353	0.2853299	0.14	-3.4460000000000015	369.084	-1371.5999999999985	0.19600000000000017	-5.0	native
0.6331515	0.2706933	0.07	-3.928000000000001	361.922	-1672.0	0.2570000000000001	-6.0	native
0.6665293	0.3092463	0.12	-3.665000000000001	356.334	-2228.899999999998	0.2370000000000001	-6.0	native
0.6713346	0.3045784	0.11	-4.324	377.58000000000004	-2041.2999999999993	0.24800000000000022	-5.0	native
0.6138244	0.2164558	0.14	-4.0230000000000015	337.01800000000003	-2113.7999999999993	0.21700000000000008	-5.0	native
0.8383048	0.2951753	0.13	-5.109	376.49300000000005	-1840.199999999997	0.3510000000000004	-6.0	native
0.8706918	0.3501710	0.08	-6.117000000000001	376.16	-1582.5999999999985	0.4810000000000003	-4.0	native
0.8205885	0.3226106	0.09	-5.189	338.851	-1444.5	0.6050000000000004	-4.0	native
0.8793207	0.2893900	0.05	-5.459000000000001	313.843	-1682.5999999999985	0.5840000000000001	-4.0	native
0.8101125	0.3588340	0.07	-5.016	334.26	-1625.5	0.5830000000000002	-5.0	native
0.8990248	0.4042880	0.08	-5.173	301.704	-1918.5	0.7480000000000002	-4.0	native
0.6877771	0.1570171	0.3	-2.324	19.579999999999984	-1317.5	0.08800000000000008	1.0	non-native
0.5499270	0.1506477	0.2	-3.0519999999999996	104.13800000000003	-549.1999999999971	0.10400000000000009	0.0	non-native
0.8418511	0.1934939	0.16	-2.673	73.95800000000003	-24.69999999999709	0.007000000000000117	1.0	non-native
1.3535215	0.3153175	0.06	-3.8819999999999997	150.637	84.70000000000073	0.10600000000000032	0.0	non-native
1.2462419	0.2667496	0.04	-3.795	114.983	-221.89999999999782	0.02200000000000024	0.0	non-native
1.0343894	0.2496398	0.04	-5.943	160.542	323.6000000000022	0.18100000000000005	0.0	non-native
1.0920814	0.2623314	0.06	-4.904999999999999	147.69	-551.0	0.11400000000000032	1.0	non-native
1.0029831	0.2543409	0.05	-3.068999999999999	112.845	-1552.3999999999978	0.027000000000000135	0.0	non-native
1.0659850	0.2493253	0.03	-2.8200000000000003	123.41400000000002	-1430.2999999999993	0.020000000000000018	0.0	non-native
1.1411203	0.2717026	0.05	-2.1140000000000008	164.916	-1270.7999999999993	0.02200000000000024	0.0	non-native
1.2260848	0.2874224	0.04	-1.475999999999999	121.63400000000001	-285.5	-0.0009999999999998899	1.0	non-native
1.1566732	0.2939669	0.01	-1.4299999999999997	59.38299999999998	320.7000000000007	0.0040000000000000036	2.0	non-native
1.1017996	0.2478579	0.04	-0.6509999999999998	18.040999999999997	-1041.199999999997	-0.04599999999999982	2.0	non-native
0.8737598	0.2799801	0.01	-4.8740000000000006	170.88500000000002	-679.8999999999978	0.15500000000000025	0.0	non-native
0.9320034	0.2959675	0.02	-3.9540000000000006	103.66300000000001	-517.5999999999985	0.08400000000000007	2.0	non-native
0.7957338	0.2479149	0.02	-2.9540000000000006	155.357	-1079.2999999999993	0.07400000000000029	0.0	non-native
1.0421503	0.2946293	0.02	-3.6530000000000005	107.237	-833.2999999999993	0.06700000000000017	1.0	non-native
1.0189991	0.2887064	0.04	-2.394	113.75200000000001	209.0	0.03100000000000014	2.0	non-native
0.8098426	0.2518088	0.04	-3.0950000000000006	61.516999999999996	-25.899999999997817	0.07200000000000006	2.0	non-native
0.8057370	0.2932749	0.02	-3.7769999999999992	174.764	-371.5	0.17700000000000005	-1.0	non-native
0.7539687	0.2884950	0.02	-2.356	147.58800000000002	-2097.7999999999993	0.14300000000000024	-1.0	non-native
0.9777168	0.3360944	0.12	-3.003	48.424000000000035	-344.3999999999978	0.27200000000000024	2.0	non-native
1.2188143	0.3389924	0.07	-2.622	-83.02499999999998	140.8000000000029	0.3500000000000001	2.0	non-native
1.0950155	0.3292058	0.09	-4.970000000000001	24.646000000000015	-227.0	0.20500000000000007	3.0	non-native
0.9302709	0.3120264	0.07	-7.511	198.02	-700.0	0.28300000000000036	0.0	non-native
1.0695626	0.3773642	0.08	-7.0489999999999995	183.056	247.3000000000029	0.28900000000000015	1.0	non-native
1.0246706	0.3968640	0.11	-3.003	113.911	-458.7999999999993	0.21700000000000008	2.0	non-native
1.0224257	0.4498612	0.07	-6.7379999999999995	184.672	-702.3999999999978	0.26000000000000023	1.0	non-native
1.0128320	0.4656322	0.06	-3.3819999999999997	150.625	637.2000000000007	0.29200000000000026	2.0	non-native
0.7692518	0.4043239	0.01	-6.312	233.28900000000002	-183.39999999999782	0.28600000000000003	-1.0	non-native
0.9898028	0.4026479	0.04	-2.683	111.268	893.0	0.09600000000000009	0.0	non-native
0.9259160	0.3892104	0.07	-4.121	183.512	-152.0	0.20199999999999996	-1.0	non-native
1.0039955	0.4160833	0.01	-3.5139999999999993	154.372	-707.5	0.1070000000000002	1.0	non-native
1.1012521	0.4329982	0.02	-2.3290000000000006	139.996	-189.59999999999854	0.16800000000000015	1.0	non-native
1.0424931	0.4514703	0.0	-4.728999999999999	177.02700000000002	-422.0	0.18900000000000006	-1.0	non-native
0.9464944	0.4235957	0.01	-4.968999999999999	183.448	388.6000000000022	0.16800000000000015	-1.0	non-native
1.0350891	0.4499984	0.01	-6.1899999999999995	198.975	-779.1999999999971	0.20999999999999996	0.0	non-native
0.9245084	0.3695761	0.01	-5.723000000000001	224.598	-1187.5	0.13200000000000012	-1.0	non-native
0.7876374	0.2951393	0.06	-5.704000000000001	193.872	-868.3999999999978	0.16000000000000014	0.0	non-native
0.8573368	0.3586185	0.02	-6.082	197.483	-1215.0	0.15000000000000036	0.0	non-native
0.7667791	0.3310204	0.04	-6.047	175.013	-575.8999999999978	0.16700000000000026	1.0	non-native
0.8281096	0.3334669	0.05	-6.4639999999999995	215.65900000000002	-563.0999999999985	0.2120000000000002	1.0	non-native
0.3123232	0.1295501	0.51	0.5380000000000003	-34.115999999999985	764.7000000000007	0.026000000000000245	-2.0	native
0.3876153	0.1404973	0.43	3.8770000000000007	-259.87299999999993	82.40000000000146	-0.06899999999999995	0.0	native
0.4299904	0.1438923	0.47	1.2200000000000006	-105.10199999999998	164.29999999999927	0.040999999999999925	0.0	native
0.4789380	0.1743256	0.33	0.5679999999999996	-15.048999999999978	-261.7000000000007	0.14900000000000002	0.0	native
0.4857352	0.1603995	0.33	0.2350000000000012	-49.70500000000004	376.5	0.11699999999999999	0.0	native
0.5368407	0.1549905	0.5	3.277000000000001	-153.336	-153.5	-0.052999999999999936	-1.0	native
0.4511389	0.1700055	0.45	1.1710000000000012	-41.49299999999994	-222.79999999999927	0.020999999999999908	1.0	native
0.5583128	0.1772389	0.44	2.2379999999999995	-36.333999999999946	-547.8999999999978	0.11400000000000032	-1.0	native
0.6254072	0.1881127	0.45	0.4559999999999995	-30.33000000000004	-116.29999999999927	0.19100000000000028	0.0	native
0.6570169	0.1746911	0.49	0.9809999999999999	-42.31700000000001	-85.79999999999927	0.07800000000000029	0.0	native
0.6780283	0.1680187	0.45	0.6170000000000009	-96.76400000000001	-428.7999999999993	0.07600000000000007	-2.0	native
0.6403236	0.1740137	0.5	4.074	-96.87800000000004	-450.3999999999978	0.008999999999999897	-2.0	native
0.9638029	0.1778749	0.48	1.2680000000000007	-3.191000000000031	328.2999999999993	-0.028000000000000025	-1.0	native
0.8518317	0.1537743	0.44	3.248000000000001	-106.178	91.60000000000218	-0.07200000000000006	0.0	native
0.6552613	0.1652353	0.45	1.4690000000000012	-61.091999999999985	655.7000000000007	0.020000000000000018	-2.0	native
0.9414668	0.1762522	0.45	1.9060000000000006	-50.22799999999995	73.5	-0.03200000000000003	-1.0	native
1.0340223	0.1757111	0.44	1.5350000000000001	-24.12099999999998	-540.3999999999978	-0.129	-3.0	native
1.0970254	0.1840934	0.48	3.1950000000000003	-115.98299999999995	-100.59999999999854	-0.15300000000000002	0.0	native
0.8979325	0.1746082	0.52	4.462999999999999	-152.529	-219.5	-0.11099999999999977	0.0	native
1.0102777	0.2003711	0.47	4.831000000000001	-95.577	-210.5	-0.1160000000000001	0.0	native
0.8912580	0.1733762	0.54	2.3130000000000006	-25.153999999999996	-327.7999999999993	-0.11399999999999988	-1.0	native
0.3116345	0.1267375	0.35	1.120000000000001	-108.08600000000001	835.2000000000007	-0.08899999999999997	-1.0	native
0.3233272	0.1452647	0.48	1.511000000000001	-48.49000000000001	139.70000000000073	0.06700000000000017	0.0	native
0.2229223	0.1401735	0.39	1.7260000000000009	-27.604000000000042	-187.39999999999782	-0.06400000000000006	-1.0	native
0.4220205	0.1664305	0.47	1.3510000000000009	-8.188999999999965	594.4000000000015	0.03100000000000014	-2.0	native
0.4844449	0.1522606	0.37	1.6400000000000006	-20.91999999999996	288.7999999999993	0.038000000000000256	-2.0	native
0.5955873	0.1245246	0.41	2.155000000000001	-51.676000000000045	568.6000000000022	-0.020000000000000018	-1.0	native
0.6759804	0.1582732	0.42	2.412000000000001	-125.0	217.10000000000218	0.03100000000000014	-2.0	native
0.6403664	0.1384903	0.36	1.9410000000000007	-88.59399999999994	226.29999999999927	0.07699999999999996	-1.0	native
0.6410561	0.1356225	0.43	3.1319999999999997	-99.543	-252.29999999999927	0.02300000000000013	-1.0	native
0.8003455	0.1536813	0.47	2.5489999999999995	-81.14300000000003	-737.2000000000007	0.02499999999999991	-1.0	native
0.8440475	0.1416275	0.4	2.6560000000000006	-28.258000000000038	-921.0999999999985	0.004999999999999893	-4.0	native
0.5690738	0.1452084	0.5	1.4670000000000005	-50.08000000000004	-1116.2999999999993	0.0129999999999999	0.0	native
0.4251913	0.1678694	0.45	1.3520000000000003	-20.601	-542.5999999999985	0.06300000000000017	1.0	native
0.3884759	0.1409476	0.44	1.8719999999999999	-17.95399999999995	-600.8999999999978	0.02200000000000024	-1.0	native
0.3282013	0.1373942	0.43	0.979000000000001	-31.83699999999999	-538.7999999999993	0.014000000000000234	-2.0	native
0.2786288	0.1392345	0.47	1.7360000000000007	-64.23400000000004	-435.2999999999993	-0.0129999999999999	-1.0	native
0.4292485	0.1354833	0.47	0.673	-14.946000000000026	-266.09999999999854	-0.05899999999999972	-1.0	native
0.3657926	0.1467075	0.4	0.39000000000000057	-15.602999999999952	-111.59999999999854	0.02300000000000013	-1.0	native
0.3806275	0.1420663	0.47	1.1390000000000011	-25.06899999999996	-587.8999999999978	-0.04899999999999993	-1.0	native
0.3352034	0.1552702	0.45	1.0300000000000011	2.6720000000000255	-657.5	0.016000000000000014	-2.0	native
0.4069372	0.1502449	0.4	1.6059999999999999	-14.819999999999936	-628.7999999999993	-0.0009999999999998899	0.0	native
0.4019254	0.1313346	0.19	-0.7859999999999996	47.221000000000004	-933.2999999999993	-0.06800000000000006	1.0	non-native
0.4462354	0.1173505	0.38	1.152000000000001	-13.350999999999999	-1538.9000000000015	-0.14400000000000013	2.0	non-native
0.5300081	0.1915899	0.17	-1.645999999999999	87.666	-1333.9000000000015	0.020999999999999908	-2.0	non-native
0.3469468	0.1822751	0.09	-2.930999999999999	212.02	-1088.4000000000015	0.0009999999999998899	-2.0	non-native
0.5399613	0.1920413	0.11	-3.2479999999999993	194.42600000000002	-1081.6000000000022	-0.05900000000000016	-2.0	non-native
0.4225765	0.1955455	0.07	-3.132999999999999	205.419	-1320.7999999999993	0.04999999999999982	-1.0	non-native
0.7148389	0.2249554	0.13	-3.2719999999999985	178.971	-1154.5	-0.020000000000000018	-2.0	non-native
0.5334091	0.2102924	0.08	-5.730999999999999	211.705	-2305.2999999999993	0.19099999999999984	-1.0	non-native
0.5590369	0.2150273	0.03	-5.478999999999999	249.621	-1142.4000000000015	0.15300000000000002	-1.0	non-native
0.5858483	0.2018840	0.03	-4.6949999999999985	265.062	-1154.5	0.05600000000000005	-1.0	non-native
0.8269359	0.3039736	0.04	-4.511999999999999	189.78400000000002	-983.5	0.06899999999999995	0.0	non-native
1.0091232	0.3477833	0.02	-5.062999999999999	43.69499999999999	-1442.5	0.1389999999999998	1.0	non-native
0.7458004	0.3135703	0.01	-3.975999999999999	140.549	-719.2999999999993	0.10000000000000009	0.0	non-native
0.8991293	0.3277591	0.06	-3.481	110.25600000000003	-1109.7000000000007	0.1200000000000001	1.0	non-native
0.7879207	0.3409890	0.02	-3.5669999999999984	91.67599999999999	-1685.2000000000007	0.09399999999999986	0.0	non-native
0.8239346	0.3193173	0.05	-2.6339999999999986	107.36599999999999	-1604.4000000000015	-0.12700000000000022	0.0	non-native
0.9113110	0.3386329	0.03	-2.7729999999999997	91.291	-1550.9000000000015	-0.08599999999999985	0.0	non-native
0.8889650	0.3092382	0.02	-3.5989999999999984	69.31100000000004	-386.90000000000146	-0.13500000000000023	1.0	non-native
0.9933643	0.3416908	0.05	-3.8579999999999988	174.93900000000002	-1123.2000000000007	0.017999999999999794	-1.0	non-native
1.3499330	0.3523523	0.03	-3.187999999999999	158.34900000000002	-1891.9000000000015	-0.2160000000000002	-1.0	non-native
1.4143269	0.3629750	0.02	-4.144	98.62	-1170.7999999999993	-0.17399999999999993	0.0	non-native
0.9900844	0.2683250	0.14	-1.2829999999999995	50.922000000000025	-1347.2000000000007	-0.10000000000000009	1.0	non-native
1.0268512	0.3328826	0.16	-4.097999999999999	101.05099999999999	-1347.0	0.041999999999999815	0.0	non-native
1.0026931	0.3168491	0.06	-5.276	242.299	-938.0	0.020000000000000018	-2.0	non-native
0.8211332	0.3240087	0.01	-3.0	161.055	-312.0	-0.053999999999999826	0.0	non-native
1.1978943	0.3848334	0.03	-4.818	253.69400000000002	-810.0	-0.06700000000000017	-2.0	non-native
1.0849521	0.3252459	0.03	-2.7239999999999984	167.57600000000002	407.7000000000007	-0.1589999999999998	0.0	non-native
1.1238626	0.3814102	0.02	-1.850999999999999	214.887	-1471.1000000000022	-0.18000000000000016	-2.0	non-native
1.0179461	0.4117561	0.01	-3.9299999999999997	183.874	-2209.7999999999993	-0.1259999999999999	0.0	non-native
1.0200756	0.3407519	0.05	-1.6609999999999996	142.097	-970.9000000000015	-0.18000000000000016	1.0	non-native
0.9287757	0.3646370	0.04	-2.780999999999999	174.26600000000002	-780.4000000000015	-0.18500000000000005	-1.0	non-native
0.8676041	0.3539252	0.02	-2.113999999999999	161.294	-1321.7000000000007	-0.17799999999999994	1.0	non-native
0.8542976	0.2788081	0.06	-3.6549999999999994	92.76499999999999	-446.7000000000007	-0.2360000000000002	2.0	non-native
0.7815331	0.2814579	0.04	-1.2690000000000001	38.92900000000003	-1043.4000000000015	-0.2490000000000001	2.0	non-native
0.9365313	0.3023834	0.05	-1.677999999999999	77.85300000000001	-667.7000000000007	-0.31300000000000017	1.0	non-native
0.8914383	0.3016017	0.06	-1.613999999999999	86.40699999999998	-1039.5	-0.278	1.0	non-native
0.9932032	0.3062472	0.04	-2.279	164.95700000000002	-557.2000000000007	-0.2330000000000001	-1.0	non-native
0.7091288	0.3421078	0.08	-4.181999999999999	236.056	-1117.1000000000022	-0.10599999999999987	-2.0	non-native
0.8340628	0.3226957	0.03	-4.754	263.56600000000003	-1234.4000000000015	-0.10099999999999998	-2.0	non-native
0.9294266	0.3607713	0.04	-2.382999999999999	173.78300000000002	-575.7000000000007	-0.21799999999999997	-2.0	non-native
0.9221498	0.3755788	0.06	-5.984999999999999	220.32600000000002	-1309.6000000000022	-0.10599999999999987	-1.0	non-native
1.2802705	0.4497004	0.04	-0.20699999999999896	145.931	-1454.0	-0.30600000000000005	1.0	non-native
0.6581602	0.1686345	0.62	0.045999999999999375	-22.510000000000048	-1295.0	-0.040999999999999925	0.0	native
0.5567251	0.1683901	0.41	-0.745000000000001	11.359999999999957	-692.8999999999978	0.04200000000000026	1.0	native
0.3485938	0.1374517	0.48	0.6690000000000005	24.951999999999998	-1666.2999999999993	0.06600000000000028	0.0	native
0.4452603	0.1634950	0.45	-0.9730000000000008	61.02099999999996	-1484.2999999999993	-0.042999999999999705	-1.0	native
0.4438483	0.1530685	0.42	-1.5790000000000006	56.934999999999945	-414.09999999999854	-0.040999999999999925	-2.0	native
0.4471319	0.1900563	0.34	-1.1180000000000003	105.20599999999996	-466.5	-0.042999999999999705	-3.0	native
0.6270836	0.2227091	0.31	-2.303000000000001	195.41199999999998	-2002.5	0.001000000000000334	-3.0	native
0.7221984	0.2104077	0.31	-0.8279999999999994	150.599	-2397.0999999999985	-0.04499999999999993	-3.0	native
0.6538960	0.2122554	0.29	-1.657	169.58499999999998	-1849.5	-0.004999999999999893	-3.0	native
0.5277295	0.2212148	0.36	-1.4960000000000004	171.50899999999996	-1539.3999999999978	0.018000000000000238	-3.0	native
0.6570792	0.1919952	0.37	-1.2959999999999994	164.83399999999995	-2297.0	-0.040999999999999925	-3.0	native
0.6645092	0.1872392	0.14	-1.665000000000001	221.75999999999996	-2148.7999999999993	-0.042999999999999705	-4.0	native
0.7095819	0.1638918	0.33	-1.0670000000000002	174.29699999999997	-1743.3999999999978	-0.054999999999999716	-3.0	native
0.5513812	0.1980478	0.22	-2.1099999999999994	182.33099999999996	-1470.5	-0.01200000000000001	-4.0	native
0.6849914	0.1897953	0.24	-2.2729999999999997	191.44399999999996	-1335.7000000000007	0.009000000000000341	-4.0	native
0.6159357	0.1945625	0.34	-1.5150000000000006	160.53199999999998	-1778.7000000000007	-0.040999999999999925	-3.0	native
0.7455973	0.2069102	0.35	-1.1180000000000003	143.315	-1479.7999999999993	-0.016999999999999904	-3.0	native
0.6810898	0.1978594	0.31	-1.2550000000000008	188.91699999999997	-1216.2000000000007	-0.0259999999999998	-5.0	native
0.6585616	0.2136995	0.24	-2.1790000000000003	170.83499999999998	-1342.8999999999978	-0.0129999999999999	-3.0	native
0.7346213	0.1858461	0.42	-0.843	121.58499999999998	-1424.5	-0.042999999999999705	-2.0	native
0.8279511	0.1828872	0.31	-1.0180000000000007	126.40299999999996	-1358.7999999999993	-0.016000000000000014	-1.0	native
0.4053042	0.1789656	0.48	-0.9659999999999993	43.833999999999946	-402.2000000000007	0.08700000000000019	-1.0	native
0.3008477	0.1609775	0.5	1.4990000000000006	-103.387	-882.7000000000007	0.06099999999999994	1.0	native
0.5818527	0.2024895	0.4	0.4949999999999992	-93.25299999999999	-747.7999999999993	0.11100000000000021	2.0	native
0.4496591	0.1606466	0.44	1.3889999999999993	-82.36000000000007	-1545.0999999999985	0.05400000000000027	3.0	native
0.4751575	0.1561815	0.37	1.4700000000000006	-97.88500000000005	-1244.7999999999993	0.027000000000000135	1.0	native
0.5959863	0.2067420	0.39	1.491999999999999	-137.83300000000003	-919.7000000000007	0.08700000000000019	3.0	native
0.6000807	0.1727367	0.4	2.128	-134.02800000000008	-1279.0	0.052999999999999936	1.0	native
0.6942642	0.1696479	0.44	1.2699999999999996	-125.041	-1566.5	0.04300000000000015	2.0	native
0.5338085	0.1846664	0.36	0.952	-102.69400000000002	-2209.7999999999993	0.137	2.0	native
0.5144534	0.1699357	0.42	1.1530000000000005	-258.20300000000003	-400.8999999999978	0.07299999999999995	5.0	native
0.5775399	0.1728748	0.48	1.391	-103.95300000000003	-1470.5	0.12600000000000033	3.0	native
0.6352397	0.1875722	0.38	1.988999999999999	-142.04700000000008	-1750.5999999999985	0.20000000000000018	2.0	native
0.9789638	0.2259069	0.35	0.4559999999999995	-92.61899999999997	-1976.3999999999978	0.18300000000000027	2.0	native
0.9043483	0.1830215	0.45	0.26099999999999923	-87.19	-816.0999999999985	0.01100000000000012	2.0	native
0.7858655	0.1511532	0.42	1.4930000000000003	-135.12400000000008	-1136.7999999999993	-0.08299999999999974	3.0	native
1.0642743	0.1712475	0.51	0.7469999999999999	-128.26000000000005	-1661.0	0.038000000000000256	2.0	native
0.9710451	0.1712092	0.48	1.2919999999999998	-73.73600000000005	-1163.0	0.016000000000000014	2.0	native
1.0839970	0.1478699	0.36	1.4589999999999996	-160.10399999999998	-1182.2999999999993	-0.07600000000000007	4.0	native
1.1679307	0.1654595	0.4	1.0120000000000005	-215.37400000000008	-860.2000000000007	-0.09399999999999986	5.0	native
1.2546176	0.1988669	0.46	1.0169999999999995	-142.33300000000003	-1171.0	0.03699999999999992	4.0	native
1.2468462	0.2033705	0.36	1.8260000000000005	-167.56099999999998	-1409.7999999999993	-0.06099999999999994	4.0	native
0.4197310	0.1842127	0.14	-1.7270000000000003	91.715	142.1999999999971	0.04499999999999993	-1.0	non-native
0.6804914	0.3031351	0.11	-4.517000000000001	146.371	228.0	0.21700000000000008	-1.0	non-native
0.5470758	0.2724019	0.08	-4.006	181.709	-650.1000000000022	0.27600000000000025	-1.0	non-native
1.1939046	0.4802027	0.03	-7.587000000000001	212.726	73.09999999999854	0.5449999999999999	-1.0	non-native
0.6665013	0.2757480	0.05	-7.630000000000001	244.614	62.79999999999927	0.3820000000000001	-2.0	non-native
0.5683755	0.2282582	0.11	-5.054000000000001	180.99200000000002	117.19999999999709	0.27700000000000014	-1.0	non-native
0.8124858	0.2971759	0.05	-7.705000000000001	254.2115	-1063.4000000000015	0.3759999999999999	-1.0	non-native
0.7337209	0.3139754	0.08	-5.287000000000001	237.001	-87.80000000000291	0.367	-2.0	non-native
0.9120170	0.3156413	0.05	-6.507000000000001	243.563	-375.8000000000029	0.30200000000000005	-2.0	non-native
0.9431811	0.4192071	0.03	-8.534	279.5052	-617.0	0.6299999999999999	-2.0	non-native
0.8970717	0.3191192	0.04	-6.3790000000000004	247.7473	-339.2000000000007	0.40100000000000025	-2.0	non-native
0.6239785	0.3036274	0.04	-5.6530000000000005	197.34	278.0	0.31899999999999995	-1.0	non-native
0.7229902	0.3253813	0.09	-3.8470000000000013	130.532	-655.8000000000029	0.29300000000000015	-1.0	non-native
0.6647111	0.3571246	0.05	-3.6930000000000014	128.16	-256.3000000000029	0.28900000000000015	-1.0	non-native
0.8384441	0.3515107	0.07	-5.484000000000001	182.154	-749.3000000000029	0.33000000000000007	0.0	non-native
1.0110775	0.3654666	0.06	-4.3210000000000015	141.56900000000002	-80.40000000000146	0.22199999999999998	-1.0	non-native
0.9241183	0.3627193	0.03	-5.4990000000000006	191.799	176.39999999999782	0.19600000000000017	-1.0	non-native
0.8733812	0.3101743	0.09	-4.016	150.12900000000002	250.0	0.20199999999999996	-1.0	non-native
0.8142747	0.3093792	0.09	-5.684000000000001	183.447	55.0	0.3380000000000001	-1.0	non-native
0.8200846	0.5178009	0.05	-7.737000000000001	246.974	43.69999999999709	0.41900000000000004	-1.0	non-native
1.3844757	0.5681964	0.07	-3.4430000000000014	96.95600000000002	-997.2000000000007	0.41999999999999993	0.0	non-native
0.7456635	0.1765808	0.28	-0.6820000000000004	66.46800000000002	-472.0	-0.0009999999999998899	0.0	non-native
0.6855562	0.1674974	0.27	-1.0850000000000009	92.186	-234.8000000000029	0.06800000000000006	-1.0	non-native
0.6723934	0.2004406	0.18	-0.4140000000000015	25.093000000000018	6.299999999999272	-0.07899999999999974	1.0	non-native
0.5879473	0.2400225	0.17	1.2989999999999995	-23.36500000000001	225.09999999999854	-0.08599999999999985	3.0	non-native
0.5536873	0.2557274	0.18	1.0069999999999997	48.68099999999998	-54.80000000000291	-0.041999999999999815	1.0	non-native
0.6105418	0.2311311	0.17	0.37099999999999866	29.411	322.59999999999854	-0.13600000000000012	0.0	non-native
0.6409441	0.2369803	0.13	-0.44700000000000095	33.60300000000001	-551.4000000000015	-0.06599999999999984	1.0	non-native
0.4735104	0.2027937	0.22	-0.9809999999999999	56.894000000000005	437.09999999999854	-0.005999999999999783	1.0	non-native
0.6147919	0.2123761	0.12	-2.064	94.38500000000002	150.5	-0.03399999999999981	0.0	non-native
0.5192317	0.2151569	0.27	-0.6230000000000011	44.851	231.39999999999782	-0.004999999999999893	1.0	non-native
0.6245604	0.2149754	0.19	-0.31400000000000006	20.061000000000035	-217.40000000000146	-0.020000000000000018	2.0	non-native
0.5013411	0.1747086	0.13	-2.370000000000001	63.446000000000026	222.09999999999854	0.137	1.0	non-native
0.4939752	0.1769639	0.18	0.0909999999999993	33.263000000000034	39.69999999999709	0.10499999999999998	0.0	non-native
0.5915724	0.1954851	0.11	-0.7789999999999999	59.533000000000015	787.6999999999971	0.015000000000000124	0.0	non-native
0.5573611	0.1751960	0.12	-2.1210000000000004	85.73399999999998	-3.900000000001455	0.07900000000000018	1.0	non-native
0.5514470	0.2008785	0.09	-1.1340000000000003	110.257	-523.0	0.040000000000000036	0.0	non-native
0.6272216	0.1887738	0.11	-0.7710000000000008	40.299000000000035	429.59999999999854	-0.01100000000000012	1.0	non-native
0.9545025	0.2447318	0.11	-0.1880000000000006	93.30600000000001	-22.5	-0.04499999999999993	1.0	non-native
0.7652705	0.2002261	0.1	-1.0980000000000008	105.667	-262.90000000000146	-0.020000000000000018	0.0	non-native
0.8946866	0.2529727	0.04	-3.5540000000000003	112.01400000000001	460.3999999999978	0.06300000000000017	-1.0	non-native
1.6891950	0.4543316	0.05	-2.008000000000001	-54.63599999999997	-131.10000000000218	0.06000000000000005	1.0	non-native
0.2059800	0.1110536	0.39	1.2559999999999967	155.3499999999999	236.5	0.0040000000000000036	0.0	native
0.2405978	0.1293806	0.38	2.195999999999998	106.29999999999995	1289.0	-0.02400000000000002	0.0	native
0.2393478	0.1334142	0.32	-0.42600000000000193	15.799999999999955	1003.3000000000029	-0.020000000000000018	0.0	native
0.2290954	0.1270945	0.37	2.3039999999999985	163.6199999999999	550.6000000000058	-0.0040000000000000036	-2.0	native
0.2037509	0.1202962	0.35	2.196999999999999	143.63999999999987	119.0	0.014000000000000234	-4.0	native
0.2090321	0.1105374	0.34	2.700999999999997	211.28399999999988	-348.29999999999563	-0.004999999999999893	-2.0	native
0.2032905	0.1235707	0.36	2.139999999999997	167.42999999999995	-370.3999999999942	0.02400000000000002	-2.0	native
0.2095232	0.1191010	0.33	0.5229999999999997	153.66999999999985	-708.7999999999956	0.03100000000000014	-4.0	native
0.2348641	0.1375927	0.34	1.4719999999999978	134.88999999999987	203.3000000000029	0.039000000000000146	-3.0	native
0.2705626	0.1354806	0.28	0.9449999999999967	205.43599999999992	-248.79999999999563	0.019000000000000128	0.0	native
0.2017679	0.1314632	0.26	-1.404	205.70699999999988	-399.29999999999563	0.06199999999999983	-4.0	native
0.2448086	0.1476060	0.28	-0.6930000000000014	166.16999999999985	-340.79999999999563	0.03699999999999992	-1.0	native
0.2309262	0.1335500	0.36	2.006999999999998	131.74	-466.59999999999854	-0.02300000000000013	-2.0	native
0.2143134	0.1226950	0.31	-0.4440000000000026	167.63999999999987	-981.7999999999956	0.05500000000000016	-2.0	native
0.2058666	0.1288851	0.3	-0.25800000000000267	330.79999999999995	627.0	0.06700000000000017	-5.0	native
0.1622512	0.1313427	0.26	-0.9570000000000007	223.82399999999996	-1115.7999999999956	0.07900000000000018	-6.0	native
0.2439296	0.1528887	0.23	1.9579999999999984	163.92999999999995	-871.2999999999956	0.016000000000000014	-2.0	native
0.3067198	0.1510300	0.23	1.3780000000000001	130.94999999999982	-1429.5999999999985	0.07200000000000006	-3.0	native
0.1887304	0.1353721	0.31	1.6549999999999976	170.6099999999999	-1741.199999999997	0.02499999999999991	-2.0	native
0.2643083	0.1428268	0.29	1.475999999999999	-17.710000000000036	-743.5999999999985	0.004999999999999893	-3.0	native
0.2234593	0.1346686	0.25	2.8359999999999985	56.11999999999989	92.30000000000291	-0.005999999999999783	-3.0	native
0.1966910	0.1177388	0.39	0.34299999999999997	223.29499999999985	165.10000000000582	0.0030000000000001137	-1.0	native
0.3006697	0.1251797	0.39	2.465	136.12999999999988	1491.800000000003	-0.01200000000000001	-1.0	native
0.2855151	0.1162656	0.36	2.3689999999999998	158.42999999999995	314.5	-0.03200000000000003	-2.0	native
0.2491522	0.1384879	0.4	-1.3079999999999998	267.91999999999985	1114.2000000000044	-0.0009999999999998899	-3.0	native
0.1937212	0.1213873	0.32	2.632999999999999	91.65999999999985	-990.1999999999971	0.018000000000000238	2.0	native
0.1904036	0.1466096	0.31	0.00999999999999801	260.9469999999999	474.8000000000029	0.04700000000000015	-5.0	native
0.2244289	0.1402307	0.24	-0.46000000000000085	307.5419999999999	417.5	0.08999999999999986	-4.0	native
0.2271194	0.1447613	0.21	-1.2360000000000007	174.1199999999999	143.5	0.053999999999999826	-3.0	native
0.2044962	0.1447277	0.25	-1.4600000000000009	304.6869999999999	317.20000000000437	0.09399999999999986	-5.0	native
0.3070571	0.1590333	0.25	0.4559999999999995	243.99699999999984	-330.6999999999971	0.121	-2.0	native
0.3121602	0.1672510	0.22	0.6439999999999984	149.76999999999998	-339.6999999999971	0.10899999999999999	-1.0	native
0.2235073	0.1571226	0.23	-0.9380000000000024	374.6619999999999	49.10000000000582	0.08199999999999985	-6.0	native
0.2717843	0.1531160	0.19	-0.3150000000000013	298.6059999999999	801.8000000000029	0.08899999999999997	-2.0	native
0.2750432	0.1722291	0.25	1.6849999999999987	352.4549999999999	203.10000000000582	0.03799999999999981	-5.0	native
0.3761649	0.1457116	0.24	0.3719999999999999	355.48299999999995	-405.1999999999971	0.05900000000000016	-5.0	native
0.3323926	0.1448401	0.2	1.6229999999999976	323.8849999999999	99.5	0.06099999999999994	-5.0	native
0.2572387	0.1417773	0.17	0.12899999999999778	444.5899999999999	181.60000000000582	0.06999999999999984	-8.0	native
0.3663793	0.1627252	0.18	0.1280000000000001	504.80999999999995	-605.0	0.08999999999999986	-6.0	native
0.3636455	0.1594324	0.23	1.820999999999998	310.05099999999993	172.70000000000437	0.06599999999999984	-5.0	native
0.3771095	0.1634444	0.24	0.12099999999999866	194.69099999999992	1064.4000000000015	0.09799999999999986	-3.0	native
0.4153449	0.1653363	0.29	0.9189999999999969	242.54499999999985	1463.6000000000058	0.07900000000000018	-3.0	native
0.3700739	0.1500103	0.43	0.6129999999999995	69.298	649.3000000000029	0.06099999999999994	-1.0	non-native
0.4739033	0.1748320	0.32	-2.4840000000000018	74.577	-1478.0	0.08499999999999996	0.0	non-native
0.6523682	0.2520828	0.21	-4.686	176.466	-1037.5999999999985	0.1589999999999998	-2.0	non-native
0.6230807	0.2391247	0.26	-3.878	151.69400000000002	202.0	0.11399999999999988	-1.0	non-native
0.6206403	0.2629896	0.14	-4.98	237.598	-873.5999999999985	0.19599999999999973	-2.0	non-native
0.7354341	0.3056358	0.16	-7.603999999999999	125.39300000000003	333.6000000000058	0.22599999999999998	-1.0	non-native
0.8713468	0.3383760	0.09	-8.422	161.01300000000003	-964.1999999999971	0.21499999999999986	-2.0	non-native
0.8178058	0.3073584	0.07	-7.883000000000001	279.185	-850.0999999999985	0.30200000000000005	-3.0	non-native
0.7372708	0.2920962	0.08	-8.846	237.281	-1098.7999999999956	0.33699999999999974	-1.0	non-native
0.8108556	0.3137473	0.07	-8.064	249.44300000000004	-1555.2999999999956	0.28200000000000003	-1.0	non-native
1.0230696	0.3938912	0.01	-12.464	352.492	-1893.0	0.5329999999999999	-3.0	non-native
0.5822925	0.2843986	0.07	-8.308	343.358	-1484.0999999999985	0.29499999999999993	-3.0	non-native
0.8233863	0.4009284	0.02	-9.641	459.449	-2106.399999999994	0.3599999999999999	-6.0	non-native
0.8793197	0.4491360	0.01	-9.678	473.72700000000003	-1390.5999999999985	0.33299999999999974	-6.0	non-native
0.9007475	0.4270833	0.0	-15.655999999999999	546.154	-918.5	0.4339999999999997	-6.0	non-native
0.8521515	0.3775356	0.01	-14.423	564.0801	-1549.5999999999985	0.6019999999999999	-6.0	non-native
1.2428266	0.3984198	0.02	-14.847000000000001	547.683	-867.0	0.35199999999999987	-5.0	non-native
0.9833677	0.3390205	0.01	-9.99	510.278	-1551.0999999999985	0.2569999999999997	-6.0	non-native
0.7881482	0.2881797	0.06	-10.821	416.69800000000004	417.0	0.16999999999999993	-4.0	non-native
0.9325106	0.3370629	0.03	-9.48	494.16200000000003	-452.6999999999971	0.2370000000000001	-5.0	non-native
0.9171168	0.3002946	0.02	-8.602	516.972	-195.29999999999563	0.20699999999999985	-6.0	non-native
0.4007454	0.1797578	0.45	0.9130000000000003	-70.86699999999996	685.5	0.04499999999999993	-1.0	non-native
0.4716437	0.1808154	0.41	-1.065999999999999	-66.85399999999993	-817.0999999999985	0.054999999999999716	0.0	non-native
0.6023615	0.2214632	0.34	-1.0899999999999999	-53.483999999999924	-558.0	0.06999999999999984	0.0	non-native
0.7009736	0.2467730	0.27	-3.3560000000000016	95.41600000000005	-463.79999999999563	0.10099999999999998	-2.0	non-native
0.7080476	0.2512908	0.17	-5.463999999999999	151.478	-1464.5	0.19799999999999995	-2.0	non-native
0.5303060	0.2532340	0.17	-6.3100000000000005	168.76700000000005	-676.5	0.2330000000000001	-2.0	non-native
1.0081322	0.4117930	0.11	-7.589	257.97200000000004	-680.5	0.18599999999999994	-4.0	non-native
1.0307376	0.3620749	0.1	-4.529	258.76300000000003	-1543.5	0.21199999999999974	-3.0	non-native
0.7239907	0.3016469	0.14	-7.109999999999999	245.70500000000004	-1900.199999999997	0.29899999999999993	-3.0	non-native
1.1334488	0.3835977	0.12	-7.478	316.15900000000005	-1675.5999999999985	0.27	-4.0	non-native
0.9238777	0.2960407	0.02	-8.638	403.918	-2131.5	0.22799999999999976	-6.0	non-native
0.8217827	0.2390795	0.12	-7.272	367.629	-1071.7999999999956	0.23399999999999999	-4.0	non-native
0.7309204	0.2618469	0.08	-7.133000000000001	362.69300000000004	-1958.8999999999942	0.18900000000000006	-4.0	non-native
0.7543502	0.2612625	0.06	-6.573	338.86600000000004	-1863.5999999999985	0.22399999999999975	-3.0	non-native
0.8946835	0.2978444	0.09	-4.972000000000001	361.83000000000004	-828.5	0.10999999999999988	-3.0	non-native
1.0231708	0.3189197	0.1	-5.2570000000000014	404.994	-1782.7999999999956	0.129	-4.0	non-native
0.9084240	0.2807689	0.1	-5.699	277.57800000000003	-1230.0	0.15300000000000002	-2.0	non-native
0.8042862	0.2644977	0.09	-5.628	447.78200000000004	-1448.199999999997	0.1519999999999997	-5.0	non-native
0.7666596	0.2623406	0.08	-4.744	319.90900000000005	-2953.399999999994	0.1419999999999999	-3.0	non-native
0.9446270	0.3254052	0.07	-8.48	462.971	-3563.899999999994	0.20100000000000007	-6.0	non-native
1.1228299	0.4058837	0.07	-7.843	347.27900000000005	-2353.5	0.24799999999999978	-4.0	non-native
0.2354563	0.1145946	0.39	-0.9009999999999998	-5.241999999999962	-617.0	0.125	1.0	native
0.2400180	0.1188020	0.24	-0.2619999999999969	-124.476	-1479.9000000000015	0.1419999999999999	4.0	native
0.3360073	0.1282054	0.29	1.4329999999999998	-305.1360000000001	-302.8000000000029	0.11699999999999999	5.0	native
0.1510597	0.1226186	0.23	0.6880000000000024	26.418000000000006	-2417.0999999999985	0.08400000000000007	-1.0	native
0.2475137	0.1238000	0.21	0.6950000000000003	-51.8359999999999	-1755.9000000000015	0.13100000000000023	0.0	native
0.2115576	0.1170376	0.23	0.0920000000000023	-60.51599999999996	-2543.5	0.08499999999999996	1.0	native
0.3205717	0.1325780	0.26	0.09600000000000009	-181.29599999999994	-1329.5999999999985	0.1339999999999999	3.0	native
0.2871861	0.1231850	0.22	0.4430000000000014	-37.25599999999997	-1658.699999999997	0.121	-3.0	native
0.2246692	0.1239056	0.28	4.010000000000002	-30.535999999999945	-1489.0	0.03400000000000025	2.0	native
0.1955673	0.1133421	0.24	0.05900000000000105	-292.43600000000004	-918.3000000000029	0.10099999999999998	3.0	native
0.2798654	0.1251723	0.29	0.36599999999999966	-31.076000000000022	-1299.5	0.11100000000000021	0.0	native
0.2377488	0.1143947	0.23	0.5150000000000006	25.27800000000002	-3062.199999999997	0.1379999999999999	1.0	native
0.3531438	0.1366987	0.26	1.373000000000001	-96.28599999999994	-2574.699999999997	0.10000000000000009	2.0	native
0.2267471	0.1170013	0.25	-1.663999999999998	-52.06599999999992	-1618.800000000003	0.10999999999999988	2.0	native
0.2541093	0.1181896	0.22	-0.42299999999999827	-42.525999999999954	-2832.5	0.14800000000000013	2.0	native
0.1668699	0.1048892	0.26	-0.17199999999999704	-111.14600000000007	-2479.5	0.06400000000000006	2.0	native
0.2067197	0.1031881	0.25	1.902000000000001	-60.45600000000002	-1573.0999999999985	0.052000000000000046	1.0	native
0.2050662	0.1040101	0.31	0.6390000000000029	36.09699999999998	-1445.5999999999985	0.10499999999999998	-2.0	native
0.2519836	0.1131200	0.28	-0.6729999999999983	-129.29599999999994	-385.90000000000146	0.1160000000000001	0.0	native
0.2255318	0.1119769	0.26	2.581000000000003	-106.67600000000004	-684.3000000000029	0.07399999999999984	0.0	native
0.1580532	0.1038379	0.27	2.307000000000002	-91.726	-743.9000000000015	0.050000000000000266	1.0	native
0.1982367	0.1133505	0.37	0.392000000000003	63.35500000000002	543.3000000000029	0.07500000000000018	2.0	native
0.1702946	0.1170581	0.24	1.471	-59.12600000000009	-919.8000000000029	0.08400000000000007	2.0	native
0.1719960	0.1100783	0.32	0.6980000000000004	-82.976	-770.6999999999971	0.09600000000000009	1.0	native
0.2279528	0.1208287	0.27	-1.2509999999999977	-26.505999999999972	-386.5	0.10899999999999999	1.0	native
0.3088949	0.1138558	0.24	1.0850000000000009	-234.54599999999994	-661.5	0.09399999999999986	5.0	native
0.2289435	0.1072391	0.29	1.0920000000000023	-95.26599999999996	-1651.0999999999985	0.08899999999999997	3.0	native
0.3060501	0.1216891	0.34	0.2840000000000025	-70.89600000000007	-300.3000000000029	0.10099999999999998	4.0	native
0.2572203	0.1107146	0.29	0.8880000000000017	-192.24599999999998	-1501.0999999999985	0.09100000000000019	5.0	native
0.1876583	0.1110372	0.33	0.9660000000000011	-103.41600000000005	-509.90000000000146	0.08999999999999986	4.0	native
0.2369769	0.1255198	0.27	1.1050000000000004	-89.87600000000009	-977.9000000000015	0.07799999999999985	3.0	native
0.2959639	0.1184568	0.29	0.7630000000000017	-8.865000000000009	-1550.0999999999985	0.11399999999999988	3.0	native
0.2708705	0.1182137	0.32	1.5730000000000004	-109.34599999999989	-118.5	0.10400000000000009	3.0	native
0.2893844	0.1401108	0.29	0.21000000000000085	-28.625999999999976	-2272.199999999997	0.05600000000000005	4.0	native
0.2911687	0.1361852	0.26	1.0250000000000021	-134.95600000000002	-633.6999999999971	0.08999999999999986	1.0	native
0.2178163	0.1370748	0.26	-1.4839999999999982	130.34000000000003	-950.4000000000015	0.09399999999999986	0.0	native
0.2881269	0.1583062	0.22	1.123000000000001	33.48599999999999	-757.5999999999985	0.10199999999999987	1.0	native
0.2202830	0.1371950	0.27	0.7560000000000002	16.382000000000062	-2413.9000000000015	0.11500000000000021	2.0	native
0.2841321	0.1369581	0.28	1.2050000000000018	-177.76599999999996	-705.0	0.10899999999999999	3.0	native
0.2461772	0.1388121	0.29	-0.8679999999999986	-67.49599999999998	556.0	0.10199999999999987	2.0	native
0.2377648	0.1315400	0.3	-0.1789999999999985	-57.64600000000007	-1132.800000000003	0.10999999999999988	0.0	native
0.2072028	0.1300846	0.31	0.37400000000000233	-108.93600000000004	-1281.199999999997	0.10599999999999987	2.0	native
0.5067762	0.2176073	0.04	-5.6469999999999985	382.717	-1584.9000000000015	0.10499999999999998	-6.0	non-native
0.5473521	0.1897530	0.03	-12.979999999999999	512.496	-1723.2999999999956	0.1549999999999998	-5.0	non-native
0.7662920	0.2239551	0.05	-12.326999999999998	429.121	-947.4000000000015	0.20100000000000007	-4.0	non-native
0.4208141	0.2354141	0.05	-12.032999999999998	397.45399999999995	-1078.2999999999956	0.2589999999999999	-4.0	non-native
0.4292795	0.2172158	0.11	-11.599999999999998	354.79299999999995	-647.4000000000015	0.22599999999999998	-2.0	non-native
0.5253915	0.2111581	0.07	-11.623999999999999	582.957	-1411.0999999999985	0.13600000000000012	-7.0	non-native
0.5738292	0.2231461	0.03	-13.413999999999998	562.294	-1172.5999999999985	0.21700000000000008	-8.0	non-native
0.6848432	0.2399221	0.01	-12.008999999999999	569.021	-927.4000000000015	0.19200000000000017	-8.0	non-native
0.7119245	0.2592348	0.02	-14.415	656.5399	-2190.699999999997	0.28200000000000003	-8.0	non-native
0.6306798	0.2271651	0.03	-12.266999999999998	519.0039999999999	-2208.699999999997	0.19899999999999984	-7.0	non-native
0.7051923	0.2549888	0.04	-13.129999999999999	452.65999999999997	-700.5	0.22199999999999998	-6.0	non-native
0.7344568	0.2499907	0.05	-14.467999999999998	545.501	-2598.699999999997	0.2749999999999999	-7.0	non-native
1.0710856	0.3226087	0.02	-18.032999999999998	587.81	-3010.9000000000015	0.3969999999999998	-7.0	non-native
1.5637974	0.4343919	0.04	-18.189	581.5619999999999	-2564.5999999999985	0.5299999999999998	-6.0	non-native
1.8800273	0.5061406	0.01	-18.320999999999998	637.1129999999999	-1771.5	0.6619999999999999	-7.0	non-native
1.5443137	0.4109265	0.01	-17.294999999999998	643.948	-2470.5	0.4830000000000001	-8.0	non-native
1.9815847	0.5024068	0.03	-17.397	524.021	-2336.0	0.5950000000000002	-6.0	non-native
1.8789335	0.4885663	0.0	-17.250999999999998	658.2957	-3566.7999999999956	0.6099999999999999	-8.0	non-native
1.4966986	0.4219423	0.0	-18.715999999999998	663.0354	-3284.4000000000015	0.5750000000000002	-7.0	non-native
1.6844199	0.4942871	0.0	-19.52	692.0935	-2468.199999999997	0.6840000000000002	-8.0	non-native
1.6760780	0.5283251	0.0	-21.613	726.2991	-2100.199999999997	0.8450000000000002	-8.0	non-native
0.2502575	0.1299696	0.39	-0.3279999999999994	92.28399999999999	348.90000000000146	-0.004999999999999893	-3.0	non-native
0.4446850	0.1608178	0.21	-3.9049999999999976	347.02899999999994	469.40000000000146	0.04800000000000004	-5.0	non-native
0.2633663	0.1745639	0.15	-7.140999999999998	331.36299999999994	-2114.199999999997	0.07100000000000017	-5.0	non-native
0.5747559	0.1964902	0.07	-9.480999999999998	421.537	-1065.0	0.19799999999999995	-7.0	non-native
0.6167455	0.2007944	0.07	-8.491999999999999	382.566	-181.0	0.13600000000000012	-7.0	non-native
0.6451223	0.2097450	0.05	-9.600999999999999	441.179	-7.0	0.1509999999999998	-6.0	non-native
0.8346490	0.2680967	0.03	-11.240999999999998	512.958	-1241.2999999999956	0.246	-6.0	non-native
0.9050938	0.2939838	0.01	-14.857999999999999	492.00399999999996	-900.2999999999956	0.3380000000000001	-6.0	non-native
1.0243381	0.2973008	0.01	-15.283999999999999	615.0559999999999	-668.1999999999971	0.33899999999999997	-8.0	non-native
0.9391123	0.2884282	0.02	-14.017999999999999	493.67099999999994	-2087.9000000000015	0.2650000000000001	-6.0	non-native
1.0798098	0.3140205	0.01	-16.851999999999997	658.5468999999999	-1685.7999999999956	0.3620000000000001	-7.0	non-native
1.3497206	0.3623558	0.03	-14.938999999999998	548.5809999999999	-1508.9000000000015	0.4079999999999999	-7.0	non-native
1.7843307	0.4635515	0.05	-12.982999999999999	489.39899999999994	-845.7999999999956	0.4660000000000002	-6.0	non-native
1.5932164	0.4108425	0.07	-14.649999999999999	517.247	-1119.9000000000015	0.41400000000000015	-7.0	non-native
1.6669794	0.4104392	0.06	-11.290999999999999	464.227	-1216.7999999999956	0.3540000000000001	-5.0	non-native
1.5494745	0.3947278	0.04	-12.444999999999999	428.09099999999995	-606.5	0.3599999999999999	-5.0	non-native
1.5233396	0.3989956	0.06	-11.750999999999998	445.54699999999997	-737.0	0.363	-6.0	non-native
1.3575481	0.3595181	0.03	-10.945999999999998	440.49899999999997	-1913.7999999999956	0.28900000000000015	-5.0	non-native
1.0010194	0.2946686	0.04	-12.781999999999998	522.674	-681.7999999999956	0.23499999999999988	-6.0	non-native
0.9984343	0.2984157	0.03	-14.355999999999998	497.835	-884.0	0.3039999999999998	-6.0	non-native
1.3192358	0.3482308	0.04	-12.902999999999999	545.1229999999999	-828.7999999999956	0.32299999999999995	-7.0	non-native
0.2194069	0.1430557	0.32	-2.1529999999999987	105.57000000000016	-1492.0	0.06099999999999994	1.0	native
0.1693184	0.1286603	0.25	-0.8760000000000012	-24.779999999999973	-573.7000000000044	0.0030000000000001137	2.0	native
0.2482309	0.1454310	0.26	-0.8239999999999981	32.61000000000013	-1502.0999999999985	0.015000000000000124	1.0	native
0.2328861	0.1334412	0.25	-2.1980000000000004	164.36000000000013	-588.2000000000044	-0.007000000000000117	-2.0	native
0.2372040	0.1534691	0.23	-3.4190000000000005	334.6300000000001	-1740.4000000000015	0.04300000000000015	-2.0	native
0.1985726	0.1457767	0.19	-4.234999999999999	373.53100000000006	-1720.4000000000015	0.03699999999999992	-3.0	native
0.2659773	0.1666488	0.19	-0.6870000000000012	330.76	-2437.4000000000015	-0.007000000000000117	-3.0	native
0.2794380	0.1600469	0.18	-1.0969999999999978	339.08000000000004	-1931.0999999999985	-0.029999999999999805	-4.0	native
0.2594055	0.1568096	0.26	-1.0449999999999982	289.09000000000015	-679.7000000000044	-0.020999999999999908	-3.0	native
0.3117068	0.1551707	0.19	-3.035	253.84000000000015	-2067.9000000000015	0.002000000000000224	-2.0	native
0.3443303	0.1591488	0.24	0.29100000000000037	206.42000000000007	-1171.4000000000015	-0.017999999999999794	1.0	native
0.2259816	0.1276636	0.24	-1.6509999999999998	73.25999999999999	-2622.7000000000044	0.007000000000000117	1.0	native
0.2602989	0.1297487	0.22	-1.1189999999999998	233.98000000000002	-2618.2000000000044	-0.019000000000000128	-2.0	native
0.2285879	0.1227775	0.17	-3.259999999999998	484.1250000000001	-2850.300000000003	0.04899999999999993	-4.0	native
0.2272251	0.1355653	0.25	-2.210000000000001	161.3800000000001	-1988.800000000003	0.016000000000000014	-4.0	native
0.3141968	0.1472003	0.23	-1.588000000000001	190.12000000000012	-1148.300000000003	0.019000000000000128	-3.0	native
0.2315984	0.1401548	0.19	-0.027000000000001023	262.77	-2738.5	-0.008000000000000007	-5.0	native
0.1904729	0.1396692	0.25	-0.7759999999999998	219.18000000000006	-2956.5999999999985	0.0	-4.0	native
0.1557918	0.1293183	0.23	-1.730999999999998	204.08000000000015	-1925.0	0.020999999999999908	-3.0	native
0.1942442	0.1339629	0.24	-0.879999999999999	-56.5	-1716.0	0.006000000000000227	1.0	native
0.2894010	0.1460110	0.22	1.350999999999999	32.180000000000064	-2820.5999999999985	-0.017999999999999794	-1.0	native
0.1452804	0.1230580	0.39	-2.6999999999999993	-151.78999999999996	-1426.7000000000044	0.02400000000000002	-1.0	native
0.1886664	0.1287903	0.3	-3.9289999999999985	64.5	-974.5	0.020999999999999908	-2.0	native
0.1861950	0.1375062	0.24	-3.5779999999999994	-84.43999999999983	-983.4000000000015	0.0950000000000002	1.0	native
0.2771566	0.1382109	0.31	-1.3309999999999995	-157.0999999999999	-1150.7000000000044	0.02200000000000024	2.0	native
0.2704647	0.1511485	0.22	-1.2749999999999986	221.74	-815.8000000000029	0.039000000000000146	-3.0	native
0.2427875	0.1387722	0.25	-3.442999999999998	266.95000000000005	-2478.800000000003	0.051000000000000156	-1.0	native
0.1859061	0.1456135	0.26	-3.748000000000001	331.25	-1916.800000000003	0.08099999999999996	-1.0	native
0.3119381	0.1548168	0.23	-2.4229999999999983	215.67000000000007	-2408.9000000000015	0.02499999999999991	-3.0	native
0.1808061	0.1343732	0.24	-3.881999999999998	372.4630000000001	-979.0999999999985	0.06099999999999994	-1.0	native
0.2028211	0.1417062	0.27	-3.655000000000001	247.19000000000005	-2002.2000000000044	0.06599999999999984	-4.0	native
0.1841204	0.1391007	0.19	-1.0679999999999978	361.8420000000001	-1110.800000000003	0.027000000000000135	-6.0	native
0.1926898	0.1591932	0.22	-3.567999999999998	367.028	-2146.800000000003	0.016000000000000014	-6.0	native
0.1997968	0.1360819	0.17	-4.263999999999999	352.1300000000001	-771.8000000000029	0.05600000000000005	-4.0	native
0.1747668	0.1331787	0.2	-3.105999999999998	179.37000000000012	-966.0	0.052999999999999936	0.0	native
0.1777820	0.1305004	0.2	-3.478999999999999	331.09000000000015	-1541.5	0.08300000000000018	-3.0	native
0.2282130	0.1539729	0.19	-4.297000000000001	193.12000000000012	-1259.300000000003	0.04400000000000004	-5.0	native
0.2082078	0.1255107	0.15	-4.532	353.5200000000001	-1404.7000000000044	0.08400000000000007	-5.0	native
0.2134146	0.1521402	0.19	-2.4619999999999997	324.98	-1303.5999999999985	0.02400000000000002	-6.0	native
0.1998951	0.1416838	0.24	-1.9540000000000006	77.81000000000017	-1729.800000000003	-0.01100000000000012	-2.0	native
0.2009324	0.1427579	0.18	-2.0410000000000004	250.07000000000016	-2029.0999999999985	0.02300000000000013	-4.0	native
0.1581810	0.1346693	0.2	-2.163999999999998	-7.059999999999945	-1890.800000000003	0.015000000000000124	1.0	native
0.4994949	0.1590842	0.39	-2.5209999999999972	105.33400000000006	-1463.4000000000015	-0.01200000000000001	-3.0	non-native
0.6399597	0.2002999	0.2	-5.475999999999999	231.35000000000002	-2641.800000000003	0.11099999999999977	-1.0	non-native
0.6603634	0.1843638	0.22	-3.910999999999998	45.78399999999999	-1251.5999999999985	0.054999999999999716	-2.0	non-native
0.9266901	0.2269902	0.11	-7.119	232.29000000000002	-2160.4000000000015	0.14500000000000002	-4.0	non-native
0.9454333	0.2393290	0.14	-6.369999999999997	237.81400000000002	-139.40000000000146	0.1429999999999998	-4.0	non-native
0.7717277	0.2179007	0.12	-8.534999999999998	19.29600000000005	-1317.0999999999985	0.20100000000000007	-1.0	non-native
0.9158872	0.2494696	0.08	-11.656999999999998	261.49300000000005	-1717.0	0.23899999999999988	-3.0	non-native
0.8850912	0.2410718	0.05	-11.484999999999998	358.05	-1198.800000000003	0.2570000000000001	-3.0	non-native
0.8147460	0.2494684	0.02	-13.330999999999998	361.732	-2508.0	0.24399999999999977	-4.0	non-native
0.7367088	0.2622032	0.02	-12.524999999999999	341.19000000000005	-3440.9000000000015	0.3129999999999997	-5.0	non-native
0.8353704	0.2671283	0.02	-12.011999999999999	408.285	-2880.199999999997	0.29800000000000004	-5.0	non-native
0.8555365	0.2506629	0.03	-11.450999999999999	398.202	-1717.800000000003	0.20799999999999974	-5.0	non-native
1.0999074	0.3619930	0.01	-14.394999999999998	436.90700000000004	-3217.0	0.33899999999999997	-6.0	non-native
1.1324430	0.3644094	0.01	-13.267999999999999	280.96700000000004	-2047.4000000000015	0.31099999999999994	-4.0	non-native
0.7659414	0.2926468	0.01	-14.858999999999998	457.961	-1832.5	0.2799999999999998	-5.0	non-native
0.7965051	0.2852376	0.03	-11.965999999999998	244.12100000000004	-1801.199999999997	0.2749999999999999	-2.0	non-native
0.8202789	0.3213817	0.02	-13.205999999999998	300.464	-1946.5	0.32899999999999974	-4.0	non-native
0.8024505	0.2773207	0.02	-12.461999999999998	386.16600000000005	-3092.4000000000015	0.274	-5.0	non-native
0.8891027	0.3266366	0.01	-12.004999999999999	426.422	-2630.5	0.31000000000000005	-6.0	non-native
0.7437285	0.2814438	0.04	-10.403999999999998	386.366	-3008.0999999999985	0.24399999999999977	-5.0	non-native
0.6921982	0.3397847	0.01	-11.931	436.25700000000006	-3198.199999999997	0.33199999999999985	-6.0	non-native
0.5571156	0.1525721	0.41	-1.0239999999999974	-127.13999999999999	-754.5	0.03600000000000003	1.0	non-native
0.4033317	0.1431793	0.32	-2.4399999999999977	-35.84899999999993	-1844.9000000000015	0.04899999999999993	1.0	non-native
0.4198387	0.1605425	0.16	-4.671999999999997	272.30800000000005	-2878.199999999997	0.03200000000000003	-5.0	non-native
0.4229831	0.2038122	0.15	-2.9049999999999976	129.03400000000005	-1237.199999999997	0.052999999999999936	-1.0	non-native
0.4280175	0.2120704	0.14	-3.546999999999997	90.76800000000003	-1666.4000000000015	0.09699999999999998	-3.0	non-native
0.5558876	0.2678284	0.13	-3.0329999999999977	21.84400000000005	-903.8000000000029	0.11299999999999999	-1.0	non-native
0.4151271	0.2333465	0.16	-3.253	-77.024	-1291.800000000003	0.09899999999999975	-1.0	non-native
0.3421940	0.2112362	0.16	-2.6759999999999984	-64.02800000000002	-1078.0999999999985	0.09399999999999986	1.0	non-native
0.2999331	0.1905104	0.22	-1.4619999999999997	-207.79899999999998	-34.69999999999709	0.07899999999999974	3.0	non-native
0.4032474	0.2349137	0.21	-2.479999999999997	-265.18499999999995	-566.8000000000029	0.04899999999999993	3.0	non-native
0.3300920	0.2140966	0.15	-1.847999999999999	-182.57499999999993	-906.3000000000029	0.06000000000000005	0.0	non-native
0.2925705	0.1867448	0.13	-2.7139999999999986	-72.06999999999994	-642.0	0.03600000000000003	-2.0	non-native
0.4682130	0.2358052	0.06	-5.733999999999998	-3.2590000000000146	-1780.699999999997	0.1299999999999999	-1.0	non-native
0.6614934	0.2668262	0.03	-6.274999999999999	61.02800000000002	-1786.4000000000015	0.1469999999999998	-2.0	non-native
0.5673482	0.2454866	0.02	-7.690999999999999	127.30300000000005	-1949.9000000000015	0.17099999999999982	-3.0	non-native
0.5425772	0.2664403	0.04	-6.683	178.365	-1461.0999999999985	0.1479999999999997	-5.0	non-native
0.6865659	0.2864726	0.05	-10.038999999999998	260.778	-1658.9000000000015	0.22100000000000009	-4.0	non-native
0.9205215	0.3105505	0.02	-12.161999999999999	204.60200000000003	-2587.199999999997	0.2689999999999997	-4.0	non-native
0.9987558	0.3011809	0.02	-13.222999999999999	279.973	-1558.699999999997	0.31800000000000006	-5.0	non-native
0.7296258	0.2654187	0.02	-11.338999999999999	155.48600000000005	-1519.9000000000015	0.22699999999999987	-2.0	non-native
0.7495720	0.2949991	0.02	-10.456999999999999	140.574	-1458.199999999997	0.2559999999999998	-3.0	non-native
0.2294538	0.1408091	0.41	-0.8939999999999984	104.94000000000005	-2865.4000000000015	0.038000000000000256	-4.0	native
0.3706752	0.1583799	0.38	-0.31599999999999895	150.5	-3444.4000000000015	0.03100000000000014	-5.0	native
0.4248016	0.1649880	0.42	0.1720000000000006	238.87000000000012	-4487.800000000003	0.06599999999999984	-6.0	native
0.3902820	0.1465795	0.39	-1.0889999999999986	168.26999999999998	-2473.9000000000015	0.06400000000000006	-6.0	native
0.4812437	0.1893556	0.31	0.5890000000000022	-61.700000000000045	-2134.5999999999985	0.05500000000000016	-6.0	native
0.4059802	0.1551139	0.3	0.8580000000000005	44.450000000000045	-3822.9000000000015	0.04300000000000015	-4.0	native
0.3136244	0.1398558	0.36	0.8049999999999997	45.42000000000007	-2946.7000000000044	0.016000000000000014	-3.0	native
0.3930030	0.1705963	0.37	-0.857999999999997	206.55999999999995	-3278.2000000000044	-0.0019999999999997797	-5.0	native
0.5054684	0.1968705	0.28	-1.7859999999999978	184.93000000000006	-3591.2000000000044	0.11299999999999999	-5.0	native
0.3988310	0.1552736	0.28	-2.7989999999999995	154.48000000000002	-3650.0999999999985	0.08199999999999985	-7.0	native
0.5538026	0.1985473	0.23	-2.8729999999999976	148.69000000000005	-4384.200000000004	0.14100000000000001	-5.0	native
0.6132613	0.2223823	0.27	-1.1329999999999991	101.61000000000013	-3215.300000000003	0.10099999999999998	-6.0	native
0.5150930	0.1854193	0.26	-0.11499999999999844	73.48000000000002	-3681.5	0.11100000000000021	-5.0	native
0.4732969	0.1811679	0.28	-1.5809999999999995	125.76999999999998	-3638.5	0.10199999999999987	-3.0	native
0.5431672	0.1990395	0.24	-2.1409999999999982	74.86000000000013	-2626.5999999999985	0.0990000000000002	-4.0	native
0.4452500	0.1679513	0.26	-2.230999999999998	84.21000000000004	-2944.5	0.07399999999999984	-4.0	native
0.4591913	0.1972247	0.23	-0.6089999999999982	7.580000000000155	-4513.800000000003	0.06800000000000006	-6.0	native
0.5351888	0.1860501	0.28	-2.2379999999999995	86.04999999999995	-2706.7000000000044	0.0990000000000002	-4.0	native
0.4652652	0.1810167	0.17	-1.4450000000000003	70.59000000000015	-2947.4000000000015	0.06300000000000017	-3.0	native
0.5674566	0.1988163	0.27	-2.206999999999997	109.46000000000004	-3066.5	0.10599999999999987	-4.0	native
0.4093203	0.1628093	0.27	-1.8269999999999982	70.70000000000005	-3337.300000000003	0.06400000000000006	-7.0	native
0.2747500	0.1424254	0.45	0.1700000000000017	-66.03999999999996	-2032.800000000003	0.06000000000000005	-2.0	native
0.2815652	0.1420579	0.35	-1.1429999999999971	-34.809999999999945	-2504.300000000003	0.07900000000000018	-2.0	native
0.2931059	0.1389816	0.38	-0.6239999999999988	92.43000000000006	-2814.9000000000015	0.06599999999999984	-2.0	native
0.4123192	0.1788879	0.41	-0.9329999999999998	73.67000000000007	-3095.9000000000015	0.09399999999999986	-2.0	native
0.3452904	0.1609602	0.43	0.14000000000000057	-160.01	-3192.7000000000044	0.03400000000000025	-1.0	native
0.2399239	0.1317137	0.44	-0.9579999999999984	36.080000000000155	-2221.300000000003	0.038000000000000256	-2.0	native
0.2990412	0.1573614	0.39	-0.29299999999999926	31.660000000000082	-3984.0999999999985	0.053999999999999826	-5.0	native
0.2884198	0.1481038	0.43	-0.6329999999999991	-102.29999999999995	-2771.7000000000044	0.05699999999999994	-1.0	native
0.3100137	0.1676153	0.36	-1.4659999999999975	186.70000000000005	-2831.0999999999985	0.07699999999999996	-5.0	native
0.2627347	0.1628168	0.41	0.610000000000003	33.5	-3260.9000000000015	0.04499999999999993	-2.0	native
0.3291693	0.1780088	0.46	-1.5670000000000002	66.01999999999998	-4265.4000000000015	0.08199999999999985	-1.0	native
0.3308222	0.1501536	0.4	-2.2479999999999976	-17.440000000000055	-1044.2000000000044	0.09799999999999986	-2.0	native
0.3435662	0.1632818	0.41	-1.0380000000000003	-53.289999999999964	-2816.800000000003	0.027000000000000135	-4.0	native
0.3331834	0.1696328	0.36	-1.2479999999999976	40.51999999999998	-2469.4000000000015	0.08199999999999985	-6.0	native
0.2397445	0.1436398	0.38	0.3049999999999997	104.00999999999999	-2930.5999999999985	0.03500000000000014	-3.0	native
0.2983915	0.1611480	0.26	-1.514999999999997	438.4620000000001	-3718.5	0.04400000000000004	-10.0	native
0.3121305	0.1695251	0.22	-2.701999999999998	370.9050000000001	-3859.0	0.06899999999999995	-8.0	native
0.3125574	0.1658898	0.27	-0.5640000000000001	315.01800000000003	-4198.5	0.04200000000000026	-5.0	native
0.4733222	0.2086628	0.28	-0.3219999999999992	325.687	-3861.5999999999985	0.06300000000000017	-6.0	native
0.4407170	0.1920645	0.24	-2.3009999999999984	185.95000000000005	-4380.0999999999985	0.1120000000000001	-2.0	native
0.5251243	0.2199309	0.29	-1.4399999999999977	190.59000000000015	-4442.0999999999985	0.07799999999999985	-2.0	native
0.4830393	0.1432000	0.21	-2.9170000000000016	52.93299999999999	-1728.2999999999956	0.0009999999999998899	1.0	non-native
0.6709381	0.1839852	0.11	-5.481000000000002	184.918	-1564.3999999999942	0.17799999999999994	1.0	non-native
0.7874488	0.2006487	0.1	-5.138999999999999	133.99099999999999	-650.5999999999985	0.1379999999999999	0.0	non-native
0.5548626	0.1564353	0.13	-5.233999999999998	107.06	-713.0999999999985	0.08400000000000007	-1.0	non-native
0.6857693	0.1713254	0.12	-4.838999999999999	56.82600000000002	-625.0	0.1259999999999999	0.0	non-native
0.7423418	0.1844669	0.14	-4.558	113.195	-2586.699999999997	0.1419999999999999	-1.0	non-native
0.7449942	0.2071294	0.13	-3.8909999999999982	60.98700000000002	-1825.7999999999956	0.03799999999999981	0.0	non-native
0.7305235	0.2145538	0.14	-4.602	11.735000000000014	-637.2999999999956	0.07900000000000018	1.0	non-native
0.5538251	0.1690675	0.11	-2.821999999999999	76.48599999999999	-807.5	0.06700000000000017	0.0	non-native
0.7395595	0.2020366	0.17	-3.1209999999999987	10.187999999999988	-1189.699999999997	0.06400000000000006	2.0	non-native
0.7059811	0.2320658	0.15	-2.876999999999999	-110.64100000000002	-649.8999999999942	0.06099999999999994	2.0	non-native
0.6147640	0.2210515	0.1	-4.873000000000001	8.031999999999982	-846.5999999999985	0.08999999999999986	1.0	non-native
0.6223100	0.1985813	0.13	-5.5169999999999995	22.601999999999975	-1651.5999999999985	0.11799999999999988	0.0	non-native
0.5341176	0.2114561	0.1	-2.7139999999999986	2.916999999999973	-202.39999999999418	0.08199999999999985	1.0	non-native
0.6592305	0.1981546	0.15	-2.190999999999999	-99.71999999999997	-2156.899999999994	0.05600000000000005	2.0	non-native
0.6759340	0.2271565	0.14	-3.8000000000000007	1.1410000000000196	-2045.7999999999956	0.10199999999999987	1.0	non-native
0.5823630	0.2025315	0.11	-3.9160000000000004	-35.78699999999998	-695.8999999999942	0.15600000000000014	1.0	non-native
0.6976819	0.2264929	0.12	-4.408000000000001	-88.906	-767.2999999999956	0.14000000000000012	1.0	non-native
0.5818170	0.2114389	0.08	-4.577999999999999	-126.79900000000004	-1463.2999999999956	0.1339999999999999	3.0	non-native
0.7095522	0.2370859	0.11	-4.286999999999999	-16.161	-2062.199999999997	0.14900000000000002	1.0	non-native
0.7097315	0.2431861	0.07	-6.224	96.97500000000002	-2002.5	0.19099999999999984	0.0	non-native
0.7604371	0.2061610	0.3	-3.690999999999999	57.30099999999999	-531.7999999999956	0.02499999999999991	0.0	non-native
1.0727643	0.2548831	0.1	-10.274	283.797	-1256.3999999999942	0.2450000000000001	-1.0	non-native
0.9188626	0.2218116	0.1	-10.076	267.35699999999997	-1437.3999999999942	0.17399999999999993	0.0	non-native
0.9215042	0.2235522	0.11	-8.462	179.628	-1852.2999999999956	0.17899999999999983	1.0	non-native
1.0174062	0.2541161	0.09	-8.995	216.128	-1617.0999999999985	0.21799999999999997	1.0	non-native
0.9459646	0.2264566	0.12	-9.062	160.971	-990.1999999999971	0.1629999999999998	0.0	non-native
0.6167670	0.1929170	0.06	-11.674	292.1	-248.89999999999418	0.19499999999999984	0.0	non-native
0.9743877	0.3098302	0.01	-14.945	363.712	-1953.5	0.34799999999999986	0.0	non-native
1.1391838	0.2988059	0.01	-15.389	414.5379	-1812.0999999999985	0.40700000000000003	-2.0	non-native
0.9426371	0.2630560	0.01	-13.957	355.904	-1361.7999999999956	0.31999999999999984	-1.0	non-native
1.2469786	0.3170020	0.01	-16.252	396.784	-970.0999999999985	0.4039999999999999	-1.0	non-native
1.6622679	0.4406303	0.0	-17.656	439.818	-1052.5	0.5840000000000001	-2.0	non-native
1.4057209	0.3532873	0.01	-14.961	377.132	-678.5999999999985	0.3759999999999999	-1.0	non-native
1.6946458	0.4190490	0.02	-15.575	431.6117	-656.2999999999956	0.5	-1.0	non-native
1.6047300	0.4043044	0.02	-15.793	452.4604	-2334.0999999999985	0.5350000000000001	-2.0	non-native
1.0704437	0.2967177	0.0	-15.925	468.0385	-793.7999999999956	0.31899999999999995	-2.0	non-native
1.3243307	0.3350806	0.01	-13.748000000000001	362.244	-1384.0	0.32200000000000006	-1.0	non-native
1.4532065	0.3646598	0.0	-16.075	388.199	-873.2999999999956	0.4079999999999999	0.0	non-native
1.5874838	0.4173105	0.0	-14.777000000000001	379.813	-1339.0999999999985	0.391	-1.0	non-native
1.3223537	0.3391012	0.01	-15.068	410.9241	-1272.3999999999942	0.4079999999999999	-1.0	non-native
1.1413584	0.3224954	0.0	-17.115000000000002	435.8542	-1207.8999999999942	0.43599999999999994	-2.0	non-native
0.3721278	0.1268399	0.5	0.2909999999999968	-95.92999999999984	-600.1000000000058	0.040000000000000036	1.0	native
0.3192539	0.1294779	0.45	1.225999999999999	10.060000000000173	262.3999999999942	-0.04300000000000015	-4.0	native
0.2906832	0.1205878	0.43	-0.4640000000000022	-222.16999999999985	-96.0	-0.052999999999999936	1.0	native
0.3986980	0.1318555	0.37	-1.0380000000000003	-244.79999999999995	-259.0	0.08300000000000018	-4.0	native
0.2987837	0.1364636	0.4	-1.5970000000000013	-264.81999999999994	703.5999999999985	0.008000000000000007	1.0	native
0.3211296	0.1402459	0.33	-0.7390000000000008	-238.9599999999998	557.8999999999942	-0.04800000000000004	1.0	native
0.2576653	0.1409201	0.38	-1.4130000000000003	-66.65999999999985	192.29999999999563	-0.008999999999999897	2.0	native
0.2904309	0.1331713	0.36	-1.3880000000000017	-174.62999999999988	-448.70000000000437	0.04999999999999982	3.0	native
0.2668988	0.1327019	0.36	-2.3050000000000033	-80.34999999999991	-37.10000000000582	0.04499999999999993	-1.0	native
0.3622389	0.1355600	0.36	-1.6340000000000003	110.9190000000001	-485.5	0.08400000000000007	-1.0	native
0.3020668	0.1363586	0.37	-1.9450000000000003	-247.8499999999999	-386.70000000000437	-0.01399999999999979	0.0	native
0.3029941	0.1333605	0.32	-0.31400000000000006	-311.4599999999998	792.1999999999971	0.0009999999999998899	0.0	native
0.4391885	0.1206124	0.34	-1.0650000000000013	-138.0	-173.60000000000582	-0.03299999999999992	-1.0	native
0.3086000	0.1497987	0.34	-1.926000000000002	-143.8499999999999	1148.0	-0.05600000000000005	-3.0	native
0.3308423	0.1308210	0.35	0.2309999999999981	-56.57999999999993	591.0999999999985	-0.02400000000000002	-2.0	native
0.3198210	0.1384825	0.34	-0.07200000000000273	-191.19999999999982	-307.6000000000058	-0.027000000000000135	1.0	native
0.2715068	0.1263639	0.35	-0.3230000000000004	-219.3699999999999	913.5999999999985	0.040000000000000036	-2.0	native
0.3121875	0.1554622	0.3	0.42299999999999827	-209.23000000000002	14.89999999999418	-0.041999999999999815	1.0	native
0.3106223	0.1359142	0.33	-0.25200000000000244	-294.9699999999998	136.5	-0.01200000000000001	3.0	native
0.2964182	0.1273714	0.35	-1.081000000000003	-97.8599999999999	254.5	0.004999999999999893	-4.0	native
0.4012435	0.1297560	0.31	-1.796000000000003	-84.07999999999993	-721.2000000000044	0.053999999999999826	-1.0	native
0.2173834	0.1134082	0.42	-2.812000000000001	-46.899999999999864	-246.79999999999563	-0.020999999999999908	-1.0	native
0.4855462	0.1275697	0.44	-0.48400000000000176	-21.829999999999927	-1385.5999999999985	-0.020999999999999908	-3.0	native
0.4240376	0.1167759	0.45	-0.4770000000000003	-47.559999999999945	-371.59999999999854	-0.027000000000000135	-4.0	native
0.2921629	0.1180919	0.43	-0.5810000000000031	-212.41999999999985	-913.5999999999985	-0.008000000000000007	2.0	native
0.5036684	0.1145136	0.39	-0.1750000000000007	-97.34999999999991	-1090.8999999999942	0.07100000000000017	2.0	native
0.4350501	0.1219630	0.36	-1.0	-80.84999999999991	-1563.5	0.06700000000000017	-1.0	native
0.3117775	0.1191133	0.39	0.5139999999999993	-37.87999999999988	-793.5	-0.07299999999999995	-5.0	native
0.3036920	0.1199850	0.35	-0.9920000000000009	-135.4599999999998	-688.5	0.018000000000000238	1.0	native
0.4041466	0.1155883	0.3	-0.7240000000000002	-40.149999999999864	139.5	0.13200000000000012	0.0	native
0.4138715	0.1365148	0.33	-0.4350000000000023	1.6000000000001364	-424.0	0.02300000000000013	-4.0	native
0.2815361	0.1326777	0.33	-2.2580000000000027	37.61000000000013	-1260.199999999997	0.0	-1.0	native
0.2936954	0.1139452	0.34	-0.8820000000000014	11.160000000000082	-988.3999999999942	0.039000000000000146	-6.0	native
0.4037288	0.1156579	0.34	-2.0280000000000022	-116.25999999999999	-764.7999999999956	0.1030000000000002	-1.0	native
0.3689493	0.1305400	0.21	-3.0710000000000015	14.150000000000091	-1647.199999999997	0.08599999999999985	-4.0	native
0.4301170	0.1391830	0.22	-4.255000000000003	192.91500000000008	-2438.199999999997	-0.03799999999999981	-7.0	native
0.3194820	0.1227927	0.28	-1.5350000000000001	38.8900000000001	-740.2999999999956	0.008000000000000007	-3.0	native
0.2958026	0.1374464	0.28	-2.274000000000001	43.29000000000008	-673.0999999999985	-0.01200000000000001	-3.0	native
0.2885643	0.1411777	0.27	-2.089000000000002	-17.169999999999845	-1178.8999999999942	0.027000000000000135	-2.0	native
0.2720763	0.1190317	0.24	-2.128	-46.45999999999981	-1354.199999999997	0.020999999999999908	-4.0	native
0.2797180	0.1393645	0.27	-1.5930000000000035	-56.789999999999964	-1274.7999999999956	-0.005999999999999783	-3.0	native
0.2392904	0.1249381	0.27	-1.2120000000000033	69.03500000000008	-428.1999999999971	-0.0030000000000001137	-3.0	native
0.3178007	0.1459009	0.43	1.0869999999999997	55.331999999999994	-1744.4000000000015	-0.021999999999999797	-2.0	non-native
0.4983609	0.1546554	0.45	0.490000000000002	49.216999999999985	-1691.800000000003	-0.011999999999999567	1.0	non-native
0.3437470	0.1389238	0.43	1.269000000000002	123.62900000000002	-1048.4000000000015	0.02900000000000036	1.0	non-native
0.5434131	0.1597034	0.31	-1.1759999999999984	125.89699999999993	-1044.0999999999985	-0.031999999999999584	-3.0	non-native
0.5118168	0.1612255	0.39	-0.5799999999999983	84.75699999999995	-798.5999999999985	-0.0259999999999998	-1.0	non-native
0.6979951	0.1863085	0.35	-0.5569999999999986	118.35699999999997	-1752.9000000000015	0.009000000000000341	-3.0	non-native
0.5245275	0.1520197	0.33	-1.7479999999999976	28.61099999999999	-959.0	0.02400000000000002	-2.0	non-native
0.4527248	0.1445004	0.34	-1.5829999999999984	91.23799999999994	-1199.5	0.038000000000000256	-3.0	non-native
0.4829634	0.1564349	0.32	-2.654	-5.141000000000076	-2165.7000000000044	-0.04499999999999993	0.0	non-native
0.5076928	0.1504404	0.32	-1.1499999999999986	-52.77200000000005	-1482.4000000000015	-0.0029999999999996696	0.0	non-native
0.4660112	0.1418078	0.31	-1.6479999999999997	177.14699999999993	-1600.0999999999985	0.006000000000000227	-1.0	non-native
0.5287210	0.1393951	0.25	-2.625	162.95100000000002	-1442.800000000003	0.01200000000000001	0.0	non-native
0.4329806	0.1340118	0.28	-2.312999999999999	86.63900000000001	-754.8000000000029	0.04200000000000026	-2.0	non-native
0.4720017	0.1578944	0.28	-1.9379999999999988	240.36599999999999	-1443.4000000000015	0.006000000000000227	-2.0	non-native
0.7560380	0.1887556	0.22	-2.320999999999998	64.125	-1695.2000000000044	0.02100000000000035	0.0	non-native
0.6945359	0.1759361	0.22	-3.9279999999999973	221.28300000000002	-2260.0	0.0050000000000003375	-3.0	non-native
0.5249728	0.1581812	0.26	-0.6169999999999973	337.15999999999997	-2233.0	-0.031999999999999584	-3.0	non-native
0.7705062	0.1697431	0.23	-2.5380000000000003	169.60399999999993	-1303.7000000000044	0.13100000000000023	0.0	non-native
0.6654999	0.1823419	0.24	-3.2059999999999995	240.3499999999999	-2400.9000000000015	0.10400000000000009	-4.0	non-native
0.5187211	0.1559509	0.19	-2.6869999999999976	97.31899999999996	-2613.9000000000015	0.07800000000000029	-3.0	non-native
0.6122105	0.1716593	0.21	-3.474	252.7199999999999	-2331.0	0.0730000000000004	-6.0	non-native
0.5206215	0.1502275	0.39	-1.6499999999999986	226.89499999999998	-876.4000000000015	0.09100000000000019	-4.0	non-native
0.4561734	0.1451073	0.35	-0.5309999999999988	228.38400000000001	-2628.5	0.07000000000000028	-4.0	non-native
0.5783054	0.1828144	0.21	-4.324999999999999	183.70600000000002	-2081.300000000003	0.0940000000000003	-4.0	non-native
0.4810372	0.2010839	0.21	-3.5790000000000006	192.72699999999998	-1238.2000000000044	0.014000000000000234	-2.0	non-native
0.4968756	0.1883625	0.23	-3.5009999999999977	255.86599999999999	789.5999999999985	0.017000000000000348	-5.0	non-native
0.6165905	0.1813382	0.24	-3.689	156.83799999999997	-1293.7000000000044	0.038000000000000256	-2.0	non-native
0.5648087	0.2132795	0.18	-4.244999999999997	210.16199999999992	-1202.300000000003	0.133	-2.0	non-native
0.6792769	0.1930312	0.21	-5.686999999999998	101.26799999999992	-1616.0	0.09700000000000042	-1.0	non-native
0.7649265	0.2115523	0.23	-5.032	12.524999999999977	-2021.5999999999985	0.2100000000000004	0.0	non-native
0.8841017	0.2026047	0.18	-3.3900000000000006	-37.452	-2568.800000000003	0.16900000000000004	-1.0	non-native
1.1140265	0.2837978	0.18	-4.645999999999997	237.30399999999997	-3680.7000000000044	0.13600000000000012	-3.0	non-native
0.9900278	0.2686693	0.2	-5.204000000000001	247.17999999999995	-1876.800000000003	0.18100000000000005	-1.0	non-native
0.7321520	0.2346081	0.17	-5.555	361.40999999999997	-2166.4000000000015	0.21800000000000042	-3.0	non-native
1.2400819	0.3127488	0.19	-5.652999999999999	263.27599999999995	-1592.0999999999985	0.29000000000000004	-4.0	non-native
0.9340380	0.2595626	0.25	-5.843	227.71499999999992	-2745.5999999999985	0.2250000000000001	-4.0	non-native
0.7452265	0.2144163	0.22	-5.916	230.64999999999998	-2799.800000000003	0.11900000000000022	-3.0	non-native
0.7853055	0.2147272	0.23	-2.937999999999999	191.178	-1756.5999999999985	0.1160000000000001	-3.0	non-native
0.4534625	0.1735331	0.21	-3.693999999999999	63.27499999999998	-1900.9000000000015	0.06100000000000039	1.0	non-native
0.5250546	0.2062990	0.23	-4.596	206.82499999999993	-2506.5	0.07000000000000028	-1.0	non-native
0.6045760	0.1768967	0.19	-2.844999999999999	293.875	-2562.0999999999985	0.017000000000000348	-3.0	non-native
0.7216908	0.1770245	0.23	-2.9669999999999987	85.29999999999995	-1967.2000000000044	0.05600000000000005	-3.0	non-native
0.3940172	0.1367943	0.35	-1.5539999999999985	126.97000000000003	139.09999999999854	0.19599999999999973	-6.0	native
0.6946009	0.1535354	0.35	0.15700000000000003	85.00599999999997	-631.1000000000058	0.2649999999999997	-3.0	native
0.5251713	0.1352631	0.37	-0.20700000000000074	49.438999999999965	-1158.0	0.24099999999999966	-4.0	native
0.5982184	0.1366295	0.29	-1.3550000000000004	325.509	-1605.7000000000044	0.24899999999999967	-6.0	native
0.4215963	0.1202032	0.31	-0.7429999999999986	12.470000000000027	-1798.2000000000044	0.1459999999999999	-7.0	native
0.7294903	0.1292973	0.34	-0.3620000000000019	149.31500000000005	-1010.4000000000015	0.21499999999999986	-6.0	native
0.6959895	0.1166906	0.27	0.6789999999999985	103.58699999999999	-757.5	0.21299999999999963	-7.0	native
1.0094430	0.1367327	0.29	0.5760000000000005	-16.129999999999995	-1078.7000000000044	0.2999999999999998	-3.0	native
0.8882781	0.1363077	0.25	0.12099999999999866	31.01800000000003	-314.90000000000146	0.3089999999999997	-6.0	native
0.5821864	0.1151135	0.3	-0.7850000000000001	-41.10000000000002	-615.0	0.21799999999999997	-1.0	native
0.5379220	0.1194907	0.34	0.7109999999999985	-8.919999999999959	-1296.1000000000058	0.16199999999999992	-4.0	native
0.6666300	0.1202373	0.31	0.26699999999999946	-9.82000000000005	-1853.2000000000044	0.21099999999999985	-4.0	native
0.6907246	0.1069294	0.36	2.7349999999999994	-157.70999999999992	-1005.8000000000029	0.17899999999999983	0.0	native
0.8434972	0.1167624	0.38	1.7399999999999984	-141.88	-1347.7000000000044	0.25	1.0	native
0.7943744	0.1170546	0.33	1.2899999999999991	-194.68999999999994	-1626.800000000003	0.24399999999999977	-4.0	native
0.9182413	0.1322196	0.29	0.7830000000000013	24.283000000000015	-447.0	0.23899999999999988	-4.0	native
0.8969983	0.1272430	0.28	0.7390000000000008	135.42899999999997	-804.6000000000058	0.2749999999999999	-6.0	native
0.7009760	0.1226425	0.26	1.7040000000000006	76.01999999999998	-1893.6000000000058	0.1559999999999997	-5.0	native
0.7647517	0.1335649	0.29	-0.0990000000000002	85.495	-1442.7000000000044	0.19999999999999973	-5.0	native
0.7979386	0.1250717	0.26	0.532	-41.58000000000004	-2141.300000000003	0.23699999999999966	-2.0	native
1.0063348	0.1343956	0.26	0.9639999999999986	4.529999999999973	21.0	0.20999999999999996	-7.0	native
0.5057942	0.1071164	0.36	-0.8410000000000011	-86.60000000000002	-983.9000000000015	0.13999999999999968	-4.0	native
0.5053615	0.1046652	0.31	0.49599999999999866	-168.7800000000001	77.69999999999709	0.11499999999999977	-3.0	native
0.6427618	0.1107423	0.28	-1.5030000000000001	13.610000000000014	-1186.300000000003	0.19199999999999973	-4.0	native
0.5714760	0.1090495	0.36	1.468	-98.53000000000009	-125.10000000000582	0.12299999999999978	-2.0	native
0.7659808	0.1120695	0.35	0.40700000000000003	-70.60000000000002	-768.1000000000058	0.23299999999999965	-2.0	native
0.6068344	0.1060975	0.31	1.7929999999999993	-110.61000000000001	-579.1000000000058	0.19599999999999973	-6.0	native
0.4116581	0.1173156	0.29	-0.661999999999999	-44.219999999999914	-1307.9000000000015	0.129	-3.0	native
0.7561134	0.1199466	0.31	0.8299999999999983	-120.39999999999998	-1770.6000000000058	0.19399999999999995	-3.0	native
0.6647407	0.1211811	0.29	1.3939999999999984	-340.59000000000003	-1081.5	0.1629999999999998	2.0	native
0.7090544	0.1378132	0.35	-0.23900000000000077	-163.2600000000001	-289.40000000000146	0.21899999999999986	1.0	native
0.6599452	0.1178653	0.33	2.469000000000001	-392.33000000000004	162.09999999999854	0.17300000000000004	3.0	native
0.7911196	0.1305258	0.32	2.562000000000001	-392.2199999999999	41.0	0.13599999999999968	1.0	native
0.8249768	0.1217852	0.35	2.4639999999999986	-299.55000000000007	10.799999999995634	0.17700000000000005	0.0	native
0.7655879	0.1172300	0.28	-0.6999999999999993	-47.84000000000003	-517.0	0.1479999999999997	-1.0	native
1.1306707	0.1220749	0.32	0.9319999999999986	-39.719999999999914	-844.8000000000029	0.2969999999999997	0.0	native
0.8371400	0.1158891	0.29	1.4720000000000013	-161.16999999999996	-2086.4000000000015	0.246	0.0	native
0.3869845	0.1099693	0.24	0.4510000000000005	-88.45999999999992	-324.6000000000058	0.133	-5.0	native
0.6339606	0.1106484	0.25	0.10800000000000054	53.56899999999996	-573.9000000000015	0.19999999999999973	-8.0	native
0.6662276	0.1198533	0.31	0.504999999999999	-17.239999999999895	-947.4000000000015	0.17300000000000004	-4.0	native
0.5037131	0.0950278	0.3	0.8230000000000004	119.65800000000002	-1006.7000000000044	0.1549999999999998	-7.0	native
0.6038572	0.1100345	0.26	0.3550000000000004	108.68500000000006	-929.4000000000015	0.10999999999999988	-6.0	native
0.3409013	0.1559239	0.46	-0.16100000000000136	210.221	-2831.199999999997	0.04999999999999982	-6.0	non-native
0.3831088	0.1624704	0.29	1.376999999999999	-40.059999999999945	-769.1999999999971	-0.0129999999999999	-4.0	non-native
0.4805921	0.1631442	0.35	-0.7040000000000006	-94.78999999999996	-1562.0	0.20299999999999985	-1.0	non-native
0.4168645	0.1652266	0.34	0.07499999999999929	-154.78999999999996	-1053.5999999999985	0.16699999999999982	0.0	non-native
0.2889044	0.1528162	0.3	0.3539999999999992	-68.28999999999996	-1622.5999999999985	0.020000000000000018	-3.0	non-native
0.2904659	0.1576036	0.28	-0.5459999999999994	145.67000000000007	-1889.0	0.051000000000000156	-5.0	non-native
0.5730280	0.1660369	0.33	-0.34499999999999886	59.49000000000001	-2542.399999999994	0.17799999999999994	-4.0	non-native
0.4190138	0.1688672	0.33	-1.9690000000000012	171.18000000000006	-1566.5	0.129	-6.0	non-native
0.3452790	0.1660654	0.35	-1.4450000000000003	164.76999999999998	-2778.699999999997	0.1469999999999998	-5.0	non-native
0.3310109	0.1701094	0.34	-1.2600000000000016	31.299999999999955	-1994.8999999999942	0.08599999999999985	-3.0	non-native
0.3076145	0.1612068	0.32	0.05999999999999872	197.414	-1858.8999999999942	0.053999999999999826	-6.0	non-native
0.4840897	0.1803610	0.25	-1.6310000000000002	83.62999999999988	-1840.699999999997	0.2570000000000001	-5.0	non-native
0.4283277	0.1768958	0.27	-1.9540000000000006	150.76999999999998	-1789.0999999999985	0.19099999999999984	-6.0	non-native
0.5621985	0.1819087	0.2	-2.2349999999999994	249.99199999999996	-4234.5	0.26900000000000013	-9.0	non-native
0.4842419	0.1648589	0.24	0.33399999999999963	169.58999999999992	-3200.0999999999985	0.14900000000000002	-9.0	non-native
0.6011747	0.1702144	0.26	-1.4780000000000015	222.22000000000003	-3140.0	0.30200000000000005	-8.0	non-native
0.4610795	0.1695585	0.25	-1.5380000000000003	184.18999999999994	-2772.199999999997	0.20199999999999996	-5.0	non-native
0.5503191	0.1757648	0.23	-2.7890000000000015	176.91999999999996	-3283.0999999999985	0.2530000000000001	-7.0	non-native
0.5572549	0.1812151	0.18	-2.022000000000002	218.69399999999996	-3253.5999999999985	0.2919999999999998	-9.0	non-native
0.3617949	0.1562204	0.22	-0.7140000000000022	150.1199999999999	-2811.199999999997	0.08499999999999996	-7.0	non-native
0.6435558	0.1852740	0.16	-1.3840000000000003	191.85000000000002	-3835.0	0.32299999999999995	-8.0	non-native
0.3422029	0.1677377	0.41	-2.561	30.720000000000027	-587.3999999999942	0.027000000000000135	-6.0	non-native
0.5050627	0.1746894	0.27	-1.809000000000001	-23.289999999999964	-211.89999999999418	0.14500000000000002	-4.0	non-native
0.4936294	0.1930515	0.24	-2.8689999999999998	73.26999999999998	-971.1999999999971	0.1469999999999998	-3.0	non-native
0.6024117	0.1969713	0.23	-2.5010000000000012	-15.210000000000036	-1822.8999999999942	0.20699999999999985	-3.0	non-native
0.3849029	0.1630252	0.25	-2.071999999999999	83.28999999999996	-1705.2999999999956	0.11099999999999977	-4.0	non-native
0.2896531	0.1583119	0.24	-1.8000000000000007	132.02999999999997	-1797.7999999999956	0.10199999999999987	-4.0	non-native
0.4193991	0.1951623	0.18	-2.1110000000000007	235.26800000000003	-1718.699999999997	0.10599999999999987	-8.0	non-native
0.5908138	0.2073953	0.16	-3.748000000000001	202.24	-1512.8999999999942	0.32399999999999984	-7.0	non-native
0.7725227	0.2355948	0.15	-3.4209999999999994	278.61299999999994	-2604.2999999999956	0.33199999999999985	-7.0	non-native
0.5938850	0.2152713	0.12	-4.004000000000001	379.802	-2687.699999999997	0.3769999999999998	-8.0	non-native
0.7794072	0.2452647	0.1	-4.936	348.90200000000004	-2980.0	0.46999999999999975	-9.0	non-native
0.9134777	0.2616233	0.06	-6.388000000000002	412.55899999999997	-2852.399999999994	0.5030000000000001	-11.0	non-native
0.5230931	0.2409570	0.12	-5.153000000000002	187.20000000000005	-1895.7999999999956	0.36099999999999977	-6.0	non-native
0.7844800	0.2829443	0.11	-5.868000000000002	328.188	-2187.7999999999956	0.5190000000000001	-7.0	non-native
0.7697221	0.2659618	0.09	-4.952999999999999	226.106	-2926.0	0.44399999999999995	-7.0	non-native
0.6742377	0.2438243	0.17	-5.414999999999999	299.56399999999996	-2782.699999999997	0.43199999999999994	-8.0	non-native
0.9305742	0.2607396	0.14	-6.251999999999999	437.70000000000005	-2916.5	0.4929999999999999	-11.0	non-native
0.6542235	0.2482632	0.17	-7.022000000000002	446.83899999999994	-3808.5	0.43500000000000005	-9.0	non-native
0.6526923	0.2339727	0.16	-5.589000000000002	361.054	-3019.5	0.3959999999999999	-8.0	non-native
0.8046809	0.2735923	0.14	-6.4460000000000015	523.827	-2142.0999999999985	0.5249999999999999	-10.0	non-native
1.1431485	0.3350484	0.15	-8.354000000000001	577.357	-2530.0	0.7210000000000001	-10.0	non-native
0.6015654	0.2160000	0.35	-0.18499999999999872	-201.25	115.29999999999563	0.09199999999999964	5.0	native
0.4739113	0.2026749	0.33	-2.442	-110.54000000000019	-1283.300000000003	0.09399999999999986	5.0	native
0.5825659	0.2234159	0.35	-1.4740000000000002	11.579999999999927	-1081.2000000000044	0.10899999999999999	3.0	native
0.6749156	0.2313244	0.23	-5.957999999999998	163.02999999999986	-2165.7000000000044	0.20399999999999974	0.0	native
0.6045209	0.2382761	0.23	-4.588999999999999	101.9799999999999	-2413.100000000006	0.22199999999999998	0.0	native
0.6220298	0.2483833	0.18	-4.914999999999999	357.4139999999999	-1697.6000000000058	0.17499999999999982	-2.0	native
0.6409070	0.2122894	0.2	-4.995999999999999	311.4469999999999	-2340.600000000006	0.13099999999999978	-3.0	native
0.6979417	0.2179819	0.21	-3.789999999999999	172.88599999999985	-1200.2000000000044	0.031999999999999584	2.0	native
0.6371418	0.2167406	0.19	-2.7699999999999996	158.35699999999986	-2004.0	0.08699999999999974	-1.0	native
0.7144585	0.2294414	0.18	-3.7609999999999992	260.0559999999999	-2080.2000000000044	0.10199999999999987	0.0	native
0.6457886	0.2457653	0.14	-4.710000000000001	84.34999999999991	-1051.2000000000044	0.06999999999999984	3.0	native
0.7122274	0.2524570	0.16	-3.9689999999999976	81.55999999999995	-1446.4000000000015	0.16699999999999982	3.0	native
0.9545241	0.2568147	0.16	-5.227	275.4619999999999	-1552.300000000003	0.1769999999999996	-3.0	native
0.7674611	0.2398939	0.17	-3.8009999999999984	174.90599999999995	-1789.0	0.05799999999999983	0.0	native
0.8523338	0.2637925	0.14	-4.320999999999998	136.98099999999988	-1847.800000000003	0.09599999999999964	2.0	native
0.6376146	0.2645890	0.17	-5.698	350.58899999999994	-1786.9000000000015	0.13699999999999957	-1.0	native
0.9144653	0.2916863	0.09	-5.582000000000001	178.56599999999992	-1301.4000000000015	0.1649999999999996	0.0	native
0.8624527	0.3079251	0.08	-6.251999999999999	276.66099999999994	-1780.2000000000044	0.22699999999999987	-1.0	native
0.7340513	0.3041726	0.09	-5.913	215.04399999999987	-1659.4000000000015	0.13099999999999978	2.0	native
1.0821859	0.3263590	0.11	-6.550000000000001	17.699999999999818	-1865.6000000000058	0.22199999999999998	7.0	native
0.5795494	0.2845797	0.09	-5.750999999999998	230.77499999999986	-2183.5	0.04899999999999993	2.0	native
0.4858254	0.1936005	0.35	-1.2729999999999997	3.6399999999998727	-1113.5	0.07799999999999985	1.0	native
0.5049752	0.2192383	0.21	-7.013999999999999	190.45899999999995	-1972.7000000000044	0.12799999999999967	4.0	native
0.5234287	0.2275255	0.21	-7.399000000000001	319.02199999999993	-1958.2000000000044	0.07499999999999973	-1.0	native
0.5058421	0.2107468	0.19	-7.702999999999999	339.76199999999994	-2101.9000000000015	0.07199999999999962	-3.0	native
0.4759080	0.2186137	0.19	-7.567	238.83699999999988	-1904.800000000003	0.10299999999999976	2.0	native
0.5226311	0.2333051	0.16	-7.8409999999999975	309.3539999999999	-3055.0	0.14499999999999957	1.0	native
0.5524871	0.2342702	0.16	-7.864000000000001	246.38999999999987	-2558.100000000006	0.07799999999999985	-1.0	native
0.5976405	0.2701742	0.17	-7.753	314.2349999999999	-2665.0	0.02499999999999991	0.0	native
0.6976623	0.2973549	0.15	-9.603	475.6669999999999	-2729.300000000003	0.1599999999999997	-4.0	native
1.0471972	0.3266212	0.07	-9.361999999999998	438.55899999999986	-1542.6000000000058	0.1429999999999998	0.0	native
1.6904188	0.3294750	0.09	-11.936	867.5659999999999	-2402.100000000006	0.4039999999999999	-7.0	native
1.8131601	0.3566827	0.05	-13.534999999999998	773.5129999999999	-3178.2000000000044	0.5159999999999996	-3.0	native
1.8031323	0.3531189	0.08	-11.707999999999998	727.1969999999999	-4112.600000000006	0.5019999999999998	-6.0	native
1.8738079	0.3809886	0.07	-13.625	708.4469999999999	-2989.5	0.5679999999999996	-6.0	native
1.7339873	0.3542262	0.08	-13.104	823.2869999999999	-4096.4000000000015	0.5199999999999996	-7.0	native
1.2965158	0.3628439	0.09	-12.337	830.1539999999999	-2935.9000000000015	0.43999999999999995	-8.0	native
1.4180356	0.4254787	0.05	-11.302999999999999	614.4809999999999	-2641.9000000000015	0.35799999999999965	-5.0	native
1.5755979	0.4695078	0.05	-9.863999999999999	641.9079999999999	-3274.300000000003	0.18199999999999994	-5.0	native
1.4525502	0.4570862	0.04	-11.505999999999998	754.9949999999999	-4223.200000000004	0.18599999999999994	-6.0	native
1.4977775	0.4583774	0.05	-11.366999999999999	795.4289999999999	-2619.0	0.1759999999999997	-6.0	native
1.9078799	0.4586080	0.03	-9.539	579.6779999999999	-3153.300000000003	0.14899999999999958	-3.0	native
0.5950830	0.1650077	0.39	1.0390000000000015	-56.90999999999997	-173.40000000000146	0.05099999999999971	0.0	non-native
0.5459832	0.1571095	0.3	0.05900000000000105	71.99199999999996	-813.2999999999956	0.02799999999999958	-2.0	non-native
0.8844932	0.1797691	0.25	0.15000000000000213	10.552000000000021	-972.2999999999956	0.07199999999999962	-3.0	non-native
0.8958499	0.2094762	0.25	-0.7070000000000007	136.899	-1298.9000000000015	0.06099999999999994	-4.0	non-native
0.8403953	0.1943116	0.29	-0.6310000000000002	9.626999999999953	-1006.5	0.08899999999999997	-3.0	non-native
1.1767410	0.3026469	0.22	-4.346	396.21500000000003	-1481.0	0.05699999999999994	-6.0	non-native
0.8116516	0.2228375	0.16	-2.576999999999998	311.89300000000003	-1387.199999999997	0.1419999999999999	-5.0	non-native
0.5536349	0.2071502	0.19	-3.977999999999998	269.11400000000003	-1470.5999999999985	0.22499999999999964	-3.0	non-native
0.5850284	0.2526172	0.14	-6.587999999999999	386.79100000000005	-1905.0999999999985	0.2879999999999998	-6.0	non-native
0.7500866	0.2534663	0.16	-6.077999999999999	408.72299999999996	-1842.2999999999956	0.23499999999999988	-7.0	non-native
0.4988042	0.2396384	0.09	-6.833	468.799	-2265.0999999999985	0.2599999999999998	-7.0	non-native
0.7761338	0.1950844	0.16	-3.660999999999998	361.79999999999995	-1250.0	0.36599999999999966	-8.0	non-native
0.6338710	0.2585107	0.13	-6.157	409.25	-1995.9000000000015	0.2739999999999996	-6.0	non-native
0.8292750	0.2447664	0.17	-4.52	329.40599999999995	-1608.0999999999985	0.4159999999999999	-7.0	non-native
0.6152704	0.1950113	0.15	-4.663999999999998	372.379	-2222.5	0.2839999999999998	-6.0	non-native
0.7845839	0.2459821	0.18	-6.215	389.528	-1783.0	0.35399999999999965	-6.0	non-native
0.4206454	0.2358691	0.13	-5.971	329.78999999999996	-2025.9000000000015	0.10499999999999998	-7.0	non-native
0.7930532	0.2340606	0.11	-5.263999999999999	333.712	-2132.0999999999985	0.32899999999999974	-6.0	non-native
0.5858471	0.2535447	0.12	-7.481	443.33000000000004	-1637.7999999999956	0.21199999999999974	-7.0	non-native
0.6762105	0.2443752	0.14	-7.747	412.869	-3625.7999999999956	0.32099999999999973	-7.0	non-native
0.8948609	0.2307670	0.13	-4.280000000000001	375.75199999999995	-2129.2999999999956	0.3059999999999996	-7.0	non-native
0.8736760	0.1892772	0.41	-1.1209999999999987	1.3100000000000591	-1578.0	0.09299999999999997	0.0	non-native
0.6881869	0.1665925	0.31	-0.4259999999999984	-59.30000000000007	-1235.199999999997	0.042999999999999705	-1.0	non-native
0.9650736	0.2100708	0.25	-1.0650000000000013	-44.030000000000086	-871.5999999999985	-0.008000000000000007	-4.0	non-native
1.0888418	0.2066580	0.26	-2.248000000000001	-118.7399999999999	-957.5	0.042999999999999705	3.0	non-native
0.8389482	0.1704875	0.35	-1.6900000000000013	-58.35000000000002	-605.5	0.12799999999999967	0.0	non-native
1.0519497	0.2112415	0.28	-3.8659999999999997	-77.91999999999996	-344.09999999999854	0.09099999999999975	0.0	non-native
0.7105202	0.1866128	0.36	-1.3640000000000008	-79.4899999999999	-934.1999999999971	0.06799999999999962	0.0	non-native
1.0013844	0.1885053	0.34	-2.4029999999999987	-19.870000000000005	-335.09999999999854	0.13299999999999956	0.0	non-native
0.9733751	0.2094212	0.32	-1.9740000000000002	-126.58000000000004	-929.1999999999971	0.0129999999999999	0.0	non-native
0.9487560	0.1851491	0.29	-1.379999999999999	-124.20999999999992	-710.2999999999956	0.11499999999999977	0.0	non-native
0.9466195	0.1629991	0.32	-1.9450000000000003	-82.58000000000004	-1529.4000000000015	0.2509999999999999	0.0	non-native
0.5819296	0.1678799	0.3	-0.8140000000000001	-218.45999999999992	-562.0	0.09799999999999986	1.0	non-native
0.8589187	0.1745373	0.36	-1.596	-75.96999999999991	-447.6999999999971	0.1679999999999997	-2.0	non-native
0.6852799	0.1529370	0.34	-1.5010000000000012	-0.8400000000000318	84.30000000000291	0.1339999999999999	-3.0	non-native
0.9432237	0.1814647	0.25	-1.3679999999999986	-108.84000000000003	-1421.0999999999985	0.31499999999999995	-1.0	non-native
0.8335204	0.1812971	0.24	-2.9499999999999993	-103.14999999999998	-180.59999999999854	0.11499999999999977	-1.0	non-native
1.0976154	0.2008736	0.26	-1.198999999999998	16.618000000000052	-348.1999999999971	0.246	-4.0	non-native
0.9918510	0.1724130	0.33	-1.434000000000001	-93.9799999999999	-1233.5999999999985	0.23299999999999965	1.0	non-native
0.7996249	0.1833548	0.22	-2.533999999999999	-116.69999999999993	-1433.9000000000015	0.2699999999999996	-1.0	non-native
0.3880467	0.1707940	0.15	-2.7109999999999985	161.97400000000005	-1114.199999999997	0.22399999999999975	-4.0	non-native
0.4950987	0.1847012	0.21	-5.547999999999998	240.00699999999995	-1589.9000000000015	0.24299999999999988	-3.0	non-native
1.0091906	0.1758000	0.43	-2.4480000000000004	-132.97000000000003	-1966.6000000000058	0.17099999999999982	-1.0	native
0.7213005	0.1802845	0.36	-1.4860000000000007	1.7799999999999727	-699.5	0.04899999999999993	-1.0	native
0.7428450	0.2101509	0.21	0.10999999999999943	113.30999999999995	-1755.800000000003	0.11199999999999966	0.0	native
0.5199956	0.2168854	0.22	0.392000000000003	-139.28999999999996	-3433.0	0.09999999999999964	6.0	native
0.7048245	0.2094256	0.21	-0.7859999999999978	48.940000000000055	-2342.300000000003	0.1679999999999997	2.0	native
0.6122673	0.1911072	0.21	-0.3019999999999996	-238.80999999999995	-2183.9000000000015	0.06199999999999983	3.0	native
0.5248412	0.2076493	0.2	-0.661999999999999	84.30999999999995	-2093.100000000006	0.028999999999999915	3.0	native
0.7013791	0.2159448	0.16	0.3810000000000002	57.850000000000136	-1518.9000000000015	0.10999999999999988	0.0	native
0.9613046	0.2316001	0.19	-2.1499999999999986	59.97000000000003	-3729.2000000000044	0.18799999999999972	0.0	native
1.2592161	0.2471157	0.15	-1.3840000000000003	109.12000000000012	-2967.2000000000044	0.2799999999999998	-1.0	native
1.0417721	0.2386708	0.16	-0.3879999999999981	147.10000000000014	-3047.800000000003	0.24399999999999977	1.0	native
0.9488904	0.2464790	0.14	-1.3299999999999983	441.9000000000001	-3713.9000000000015	0.1889999999999996	-5.0	native
1.1669627	0.2555694	0.14	-1.7429999999999986	369.4200000000001	-3672.2000000000044	0.3179999999999996	-1.0	native
0.8696327	0.2602623	0.19	-0.18299999999999983	-11.589999999999918	-1709.300000000003	0.1499999999999999	4.0	native
1.0504729	0.2415499	0.19	-0.9909999999999997	217.8900000000001	-2203.0	0.258	-1.0	native
1.3021599	0.2361381	0.16	-1.1499999999999986	178.12000000000012	-2695.100000000006	0.43699999999999983	0.0	native
0.9149470	0.2317692	0.16	-2.1529999999999987	227.51	-2944.4000000000015	0.23299999999999965	0.0	native
0.9070380	0.2634881	0.14	-3.411999999999999	9.319999999999936	-1908.800000000003	0.16699999999999982	4.0	native
1.1592114	0.2924539	0.13	-3.9019999999999975	-117.36999999999989	-998.2000000000044	0.35299999999999976	9.0	native
1.0970396	0.2905960	0.15	-1.5350000000000001	-87.45000000000005	-2754.2000000000044	0.2889999999999997	6.0	native
1.3134568	0.2932455	0.16	0.9410000000000025	-245.02999999999997	-2284.2000000000044	0.3819999999999997	7.0	native
0.8447908	0.1632351	0.41	-1.8059999999999974	193.46000000000004	-838.2000000000044	0.055999999999999606	-1.0	native
1.2269678	0.1903993	0.34	-2.535999999999998	139.47000000000003	-1792.5	-0.06300000000000017	-1.0	native
1.4089756	0.2098578	0.32	-2.905999999999999	166.04999999999995	-1664.1000000000058	0.1639999999999997	0.0	native
0.9759257	0.2047388	0.32	-1.2940000000000005	-16.230000000000018	-1780.9000000000015	0.19599999999999973	0.0	native
1.0172468	0.1969425	0.26	-3.6119999999999983	94.03999999999996	-3024.9000000000015	0.262	-2.0	native
0.8617046	0.2099558	0.27	-2.5589999999999975	158.6300000000001	-2483.9000000000015	0.18399999999999972	-1.0	native
0.8957058	0.2160209	0.27	-4.064999999999998	253.02999999999997	-2914.7000000000044	0.19799999999999995	0.0	native
1.0603194	0.2199166	0.26	-3.2129999999999974	278.52	-3066.4000000000015	0.28200000000000003	-2.0	native
1.1741787	0.2388996	0.21	-4.603999999999999	340.83000000000015	-2956.7000000000044	0.262	-3.0	native
1.2118928	0.2385150	0.22	-2.9949999999999974	241.47000000000003	-2837.0	0.2519999999999998	1.0	native
0.8566340	0.2568606	0.25	-4.812999999999999	223.25	-2169.0	0.17399999999999993	0.0	native
0.8872143	0.2332191	0.22	-3.936	241.23000000000002	-1237.9000000000015	0.21099999999999985	-3.0	native
0.8704332	0.2504890	0.16	-2.0519999999999996	279.03	-2293.600000000006	0.21599999999999975	-3.0	native
0.9564534	0.2390914	0.17	-1.2749999999999986	270.19000000000005	-3180.800000000003	0.2649999999999997	-1.0	native
0.8150567	0.2122790	0.17	-3.358999999999998	242.75	-1855.2000000000044	0.21599999999999975	-1.0	native
0.8576090	0.2268647	0.22	-2.791999999999998	207.23000000000002	-3451.9000000000015	0.23599999999999977	0.0	native
0.8013996	0.2666788	0.22	-1.4229999999999983	182.28999999999996	-2997.800000000003	0.21199999999999974	-1.0	native
0.8912569	0.2574793	0.17	-2.4250000000000007	100.27999999999997	-1740.5	0.23399999999999999	2.0	native
0.8576785	0.3110964	0.15	-4.733999999999998	233.98000000000002	-2612.800000000003	0.2599999999999998	-3.0	native
0.9378635	0.2868137	0.15	-2.655999999999999	169.78999999999996	-2371.7000000000044	0.31199999999999983	-1.0	native
1.0337489	0.2609390	0.16	-3.445999999999998	371.06999999999994	-1861.6000000000058	0.274	-3.0	native
0.4993481	0.1489161	0.34	-1.2119999999999997	123.31900000000007	-704.5	0.08899999999999997	-3.0	non-native
0.5188348	0.1625762	0.3	1.1020000000000003	-48.12999999999988	-1748.5	0.08499999999999996	1.0	non-native
0.7308385	0.1715352	0.32	1.8210000000000015	-6.2999999999999545	-1435.699999999997	-0.121	1.0	non-native
0.8059991	0.1845941	0.22	-0.786999999999999	-21.309999999999945	-1678.5	-0.12400000000000011	-3.0	non-native
0.6583190	0.1787070	0.14	-0.48900000000000077	103.02800000000002	-2169.699999999997	-0.14800000000000013	-3.0	non-native
0.5564055	0.1670062	0.17	0.7779999999999987	41.309999999999945	-1652.699999999997	-0.13400000000000034	0.0	non-native
0.5320517	0.1703460	0.18	1.8840000000000003	93.92000000000007	-1879.2999999999956	-0.17400000000000038	-3.0	non-native
0.4108373	0.1641986	0.19	0.43100000000000094	166.60700000000008	-1893.699999999997	0.008000000000000007	0.0	non-native
0.4063137	0.1699403	0.17	1.2570000000000014	24.200000000000045	-2427.0999999999985	-0.07600000000000007	0.0	non-native
0.4503325	0.1537390	0.22	1.0199999999999996	79.58000000000004	-1746.0999999999985	-0.12700000000000022	-2.0	non-native
0.5352960	0.1926955	0.3	0.3670000000000009	-43.23000000000002	-749.9000000000015	-0.14500000000000002	0.0	non-native
0.6363038	0.1974841	0.18	0.9439999999999991	21.12000000000012	-1898.5	-0.10100000000000042	-2.0	non-native
0.4717046	0.1849554	0.17	-1.2109999999999985	19.710000000000036	-1599.4000000000015	-0.05900000000000016	0.0	non-native
0.4001758	0.1688377	0.15	-0.5249999999999986	-19.87999999999988	-2131.5999999999985	0.010999999999999677	-1.0	non-native
0.4522085	0.1903746	0.13	-0.31200000000000117	16.019999999999982	-2426.199999999997	0.043999999999999595	-2.0	non-native
0.3280150	0.1700534	0.17	-0.36499999999999844	-0.4199999999998454	-1658.7999999999956	0.08799999999999963	-1.0	non-native
0.5200408	0.1794384	0.17	-0.01899999999999835	-112.93000000000006	-1737.9000000000015	-0.08700000000000019	-2.0	non-native
0.6758561	0.1827166	0.16	-0.5899999999999999	-87.68000000000006	-1597.4000000000015	-0.14100000000000001	0.0	non-native
0.4582939	0.1893910	0.18	-2.0859999999999985	-110.52999999999997	-2236.5	-0.009000000000000341	0.0	non-native
0.6359291	0.1960258	0.11	0.5530000000000008	41.75999999999999	-2892.5	-0.11500000000000021	0.0	non-native
0.7388657	0.2121069	0.11	0.6600000000000001	6.529999999999973	-2405.2999999999956	-0.11699999999999999	-1.0	non-native
0.3866332	0.1362112	0.38	2.8999999999999986	-52.48000000000002	-197.90000000000146	-0.09600000000000009	2.0	non-native
0.5119682	0.1745266	0.24	-0.2699999999999996	82.32000000000005	426.40000000000146	-0.11500000000000021	1.0	non-native
0.4048725	0.1549732	0.27	-0.08099999999999952	71.25999999999999	758.5	-0.121	0.0	non-native
0.5154762	0.1666851	0.23	-1.3490000000000002	18.960000000000036	-407.1999999999971	-0.09600000000000009	2.0	non-native
0.9150250	0.1792792	0.25	2.4800000000000004	41.569999999999936	-490.1999999999971	-0.23000000000000043	2.0	non-native
0.7264984	0.1581313	0.23	1.282	67.95000000000005	-606.5	-0.29400000000000004	0.0	non-native
0.7918449	0.1673129	0.16	1.379999999999999	380.00700000000006	-1415.7999999999956	-0.28600000000000003	-6.0	non-native
0.7513338	0.1801909	0.21	0.3619999999999983	122.03000000000009	-881.5	-0.2330000000000001	2.0	non-native
0.8507013	0.2019774	0.2	1.4589999999999996	-8.319999999999936	-1725.7999999999956	-0.29200000000000026	1.0	non-native
0.7888020	0.1809418	0.17	0.3730000000000011	120.45100000000002	-488.6999999999971	-0.2020000000000004	0.0	non-native
0.8290420	0.1857960	0.14	-0.1980000000000004	188.98000000000002	-735.0	-0.2330000000000001	-2.0	non-native
0.5278534	0.1666526	0.16	-3.222999999999999	174.3420000000001	35.30000000000291	-0.014000000000000234	-1.0	non-native
0.5201854	0.1668538	0.16	-1.7880000000000003	89.82000000000005	674.5	-0.125	2.0	non-native
0.4886958	0.1608732	0.12	-2.4540000000000006	181.05700000000002	-570.2999999999956	-0.09600000000000009	-2.0	non-native
0.4367420	0.1423817	0.15	-1.061	116.47900000000004	-1273.7999999999956	-0.007000000000000117	-1.0	non-native
0.4625043	0.1542642	0.2	-0.5450000000000017	57.63000000000011	-1001.7999999999956	-0.08000000000000007	-1.0	non-native
0.4624302	0.1555296	0.15	-1.529	127.61200000000008	-1076.5	-0.0860000000000003	0.0	non-native
0.4977978	0.1587114	0.19	-0.2959999999999994	185.03100000000006	-1156.5	-0.09600000000000009	-3.0	non-native
0.8504915	0.2706965	0.1	-4.484999999999999	423.45500000000004	-2515.699999999997	0.052999999999999936	-6.0	non-native
0.9074326	0.2146121	0.11	-4.856000000000002	419.053	-2581.5	-0.02300000000000013	-4.0	non-native
1.1626012	0.2456007	0.12	-5.9289999999999985	469.41700000000003	-1708.5	-0.08700000000000019	-6.0	non-native
0.6148575	0.2022223	0.4	-0.5749999999999993	-15.362000000000023	765.2999999999993	0.01100000000000012	0.0	native
0.6197127	0.1972090	0.4	0.04600000000000115	-22.629999999999995	334.09999999999854	0.018000000000000238	2.0	native
0.5683123	0.1933950	0.29	-1.8360000000000003	93.34299999999996	-158.29999999999927	0.002000000000000224	0.0	native
0.6192269	0.2408650	0.05	-9.238	276.3327	-311.7000000000007	0.1990000000000003	-2.0	native
1.2017877	0.3810534	0.0	-11.251	332.1142	-349.09999999999854	0.5270000000000001	-2.0	native
1.2812424	0.3985813	0.02	-11.068	318.32809999999995	435.5	0.5870000000000002	-2.0	native
1.4871243	0.5369929	0.02	-12.379	334.7919	479.7999999999993	0.7520000000000002	-2.0	native
1.7373520	0.5399948	0.02	-10.963999999999999	325.45799999999997	304.40000000000146	0.508	-2.0	native
2.2917278	0.8812217	0.0	-14.863999999999999	373.647339	-115.20000000000073	0.911	-2.0	native
1.7306528	0.9331238	0.0	-14.152	368.66934	340.59999999999854	0.42600000000000016	-2.0	native
1.9238007	1.1769183	0.0	-14.865999999999971	374.039782	171.79999999999927	0.9780000000000002	-2.0	native
1.7462406	0.9868890	0.0	-14.865	374.03824699999996	-158.29999999999927	0.9079999999999999	-2.0	native
2.9812231	1.2570897	0.0	-14.866	373.757976	-1010.5999999999985	0.9210000000000003	-2.0	native
2.5785859	1.1260895	0.0	-14.863999999999999	374.037	-95.29999999999927	1.2460000000000004	-2.0	native
3.2608941	1.1266966	0.0	-14.865	374.037	344.2000000000007	1.71	-2.0	native
3.6987777	1.1547624	0.0	-14.866	374.036946	252.29999999999927	1.4569999999999999	-2.0	native
5.1385202	1.4114958	0.0	-14.863999999999999	374.037	-37.099999999998545	1.827	-2.0	native
4.4385643	1.5071392	0.0	-14.866	374.037	-227.90000000000146	1.8120000000000003	-2.0	native
3.7161279	1.5011910	0.0	-14.866	373.678523	-354.0	1.2010000000000005	-2.0	native
3.8173316	1.5714605	0.0	-14.865	374.216171	-753.2000000000007	1.1600000000000001	-2.0	native
3.6160169	1.2676755	0.0	-13.834999999999999	349.68469999999996	-387.2999999999993	0.681	-2.0	native
0.4941349	0.1518175	0.36	-1.5600000000000005	48.17599999999999	773.4000000000015	0.0129999999999999	-1.0	native
0.6716048	0.1907880	0.37	-0.5869999999999997	46.414999999999964	139.5	-0.008000000000000007	0.0	native
0.8393184	0.2000120	0.31	0.2840000000000007	-111.15500000000003	934.7999999999993	0.08499999999999996	1.0	native
0.6086131	0.1746935	0.34	-1.1509999999999998	-66.09700000000004	1218.9000000000015	0.04499999999999993	2.0	native
0.5580428	0.1843381	0.22	-0.41300000000000026	-28.598000000000013	911.0999999999985	0.03000000000000025	2.0	native
0.3811452	0.2055240	0.27	0.6550000000000011	-173.84200000000004	1129.5	-0.10000000000000009	2.0	native
0.4715510	0.2054898	0.3	0.12300000000000111	-200.68800000000005	470.2999999999993	-0.040000000000000036	2.0	native
0.4067321	0.1635139	0.31	0.15300000000000047	-27.515000000000043	1199.7999999999993	-0.09200000000000008	1.0	native
0.5014605	0.1871417	0.34	1.7089999999999996	-133.531	489.7000000000007	-0.1339999999999999	3.0	native
0.3828162	0.1720692	0.29	0.9130000000000003	-81.65700000000004	5.900000000001455	-0.05600000000000005	2.0	native
0.5617695	0.2257204	0.21	-0.24300000000000033	-101.38	-154.40000000000146	-0.03200000000000003	2.0	native
0.4185050	0.1876702	0.28	-0.9939999999999998	-24.77800000000002	540.0999999999985	-0.07399999999999984	2.0	native
0.3103826	0.1875471	0.26	-0.718	-128.937	1144.7999999999993	-0.11899999999999977	3.0	native
0.4117313	0.1813695	0.32	0.3810000000000002	-14.209000000000003	1015.5999999999985	-0.09099999999999975	1.0	native
0.3148473	0.1764757	0.24	0.4510000000000005	-64.90800000000002	1308.0999999999985	-0.14500000000000002	2.0	native
0.4634553	0.1633834	0.19	-1.609	29.608000000000004	1406.5	-0.05600000000000005	1.0	native
0.4114149	0.1700685	0.23	-2.0410000000000004	44.572	330.40000000000146	-0.1429999999999998	1.0	native
0.3897246	0.2058284	0.25	-2.596	54.209	913.7000000000007	-0.02699999999999969	2.0	native
0.5051476	0.1780287	0.23	-0.6180000000000003	-53.559000000000026	420.09999999999854	-0.040000000000000036	1.0	native
0.5481178	0.1973259	0.27	1.1050000000000004	-113.74400000000003	1072.5	-0.08599999999999985	1.0	native
0.4842231	0.1801633	0.23	-0.5730000000000004	-37.94300000000004	834.9000000000015	-0.06999999999999984	1.0	native
0.4606576	0.1947431	0.16	-4.221	169.48600000000002	-707.5999999999985	0.11499999999999977	-2.0	non-native
0.5675575	0.2282634	0.05	-6.981	247.36740000000003	-1813.7999999999993	0.14899999999999958	-4.0	non-native
0.4494050	0.2144715	0.11	-4.997	182.21400000000003	-1132.5999999999985	0.1299999999999999	-4.0	non-native
0.8471403	0.3163921	0.07	-8.347999999999999	244.5059	-1399.2999999999993	0.30699999999999994	-3.0	non-native
1.1093669	0.3884270	0.01	-6.260999999999999	154.948	-722.8999999999978	0.2649999999999997	-2.0	non-native
0.8683378	0.4092327	0.0	-8.447	253.207	-1815.3999999999978	0.34199999999999964	-4.0	non-native
1.5201570	0.5663279	0.0	-12.918	332.78880000000004	-1514.8999999999978	0.6539999999999999	-4.0	non-native
1.6758115	0.7098992	0.0	-10.472999999999999	248.7448	-1400.8999999999978	0.48299999999999965	-4.0	non-native
2.1086643	0.7107655	0.0	-7.984	182.711	-225.5	0.4109999999999996	-3.0	non-native
2.0221775	0.7286149	0.0	-8.765	185.72600000000003	-757.0	0.47499999999999964	-4.0	non-native
2.2042236	0.7045891	0.01	-4.347999999999999	-19.615999999999985	-192.0	0.24899999999999967	-2.0	non-native
2.2073262	0.6579918	0.0	-5.731	106.679	-371.2999999999993	0.2809999999999997	-3.0	non-native
2.0873475	0.6773393	0.0	-5.449999999999999	33.286	-311.0	0.2769999999999997	-1.0	non-native
2.1082001	0.6723274	0.0	-5.382	39.32800000000003	-351.59999999999854	0.2909999999999999	-2.0	non-native
2.2158434	0.7235636	0.0	-5.695	61.514999999999986	-855.0	0.31099999999999994	-2.0	non-native
2.2253127	0.6677502	0.0	-4.693999999999999	22.710000000000036	-109.19999999999709	0.2999999999999998	-2.0	non-native
2.1021132	0.6833645	0.0	-4.6739999999999995	-17.67500000000001	697.1000000000022	0.2809999999999997	-1.0	non-native
2.1104050	0.6968935	0.02	-5.134	9.607000000000028	-455.7999999999993	0.30699999999999994	-1.0	non-native
2.1809294	0.7127476	0.01	-4.555	43.129999999999995	-68.19999999999709	0.25799999999999956	-2.0	non-native
2.0600026	0.7328957	0.0	-7.093999999999999	174.16600000000003	-129.1999999999971	0.37399999999999967	-3.0	non-native
1.9648381	0.7415756	0.0	-7.182	193.31	-844.8999999999978	0.375	-3.0	non-native
0.2147685	0.1333027	0.42	-1.1229999999999993	25.222000000000037	-307.59999999999854	-0.03100000000000014	0.0	non-native
0.2581768	0.1429976	0.34	-1.4320000000000004	57.69	-971.5	-0.015000000000000124	-2.0	non-native
0.4382060	0.2238320	0.16	-6.0	124.36100000000002	-711.1999999999971	0.15399999999999991	-2.0	non-native
0.9011444	0.2878686	0.14	-7.614999999999999	118.58600000000001	-890.3999999999978	0.03299999999999992	-1.0	non-native
0.7592548	0.2992415	0.09	-6.206999999999999	91.894	-710.0999999999985	0.01399999999999979	0.0	non-native
0.9838358	0.3179995	0.06	-6.363999999999999	126.35100000000003	-362.0	-0.0030000000000001137	-2.0	non-native
1.2528321	0.3572301	0.08	-4.545	56.88900000000001	-1437.699999999997	0.02499999999999991	1.0	non-native
1.4394902	0.4575420	0.06	-4.134	-47.370000000000005	-1305.199999999997	0.08399999999999963	2.0	non-native
1.0497757	0.3214384	0.13	-4.174999999999999	18.583000000000027	-1466.199999999997	-0.009000000000000341	2.0	non-native
1.3597606	0.3903760	0.08	-3.779	-83.469	-1194.699999999997	-0.05900000000000016	2.0	non-native
1.3951031	0.4046283	0.06	-4.355	18.699000000000012	-1450.2999999999993	-0.04800000000000004	1.0	non-native
1.4421504	0.3965763	0.1	-5.013999999999999	85.305	-1027.2999999999993	-0.028000000000000025	0.0	non-native
1.9274786	0.5517903	0.03	-4.417999999999999	82.38500000000002	-1000.1999999999971	0.1889999999999996	0.0	non-native
1.9715992	0.5913630	0.05	-4.626999999999999	118.34200000000001	-1468.5999999999985	0.14499999999999957	-1.0	non-native
1.9626454	0.5741583	0.04	-5.664	57.096000000000004	-230.0	0.12699999999999978	-2.0	non-native
2.2640657	0.6046495	0.02	-7.928999999999999	74.416	-953.3999999999978	0.19799999999999995	-2.0	non-native
2.5071609	0.7284811	0.03	-9.811	108.31	-1504.7999999999993	0.4939999999999998	-3.0	non-native
2.6653540	0.7899195	0.02	-9.266	159.34	-1296.0999999999985	0.4219999999999997	-3.0	non-native
2.8326068	0.7511591	0.0	-8.725	140.86100000000002	-998.0999999999985	0.36099999999999977	-2.0	non-native
2.2996197	0.5627612	0.01	-5.443999999999999	18.401999999999987	-761.2999999999993	0.06899999999999995	-1.0	non-native
2.1451347	0.5212547	0.02	-3.568999999999999	40.47500000000002	-1523.5999999999985	0.023999999999999577	-1.0	non-native
0.5713284	0.1625286	0.38	-0.02200000000000024	-34.56400000000002	-900.2000000000007	0.10400000000000009	1.0	native
0.8450598	0.1985158	0.25	-1.3170000000000002	7.901999999999987	-1033.5999999999985	0.1469999999999998	1.0	native
0.6705787	0.1937625	0.11	-2.9909999999999997	79.32799999999997	-1460.2000000000007	0.17499999999999982	-1.0	native
1.0201637	0.2427907	0.15	-3.2829999999999995	84.17499999999998	-1102.7000000000007	0.1629999999999998	-1.0	native
1.0345088	0.2387424	0.12	-6.442	161.594	-951.0999999999985	0.20799999999999974	-1.0	native
0.8924992	0.2049268	0.22	-4.170999999999999	17.704000000000008	-439.09999999999854	0.15300000000000002	1.0	native
1.0495498	0.2528093	0.11	-2.785	103.589	-141.79999999999927	0.20399999999999974	-1.0	native
1.1058471	0.2505245	0.14	-2.9459999999999997	61.16499999999999	-441.09999999999854	0.18900000000000006	0.0	native
1.3305802	0.2700443	0.12	-5.337	141.773	-1814.7000000000007	0.2559999999999998	-1.0	native
0.9618807	0.2274964	0.13	-4.939	113.42499999999998	-1848.3999999999978	0.2450000000000001	-1.0	native
1.2117735	0.2511170	0.16	-4.254	101.19799999999998	-1192.2999999999993	0.21399999999999997	0.0	native
1.0729340	0.2330682	0.16	-4.305	60.49599999999998	-1648.0999999999985	0.21099999999999985	1.0	native
0.8580712	0.2245769	0.18	-4.471	83.16099999999997	-2290.7999999999993	0.1339999999999999	0.0	native
0.8551165	0.2151654	0.09	-4.327	78.92299999999997	-1381.5	0.21700000000000008	0.0	native
0.7679258	0.2214818	0.09	-6.259	179.25799999999998	-1329.5999999999985	0.13200000000000012	-1.0	native
0.9599353	0.2094742	0.16	-4.303000000000001	78.48599999999999	-789.2000000000007	0.1599999999999997	0.0	native
0.8933324	0.2101006	0.14	-4.186	56.93599999999998	331.1000000000022	0.21300000000000008	0.0	native
1.0111810	0.2027958	0.2	-3.494999999999999	82.68199999999999	535.7999999999993	0.17799999999999994	0.0	native
1.2204499	0.2606552	0.17	-2.521000000000001	52.732999999999976	-1194.5999999999985	0.17799999999999994	0.0	native
0.9549536	0.2297741	0.13	-5.428000000000001	141.992	-1131.3999999999978	0.21799999999999997	0.0	native
1.1287415	0.2447359	0.14	-3.51	50.61899999999997	-870.7000000000007	0.2519999999999998	1.0	native
0.5013514	0.1489204	0.33	-1.8369999999999997	-11.504000000000019	-1474.6000000000022	0.07899999999999974	1.0	native
0.7139555	0.1811077	0.25	-2.0660000000000007	-7.146000000000015	-331.2000000000007	0.129	1.0	native
0.9845073	0.2401689	0.11	-4.975	100.773	-1543.9000000000015	0.18799999999999972	-1.0	native
0.7379373	0.2068031	0.2	-4.840999999999999	85.65299999999999	-1053.0	0.2509999999999999	0.0	native
0.7292218	0.1843762	0.16	-5.7620000000000005	125.547	-1385.1000000000022	0.2509999999999999	-1.0	native
0.5643110	0.1805517	0.08	-6.5920000000000005	187.61899999999997	-2260.2999999999993	0.15399999999999991	-1.0	native
0.6920105	0.2515709	0.02	-11.406	282.4678	-2376.0	0.28600000000000003	-2.0	native
1.2936177	0.3180254	0.01	-10.086	241.4448	-1274.6000000000022	0.43699999999999983	-1.0	native
1.1346195	0.4146596	0.0	-10.07	217.85469999999998	-1328.4000000000015	0.43999999999999995	-2.0	native
0.7205662	0.3267771	0.01	-7.759	167.25599999999997	-1285.2000000000007	0.31199999999999983	-1.0	native
0.6608726	0.2879895	0.02	-8.219000000000001	223.15109999999999	-559.0	0.2589999999999999	-2.0	native
0.6016276	0.2311847	0.04	-7.964	186.394	-1344.2999999999993	0.22299999999999986	-2.0	native
0.5728976	0.2313953	0.06	-6.321999999999999	168.099	-1515.5	0.19499999999999984	-2.0	native
0.5854232	0.2148602	0.03	-5.568	131.52999999999997	-634.9000000000015	0.08299999999999974	-2.0	native
0.4476311	0.1926539	0.13	-3.6820000000000004	92.78999999999999	-774.4000000000015	0.05899999999999972	-1.0	native
0.6374364	0.2278093	0.04	-7.701	177.76399999999998	-886.1000000000022	0.21799999999999997	-2.0	native
0.5218922	0.2249109	0.04	-4.037000000000001	119.75799999999998	-1534.0	0.07099999999999973	-2.0	native
0.6026164	0.2046424	0.11	-3.4619999999999997	133.089	-324.40000000000146	0.133	-2.0	native
0.5557290	0.2254208	0.12	-3.423	28.406999999999982	-617.5	0.15799999999999992	-1.0	native
0.7067403	0.2395961	0.15	-2.6560000000000006	94.695	-719.6000000000022	0.1639999999999997	-2.0	native
0.4858655	0.2105833	0.09	-7.392	159.29899999999998	-993.7000000000007	0.21899999999999986	-1.0	native
0.3092877	0.1667124	0.29	-3.2680000000000007	90.16700000000003	-494.7000000000007	0.028999999999999915	-2.0	non-native
0.3506908	0.1738052	0.18	-5.386000000000001	191.336	-879.6000000000022	0.13600000000000012	-2.0	non-native
0.4851288	0.1860456	0.13	-4.353	201.51200000000003	-472.7000000000007	0.17600000000000016	-2.0	non-native
0.3897336	0.2001254	0.13	-4.157	121.97000000000003	-407.5	0.14900000000000002	0.0	non-native
0.6949446	0.2562828	0.06	-10.157	332.8987	-968.4000000000015	0.35599999999999987	-3.0	non-native
0.7206814	0.2868345	0.01	-11.365	347.3774	-685.0	0.4049999999999998	-3.0	non-native
2.2912438	0.6967390	0.03	-11.427	237.60600000000002	-585.0	0.9590000000000001	-2.0	non-native
2.2583184	0.7041792	0.01	-13.082	313.42830000000004	-147.70000000000073	1.048	-2.0	non-native
1.8435179	0.6558176	0.0	-15.787	388.490791	-471.3000000000029	1.217	-3.0	non-native
2.0635488	0.7622280	0.0	-15.122	384.20757000000003	-1585.5	1.032	-3.0	non-native
1.3910208	0.5684128	0.0	-13.809000000000001	292.12100000000004	-729.6000000000022	0.802	-2.0	non-native
1.1657580	0.4999905	0.0	-14.981	387.53762	-1133.9000000000015	0.819	-3.0	non-native
1.0968269	0.4417559	0.01	-13.743	371.53360000000004	-1051.2000000000007	0.5989999999999998	-3.0	non-native
1.3156214	0.6420844	0.0	-12.545	364.64410000000004	-829.2000000000007	0.7439999999999998	-3.0	non-native
1.6776592	0.7826817	0.0	-14.954	377.98260000000005	-682.3000000000029	0.988	-3.0	non-native
1.3014807	0.5026573	0.0	-12.719000000000001	346.53540000000004	-473.90000000000146	0.6099999999999999	-3.0	non-native
2.2050405	0.6148759	0.0	-12.877	347.1216	-685.0	0.9220000000000002	-3.0	non-native
1.9973668	0.6828983	0.0	-13.856	342.09950000000003	-1734.9000000000015	1.1549999999999998	-2.0	non-native
1.7713780	0.6115862	0.0	-15.219000000000001	389.94207	-465.3000000000029	1.15	-3.0	non-native
1.6984297	0.5589371	0.0	-13.996	375.8333	-119.70000000000073	0.8369999999999997	-3.0	non-native
1.6935622	0.4908454	0.0	-13.029	371.5369	226.0	0.6309999999999998	-3.0	non-native
0.5970320	0.1983324	0.22	-1.1690000000000005	-74.34999999999997	-1010.0	0.12299999999999978	0.0	non-native
0.5960621	0.1794679	0.12	-1.455	5.451000000000022	109.69999999999709	0.1259999999999999	-1.0	non-native
0.4927141	0.2316636	0.14	-2.564	0.10700000000002774	-1157.800000000003	0.10099999999999998	0.0	non-native
0.4566824	0.1914649	0.16	-0.7400000000000002	-100.67199999999997	-464.8000000000029	0.09699999999999998	2.0	non-native
0.6083770	0.2194957	0.16	-1.5220000000000002	-79.13299999999998	-660.4000000000015	0.08400000000000007	1.0	non-native
0.4942327	0.2111843	0.19	-0.47300000000000075	-5.871999999999957	-518.6000000000022	0.08099999999999996	0.0	non-native
0.5882387	0.2202752	0.12	-2.037000000000001	23.745000000000005	-1218.0	0.12699999999999978	0.0	non-native
0.8371200	0.2732192	0.11	-1.4299999999999997	63.497000000000014	-1138.4000000000015	0.10400000000000009	-1.0	non-native
0.7262722	0.2350520	0.12	-0.8250000000000011	-32.954999999999984	-225.20000000000073	0.052999999999999936	0.0	non-native
0.6940317	0.2563236	0.17	-0.9610000000000003	36.97200000000004	-27.600000000002183	0.03299999999999992	-1.0	non-native
0.7027521	0.2425379	0.16	-0.045999999999999375	-36.21199999999999	-15.400000000001455	0.052999999999999936	0.0	non-native
0.5304435	0.2279700	0.19	-1.2759999999999998	-30.11899999999997	-246.90000000000146	0.040999999999999925	-1.0	non-native
0.6116858	0.2394115	0.13	-0.19700000000000095	-82.959	-216.3000000000029	0.040999999999999925	0.0	non-native
0.6524155	0.2465191	0.16	-1.2520000000000007	-0.3069999999999595	109.59999999999854	0.06499999999999995	-1.0	non-native
0.6568764	0.2589963	0.12	-1.7360000000000007	-4.395999999999958	109.69999999999709	0.08000000000000007	0.0	non-native
0.5652322	0.2602737	0.15	-1.3469999999999995	-26.944999999999993	10.599999999998545	0.04800000000000004	-1.0	non-native
0.7554961	0.2348067	0.15	-0.2029999999999994	-114.30199999999996	430.8999999999978	0.06599999999999984	0.0	non-native
0.4950099	0.2355035	0.11	-1.42	-28.012999999999977	103.69999999999709	0.07200000000000006	1.0	non-native
0.6712129	0.2537690	0.1	-0.6850000000000005	-37.64799999999997	-355.90000000000146	0.06899999999999995	0.0	non-native
0.6056761	0.2336452	0.1	-1.045	-47.93299999999999	-364.1000000000022	0.14800000000000013	0.0	non-native
0.5615021	0.2691713	0.11	-2.314	-17.438999999999965	-248.10000000000218	0.11899999999999977	0.0	non-native
0.4407596	0.1716937	0.28	-4.224	109.51600000000002	25.399999999997817	0.03000000000000025	0.0	native
0.8341302	0.1729647	0.21	-5.183	120.543	-1131.9000000000015	0.18999999999999995	0.0	native
0.5912917	0.1546706	0.06	-6.959	224.34500000000003	-803.9000000000015	0.14700000000000024	-2.0	native
1.8687065	0.3303097	0.04	-7.598	209.074	-131.40000000000146	0.3480000000000003	-1.0	native
1.3790524	0.3165039	0.01	-4.459	220.399	442.59999999999854	0.31400000000000006	-2.0	native
2.0149593	0.4579237	0.0	-8.291	189.02900000000002	-344.1000000000022	0.43100000000000005	-1.0	native
1.7179308	0.4415005	0.0	-6.7459999999999996	180.943	-175.5	0.28200000000000003	-1.0	native
1.3850065	0.4459609	0.0	-7.8149999999999995	165.66000000000003	-232.10000000000218	0.3570000000000002	-1.0	native
1.9834640	0.5338694	0.01	-10.895999999999999	278.4807	-759.9000000000015	0.4810000000000003	-2.0	native
2.5704398	0.5957162	0.01	-11.672	305.3687	-95.30000000000291	0.593	-2.0	native
1.7046285	0.4309681	0.0	-11.376	259.0671	-642.4000000000015	0.5260000000000002	-2.0	native
2.1344805	0.5561684	0.0	-10.297	155.98600000000002	-533.3000000000029	0.6859999999999999	-1.0	native
2.3136165	0.7026180	0.0	-9.236	0.9900000000000091	325.8999999999978	0.891	2.0	native
1.6522671	0.6256143	0.0	-8.762	246.8214	-344.5	0.7350000000000003	-2.0	native
1.9484870	0.7306727	0.0	-8.983999999999998	245.02710000000002	-1341.4000000000015	0.8450000000000002	-2.0	native
2.4427025	0.8921579	0.0	-9.591	226.01100000000002	-1111.4000000000015	1.13	-1.0	native
2.5272624	0.8508711	0.0	-9.626999999999999	250.0046	-1740.9000000000015	0.984	-2.0	native
2.1197259	0.7971999	0.0	-9.515	164.276	-1016.8000000000029	0.8740000000000001	-1.0	native
2.3083200	0.8109385	0.0	-9.041	142.48600000000002	-1287.5	0.9180000000000001	-1.0	native
2.6256480	0.8458642	0.0	-8.404	116.29000000000002	-1211.1000000000022	0.9550000000000001	0.0	native
2.0190187	0.7712550	0.0	-9.224	177.43400000000003	-1133.9000000000015	0.8600000000000003	-1.0	native
0.5915459	0.1549183	0.48	0.08699999999999974	20.533000000000015	-115.5	0.04400000000000004	1.0	native
0.7388629	0.1718189	0.36	-0.07399999999999984	36.786	-629.3000000000029	0.18999999999999995	1.0	native
0.5877151	0.2004121	0.23	-2.988999999999999	108.65900000000002	319.09999999999854	0.16199999999999992	0.0	native
0.4839102	0.1414635	0.32	-2.574	132.33700000000002	-1086.9000000000015	0.07800000000000029	0.0	native
0.4663037	0.1488371	0.26	-4.968999999999999	145.27800000000002	-434.8000000000029	0.06400000000000006	-1.0	native
0.5488182	0.1444483	0.32	-1.7379999999999995	1.913000000000011	-1165.2000000000007	0.06600000000000028	0.0	native
0.8962656	0.1864961	0.31	-3.139999999999999	106.46900000000002	-1382.5	0.17900000000000027	-1.0	native
0.8806985	0.2230373	0.26	-3.754999999999999	44.94400000000002	-1680.800000000003	0.16100000000000003	1.0	native
0.9502338	0.2659799	0.15	-2.222999999999999	20.97399999999999	-477.8000000000029	0.13600000000000012	1.0	native
1.0731765	0.2978896	0.21	-2.484	63.30000000000001	-965.1000000000022	0.20000000000000018	0.0	native
0.9870539	0.2441844	0.17	-3.327	44.59200000000004	-310.1000000000022	0.23899999999999988	0.0	native
0.9420249	0.2396992	0.21	-3.4879999999999995	46.98400000000004	-1552.800000000003	0.18999999999999995	1.0	native
0.5932333	0.1700130	0.22	-2.469999999999999	31.55200000000002	-1461.0	0.1299999999999999	1.0	native
0.7728935	0.2370443	0.12	-4.013	99.29100000000003	-824.0	0.16900000000000004	0.0	native
1.1401603	0.3032943	0.11	-2.9879999999999995	111.17800000000003	-533.2000000000007	0.23100000000000032	0.0	native
1.2727890	0.3220107	0.07	-3.735999999999999	83.281	-1112.2000000000007	0.2150000000000003	0.0	native
1.2934135	0.3254006	0.06	-4.256	84.739	-202.70000000000073	0.278	-1.0	native
1.6025774	0.4683171	0.0	-7.659999999999999	203.37	-1658.4000000000015	0.4590000000000001	-2.0	native
1.4422563	0.5033627	0.0	-8.113	101.10900000000001	-1037.4000000000015	0.6000000000000001	2.0	native
1.3278399	0.5207919	0.0	-7.944999999999999	233.8162	-1502.6000000000022	0.41100000000000003	-2.0	native
1.8637109	0.4082154	0.01	-6.404999999999999	240.47160000000002	-1596.6000000000022	0.3320000000000003	-2.0	native
0.2525331	0.1516193	0.19	-3.5269999999999992	169.05400000000003	-1310.199999999997	0.07699999999999996	-3.0	non-native
0.3293068	0.1816112	0.13	-2.2590000000000003	178.231	-1864.199999999997	0.09799999999999986	-3.0	non-native
0.3809626	0.2137291	0.08	-5.148	276.735	-1022.0	0.12799999999999967	-4.0	non-native
0.3869367	0.1919647	0.04	-6.971	357.70799999999997	-2421.0999999999985	0.23099999999999987	-6.0	non-native
0.2546145	0.1703629	0.05	-4.209	304.68	-2360.0999999999985	0.1599999999999997	-5.0	non-native
0.6903142	0.2989836	0.05	-10.98	419.1288	-1394.0	0.30799999999999983	-6.0	non-native
1.1703327	0.6330209	0.0	-16.932	490.126037	-1798.8999999999978	0.851	-6.0	non-native
0.8536808	0.4616883	0.0	-16.773	488.52845	-2167.7999999999993	0.6409999999999996	-6.0	non-native
1.4022374	0.4552112	0.0	-12.565	426.2753	-1384.0999999999985	0.44599999999999973	-6.0	non-native
1.4573790	0.4918541	0.0	-14.745	473.4774	-2218.699999999997	0.6679999999999997	-6.0	non-native
2.4417229	0.6803639	0.0	-13.748	441.7791	-2491.699999999997	0.8179999999999996	-6.0	non-native
2.7455547	0.7778696	0.0	-12.926	422.6615	-2431.199999999997	0.859	-5.0	non-native
2.9263563	0.8280293	0.0	-14.628	476.5983	-2686.7999999999993	1.1019999999999999	-6.0	non-native
2.3005350	0.6844423	0.0	-10.704	386.433	-1534.5999999999985	0.8079999999999998	-6.0	non-native
2.9761448	0.8208005	0.0	-8.695	369.355	-2745.0999999999985	0.7479999999999998	-5.0	non-native
3.2698958	0.9043300	0.0	-9.591999999999999	316.18100000000004	-2292.399999999998	0.8119999999999998	-3.0	non-native
2.8852761	0.8803183	0.0	-8.323	255.967	-1813.7999999999993	0.718	-2.0	non-native
2.9309261	0.8570085	0.0	-7.8149999999999995	190.25799999999998	-2293.5	0.7469999999999999	0.0	non-native
2.9776139	0.9111668	0.0	-8.619	310.18600000000004	-1688.7999999999993	0.7639999999999998	-3.0	non-native
3.0713882	0.9361630	0.0	-9.203	296.435	-1673.8999999999978	0.7999999999999998	-3.0	non-native
3.2054527	0.9538503	0.0	-9.654	299.497	-2808.199999999997	0.823	-2.0	non-native
0.2432571	0.1319788	0.4	0.8359999999999985	-33.68000000000001	-891.6999999999971	-0.050000000000000266	-1.0	non-native
0.3569976	0.1516459	0.13	-4.584	293.048	-1580.199999999997	0.1379999999999999	-5.0	non-native
0.5816915	0.2140381	0.04	-5.497999999999999	232.659	-932.0999999999985	0.2769999999999997	-4.0	non-native
0.4144492	0.1910531	0.09	-4.161	245.261	-1876.199999999997	0.18399999999999972	-4.0	non-native
0.5186367	0.2269595	0.04	-5.361000000000001	228.949	-1621.0	0.23199999999999976	-3.0	non-native
0.7291149	0.2457393	0.03	-6.465999999999999	133.75	-1511.0	0.12699999999999978	-2.0	non-native
0.7945349	0.3133742	0.05	-7.183	69.18700000000001	-755.3999999999978	0.22499999999999964	-1.0	non-native
0.5565184	0.2484830	0.01	-7.2620000000000005	196.942	-1460.7999999999993	0.21999999999999975	-5.0	non-native
1.0535170	0.4306077	0.01	-10.128	298.93	-2110.7999999999993	0.5709999999999997	-5.0	non-native
0.6443290	0.2902043	0.01	-6.452999999999999	245.245	-1920.8999999999978	0.4089999999999998	-4.0	non-native
0.7957704	0.3038897	0.0	-4.856	115.452	-2055.7999999999993	0.32899999999999974	-2.0	non-native
0.8567830	0.2981501	0.02	-6.095000000000001	175.88800000000003	-2294.399999999998	0.3169999999999997	-4.0	non-native
0.8547755	0.3496527	0.01	-4.714	210.459	-1449.5	0.31899999999999995	-4.0	non-native
0.8666338	0.3562212	0.0	-6.836	178.291	-1289.0999999999985	0.44099999999999984	-2.0	non-native
0.8538935	0.3061222	0.01	-6.119	189.28199999999998	-1967.2999999999993	0.32799999999999985	-3.0	non-native
0.7465109	0.3036323	0.01	-5.6739999999999995	149.13800000000003	-1990.5	0.3169999999999997	-1.0	non-native
1.1436508	0.4488907	0.0	-8.304	231.709	-1820.5999999999985	0.496	-4.0	non-native
0.9459983	0.3852126	0.0	-9.516	147.24099999999999	-1190.5	0.5259999999999998	-2.0	non-native
0.6120595	0.3035583	0.0	-6.561999999999999	186.577	-1613.0	0.3719999999999999	-2.0	non-native
0.7206029	0.2658147	0.02	-5.502000000000001	332.345	-2508.699999999997	0.2899999999999996	-5.0	non-native
0.7015474	0.2881275	0.01	-6.286999999999999	295.73199999999997	-1852.699999999997	0.31099999999999994	-5.0	non-native
0.6350857	0.1614270	0.3	-1.5389999999999997	-9.245999999999981	-915.0	0.17899999999999983	-1.0	native
0.4964063	0.1370849	0.39	-0.8919999999999995	73.49000000000001	-247.0	0.11099999999999977	-1.0	native
0.3030554	0.1327751	0.33	-0.484	-251.27599999999995	-1628.5	-0.002000000000000224	2.0	native
0.4822242	0.1506109	0.28	-1.5809999999999995	-236.02700000000004	-1146.9000000000015	0.07099999999999973	2.0	native
0.4898577	0.1869105	0.22	-1.376999999999999	-140.57599999999996	-1093.9000000000015	0.05600000000000005	0.0	native
0.3915532	0.2623715	0.1	-6.648	41.72800000000001	-1096.7000000000007	0.08099999999999996	0.0	native
0.5532548	0.2965414	0.09	-7.949	-69.49000000000001	-1395.6000000000022	0.22599999999999998	0.0	native
0.4399081	0.2363880	0.12	-6.755	-78.69299999999998	-1468.800000000003	0.13999999999999968	0.0	native
0.5031241	0.2562284	0.12	-4.468	-129.45999999999998	-367.8000000000029	0.07699999999999996	1.0	native
0.7085589	0.3001505	0.08	-0.8609999999999989	-29.983000000000004	-869.7000000000007	-0.052999999999999936	0.0	native
0.8261805	0.3124815	0.05	-2.3339999999999996	-30.80000000000001	-432.6000000000022	-0.05500000000000016	1.0	native
0.8486879	0.3209765	0.08	-2.879999999999999	66.298	-1851.9000000000015	-0.016000000000000014	-1.0	native
0.7775801	0.3347870	0.06	-3.7829999999999995	90.822	-561.7000000000007	-0.0129999999999999	-1.0	native
0.9099105	0.3510566	0.03	-5.327	80.53200000000001	-552.0	-0.02200000000000024	0.0	native
0.6841825	0.3789072	0.04	-5.18	79.96300000000002	-170.90000000000146	0.06800000000000006	0.0	native
0.5277053	0.2959552	0.1	-3.655999999999999	128.12900000000002	-605.8000000000029	0.03600000000000003	-1.0	native
0.5747859	0.3337308	0.08	-1.8889999999999993	1.1960000000000264	-909.2000000000007	0.017999999999999794	1.0	native
0.5653861	0.3203656	0.07	-2.7780000000000005	35.57300000000001	-1315.7000000000007	0.028999999999999915	0.0	native
0.5686159	0.3159606	0.06	-2.8209999999999997	99.44	-1416.4000000000015	0.01399999999999979	-1.0	native
0.7605351	0.3608096	0.09	-4.112	113.59200000000001	-1829.7000000000007	-0.010000000000000231	-1.0	native
0.6410251	0.3413512	0.06	-2.3339999999999996	64.99300000000002	-1187.800000000003	0.01499999999999968	-2.0	native
0.3665429	0.1359905	0.45	-0.4800000000000004	-82.70099999999996	-733.6000000000022	0.052000000000000046	0.0	native
0.4213508	0.1380901	0.36	-0.22799999999999976	-38.656000000000006	-1369.6000000000022	0.06199999999999983	1.0	native
0.4540343	0.1577383	0.46	0.543000000000001	-99.19399999999996	-1267.9000000000015	0.03600000000000003	2.0	native
0.3765599	0.1810201	0.36	-1.5259999999999998	-9.581999999999994	-407.3000000000029	0.020000000000000018	-1.0	native
0.4962432	0.2029303	0.32	-0.7460000000000004	-2.632000000000005	-1085.1000000000022	0.03399999999999981	2.0	native
1.2373596	0.2523335	0.15	-1.2189999999999994	5.6200000000000045	-1506.1000000000022	0.19899999999999984	0.0	native
0.9859475	0.2211687	0.15	-1.4339999999999993	-108.25299999999999	-1082.0	0.09099999999999975	1.0	native
1.4463741	0.2323110	0.14	-0.8840000000000003	4.591000000000008	-1223.5	0.2649999999999997	1.0	native
1.2403783	0.2587450	0.16	-1.234	8.364000000000033	-2205.5	0.19499999999999984	0.0	native
0.9935275	0.2349464	0.06	-1.395999999999999	-32.464	-867.4000000000015	0.22699999999999987	2.0	native
0.7202719	0.2325382	0.04	-2.225999999999999	-4.824000000000012	-1500.4000000000015	0.18699999999999983	0.0	native
0.7399076	0.2081078	0.05	-1.4499999999999993	-35.742999999999995	-1147.5	0.10199999999999987	1.0	native
0.6116614	0.2051978	0.01	-3.0389999999999997	37.798	-483.0	0.1459999999999999	-1.0	native
0.5145568	0.2014060	0.04	-3.3580000000000005	26.069000000000017	-812.1000000000022	0.12799999999999967	0.0	native
1.0011215	0.2329840	0.05	-2.439	-42.137	-1114.0	0.20900000000000007	2.0	native
1.1413186	0.2244662	0.03	-2.66	14.677999999999997	-2049.100000000002	0.238	1.0	native
0.6748182	0.2053921	0.05	-3.141	11.521000000000015	-513.3000000000029	0.17499999999999982	1.0	native
0.5296765	0.2020628	0.06	-2.5269999999999992	-35.313999999999965	-497.3000000000029	0.12799999999999967	1.0	native
0.7859396	0.2109780	0.04	-1.9169999999999998	-73.269	-55.20000000000073	0.21599999999999975	3.0	native
1.0142066	0.2440616	0.05	-2.2349999999999994	30.825000000000017	-418.40000000000146	0.2559999999999998	0.0	native
0.7598568	0.2154429	0.04	-4.186	52.649	-1540.4000000000015	0.238	0.0	native
0.4134750	0.1823304	0.51	1.8390000000000004	-53.221000000000004	-221.60000000000218	-0.02400000000000002	0.0	non-native
0.5353600	0.1993373	0.46	0.613999999999999	34.04899999999998	651.2999999999993	0.008000000000000007	-1.0	non-native
0.4312519	0.2105645	0.42	0.8889999999999993	1.6340000000000146	-307.5	0.03600000000000003	0.0	non-native
0.5390024	0.2310373	0.35	-1.9529999999999994	89.952	455.1999999999971	0.01499999999999968	-1.0	non-native
0.9695472	0.3386709	0.22	-1.1790000000000003	39.14299999999997	98.59999999999854	0.05099999999999971	-2.0	non-native
1.0643981	0.3706992	0.27	-2.5779999999999994	78.24699999999999	-877.4000000000015	0.05899999999999972	-1.0	non-native
0.9819962	0.3717033	0.04	-5.001	211.581	-737.3000000000029	0.20399999999999974	-4.0	non-native
1.3207108	0.5026928	0.02	-5.59	239.62849999999997	-1102.6000000000022	0.31000000000000005	-4.0	non-native
1.4380969	0.5364026	0.01	-5.847	230.70729999999998	-365.1000000000022	0.2719999999999998	-4.0	non-native
1.2550327	0.4623812	0.03	-4.891	189.232	-2142.2000000000007	0.23299999999999965	-3.0	non-native
1.5368538	0.5593434	0.01	-5.775	203.16699999999997	-220.90000000000146	0.3049999999999997	-4.0	non-native
1.0659311	0.4473780	0.02	-5.364	239.6849	-1514.1000000000022	0.30200000000000005	-4.0	non-native
0.9136162	0.3761527	0.04	-5.022	244.44349999999997	-1124.800000000003	0.22399999999999975	-4.0	non-native
1.2277339	0.4888209	0.02	-5.561	226.0564	-1151.2000000000007	0.3169999999999997	-4.0	non-native
1.1962789	0.4957042	0.02	-5.341	199.913	-315.7000000000007	0.32099999999999973	-3.0	non-native
1.1921477	0.4463913	0.04	-4.857	221.3876	-1301.1000000000022	0.2509999999999999	-4.0	non-native
1.1831620	0.4417345	0.03	-3.683	227.2798	-1164.5	0.19399999999999995	-4.0	non-native
1.1145598	0.4159646	0.02	-2.293000000000001	205.564	-1025.7000000000007	0.10199999999999987	-4.0	non-native
1.3371015	0.5273387	0.01	-4.534	184.227	-1818.5	0.3129999999999997	-4.0	non-native
1.4330778	0.4947102	0.02	-4.017	188.331	-1570.5	0.19199999999999973	-4.0	non-native
1.1114595	0.4231148	0.05	-4.138	198.781	-1755.800000000003	0.20399999999999974	-4.0	non-native
0.3660228	0.1891420	0.28	-0.12100000000000044	53.303999999999974	277.8999999999978	0.01399999999999979	-1.0	non-native
0.3968554	0.1862970	0.29	-0.3800000000000008	63.245000000000005	479.3999999999978	0.017999999999999794	-1.0	non-native
0.4582934	0.1805861	0.27	0.16799999999999926	45.15499999999997	-949.1000000000022	0.005999999999999783	-1.0	non-native
0.4754500	0.2198933	0.16	0.7319999999999993	30.336000000000013	-273.5	0.004999999999999893	-1.0	non-native
[truncated: 11,441 more rows]
