# Supplementary material for: An Ensemble Classifiers for Improved Prediction of Native–Non-Native Protein–Protein Interaction
Source: Int J Mol Sci. 2024 May 29;25(11):5957. doi: 10.3390/ijms25115957 (PMC11172808; doi:10.3390/ijms25115957)
Supplement: Supplementary file 1 [file ijms-25-05957-s001.zip › Dataset/Training-Testing Dataset/features_20_40.csv]

rmsd_l	rmsd_i	dfnat	dbsa	dnonb_e	dnonb_water	dcom_distance	dhbnum	quality
0.6694999	0.2939661	0.15	0.743999999999998	-205.56399999999996	-1912.800000000003	-0.02499999999999991	0.0	native
0.6267923	0.2823826	0.18	2.7249999999999996	-239.27200000000005	-2095.0	-0.04400000000000004	0.0	native
0.9047666	0.3488254	0.16	1.368999999999998	-22.56899999999996	-2460.9000000000015	0.017999999999999794	-2.0	native
0.8760466	0.3345882	0.17	0.3819999999999997	-78.01800000000003	-1590.0	0.07799999999999985	-1.0	native
0.7541167	0.3318250	0.13	1.0250000000000004	37.605999999999995	-3243.300000000003	-0.017000000000000348	-3.0	native
0.9042218	0.3318847	0.19	0.1120000000000001	103.25599999999997	-3016.0999999999985	0.05099999999999971	-3.0	native
0.7287445	0.2217998	0.16	-0.0030000000000001137	133.753	-3391.4000000000015	0.02499999999999991	-4.0	native
0.7158288	0.2830298	0.16	2.610999999999999	-154.90300000000002	-1851.4000000000015	0.020000000000000018	0.0	native
0.6027805	0.2840165	0.21	-1.0760000000000005	149.10500000000002	-1897.5999999999985	0.052000000000000046	-4.0	native
0.7345313	0.2761354	0.14	-0.3200000000000003	138.23399999999998	-1898.5	-0.038000000000000256	-4.0	native
0.7334170	0.2664031	0.2	-0.14499999999999957	-3.7749999999999773	-2303.300000000003	-0.01200000000000001	-3.0	native
0.7306926	0.2492920	0.15	0.9560000000000013	111.80099999999999	-1050.300000000003	-0.026000000000000245	-4.0	native
0.7484858	0.2444504	0.14	-0.4320000000000004	10.299999999999955	-2653.699999999997	-0.06099999999999994	-2.0	native
0.7018126	0.2386498	0.16	1.0099999999999998	-57.43100000000004	-2065.199999999997	-0.08000000000000007	-1.0	native
0.8175147	0.2918844	0.17	-0.7889999999999997	34.47000000000003	-3576.4000000000015	0.042999999999999705	-2.0	native
0.9193935	0.3031622	0.18	0.29999999999999893	-216.11	-2531.5	-0.08300000000000018	-1.0	native
0.7803875	0.2611693	0.17	-1.0670000000000002	74.60799999999995	-2758.5999999999985	-0.04899999999999993	-3.0	native
0.8228938	0.2947328	0.2	0.23099999999999987	-69.67899999999997	-4011.199999999997	-0.008000000000000007	-2.0	native
0.7203699	0.2698437	0.15	0.7050000000000001	-10.134999999999991	-3534.5999999999985	-0.06800000000000006	-2.0	native
0.6985850	0.2581158	0.25	1.1079999999999988	-49.55899999999997	-2862.0	-0.07100000000000017	-1.0	native
0.7810240	0.2989763	0.25	1.1489999999999991	-140.02300000000002	-2320.5999999999985	-0.040999999999999925	0.0	native
0.6688998	0.2174168	0.21	-0.9039999999999999	115.89699999999999	-1520.699999999997	0.08099999999999996	-2.0	native
0.7363701	0.2448090	0.16	-0.0030000000000001137	-33.89200000000005	-2048.800000000003	-0.04700000000000015	-2.0	native
0.5960836	0.2352647	0.1	-2.0700000000000003	29.21199999999999	-2047.199999999997	-0.0030000000000001137	-1.0	native
0.3790093	0.2198108	0.17	-0.11400000000000077	-124.173	-1115.0999999999985	-0.002000000000000224	1.0	native
0.5368444	0.2582389	0.14	0.23099999999999987	-78.75900000000001	-196.6999999999971	0.02400000000000002	0.0	native
0.6446899	0.2371938	0.1	-1.9600000000000009	-161.55500000000006	-1596.5	0.022999999999999687	1.0	native
0.5158837	0.2506757	0.11	0.5649999999999995	-314.95900000000006	-499.6999999999971	0.06699999999999973	3.0	native
0.5851261	0.2499471	0.06	-1.7490000000000006	-77.77499999999998	-1566.9000000000015	-0.001000000000000334	2.0	native
0.6469778	0.2308384	0.11	-1.2400000000000002	-203.692	-710.9000000000015	-0.026000000000000245	4.0	native
0.5855862	0.2407007	0.12	-0.9860000000000007	-25.82000000000005	-2714.0999999999985	0.01399999999999979	1.0	native
0.4984341	0.2300092	0.11	1.017999999999999	-336.18000000000006	-1740.0	-0.03699999999999992	4.0	native
0.7346874	0.2486857	0.18	-1.487	-195.476	-283.6999999999971	0.010999999999999677	2.0	native
0.5660561	0.2099635	0.16	0.08399999999999963	-286.49800000000005	-786.6999999999971	-0.002000000000000224	4.0	native
0.7132850	0.2463971	0.11	-2.1500000000000004	-201.46800000000007	-864.0	0.0129999999999999	3.0	native
0.6210881	0.2326907	0.11	-0.9939999999999998	-243.54399999999998	-353.5	-0.027000000000000135	4.0	native
0.5025498	0.2281579	0.13	0.0730000000000004	-138.71900000000005	-1081.5999999999985	-0.03000000000000025	0.0	native
0.5934473	0.2134057	0.13	0.7569999999999997	-216.36800000000005	-1378.699999999997	-0.038000000000000256	1.0	native
0.6241711	0.2212433	0.17	1.5839999999999979	-323.06600000000003	-1174.4000000000015	-0.04499999999999993	4.0	native
0.5314188	0.2282373	0.16	1.2329999999999988	-214.01300000000003	-1851.4000000000015	-0.06700000000000017	3.0	native
0.6367298	0.2457348	0.14	0.8510000000000009	-210.92600000000004	-1268.5999999999985	-0.09800000000000031	1.0	native
0.5601184	0.2351767	0.15	0.42900000000000027	-234.87700000000007	-778.6999999999971	-0.11100000000000021	1.0	native
0.7621657	0.2749290	0.09	1.1920000000000002	318.43600000000004	-1340.7999999999956	-0.0519999999999996	-5.0	non-native
0.7699347	0.2715935	0.1	0.26500000000000057	293.34399999999994	-1724.7999999999956	-0.07499999999999973	-5.0	non-native
0.6410729	0.2602515	0.06	-0.6140000000000008	233.18100000000004	-809.9000000000015	0.0050000000000003375	-4.0	non-native
0.5580133	0.2509004	0.07	0.4939999999999998	279.16999999999996	-1469.5	-0.05099999999999971	-5.0	non-native
0.8665818	0.2639621	0.08	-1.0380000000000003	329.26699999999994	-2633.199999999997	-0.011999999999999567	-5.0	non-native
0.8715089	0.2729762	0.09	-0.20700000000000074	240.582	-2371.0	-0.05899999999999972	-4.0	non-native
0.8624977	0.2668616	0.12	-0.7680000000000007	290.548	-2783.0999999999985	-0.03799999999999981	-2.0	non-native
0.7188264	0.2578892	0.08	0.03999999999999915	308.009	-1790.0	0.013000000000000345	-4.0	non-native
0.6487733	0.2627862	0.13	0.9639999999999986	219.46399999999994	-3004.9000000000015	-0.0519999999999996	-3.0	non-native
0.7251230	0.2609341	0.08	0.8419999999999987	184.94100000000003	-2791.699999999997	-0.0349999999999997	0.0	non-native
0.5004804	0.2350177	0.09	1.0109999999999992	212.87299999999993	-2413.5	0.019000000000000128	-3.0	non-native
0.3382890	0.2423702	0.09	-0.22000000000000064	165.00199999999995	-1666.0	0.050000000000000266	-2.0	non-native
0.6641089	0.2708674	0.06	1.5470000000000006	172.95399999999995	-2512.199999999997	0.03000000000000025	-2.0	non-native
0.5857457	0.2484105	0.09	-0.006000000000000227	257.259	-1789.0	0.07500000000000018	-2.0	non-native
0.6335768	0.2618414	0.09	-0.4399999999999995	302.769	-3215.9000000000015	0.025000000000000355	-2.0	non-native
0.4453676	0.2360923	0.1	0.8120000000000012	242.54399999999998	-1896.0	0.05600000000000005	-2.0	non-native
0.4131534	0.2565413	0.09	-0.5510000000000002	276.88699999999994	-2910.4000000000015	0.06600000000000028	-3.0	non-native
0.6119277	0.2595707	0.09	0.6120000000000019	269.19399999999996	-2689.199999999997	0.05500000000000016	-3.0	non-native
0.3852161	0.2316481	0.11	-0.6180000000000003	351.396	-2876.7999999999956	0.05500000000000016	-4.0	non-native
0.5775994	0.2312087	0.09	-2.218	323.091	-3652.5	-0.0009999999999998899	-3.0	non-native
0.4149530	0.2475256	0.1	-3.1080000000000005	432.322	-2704.9000000000015	0.04700000000000015	-5.0	non-native
0.3046605	0.2473680	0.13	-0.6110000000000007	186.418	-1658.5999999999985	0.03500000000000014	-2.0	non-native
0.2745143	0.2394409	0.16	-1.016	189.23199999999997	-1285.199999999997	-0.008999999999999897	-4.0	non-native
0.2928396	0.2692031	0.14	-0.9689999999999994	300.94999999999993	-2924.0	0.028000000000000025	-4.0	non-native
0.4891428	0.2483225	0.16	0.24399999999999977	286.553	-2647.4000000000015	-0.03299999999999992	-4.0	non-native
0.3770074	0.2507728	0.14	-0.6470000000000002	259.009	-1940.0999999999985	-0.0129999999999999	-4.0	non-native
0.4533176	0.2836513	0.17	-1.116999999999999	341.652	-2545.9000000000015	0.03000000000000025	-4.0	non-native
0.3637621	0.2587548	0.2	-1.1519999999999992	297.66499999999996	-2967.9000000000015	0.0030000000000001137	-5.0	non-native
0.4717231	0.2687147	0.12	-1.8200000000000003	297.13599999999997	-2900.5999999999985	-0.042999999999999705	-4.0	non-native
0.3816026	0.2639374	0.15	-0.45500000000000007	199.08899999999994	-913.5	-0.029999999999999805	-2.0	non-native
0.3653215	0.2640390	0.12	0.9589999999999996	115.80899999999997	-2310.9000000000015	-0.04999999999999982	-2.0	non-native
0.2920245	0.2654995	0.13	-0.5519999999999996	171.05600000000004	-1980.5999999999985	0.013000000000000345	-2.0	non-native
0.3127631	0.2504370	0.12	-0.8290000000000006	279.86	-2047.0	0.016000000000000014	-3.0	non-native
0.3532676	0.2522973	0.16	0.3230000000000004	169.53599999999994	-2625.699999999997	-0.01399999999999979	-2.0	non-native
0.4742705	0.2693422	0.2	-0.6549999999999994	313.876	-2511.4000000000015	-0.0349999999999997	-4.0	non-native
0.3841679	0.2757114	0.16	-0.9000000000000004	308.298	-1569.0999999999985	0.014000000000000234	-4.0	non-native
0.4663465	0.2700963	0.14	-0.9689999999999994	167.12199999999996	-1222.5	0.03500000000000014	-4.0	non-native
0.3790080	0.2553225	0.17	-1.3710000000000004	271.54200000000003	-1131.699999999997	0.02100000000000035	-2.0	non-native
0.3822461	0.2650682	0.17	-0.32699999999999996	289.80999999999995	-2410.0	-0.030999999999999694	-3.0	non-native
0.4129200	0.2596560	0.14	-0.7360000000000007	98.87099999999998	-1979.2999999999956	-0.008999999999999897	-2.0	non-native
0.4141906	0.2610483	0.13	0.9589999999999996	105.01499999999999	-1495.199999999997	-0.05899999999999972	-2.0	non-native
0.4877670	0.2665521	0.13	1.1060000000000016	-41.976999999999975	-1746.699999999997	-0.054999999999999716	-1.0	non-native
0.3941224	0.1979932	0.19	0.0779999999999994	-186.49400000000003	-1253.7999999999956	-0.02400000000000002	2.0	native
0.3778479	0.1897633	0.23	1.8839999999999986	-151.707	-1143.4000000000015	-0.06500000000000039	2.0	native
0.2796308	0.1960076	0.19	0.8119999999999994	-94.39300000000003	-1850.0999999999985	-0.0730000000000004	2.0	native
0.3232120	0.2030525	0.17	2.339999999999998	-129.47000000000003	-1430.4000000000015	-0.0770000000000004	2.0	native
0.3346896	0.1960039	0.18	1.7309999999999999	-149.13800000000003	-2088.7999999999956	-0.0770000000000004	2.0	native
0.2641473	0.2088800	0.19	0.6649999999999991	-106.28700000000003	-2520.199999999997	-0.133	2.0	native
0.3113510	0.2121660	0.15	0.5599999999999987	-78.24099999999999	-1205.199999999997	-0.09800000000000031	1.0	native
0.2538271	0.1956908	0.17	1.7129999999999992	-87.66100000000006	-1020.5	-0.08800000000000008	0.0	native
0.3431762	0.1935315	0.25	-0.03300000000000125	6.618000000000052	-684.0	-0.007000000000000117	0.0	native
0.3711292	0.1980226	0.26	-0.054999999999999716	-3.032000000000039	-860.7999999999956	-0.07600000000000007	0.0	native
0.3016441	0.2128635	0.17	-0.5709999999999997	-100.38999999999999	-751.6999999999971	-0.02100000000000035	1.0	native
0.2737631	0.2164623	0.14	-0.0129999999999999	-65.06200000000001	-1007.1999999999971	-0.10600000000000032	0.0	native
0.2760912	0.2145461	0.17	0.3569999999999993	-158.99900000000002	-1524.7999999999956	-0.0940000000000003	2.0	native
0.2719431	0.2071865	0.19	1.1639999999999997	-211.52999999999997	-1384.7999999999956	-0.0730000000000004	3.0	native
0.3184313	0.2305053	0.17	0.9949999999999992	-190.231	-1899.4000000000015	-0.14100000000000001	2.0	native
0.2785451	0.2114329	0.15	1.7789999999999981	-53.048	-1419.199999999997	-0.14200000000000035	1.0	native
0.3944191	0.2276286	0.2	1.6129999999999978	-201.06899999999996	-2548.4000000000015	-0.14600000000000035	2.0	native
0.2978076	0.2164300	0.19	0.9599999999999991	-96.81200000000001	-3114.0999999999985	-0.04300000000000015	1.0	native
0.3568536	0.2071436	0.23	1.423	-216.69000000000005	-2317.699999999997	-0.040000000000000036	2.0	native
0.3701592	0.2367572	0.21	0.04499999999999993	-122.69100000000003	-2627.5	-0.04500000000000037	0.0	native
0.3052557	0.2129060	0.2	2.109	-215.88400000000001	-2175.2999999999956	-0.11100000000000021	2.0	native
0.4753239	0.2541534	0.15	-0.05600000000000094	-18.688999999999965	-1771.0999999999985	-0.06500000000000039	1.0	native
0.4390338	0.2776023	0.19	0.12399999999999878	-121.55399999999997	-1499.4000000000015	-0.02300000000000013	-1.0	native
0.4628195	0.3074038	0.19	-0.5510000000000002	-94.91999999999996	-1777.5	-0.002000000000000224	1.0	native
0.3657976	0.2282653	0.21	0.8749999999999982	-103.62400000000002	-1628.699999999997	0.021999999999999797	-1.0	native
0.4691015	0.2609955	0.18	-0.21499999999999986	-38.676000000000045	-1096.5	-0.0050000000000003375	-1.0	native
0.3903930	0.2641135	0.21	0.04800000000000004	-4.80600000000004	-1993.7999999999956	-0.06400000000000006	-1.0	native
0.4551387	0.2543006	0.16	-0.6280000000000001	31.859000000000037	-1130.5	0.0009999999999998899	-1.0	native
0.5317502	0.2822960	0.1	-2.232000000000001	293.82099999999997	-2039.5	0.011999999999999567	-4.0	native
0.4239506	0.2504823	0.18	-0.9169999999999998	4.351999999999975	-1474.5999999999985	-0.10500000000000043	-1.0	native
0.4325264	0.2239259	0.11	0.23399999999999999	67.16300000000001	-1990.9000000000015	-0.17200000000000015	-1.0	native
0.4758908	0.2666823	0.21	0.43299999999999983	-115.55899999999997	-1129.0999999999985	-0.10000000000000009	2.0	native
0.3194610	0.2320535	0.21	0.2829999999999995	9.975999999999999	-1809.5	-0.04700000000000015	-1.0	native
0.3435122	0.2244165	0.17	-0.5280000000000005	52.03200000000004	-1314.699999999997	-0.07200000000000006	-1.0	native
0.4453130	0.2383991	0.15	1.554999999999998	-68.62800000000004	-2098.7999999999956	-0.11900000000000022	0.0	native
0.4085756	0.2600321	0.14	-1.0690000000000008	-85.84900000000005	-1515.4000000000015	-0.08700000000000019	1.0	native
0.3171873	0.1951796	0.23	0.11800000000000033	-208.91600000000005	-1066.0	-0.1200000000000001	3.0	native
0.4029397	0.2464727	0.17	-1.4280000000000008	21.979000000000042	-261.59999999999854	-0.1120000000000001	-1.0	native
0.3479961	0.1892055	0.23	0.7829999999999995	-124.76300000000003	-205.40000000000146	-0.1280000000000001	2.0	native
0.3273373	0.2003946	0.18	-0.7780000000000005	147.296	-1185.0	-0.10600000000000032	-2.0	native
0.3209600	0.2193214	0.23	-2.3930000000000007	119.87	-1798.0	0.01399999999999979	-1.0	native
0.4439698	0.2323573	0.16	-2.412000000000001	234.03199999999998	-1699.7999999999956	0.006999999999999673	-3.0	native
0.4021862	0.2374238	0.36	-0.6700000000000017	-60.36400000000003	-1836.2000000000044	-0.07200000000000006	1.0	non-native
0.5160030	0.2902507	0.38	-0.4480000000000022	155.30099999999993	-2183.9000000000015	-0.0990000000000002	-1.0	non-native
0.3696971	0.2359665	0.36	-1.022000000000002	239.49299999999994	-1749.5	0.015000000000000124	-1.0	non-native
0.5406778	0.2612605	0.37	-1.2640000000000011	133.9459999999999	-1656.300000000003	-0.09799999999999986	1.0	non-native
0.4479531	0.2758266	0.4	-1.3460000000000019	148.75900000000001	-2134.2000000000044	-0.05600000000000005	-1.0	non-native
0.4129517	0.2711921	0.36	-1.9870000000000019	199.27699999999993	-414.59999999999854	0.02300000000000013	-2.0	non-native
0.4060030	0.2660891	0.4	-1.2070000000000007	286.3829999999999	-1873.5999999999985	-0.01399999999999979	-4.0	non-native
0.3519101	0.2231040	0.36	-1.902000000000001	280.496	-2252.0	0.004999999999999893	-3.0	non-native
0.3750162	0.2609125	0.31	-2.1110000000000024	262.81999999999994	-2804.0	0.02400000000000002	-1.0	non-native
0.3669760	0.2738372	0.32	-1.0770000000000017	367.04299999999995	-2528.5999999999985	0.03799999999999981	-3.0	non-native
0.3132730	0.2316822	0.35	-0.36400000000000077	206.07999999999993	-2884.2000000000044	0.0129999999999999	-1.0	non-native
0.3690422	0.2595523	0.37	-2.351000000000001	340.98499999999996	-2267.5999999999985	0.05500000000000016	-3.0	non-native
0.2690881	0.2385425	0.41	-1.9300000000000015	203.81399999999996	-3831.4000000000015	0.004999999999999893	-2.0	non-native
0.3651780	0.2277092	0.36	-2.2380000000000013	273.32399999999996	-2999.9000000000015	-0.028000000000000025	-3.0	non-native
0.4317099	0.2911842	0.35	-1.9270000000000014	282.264	-3136.4000000000015	-0.028000000000000025	-2.0	non-native
0.3325386	0.2549671	0.27	-2.1990000000000016	347.895	-2964.7000000000044	0.0259999999999998	-4.0	non-native
0.3586285	0.2529998	0.27	-2.328000000000001	248.22199999999998	-2086.5	-0.052000000000000046	-3.0	non-native
0.3669570	0.2467203	0.4	-1.0200000000000014	117.298	-2843.0999999999985	0.015000000000000124	1.0	non-native
0.3589244	0.2408092	0.37	-0.3620000000000019	46.485000000000014	-615.5999999999985	0.0019999999999997797	1.0	non-native
0.4752898	0.2837960	0.35	-2.974000000000002	338.85599999999994	-3024.5999999999985	-0.021999999999999797	-4.0	non-native
0.3880410	0.2430754	0.41	-1.5850000000000009	223.53099999999995	-3134.0	-0.03699999999999992	-1.0	non-native
0.3574707	0.2286553	0.17	-2.3180000000000014	327.9459999999999	-2724.800000000003	0.06400000000000006	-4.0	non-native
0.2938362	0.2056214	0.16	-1.3080000000000016	307.79999999999995	-3977.0	-0.01100000000000012	-4.0	non-native
0.3273522	0.2057906	0.19	-1.801000000000002	342.15899999999993	-2322.4000000000015	0.03699999999999992	-5.0	non-native
0.3000206	0.2048346	0.21	-1.6130000000000013	267.529	-1587.5999999999985	-0.0040000000000000036	-3.0	non-native
0.3796478	0.2052329	0.19	0.08299999999999841	420.376	-2866.5	0.0040000000000000036	-4.0	non-native
0.3950302	0.2151039	0.17	-1.1340000000000021	427.352	-3347.300000000003	0.040999999999999925	-5.0	non-native
0.5133718	0.2403168	0.2	-1.886000000000001	433.64399999999995	-2947.0999999999985	0.008999999999999897	-6.0	non-native
0.4833893	0.2416392	0.13	-1.7090000000000014	449.40299999999996	-2624.7000000000044	0.0030000000000001137	-6.0	non-native
0.3590083	0.2203584	0.16	-0.6190000000000015	355.282	-2661.2000000000044	-0.040000000000000036	-6.0	non-native
0.5253823	0.2320708	0.19	-0.8750000000000018	473.402	-3100.4000000000015	0.005999999999999783	-6.0	non-native
0.3954771	0.2102814	0.15	-0.6610000000000014	294.876	-3402.300000000003	-0.01200000000000001	-1.0	non-native
0.5549229	0.2222371	0.21	-1.4510000000000023	312.856	-2069.300000000003	0.0259999999999998	-4.0	non-native
0.4858359	0.2392038	0.2	-1.0530000000000008	217.23899999999992	-1388.300000000003	0.052999999999999936	-2.0	non-native
0.4617676	0.2380837	0.22	-3.8310000000000013	286.78	-1320.4000000000015	-0.02300000000000013	-3.0	non-native
0.4215961	0.2017133	0.27	0.7569999999999979	247.7539999999999	-1574.0	-0.029999999999999805	-2.0	non-native
0.4110488	0.2118407	0.24	-1.8660000000000014	379.36799999999994	-1839.9000000000015	-0.08899999999999997	-2.0	non-native
0.3498766	0.2054968	0.26	-0.3710000000000022	249.1289999999999	-943.5	-0.028999999999999915	-1.0	non-native
0.3638061	0.2198964	0.27	-2.1450000000000014	280.072	-2030.800000000003	0.0019999999999997797	-3.0	non-native
0.3892820	0.2387469	0.3	-0.6130000000000013	223.24	-1822.300000000003	-0.09200000000000008	-1.0	non-native
0.4924370	0.2552229	0.26	-1.6120000000000019	246.38	-1599.5999999999985	-0.028999999999999915	-2.0	non-native
0.3593434	0.2378631	0.27	-0.2790000000000017	155.47699999999998	-1987.0999999999985	-0.019000000000000128	-1.0	non-native
0.4888725	0.1966665	0.46	2.3610000000000007	-183.796	-1244.5	0.10400000000000009	1.0	native
0.5760109	0.2246495	0.41	0.35800000000000054	-302.54799999999994	-1586.4000000000015	0.17399999999999993	3.0	native
0.5166730	0.2057557	0.43	0.5670000000000002	-98.80899999999997	-1048.2000000000044	0.08400000000000007	0.0	native
0.3749890	0.2177576	0.33	0.2190000000000012	-169.81900000000002	-920.1000000000058	0.0	2.0	native
0.4684935	0.2747650	0.32	-0.5839999999999996	-177.91699999999997	-2480.2000000000044	0.06099999999999994	2.0	native
0.5211448	0.2693765	0.35	-1.0099999999999998	-43.45600000000002	-2139.9000000000015	0.03600000000000003	-1.0	native
0.4019348	0.2312751	0.39	3.3469999999999995	-261.33	-781.3000000000029	-0.1379999999999999	3.0	native
0.4488895	0.2335801	0.34	1.277000000000001	-139.34499999999997	-1702.2000000000044	0.04899999999999993	1.0	native
0.6817238	0.2573655	0.38	-0.7599999999999998	120.22899999999998	-3678.800000000003	0.18299999999999983	-1.0	native
0.4780985	0.2445115	0.27	-1.9420000000000002	66.42200000000003	-2082.2000000000044	0.06899999999999995	0.0	native
0.5875753	0.2522245	0.44	-0.0030000000000001137	42.75799999999998	-3130.800000000003	0.1459999999999999	1.0	native
0.4736040	0.2596134	0.41	0.8840000000000003	-46.964	-1151.2000000000044	0.08599999999999985	1.0	native
0.5009866	0.2208403	0.45	-0.5199999999999996	-32.002999999999986	-1181.2000000000044	0.10000000000000009	0.0	native
0.3972646	0.2561810	0.37	0.8060000000000009	6.0330000000000155	-1093.5	0.019000000000000128	-1.0	native
0.5276359	0.2490825	0.4	0.3680000000000003	-13.038000000000011	-1008.7000000000044	0.14100000000000001	1.0	native
0.5805637	0.2498918	0.35	0.34999999999999964	-80.25200000000001	-2518.600000000006	0.1549999999999998	1.0	native
0.4295114	0.2277187	0.38	0.652000000000001	-205.68	-1319.7000000000044	0.07200000000000006	3.0	native
0.3454021	0.1905906	0.34	1.0020000000000007	-99.45499999999998	-1346.4000000000015	0.08599999999999985	0.0	native
0.3562420	0.2237131	0.35	1.6900000000000013	-201.01799999999997	-1061.300000000003	0.06499999999999995	1.0	native
0.3153866	0.1946307	0.35	1.902000000000001	-210.58499999999998	-1052.6000000000058	0.0040000000000000036	2.0	native
0.3537952	0.2119735	0.31	1.9900000000000002	-111.62099999999998	-1523.6000000000058	-0.002000000000000224	0.0	native
0.3856868	0.2025172	0.53	0.827	-34.74200000000002	-1226.2000000000044	-0.016999999999999904	1.0	native
0.4820994	0.2750515	0.6	2.093	-138.723	538.5999999999985	-0.028999999999999915	1.0	native
0.4347711	0.2475371	0.44	0.03300000000000125	-22.087999999999965	-366.70000000000437	0.020999999999999908	-1.0	native
0.4569618	0.2480879	0.44	0.809000000000001	-121.695	-978.0	0.0030000000000001137	1.0	native
0.4136114	0.2598825	0.34	0.9860000000000007	-39.860000000000014	-1308.0	-0.018000000000000238	0.0	native
0.4245564	0.2679616	0.35	-0.30799999999999983	-18.641999999999996	-1059.6000000000058	0.019000000000000128	0.0	native
0.4630300	0.2775037	0.34	0.19899999999999984	3.7789999999999964	-116.5	-0.08999999999999986	0.0	native
0.4394456	0.2788761	0.54	1.0540000000000003	-218.92799999999994	-1075.1000000000058	-0.014000000000000234	3.0	native
0.4422851	0.2424788	0.44	1.3030000000000008	-109.28800000000001	-956.1000000000058	0.016999999999999904	1.0	native
0.5106257	0.2645282	0.53	0.6580000000000013	-171.04299999999995	-894.7000000000044	0.06099999999999994	2.0	native
0.3573837	0.2121678	0.43	0.7040000000000006	-189.161	-1268.0	-0.08599999999999985	2.0	native
0.4045372	0.2375799	0.45	1.2200000000000006	-170.81199999999995	-210.10000000000582	-0.02300000000000013	2.0	native
0.3613913	0.2258554	0.37	-1.1340000000000003	10.728000000000009	-1434.9000000000015	-0.02499999999999991	0.0	native
0.3959661	0.2151409	0.36	1.2530000000000001	-128.21999999999997	-1328.0	-0.07900000000000018	2.0	native
0.3271619	0.2078384	0.24	0.1750000000000007	-38.849999999999966	584.5	-0.04300000000000015	1.0	native
0.3155207	0.2040903	0.32	1.189	-63.34699999999998	-835.1000000000058	-0.11100000000000021	1.0	native
0.3563825	0.1921903	0.34	1.9090000000000007	-53.043000000000006	-951.5	-0.1120000000000001	1.0	native
0.2855493	0.1882831	0.42	1.4380000000000006	-31.596000000000004	-1559.9000000000015	-0.06400000000000006	1.0	native
0.2408439	0.1643159	0.32	-0.3200000000000003	125.233	-1508.2000000000044	-0.10199999999999987	-2.0	native
0.4914751	0.1981947	0.2	-0.6849999999999987	71.09899999999999	-1244.300000000003	-0.10999999999999988	-2.0	native
0.6016390	0.2186456	0.16	-1.016	-3.480000000000018	-680.7000000000044	-0.1990000000000003	-1.0	native
0.4879841	0.2586729	0.32	-0.39400000000000013	205.30700000000002	-2226.4000000000015	0.04599999999999982	0.0	non-native
0.3346170	0.2252652	0.27	-1.7190000000000012	164.12199999999996	-1611.800000000003	0.09699999999999998	1.0	non-native
0.3822517	0.1975244	0.31	-0.9080000000000013	170.34199999999998	-2322.300000000003	0.07099999999999973	-1.0	non-native
0.5224307	0.2131260	0.25	-0.5289999999999999	157.06999999999994	-1849.5	0.125	1.0	non-native
0.3125881	0.1794657	0.31	-1.8940000000000001	250.08000000000004	-2698.800000000003	0.14399999999999968	-1.0	non-native
0.3332641	0.2084217	0.25	-1.261000000000001	242.625	-2993.0	0.1389999999999998	1.0	non-native
0.5089386	0.2304505	0.23	-2.088000000000001	358.15299999999996	-3746.300000000003	0.1349999999999998	-2.0	non-native
0.3616265	0.1995472	0.21	-3.2840000000000007	325.48799999999994	-2658.9000000000015	0.15799999999999992	-1.0	non-native
0.4366389	0.2372004	0.21	-1.3670000000000009	355.211	-3084.5	0.10799999999999965	-2.0	non-native
0.3864858	0.2205929	0.25	-1.593	360.104	-2762.0	0.11099999999999977	-2.0	non-native
0.4263031	0.2683475	0.24	-1.8810000000000002	323.62299999999993	-2725.600000000006	0.1469999999999998	-1.0	non-native
0.3958132	0.2292605	0.26	-1.4640000000000004	356.34499999999997	-2587.600000000006	0.08199999999999985	-1.0	non-native
0.3481664	0.1941217	0.25	-2.2279999999999998	233.67899999999997	-1502.9000000000015	0.11799999999999988	2.0	non-native
0.4072110	0.2187772	0.28	-1.5170000000000012	162.57500000000005	-1100.1000000000058	0.03699999999999992	0.0	non-native
0.3428785	0.2019888	0.25	-1.4510000000000005	398.664	-2038.5	0.08399999999999963	-2.0	non-native
0.4798563	0.2538597	0.35	-0.8819999999999997	139.909	-2250.300000000003	0.05999999999999961	1.0	non-native
0.4111942	0.2151797	0.28	-2.1820000000000004	257.23199999999997	-2097.800000000003	0.12699999999999978	1.0	non-native
0.3840545	0.2283268	0.32	-1.4459999999999997	303.36299999999994	-2194.600000000006	0.10199999999999987	0.0	non-native
0.3182788	0.1973685	0.36	-1.668000000000001	288.14699999999993	-1496.2000000000044	0.121	0.0	non-native
0.2636998	0.1685383	0.32	-2.1400000000000006	296.567	-3329.600000000006	0.05899999999999972	0.0	non-native
0.4107493	0.2205007	0.31	-1.7960000000000012	266.336	-1574.0	0.08599999999999985	-1.0	non-native
0.6109778	0.2983504	0.15	-3.817	538.028	-3702.7000000000044	0.08099999999999996	-5.0	non-native
0.5713400	0.2914778	0.18	-3.982000000000001	493.736	-3622.7000000000044	0.1419999999999999	-4.0	non-native
0.4803982	0.2555370	0.3	-2.676	291.418	-3230.4000000000015	0.125	-3.0	non-native
0.4091749	0.2346196	0.21	-2.4939999999999998	478.325	-3285.300000000003	0.1469999999999998	-4.0	non-native
0.4467047	0.2372486	0.24	-0.7530000000000001	448.25	-2712.5	0.08299999999999974	-4.0	non-native
0.5794790	0.2592514	0.32	-2.3260000000000005	426.858	-2882.100000000006	0.09299999999999997	-3.0	non-native
0.4895602	0.2746730	0.28	-3.287000000000001	378.347	-3382.600000000006	0.10499999999999998	-3.0	non-native
0.6525260	0.2718467	0.27	-1.1170000000000009	416.62399999999997	-2357.800000000003	0.028999999999999915	-3.0	non-native
0.5490521	0.2598407	0.23	-3.01	417.37899999999996	-2207.2000000000044	0.05999999999999961	-3.0	non-native
0.5939296	0.2596058	0.28	-3.3640000000000008	408.121	-3224.2000000000044	0.020000000000000018	-4.0	non-native
0.5700868	0.2892911	0.29	-2.401	410.49399999999997	-3582.5	-0.009000000000000341	-4.0	non-native
0.5262558	0.2413297	0.32	-2.84	395.431	-3017.5	-0.0050000000000003375	-3.0	non-native
0.4278527	0.2305626	0.31	-3.104000000000001	468.377	-3070.9000000000015	0.06499999999999995	-4.0	non-native
0.5525081	0.2750811	0.2	-4.138	544.774	-3190.7000000000044	0.09499999999999975	-4.0	non-native
0.6622368	0.2913643	0.21	-4.572000000000001	514.2049999999999	-3079.0	0.09099999999999975	-4.0	non-native
0.4182636	0.2587014	0.18	-5.721	526.409	-3318.9000000000015	0.1389999999999998	-4.0	non-native
0.6330691	0.3090906	0.17	-6.48	570.7049999999999	-4290.200000000004	0.1479999999999997	-4.0	non-native
0.6601764	0.2715213	0.21	-4.809000000000001	489.477	-3290.0	0.08299999999999974	-4.0	non-native
0.6403599	0.3280402	0.11	-2.9400000000000013	519.894	-2802.100000000006	0.1509999999999998	-5.0	non-native
0.5844120	0.2915375	0.19	-2.474	424.307	-2900.0	0.1299999999999999	-3.0	non-native
0.7686119	0.3138385	0.15	-2.49	343.88199999999995	-3112.0	0.043999999999999595	-2.0	non-native
0.4248302	0.2575342	0.27	-0.12199999999999989	-67.05100000000004	-1138.5	0.13200000000000012	1.0	native
0.5634209	0.2942359	0.27	-2.495000000000001	-72.30800000000005	-344.5	0.1589999999999998	0.0	native
0.5660219	0.2931140	0.24	-3.059000000000001	21.736999999999966	-1720.800000000003	0.23499999999999988	-2.0	native
0.5217317	0.2654916	0.26	-1.221	-41.39300000000003	-2133.0	0.1349999999999998	-2.0	native
0.5881721	0.2898563	0.24	-3.266	49.87699999999995	-1496.5	0.20599999999999996	-3.0	native
0.7772939	0.2979932	0.09	-4.356	156.58999999999997	-2209.199999999997	0.15300000000000002	-3.0	native
0.5002729	0.2707064	0.13	-2.610000000000001	40.08499999999998	-1587.800000000003	0.06499999999999995	-1.0	native
0.5307907	0.2677380	0.07	-2.141	-60.125	-1871.0999999999985	0.020999999999999908	-1.0	native
0.4061513	0.2799243	0.13	-2.880000000000001	88.14399999999995	-1488.699999999997	0.08099999999999996	-2.0	native
0.5182152	0.3270667	0.13	-3.186	-29.30000000000001	-2356.0	0.11399999999999988	-1.0	native
0.4006866	0.2531283	0.13	0.28699999999999903	-266.15700000000004	-929.5	-0.01200000000000001	2.0	native
0.6038973	0.2805768	0.1	-1.8390000000000004	-64.40500000000003	-1929.800000000003	0.12199999999999989	0.0	native
0.3610442	0.2472304	0.18	-1.899000000000001	-80.15700000000004	-1978.0999999999985	0.052000000000000046	0.0	native
0.3242532	0.2155187	0.27	-0.7830000000000013	-140.81600000000003	-1915.4000000000015	0.01200000000000001	0.0	native
0.4964389	0.2471564	0.24	-0.20800000000000018	-106.50099999999998	-1021.0999999999985	0.04800000000000004	1.0	native
0.5811548	0.2526765	0.18	-0.8470000000000013	-97.98300000000006	-363.5	0.08899999999999997	0.0	native
0.4892942	0.2935987	0.24	-0.12400000000000055	-89.42000000000007	-1856.199999999997	0.08099999999999996	0.0	native
0.4920171	0.2849413	0.15	-1.7970000000000006	-70.61000000000001	-1096.0	0.11299999999999999	0.0	native
0.5192961	0.2818800	0.15	-2.2860000000000014	-97.98000000000002	-1389.199999999997	0.16999999999999993	0.0	native
0.5123138	0.2661213	0.23	-1.029	-77.02600000000001	-1116.4000000000015	0.10899999999999999	-1.0	native
0.4341197	0.2719752	0.19	-1.346	-133.84699999999998	-631.5	0.121	1.0	native
0.6827825	0.2829531	0.24	-1.2100000000000009	110.14999999999998	-3232.5999999999985	0.15399999999999991	-3.0	native
0.7385380	0.3023077	0.23	0.9849999999999994	45.875	-3438.5999999999985	0.05600000000000005	-1.0	native
0.5377739	0.2364921	0.19	-0.5180000000000007	89.202	-1837.199999999997	0.08299999999999974	-2.0	native
0.4762249	0.2705436	0.27	-0.21000000000000085	-32.37900000000002	-2065.9000000000015	0.07899999999999974	-1.0	native
0.6625249	0.2379064	0.2	0.41300000000000026	-258.8670000000001	-933.0999999999985	0.06999999999999984	0.0	native
0.7524822	0.2884278	0.16	0.8379999999999992	-166.861	-1916.199999999997	0.04499999999999993	0.0	native
0.7690962	0.2721673	0.23	0.32699999999999996	-21.327000000000055	-3246.0999999999985	0.1339999999999999	-2.0	native
0.6436690	0.2519945	0.2	0.1529999999999987	-69.10100000000006	-1885.9000000000015	0.052000000000000046	0.0	native
0.7036448	0.2819590	0.15	-0.2140000000000004	-82.44600000000003	-1283.699999999997	-0.016999999999999904	0.0	native
0.6751098	0.2527122	0.21	0.6099999999999994	1.4079999999999586	-2588.199999999997	-0.01200000000000001	-3.0	native
0.6168754	0.2848392	0.2	0.6829999999999998	-62.12600000000003	-1197.5	0.0040000000000000036	-1.0	native
0.7147052	0.2878015	0.27	-0.9760000000000009	40.39099999999996	-2389.300000000003	0.040999999999999925	-3.0	native
0.6846001	0.2928099	0.14	-0.5970000000000013	-14.69500000000005	-1959.9000000000015	0.09499999999999975	-2.0	native
0.7543979	0.3308809	0.2	-0.31099999999999994	-159.83000000000004	-1626.0	0.04899999999999993	0.0	native
0.8136870	0.3355640	0.18	0.8499999999999996	-82.45200000000006	-2514.4000000000015	0.016999999999999904	-1.0	native
0.8919327	0.3799453	0.17	1.0269999999999992	-98.92000000000007	-1653.0999999999985	0.03600000000000003	-1.0	native
0.6361365	0.3189483	0.21	1.482000000000001	-197.418	-1284.300000000003	-0.008000000000000007	0.0	native
0.6863716	0.2855045	0.16	0.2029999999999994	-59.76500000000004	-1309.9000000000015	0.05699999999999994	0.0	native
0.8205501	0.3142858	0.17	-0.963000000000001	31.84499999999997	-1527.5	0.08699999999999974	-1.0	native
0.7982684	0.3282512	0.17	-0.35100000000000087	64.73599999999999	-2067.0	0.01100000000000012	-4.0	native
0.7411215	0.2754088	0.13	-3.5220000000000002	162.628	-1842.9000000000015	0.08800000000000008	-4.0	native
0.5299162	0.2820939	0.13	-4.245000000000001	154.22200000000004	-2138.9000000000015	0.18900000000000006	0.0	non-native
0.4178375	0.2390844	0.19	-4.175000000000001	165.406	-1637.1000000000058	0.1120000000000001	-1.0	non-native
0.6130453	0.2941506	0.15	-5.038	199.40100000000004	-2253.100000000006	0.20999999999999996	-1.0	non-native
0.4192744	0.2527901	0.14	-4.057	154.71200000000005	-798.0	0.08700000000000019	-1.0	non-native
0.5505214	0.2672546	0.23	-3.1770000000000014	124.25100000000003	-530.1000000000058	0.14400000000000013	1.0	non-native
0.4104466	0.2548184	0.17	-4.370000000000001	212.44500000000002	-614.1000000000058	0.09200000000000008	-1.0	non-native
0.6551906	0.2857883	0.11	-5.991000000000001	214.94200000000004	-756.9000000000015	0.2999999999999998	0.0	non-native
0.3898100	0.2372181	0.16	-3.764000000000001	222.39700000000002	-545.4000000000015	0.04899999999999993	-1.0	non-native
0.4011607	0.2481341	0.17	-4.639000000000001	251.48800000000003	-1214.6000000000058	0.03500000000000014	-1.0	non-native
0.4460393	0.2432856	0.12	-2.8810000000000002	54.650000000000034	-1712.9000000000015	0.12199999999999989	1.0	non-native
0.4380305	0.2723754	0.22	-2.742000000000001	39.93700000000001	-580.4000000000015	-0.004999999999999893	3.0	non-native
0.5622177	0.2726881	0.21	-3.865	35.787000000000035	-1118.0	0.125	2.0	non-native
0.4128501	0.2476803	0.2	-2.917	43.60400000000004	-315.1000000000058	0.07500000000000018	1.0	non-native
0.5195821	0.2907051	0.17	-3.513	8.474000000000046	-1443.7000000000044	0.04499999999999993	3.0	non-native
0.6161440	0.3368026	0.15	-3.966000000000001	31.097000000000037	-1391.1000000000058	0.1379999999999999	2.0	non-native
0.8404160	0.3628617	0.17	-3.737	134.512	-601.9000000000015	0.2410000000000001	0.0	non-native
0.7888963	0.3358614	0.13	-4.819000000000001	157.05100000000004	-1074.800000000003	0.20400000000000018	-1.0	non-native
0.7335550	0.3534886	0.07	-6.325000000000001	197.33400000000003	-1190.0	0.262	0.0	non-native
0.5876408	0.3134464	0.11	-5.688000000000001	185.077	-556.7000000000044	0.22599999999999998	1.0	non-native
0.5631444	0.2894782	0.17	-3.2070000000000007	85.53900000000004	-815.1000000000058	0.18299999999999983	2.0	non-native
0.6417190	0.3523170	0.2	-3.9800000000000004	86.084	-1187.2000000000044	0.20699999999999985	0.0	non-native
0.7836261	0.2463170	0.26	-2.1820000000000004	79.25600000000003	-1993.1000000000058	0.2320000000000002	1.0	non-native
0.8551552	0.2701685	0.22	-2.8900000000000006	113.09000000000003	-2292.5	0.2160000000000002	0.0	non-native
0.8902475	0.3145533	0.29	-3.774000000000001	194.193	-2173.4000000000015	0.26900000000000013	-2.0	non-native
0.6406029	0.2494363	0.25	-2.5860000000000003	158.615	-2341.5	0.1509999999999998	-2.0	non-native
1.0349263	0.3690313	0.26	-2.9880000000000013	124.72500000000002	-1404.2000000000044	0.2669999999999999	-1.0	non-native
1.5222294	0.5722697	0.18	-5.899000000000001	256.45300000000003	-2220.800000000003	0.6180000000000003	-1.0	non-native
1.7865592	0.6250092	0.26	-5.182	188.02900000000005	-2672.5	0.6420000000000003	-1.0	non-native
2.0414813	0.7184524	0.13	-5.892000000000001	210.01400000000004	-1695.1000000000058	0.702	-1.0	non-native
1.6624614	0.5909107	0.17	-5.955	241.91600000000003	-1216.1000000000058	0.6630000000000003	-1.0	non-native
1.0289533	0.3788209	0.16	-5.501000000000001	240.93400000000003	-850.1000000000058	0.39700000000000024	0.0	non-native
0.8766221	0.3779199	0.13	-4.948	220.59500000000003	-1827.6000000000058	0.347	0.0	non-native
0.9972228	0.3802219	0.17	-4.623000000000001	140.18900000000002	-2002.6000000000058	0.387	-1.0	non-native
1.0479786	0.3997920	0.16	-4.1320000000000014	244.81400000000002	-1361.7000000000044	0.3330000000000002	-1.0	non-native
1.0021647	0.3700441	0.24	-3.0120000000000005	152.264	-998.0	0.32299999999999995	0.0	non-native
1.0426657	0.3888331	0.18	-3.436	186.036	-185.3000000000029	0.391	-1.0	non-native
1.0197147	0.3891222	0.21	-4.8370000000000015	216.75000000000003	-1899.800000000003	0.3959999999999999	-1.0	non-native
1.6457708	0.5111647	0.06	-3.1560000000000006	170.8	-1501.6000000000058	0.4939999999999998	-1.0	non-native
1.1368725	0.4192561	0.21	-3.8770000000000007	181.70800000000003	-1595.6000000000058	0.3650000000000002	0.0	non-native
1.1306273	0.4199566	0.2	-3.931000000000001	190.33800000000002	-2437.600000000006	0.347	-1.0	non-native
1.1214154	0.4340651	0.11	-3.0700000000000003	151.77300000000002	-2316.2000000000044	0.3679999999999999	-1.0	non-native
1.0250922	0.3966230	0.2	-2.9140000000000015	157.322	-2138.300000000003	0.3770000000000002	-2.0	non-native
0.3868043	0.3608194	0.17	-2.6419999999999995	82.49700000000007	-1151.800000000003	-0.07500000000000018	1.0	native
0.7796046	0.3766433	0.15	-1.5210000000000008	121.76300000000003	1130.2999999999956	-0.1509999999999998	-2.0	native
0.4600962	0.3192150	0.2	-0.047999999999998266	40.23000000000002	-377.20000000000437	-0.10400000000000009	0.0	native
0.4010264	0.3295437	0.21	-2.8489999999999984	92.21500000000003	-435.70000000000437	-0.11699999999999999	-1.0	native
0.4014794	0.2907252	0.2	-3.360999999999999	63.30200000000002	-79.0	-0.07000000000000028	-2.0	native
0.3581863	0.3014335	0.18	-1.4749999999999979	41.53899999999999	720.8999999999942	-0.04800000000000004	0.0	native
0.3596202	0.2739722	0.18	-2.4450000000000003	81.64200000000005	1236.8999999999942	-0.017999999999999794	0.0	native
0.3408514	0.3115570	0.24	-2.6319999999999997	161.16600000000005	-108.70000000000437	-0.0680000000000005	-1.0	native
0.3912743	0.2862833	0.09	-4.543999999999999	156.74099999999999	158.29999999999563	0.05799999999999983	1.0	native
0.4241871	0.3164267	0.14	-3.4769999999999985	61.452	868.5	0.028999999999999915	2.0	native
0.3579437	0.2464664	0.09	-5.154999999999999	215.51700000000005	142.1999999999971	0.13399999999999945	-2.0	native
0.3810988	0.2532992	0.17	-3.4069999999999983	144.837	-341.8000000000029	-0.004000000000000448	-1.0	native
0.3776844	0.3774378	0.09	-6.216999999999999	206.202	689.5999999999985	0.06400000000000006	-1.0	native
0.7457419	0.3238573	0.08	-7.063999999999998	350.40400000000005	-528.7000000000044	0.0860000000000003	-1.0	native
0.6143366	0.4051667	0.06	-6.020999999999999	442.96400000000006	-820.9000000000015	0.014000000000000234	-3.0	native
0.3264194	0.3795789	0.04	-4.119	350.271	-780.8000000000029	0.0019999999999997797	-2.0	native
0.4027468	0.3460942	0.08	-2.9159999999999986	261.69100000000003	-268.1000000000058	0.054999999999999716	-1.0	native
0.3159485	0.2882308	0.12	-1.4979999999999976	40.728000000000065	1401.3999999999942	-0.09200000000000053	1.0	native
0.3981460	0.2927749	0.11	-2.0700000000000003	80.09699999999998	1015.2999999999956	-0.1379999999999999	2.0	native
0.2999489	0.2509641	0.16	-4.594999999999999	92.27700000000004	-692.2000000000044	-0.02800000000000047	-1.0	native
0.4503851	0.2734615	0.17	-3.1519999999999992	45.26400000000001	387.0	-0.10299999999999976	0.0	native
0.6738058	0.5219550	0.09	-6.8469999999999995	278.32000000000005	2275.5999999999985	-0.009000000000000341	-1.0	native
0.7650389	0.4202924	0.14	-5.295	150.33300000000008	1034.3999999999942	0.07399999999999984	0.0	native
0.7120197	0.4310938	0.1	-7.161	284.328	248.29999999999563	0.030999999999999694	-1.0	native
0.5866823	0.4682679	0.1	-3.8689999999999998	210.77800000000002	311.0	-0.16500000000000004	-1.0	native
0.9153729	0.5281628	0.09	-6.943999999999999	330.45200000000006	816.5	0.027000000000000135	-2.0	native
0.6923250	0.3554221	0.12	-6.76	224.067	134.79999999999563	0.10599999999999987	0.0	native
0.7217420	0.4884167	0.11	-7.3809999999999985	228.16200000000003	-1013.4000000000015	0.1299999999999999	0.0	native
1.0461124	0.4480290	0.15	-6.590999999999999	191.24	-841.0	0.23799999999999955	-2.0	native
1.4920474	0.6268692	0.14	-6.700999999999999	236.84900000000005	-1362.9000000000015	0.6280000000000001	-3.0	native
1.4870435	0.6024118	0.11	-6.888999999999999	244.832	-387.3000000000029	0.6129999999999995	-1.0	native
0.7413898	0.4766385	0.08	-7.074999999999999	204.16500000000008	-1131.9000000000015	0.09799999999999986	-1.0	native
0.8386378	0.3835293	0.12	-6.67	173.27600000000007	-254.8000000000029	0.2699999999999996	0.0	native
0.7822579	0.3515626	0.15	-5.545	72.18700000000001	372.3999999999942	0.10400000000000009	-1.0	native
0.6199167	0.3512836	0.11	-6.209999999999999	89.16000000000008	-107.60000000000582	0.25899999999999945	-1.0	native
0.8652697	0.3377877	0.07	-6.5489999999999995	75.19299999999998	-528.5	0.23299999999999965	0.0	native
0.6976673	0.3414207	0.14	-5.9929999999999986	195.60300000000007	-1262.300000000003	0.34299999999999997	-1.0	native
0.7445062	0.3477948	0.12	-7.168999999999999	128.10900000000004	-304.3000000000029	0.35999999999999943	-1.0	native
0.6212433	0.3028716	0.14	-5.879999999999999	95.71000000000004	858.1999999999971	0.3120000000000003	0.0	native
1.4113384	0.4856033	0.15	-6.293999999999999	269.06500000000005	-442.20000000000437	0.09699999999999953	-1.0	native
1.3655829	0.5730308	0.12	-7.526999999999999	282.3620000000001	344.0	0.43400000000000016	-2.0	native
1.7610606	0.6129133	0.07	-8.556999999999999	384.35900000000004	155.39999999999418	0.6339999999999995	-3.0	native
1.0206054	0.5167910	0.06	-4.507999999999999	487.96599999999995	-1370.699999999997	0.16299999999999937	-5.0	non-native
0.9438103	0.5147358	0.02	-5.988999999999999	177.94899999999996	-1975.2999999999956	0.23599999999999977	-2.0	non-native
1.2758149	0.4849485	0.0	-4.135	120.79399999999998	-1357.199999999997	0.36599999999999966	-2.0	non-native
0.8418187	0.4755402	0.02	-5.958	284.18899999999996	-692.5999999999985	0.4139999999999997	-4.0	non-native
1.1795852	0.5273627	0.03	-4.273999999999999	167.50099999999998	-1229.2999999999956	0.23399999999999999	-2.0	non-native
1.1415571	0.5415764	0.0	-7.3199999999999985	398.62999999999994	-1842.5999999999985	0.3849999999999998	-4.0	non-native
2.0237701	0.6081728	0.0	-10.815999999999999	434.54299999999995	-1934.699999999997	0.54	-4.0	non-native
1.9325985	0.5321214	0.02	-9.084999999999999	191.95699999999994	-1919.7999999999956	0.4379999999999997	-2.0	non-native
2.5110579	0.6754260	0.0	-8.815	219.44999999999993	-3118.2999999999956	0.26199999999999957	-3.0	non-native
1.9529798	0.5157099	0.0	-9.166	232.32699999999994	-2960.199999999997	0.2079999999999993	-3.0	non-native
1.7434846	0.5889179	0.0	-9.239999999999998	375.63499999999993	-3088.0999999999985	0.45399999999999974	-5.0	non-native
2.2030303	0.6585690	0.0	-9.055	320.05299999999994	-3690.199999999997	0.5609999999999999	-4.0	non-native
1.8825024	0.6024902	0.0	-9.135	235.63899999999995	-3350.0	0.4639999999999995	-3.0	non-native
2.1554730	0.6275023	0.0	-9.841999999999999	286.40999999999997	-1008.9000000000015	0.1769999999999996	-2.0	non-native
2.3978214	0.7128270	0.0	-10.771999999999998	472.66299999999995	-4146.5999999999985	0.36299999999999955	-4.0	non-native
2.2247028	0.5781765	0.02	-9.288	305.20799999999997	-3150.5	0.4499999999999993	-3.0	non-native
1.6607782	0.5174870	0.01	-6.325999999999999	286.14899999999994	-2323.2999999999956	0.3199999999999994	-4.0	non-native
1.5736954	0.5363467	0.01	-9.094999999999999	416.2699999999999	-3230.2999999999956	0.5789999999999997	-3.0	non-native
1.7178642	0.5438688	0.0	-8.024	498.8499999999999	-3572.0999999999985	0.4630000000000001	-6.0	non-native
1.9650203	0.5354434	0.0	-7.432999999999999	343.77199999999993	-2559.2999999999956	0.5039999999999996	-4.0	non-native
1.6891829	0.5235158	0.02	-6.145	405.98999999999995	-3188.2999999999956	0.3860000000000001	-3.0	non-native
14.3253784	5.8043299	0.0	-15.421999999999999	688.06	-3342.0999999999985	3.3420000000000005	-6.0	non-native
8.6431923	2.7775276	0.0	-15.423	688.06	-2347.9000000000015	3.032	-6.0	non-native
9.0066996	2.7863462	0.0	-15.421	688.06	-2534.2999999999956	2.2139999999999995	-6.0	non-native
10.1096811	3.1850219	0.0	-15.421	688.06	-2730.4000000000015	1.9379999999999997	-6.0	non-native
10.5737162	3.4972813	0.0	-15.421999999999999	688.06	-3544.4000000000015	2.1419999999999995	-6.0	non-native
8.9022551	3.4912481	0.0	-15.423	688.06	-2374.0	2.7409999999999997	-6.0	non-native
9.8798971	3.9533062	0.0	-15.421999999999999	688.06	-3033.2999999999956	2.8119999999999994	-6.0	non-native
6.2643442	3.3296409	0.0	-15.423	688.06	-2374.9000000000015	2.923	-6.0	non-native
6.4934969	3.4968801	0.0	-15.421999999999999	688.06	-2127.2999999999956	2.537	-6.0	non-native
6.4636636	3.5808198	0.0	-15.421999999999999	688.06	-2607.9000000000015	2.914999999999999	-6.0	non-native
5.5757375	3.0858696	0.0	-15.423	688.06	-3718.7999999999956	2.176	-6.0	non-native
6.5198607	3.6238563	0.0	-15.421999999999999	688.06	-2558.2999999999956	2.8439999999999994	-6.0	non-native
14.0452652	5.1000857	0.0	-15.421999999999999	688.06	-1449.199999999997	3.1099999999999994	-6.0	non-native
13.8017788	4.8407159	0.0	-15.423	688.06	-2856.9000000000015	2.7799999999999994	-6.0	non-native
13.7044353	5.1498566	0.0	-15.421999999999999	688.06	-3132.5	3.446999999999999	-6.0	non-native
10.3866367	3.5505197	0.0	-15.421999999999999	688.06	-2558.5	3.1099999999999994	-6.0	non-native
13.9395170	5.3347869	0.0	-15.423	688.06	-3095.2999999999956	3.0299999999999994	-6.0	non-native
6.6733975	3.5884762	0.0	-15.421999999999999	688.06	-3170.0	2.802999999999999	-6.0	non-native
6.8986912	3.7846408	0.0	-15.421999999999999	688.06	-3022.199999999997	2.965	-6.0	non-native
8.2545948	3.1955302	0.0	-15.421	688.06	-3092.199999999997	3.1820000000000004	-6.0	non-native
7.9517512	3.2862332	0.0	-15.423	688.06	-1768.4000000000015	2.9960000000000004	-6.0	non-native
1.5874918	0.4903176	0.02	-9.131999999999998	477.869	-1431.9000000000015	-0.05799999999999983	-7.0	native
1.7969160	0.5108167	0.03	-8.969999999999999	450.595	-430.5	-0.07599999999999962	-5.0	native
1.7316432	0.5298243	0.03	-10.580999999999998	466.046	-819.0999999999985	0.11400000000000077	-6.0	native
2.2100503	0.5279979	0.03	-9.763999999999998	476.051	-2330.5	-0.06099999999999994	-3.0	native
2.2911904	0.5255622	0.02	-8.123999999999999	308.42999999999995	-1719.9000000000015	-0.26199999999999957	-3.0	native
1.9486680	0.5238159	0.04	-7.143999999999998	314.534	263.09999999999854	-0.16799999999999926	-4.0	native
2.0835204	0.5075348	0.03	-5.786999999999999	90.49800000000005	-467.3000000000029	-0.18599999999999994	-3.0	native
1.8429630	0.5128620	0.02	-7.684999999999999	388.412	-1278.0999999999985	-0.10499999999999954	-3.0	native
1.7095312	0.5047068	0.02	-8.176999999999998	473.402	-1624.2000000000044	-0.006999999999999673	-6.0	native
2.2902408	0.5549192	0.04	-4.987999999999998	101.40300000000002	-250.09999999999854	-0.11699999999999999	-2.0	native
2.1932828	0.5506203	0.03	-6.889999999999999	288.159	-1600.2000000000044	-0.054999999999999716	-2.0	native
2.3710775	0.5502858	0.03	-8.192999999999998	442.082	-49.099999999998545	-0.05399999999999938	-7.0	native
2.1929891	0.5240511	0.04	-4.847999999999999	125.81700000000001	-350.90000000000146	-0.14699999999999935	-1.0	native
2.1177502	0.5151815	0.04	-7.484999999999998	255.66499999999996	-1102.7000000000044	-0.17899999999999938	-1.0	native
1.8404558	0.5075058	0.03	-11.338999999999999	523.5989999999999	-1297.300000000003	0.1120000000000001	-4.0	native
1.8804392	0.5064836	0.03	-9.241999999999999	290.707	-1104.800000000003	0.06099999999999994	-1.0	native
2.0795686	0.5491712	0.03	-10.271999999999998	284.30600000000004	-937.8000000000029	-0.11399999999999988	-2.0	native
2.1866384	0.5318609	0.03	-10.754999999999999	399.256	-704.0	-0.005999999999999339	-5.0	native
2.3840976	0.5459635	0.03	-9.293	363.884	-1330.0999999999985	0.023000000000000576	-5.0	native
2.4360824	0.5818732	0.02	-8.906999999999998	369.007	-1059.0	-0.06299999999999972	-4.0	native
2.3649468	0.5797966	0.02	-7.661999999999999	313.923	-1124.7000000000044	-0.14100000000000001	-2.0	native
0.5479599	0.4994387	0.02	-9.613999999999999	390.689	-1687.2000000000044	0.41300000000000026	-4.0	native
0.5515175	0.4558817	0.02	-9.080999999999998	305.072	-1887.800000000003	0.4540000000000006	-3.0	native
0.9120554	0.4675190	0.02	-10.654999999999998	431.896	-2700.0	0.5840000000000005	-4.0	native
0.6906303	0.4158841	0.03	-7.852999999999998	370.066	173.1999999999971	0.3360000000000003	-4.0	native
0.8445303	0.3932077	0.04	-8.854	355.229	-868.9000000000015	0.4090000000000007	-4.0	native
1.0803357	0.3652719	0.04	-9.284999999999998	233.97699999999998	-384.8000000000029	0.524	-4.0	native
1.3505006	0.4370674	0.01	-9.312999999999999	295.106	-714.8000000000029	0.4580000000000002	-4.0	native
1.4238918	0.4426076	0.04	-8.601999999999999	353.906	-1490.300000000003	0.45199999999999996	-5.0	native
1.9483128	0.5162634	0.03	-10.330999999999998	504.98	143.6999999999971	0.26900000000000013	-5.0	native
1.3692091	0.4341088	0.04	-8.450999999999999	407.262	105.40000000000146	0.2530000000000001	-2.0	native
0.8628285	0.4107560	0.03	-10.747999999999998	366.339	1026.7999999999956	0.4190000000000005	-5.0	native
1.1261286	0.4507450	0.06	-9.070999999999998	402.517	1285.699999999997	0.3070000000000004	-5.0	native
1.4412484	0.4763311	0.04	-9.881999999999998	485.015	-365.3000000000029	0.2290000000000001	-5.0	native
0.8191672	0.4563377	0.01	-12.339999999999998	692.711	-276.3000000000029	0.2840000000000007	-8.0	native
0.8361043	0.4953160	0.0	-13.491999999999997	623.843	-510.09999999999854	0.41600000000000037	-7.0	native
1.1069977	0.4688396	0.01	-12.689999999999998	553.51	367.6999999999971	0.12700000000000067	-6.0	native
1.0945079	0.4256439	0.0	-12.426999999999998	575.559	215.1999999999971	0.16900000000000048	-7.0	native
0.9874551	0.5718858	0.0	-16.572	626.473	520.7999999999956	0.6580000000000004	-7.0	native
0.7977801	0.4774438	0.0	-13.692999999999998	591.483	-37.5	0.4540000000000006	-7.0	native
0.8119306	0.4933713	0.01	-9.992999999999999	615.895	-458.59999999999854	0.45999999999999996	-7.0	native
0.6574305	0.4883437	0.0	-9.591999999999999	559.077	-995.4000000000015	0.31700000000000017	-7.0	native
2.6514559	0.7998499	0.02	-4.797000000000001	16.743000000000052	-1881.699999999997	-0.36900000000000066	1.0	non-native
2.6855478	0.7473310	0.0	-5.4030000000000005	238.997	-1722.5999999999985	-0.28000000000000025	0.0	non-native
3.1463549	0.7657231	0.01	-3.795	166.113	-1737.5999999999985	-0.38900000000000023	2.0	non-native
2.6722250	0.7290218	0.0	-3.6479999999999997	140.57	-2067.0	-0.4820000000000002	2.0	non-native
2.3906190	0.7754103	0.02	-5.502000000000001	284.76300000000003	-2582.0	-0.43100000000000005	-1.0	non-native
2.5827618	0.7883261	0.01	-2.016	125.89600000000002	-1718.8999999999942	-0.4110000000000005	1.0	non-native
2.0524476	0.7013984	0.01	-1.7230000000000008	-64.64199999999994	-1822.0999999999985	-0.49400000000000066	2.0	non-native
2.5631239	0.8337206	0.01	-3.362	128.19600000000003	-2314.5999999999985	-0.4690000000000003	1.0	non-native
2.3704634	0.7845888	0.0	-4.911	-36.79099999999994	-1663.2999999999956	-0.33700000000000063	3.0	non-native
2.7262499	0.7550421	0.01	-4.958	278.16900000000004	-2303.0999999999985	-0.47300000000000075	-1.0	non-native
2.9098556	0.8123903	0.01	-5.699999999999999	246.512	-1075.5999999999985	-0.4350000000000005	-1.0	non-native
2.7572746	0.7133565	0.01	-4.943999999999999	307.571	-579.2999999999956	-0.3680000000000003	0.0	non-native
2.7870240	0.7827697	0.02	-5.318999999999999	116.476	-1076.199999999997	-0.49900000000000055	0.0	non-native
2.7226610	0.8090845	0.01	-4.622	223.361	-978.1999999999971	-0.44900000000000073	0.0	non-native
2.4049075	0.7760304	0.02	-4.3309999999999995	289.27500000000003	-1512.8999999999942	-0.40500000000000025	-1.0	non-native
2.8244944	0.8103473	0.0	-6.125	269.206	-2164.199999999997	-0.4820000000000002	-1.0	non-native
2.9051709	0.8268476	0.0	-4.4719999999999995	278.72	-1867.8999999999942	-0.4450000000000003	-1.0	non-native
3.1134319	0.8167683	0.0	-5.422000000000001	318.44	-1370.5999999999985	-0.5650000000000004	-1.0	non-native
3.0627115	0.8220184	0.01	-5.708	139.07500000000005	-1197.199999999997	-0.5740000000000007	0.0	non-native
2.6776707	0.8088048	0.0	-5.884	298.39500000000004	-2489.0	-0.5310000000000006	-1.0	non-native
2.7283251	0.8110783	0.0	-6.6850000000000005	252.69	-1748.199999999997	-0.37700000000000067	1.0	non-native
1.0648967	0.4191905	0.03	-3.757999999999999	232.30400000000003	-1413.199999999997	-0.10600000000000076	-1.0	non-native
0.9237491	0.4253435	0.07	-2.865	406.43500000000006	-2162.699999999997	-0.24400000000000066	-2.0	non-native
0.7437564	0.3790756	0.06	-1.5500000000000007	238.34200000000004	-876.2999999999956	-0.23600000000000065	-1.0	non-native
0.8094896	0.4627292	0.04	-2.029	300.869	-2814.0999999999985	-0.29600000000000026	-1.0	non-native
0.8621413	0.5357563	0.01	-1.7029999999999994	161.711	-2513.0999999999985	-0.43599999999999994	1.0	non-native
0.8474472	0.4675967	0.02	-2.0649999999999995	212.12900000000002	-1151.2999999999956	-0.48100000000000076	0.0	non-native
0.6884126	0.4737396	0.02	-3.0540000000000003	41.930000000000064	-1417.0	-0.34000000000000075	2.0	non-native
0.8007311	0.4917498	0.03	-3.7810000000000006	239.18100000000004	-762.8999999999942	-0.3860000000000001	-2.0	non-native
0.7845000	0.4478821	0.04	-2.8499999999999996	250.48900000000003	-102.09999999999854	-0.35800000000000054	-2.0	non-native
0.7982957	0.4790308	0.03	-2.6110000000000007	48.922000000000025	-871.0999999999985	-0.4119999999999999	0.0	non-native
0.7802516	0.4727968	0.07	-2.455	125.945	-509.6999999999971	-0.29300000000000015	-1.0	non-native
0.7659551	0.4821763	0.02	-3.0060000000000002	203.586	-1913.199999999997	-0.33200000000000074	-2.0	non-native
0.8813088	0.5194608	0.02	-2.885	237.21800000000002	-1752.2999999999956	-0.4590000000000005	-1.0	non-native
0.8419716	0.5044762	0.03	-3.26	254.54400000000004	-2326.0999999999985	-0.43400000000000016	-2.0	non-native
0.8666673	0.5355768	0.01	-4.058	399.039	-2088.0999999999985	-0.37700000000000067	-2.0	non-native
0.7835150	0.5453424	0.0	-4.609999999999999	381.995	-1497.0999999999985	-0.2810000000000006	-1.0	non-native
0.8162863	0.4711319	0.03	-1.657	331.944	-1109.199999999997	-0.3700000000000001	-2.0	non-native
0.8707601	0.4666700	0.03	-2.4190000000000005	374.665	-336.29999999999563	-0.3879999999999999	-2.0	non-native
0.9289088	0.4937500	0.04	-3.6050000000000004	396.91	-1996.199999999997	-0.20199999999999996	-2.0	non-native
0.9369149	0.4362896	0.03	-2.2170000000000005	296.822	-795.5999999999985	-0.41500000000000004	-1.0	non-native
0.7395523	0.4769819	0.02	-2.680999999999999	382.345	-2276.5999999999985	-0.399	-2.0	non-native
2.5130894	0.5148964	0.05	-7.105999999999998	390.316	-917.6999999999971	-0.3769999999999998	-3.0	native
2.3326936	0.4960963	0.07	-7.523999999999999	338.0189999999999	-1895.699999999997	-0.27500000000000036	-1.0	native
1.6369765	0.4779997	0.08	-8.299999999999999	299.558	-866.5	-0.15299999999999958	-1.0	native
1.9164555	0.4726286	0.07	-6.940999999999999	288.7929999999999	346.0	-0.21399999999999952	1.0	native
2.1908779	0.4729511	0.06	-6.4289999999999985	289.856	-1196.0	-0.1849999999999996	-2.0	native
1.8331660	0.4292399	0.11	-6.847999999999999	297.515	-346.1999999999971	-0.14100000000000001	-1.0	native
1.7975397	0.4459757	0.07	-6.831999999999999	339.385	-1804.199999999997	-0.15799999999999947	-3.0	native
1.8161924	0.4741672	0.1	-8.492999999999999	309.265	-1282.9000000000015	-0.2599999999999998	-1.0	native
2.1015067	0.4863208	0.03	-8.457999999999998	409.45099999999996	-853.5999999999985	-0.20199999999999996	-1.0	native
2.0589740	0.5033154	0.08	-8.296	499.2819999999999	-2579.5	-0.12099999999999955	-4.0	native
2.2170205	0.4898861	0.06	-6.475999999999999	458.28999999999996	-1949.5	-0.34299999999999997	-5.0	native
2.4703681	0.5095199	0.08	-8.064999999999998	465.63599999999997	-2245.0	-0.33999999999999986	-5.0	native
2.2452774	0.4615046	0.08	-8.109999999999998	522.856	-1986.4000000000015	-0.30299999999999994	-5.0	native
2.3235791	0.4779609	0.06	-7.772999999999998	410.9189999999999	-986.5	-0.36099999999999977	-2.0	native
2.2150333	0.5009738	0.07	-7.573999999999998	486.04799999999994	-2304.300000000003	-0.27500000000000036	-4.0	native
2.3727002	0.4807208	0.08	-6.386999999999999	251.37	-1520.0	-0.4009999999999998	-2.0	native
2.4464402	0.4967277	0.08	-7.719999999999999	266.89599999999996	75.40000000000146	-0.2869999999999999	-3.0	native
2.8221223	0.5129160	0.07	-8.128999999999998	272.14699999999993	-1079.300000000003	-0.4509999999999996	-1.0	native
2.7119098	0.5066604	0.08	-6.781999999999998	359.328	-1779.800000000003	-0.47799999999999976	-4.0	native
2.9371271	0.5398532	0.05	-5.884999999999998	286.996	-1346.0	-0.508	-2.0	native
2.3174899	0.5033199	0.02	-8.626999999999999	522.144	-1390.5	-0.47299999999999986	-6.0	native
0.8258336	0.4179437	0.0	-9.890999999999998	227.48899999999992	-1503.4000000000015	0.4400000000000004	-3.0	native
1.0442824	0.4076639	0.0	-8.124999999999998	281.88599999999997	-1028.5999999999985	0.37600000000000033	-3.0	native
1.2001067	0.4538879	0.0	-4.8409999999999975	18.334999999999923	96.59999999999854	0.29000000000000004	-1.0	native
1.4455940	0.4571590	0.0	-3.753	17.490999999999985	-300.3000000000029	0.1980000000000004	0.0	native
1.1540793	0.4487107	0.01	-6.452999999999998	235.438	-433.1999999999971	0.2709999999999999	-3.0	native
1.0345504	0.4034479	0.01	-5.695999999999998	202.21699999999998	154.90000000000146	0.3020000000000005	-3.0	native
1.1319332	0.4492342	0.01	-5.624999999999998	156.61199999999997	676.0	0.2990000000000004	-3.0	native
0.9807698	0.4118915	0.0	-7.865999999999998	381.83799999999997	1525.0	0.16699999999999982	-5.0	native
0.7662774	0.4237380	0.0	-9.966999999999999	237.55099999999993	1179.5	0.40500000000000025	-3.0	native
0.9597684	0.4423653	0.0	-10.947999999999999	216.04199999999992	-142.8000000000029	0.41300000000000026	-3.0	native
0.8660710	0.4755896	0.01	-11.755999999999998	235.81799999999998	-296.6999999999971	0.5430000000000001	-2.0	native
1.0081575	0.4953634	0.0	-13.027999999999999	349.2009999999999	-1348.199999999997	0.4059999999999997	-4.0	native
0.6552031	0.3804225	0.0	-8.907999999999998	177.106	1619.5999999999985	0.27700000000000014	-2.0	native
1.0349020	0.4023616	0.01	-10.179999999999998	186.59699999999998	-753.9000000000015	0.30799999999999983	-2.0	native
0.9918485	0.4162946	0.01	-10.367999999999999	256.3549999999999	-45.400000000001455	0.29300000000000015	-2.0	native
0.9436641	0.3698689	0.01	-8.809	231.24099999999999	-605.0	0.29100000000000037	-2.0	native
0.7193305	0.4468477	0.03	-10.017999999999999	250.4749999999999	-2103.699999999997	0.5149999999999997	-2.0	native
0.7910217	0.4443479	0.0	-10.133999999999999	330.9309999999999	-1369.9000000000015	0.41600000000000037	-3.0	native
1.2229797	0.4926054	0.0	-12.597999999999999	574.675	-1238.0999999999985	0.266	-6.0	native
0.7844704	0.4860984	0.0	-12.123	455.30299999999994	-1073.9000000000015	0.48800000000000043	-5.0	native
1.3076509	0.4752541	0.0	-12.144999999999998	416.73199999999997	-569.1999999999971	0.34499999999999975	-4.0	native
2.9215126	0.6558740	0.06	-4.0859999999999985	-139.59700000000004	-236.59999999999854	0.14399999999999924	2.0	non-native
2.4986038	0.6203705	0.03	-5.215999999999999	-55.132000000000005	-805.8000000000029	0.08399999999999963	1.0	non-native
3.1084640	0.7449627	0.03	-6.437999999999999	109.35499999999996	48.5	0.12899999999999956	1.0	non-native
3.0040030	0.6207104	0.11	-5.029	-116.91699999999997	-205.5	0.14900000000000002	1.0	non-native
3.1631794	0.6922911	0.09	-4.274999999999999	-55.016999999999996	-1795.699999999997	0.22999999999999954	1.0	non-native
3.1998785	0.7195723	0.04	-4.324999999999999	-4.470000000000027	-680.3000000000029	0.12399999999999967	1.0	non-native
3.0734932	0.6419033	0.1	-4.356	-141.89299999999997	629.9000000000015	0.14499999999999957	4.0	non-native
3.2714214	0.6582419	0.06	-4.203999999999999	-195.80800000000005	-565.1999999999971	0.0649999999999995	3.0	non-native
2.9131420	0.6539945	0.04	-4.257	-121.08599999999996	232.3000000000029	0.14199999999999946	1.0	non-native
2.7825840	0.6367260	0.07	-3.8519999999999985	-161.34100000000007	-1205.300000000003	0.22100000000000009	1.0	non-native
3.1807446	0.6505605	0.06	-3.4989999999999988	-159.75000000000006	-757.1999999999971	0.13699999999999957	2.0	non-native
3.1967318	0.6831805	0.07	-2.927999999999999	-216.75600000000003	446.40000000000146	0.1689999999999996	2.0	non-native
3.0561728	0.6605676	0.04	-3.093	-76.91900000000004	-14.400000000001455	0.09199999999999964	2.0	non-native
3.2117648	0.6849949	0.04	-3.4399999999999995	-115.85600000000005	560.3000000000029	0.18900000000000006	3.0	non-native
3.1817038	0.6984315	0.07	-0.15700000000000003	-242.20300000000003	-450.8000000000029	0.19399999999999995	3.0	non-native
2.9928415	0.6517683	0.05	-2.3069999999999986	19.66300000000001	-906.8000000000029	0.1299999999999999	0.0	non-native
2.7470615	0.6993702	0.03	-2.180999999999999	27.043999999999983	542.3000000000029	0.20399999999999974	1.0	non-native
2.9239182	0.6667449	0.02	-5.436	42.24000000000001	183.1999999999971	0.26399999999999935	0.0	non-native
3.2517087	0.7006235	0.07	-4.019	-9.125	-1045.5	0.12899999999999956	1.0	non-native
3.5476782	0.7024602	0.07	-3.1189999999999998	-6.843999999999994	71.69999999999709	0.09600000000000009	1.0	non-native
2.8915029	0.6767102	0.04	-2.1189999999999998	36.70599999999996	-349.09999999999854	0.19299999999999962	0.0	non-native
1.7355758	0.5739554	0.01	-10.383	238.278	-745.5	0.5949999999999998	-1.0	non-native
1.4394976	0.4921611	0.01	-10.004999999999999	278.11699999999996	-1287.4000000000015	0.5800000000000001	-2.0	non-native
2.0227735	0.5910463	0.01	-11.292	283.254	-1359.5	0.6459999999999999	-2.0	non-native
1.8265465	0.5668979	0.03	-9.338999999999999	200.94799999999998	-2192.800000000003	0.6890000000000001	-1.0	non-native
2.1124001	0.6885638	0.03	-12.347	319.77599999999995	-669.8000000000029	0.9359999999999999	-1.0	non-native
2.6156895	0.7871237	0.01	-12.262	321.29499999999996	-1304.0	0.9079999999999995	-2.0	non-native
2.4727378	0.8286214	0.01	-11.604	334.961	-943.6999999999971	0.8649999999999993	-2.0	non-native
2.2901280	0.7222123	0.01	-12.738	353.84299999999996	-1024.0999999999985	0.798	-2.0	non-native
2.4624808	0.6674105	0.01	-11.638	348.39	-1373.0999999999985	0.609	-2.0	non-native
2.0688450	0.6866132	0.01	-13.628	430.9866	-1473.0	0.5739999999999998	-3.0	non-native
1.9302399	0.7393713	0.01	-13.009	472.22749999999996	-90.69999999999709	0.6999999999999993	-3.0	non-native
1.8040743	0.8464052	0.01	-11.328999999999999	442.0766	-1305.699999999997	0.4689999999999994	-3.0	non-native
1.5209354	0.8476275	0.01	-11.600999999999999	457.3377	-1029.5	0.20099999999999962	-3.0	non-native
2.4801538	0.9700237	0.01	-12.995	474.4364	-960.5	0.2909999999999995	-3.0	non-native
3.1328127	1.3918434	0.0	-14.905999999999999	490.845446	-2113.0	0.6929999999999996	-3.0	non-native
2.5218358	1.0253980	0.01	-13.248999999999999	334.054	-2327.9000000000015	-0.0470000000000006	-2.0	non-native
3.1665316	1.2235216	0.01	-13.075999999999999	301.932	-2160.0999999999985	0.25399999999999956	-1.0	non-native
3.0365112	1.3254049	0.01	-13.552	309.613	-2229.800000000003	0.45899999999999963	-1.0	non-native
3.1042299	1.0961221	0.01	-13.514999999999999	307.46	-2457.199999999997	0.19199999999999928	-1.0	non-native
3.5459437	1.1763645	0.01	-13.039	424.2582	-1178.199999999997	0.04800000000000004	-3.0	non-native
3.5805416	1.2259269	0.01	-10.812999999999999	399.0354	-1890.0999999999985	-0.16900000000000048	-3.0	non-native
0.5658177	0.4226072	0.05	-2.0589999999999993	-231.94799999999998	-1372.9000000000015	-0.06200000000000028	3.0	native
0.5408763	0.3746243	0.09	-0.14899999999999736	-280.51199999999994	-872.1000000000058	-0.008999999999999453	4.0	native
0.6691019	0.3566851	0.08	-0.41999999999999815	-226.23199999999997	-1427.4000000000015	0.001000000000000334	3.0	native
0.5637584	0.3646871	0.08	-2.039999999999999	3.5399999999999636	-777.5	-0.12099999999999955	1.0	native
0.7478385	0.3400871	0.07	-0.07499999999999929	64.65599999999995	-1458.0	-0.052999999999999936	-1.0	native
0.8597872	0.3854525	0.05	-1.251999999999999	-97.582	-2435.300000000003	-0.15200000000000014	1.0	native
0.5464680	0.3045054	0.07	-1.6289999999999978	-7.081000000000017	-3181.800000000003	-0.051000000000000156	-1.0	native
0.7560292	0.4064043	0.06	-1.8869999999999987	-97.803	-2907.5	-0.11299999999999955	1.0	native
0.5597891	0.3281799	0.07	-1.182999999999998	-13.322999999999979	-1152.4000000000015	-0.0019999999999997797	-1.0	native
0.7008603	0.3458327	0.03	-1.009999999999998	-39.835000000000036	-1890.4000000000015	-0.06700000000000017	0.0	native
0.5386177	0.3494828	0.06	-3.3599999999999994	56.85500000000002	-778.4000000000015	-0.06700000000000017	2.0	native
0.6752008	0.3589940	0.06	-1.1929999999999978	-26.80499999999995	-1306.300000000003	-0.10299999999999976	1.0	native
0.6820849	0.3862435	0.07	-1.626999999999999	-89.04999999999995	-1862.1000000000058	-0.03599999999999959	0.0	native
0.6877789	0.3805206	0.06	-1.1019999999999985	-146.95899999999995	-563.5	-0.07099999999999973	2.0	native
0.5825084	0.3621217	0.07	-1.7129999999999992	-237.92499999999995	23.099999999998545	-0.04899999999999949	1.0	native
0.6734131	0.3447564	0.08	-1.2159999999999993	-83.78200000000004	-2559.800000000003	-0.08399999999999963	1.0	native
0.5601400	0.3790816	0.03	-1.4959999999999987	-62.96900000000005	-472.1000000000058	-0.03200000000000003	2.0	native
0.4932646	0.3859628	0.05	-1.8299999999999983	25.58699999999999	-1569.0	-0.07099999999999973	0.0	native
0.6487486	0.3973508	0.05	-1.7009999999999987	-247.562	-1999.800000000003	-0.17799999999999994	2.0	native
0.7097644	0.3779800	0.05	-2.6789999999999985	-112.08399999999995	-1146.0	-0.03200000000000003	2.0	native
0.5237510	0.3764560	0.05	-2.836999999999998	-52.80600000000004	-1753.2000000000044	-0.03000000000000025	0.0	native
0.9443368	0.3590230	0.08	-0.8359999999999985	136.57899999999995	-1329.300000000003	-0.2610000000000001	-2.0	native
1.1415013	0.3788185	0.07	-2.0809999999999995	195.15800000000002	-1675.0	-0.2759999999999998	-1.0	native
0.9130107	0.3563888	0.05	-1.4179999999999993	233.05999999999995	-257.0	-0.2889999999999997	-2.0	native
0.9372134	0.3561471	0.07	-2.2829999999999995	201.40300000000002	-1677.0	-0.32699999999999996	-1.0	native
1.0037744	0.3665691	0.07	-2.1409999999999982	168.90700000000004	-1005.6000000000058	-0.37600000000000033	0.0	native
0.6882440	0.3061676	0.14	1.1610000000000014	-71.01400000000001	-1480.800000000003	-0.25	-1.0	native
0.4574537	0.4008167	0.13	-3.288999999999998	187.38099999999997	-2300.300000000003	-0.17799999999999994	-1.0	native
0.4477139	0.4094825	0.09	-4.238999999999999	389.63100000000003	-1460.5	-0.06899999999999995	-3.0	native
0.5506374	0.4043183	0.08	-4.150999999999998	343.842	-1203.5	-0.11000000000000032	-3.0	native
0.6270621	0.3857417	0.14	-5.429999999999998	379.91700000000003	-1016.0	0.04400000000000048	-3.0	native
0.4960932	0.3198146	0.12	-1.7579999999999991	281.116	-1471.5	-0.1559999999999997	-1.0	native
0.5605715	0.3856441	0.14	-3.458999999999998	312.615	-603.4000000000015	-0.18799999999999972	-1.0	native
0.6764572	0.3779398	0.11	-3.4829999999999988	159.95600000000002	-1879.9000000000015	-0.12399999999999967	-2.0	native
0.4554154	0.3344395	0.16	-2.051999999999998	44.46600000000001	-1532.9000000000015	-0.22999999999999954	-1.0	native
0.6073854	0.3472927	0.14	-1.9049999999999994	338.397	-2063.100000000006	-0.13100000000000023	-4.0	native
0.6095145	0.3859667	0.17	-3.0959999999999983	295.866	-1592.5	-0.22499999999999964	-3.0	native
0.6091338	0.3531313	0.2	-2.647999999999998	358.549	-931.3000000000029	-0.18599999999999994	-3.0	native
0.4777448	0.3563469	0.1	-2.6739999999999995	251.70999999999998	-1684.9000000000015	-0.22199999999999953	-4.0	native
0.6199310	0.3417700	0.1	-3.416999999999998	294.813	-971.5	-0.16300000000000026	-5.0	native
0.7149153	0.3399054	0.06	-3.4209999999999994	369.968	-1022.0	-0.21199999999999974	-3.0	native
0.7451591	0.3115966	0.14	-3.1599999999999984	420.953	-512.3000000000029	-0.14999999999999947	-4.0	native
3.3405793	1.2411028	0.0	-17.523	416.49799999999993	-1155.199999999997	1.1870000000000003	-3.0	non-native
3.5264168	1.3537629	0.0	-16.909000000000002	356.063	-1604.0999999999985	1.4610000000000003	-2.0	non-native
3.2889783	1.3592328	0.0	-17.347	373.164	-645.0	1.702	-2.0	non-native
3.8069644	1.4086930	0.0	-17.44	371.53999999999996	-289.59999999999854	1.3780000000000001	-3.0	non-native
3.9933836	1.2485939	0.0	-16.991	343.91999999999996	-1763.699999999997	0.4249999999999998	-3.0	non-native
4.1092567	1.4300373	0.0	-18.425	512.861	-2390.399999999994	0.6499999999999995	-4.0	non-native
4.5489631	1.4950033	0.0	-14.675	319.1139999999999	-1335.3999999999942	-0.03200000000000003	-3.0	non-native
4.9017239	1.6668906	0.0	-12.402000000000001	175.38399999999996	-1572.0	0.17799999999999994	-1.0	non-native
4.7068419	1.6171533	0.0	-11.959000000000001	79.24999999999994	-1335.5999999999985	0.3810000000000002	1.0	non-native
4.6834488	1.6188028	0.0	-11.685000000000002	151.12699999999995	-1379.7999999999956	0.08099999999999952	0.0	non-native
4.6584401	1.5075068	0.0	-11.369000000000002	93.22299999999996	-1486.0	0.03500000000000014	-2.0	non-native
4.4476023	1.4136275	0.0	-12.117	110.36299999999994	52.900000000001455	0.024999999999999467	-2.0	non-native
4.4915042	1.4407951	0.0	-12.289000000000001	201.95599999999996	-676.3999999999942	0.07099999999999973	-2.0	non-native
4.6013927	1.4611236	0.0	-12.512	319.2009999999999	-1223.199999999997	-0.17900000000000027	-3.0	non-native
4.3243017	1.4083695	0.0	-11.73	252.20499999999993	-1311.0999999999985	-0.1589999999999998	-3.0	non-native
4.2996368	1.2964184	0.0	-12.918000000000001	262.43499999999995	-815.0999999999985	-0.3380000000000001	-2.0	non-native
4.2776098	1.3981805	0.0	-11.343	220.85499999999996	-545.6999999999971	-0.01499999999999968	-3.0	non-native
4.4133968	1.4472266	0.0	-11.714000000000002	79.24299999999994	-1168.3999999999942	-0.027000000000000135	-1.0	non-native
3.9990690	1.3103384	0.0	-11.828000000000001	82.47999999999996	-93.89999999999418	-0.014000000000000234	-2.0	non-native
4.2066922	1.2991253	0.0	-11.207	126.89799999999997	291.5	-0.1479999999999997	-1.0	non-native
4.5562115	1.5155178	0.0	-11.772000000000002	278.31899999999996	-132.39999999999418	-0.1509999999999998	-3.0	non-native
2.3869424	0.5904789	0.05	-6.954000000000001	-258.8850000000001	394.1000000000058	0.28500000000000014	2.0	non-native
2.6162567	0.5740989	0.01	-8.031	-273.20900000000006	1004.5	0.21199999999999974	4.0	non-native
2.7114182	0.5707735	0.0	-6.520000000000001	-231.31100000000004	-466.79999999999563	0.038000000000000256	4.0	non-native
2.3563569	0.5857636	0.02	-7.819000000000001	-210.97000000000003	-507.3999999999942	0.2989999999999995	3.0	non-native
2.9517572	0.6760396	0.01	-7.839	-103.64100000000008	-1076.5	0.32200000000000006	0.0	non-native
2.3157411	0.6063039	0.0	-7.892000000000001	30.987999999999943	-467.8999999999942	0.34799999999999986	0.0	non-native
2.7033563	0.6521805	0.01	-8.012	-107.83000000000004	-885.8999999999942	0.1849999999999996	2.0	non-native
1.9373053	0.5537012	0.01	-8.134000000000002	-29.860000000000014	-338.3999999999942	0.4169999999999998	2.0	non-native
2.3335657	0.5833050	0.02	-8.185	-119.25400000000002	287.20000000000437	0.31700000000000017	2.0	non-native
2.6680849	0.6397377	0.02	-9.122000000000002	-253.3420000000001	478.40000000000146	0.19500000000000028	3.0	non-native
2.3510654	0.6538703	0.02	-8.938	-149.97000000000003	154.8000000000029	0.12899999999999956	1.0	non-native
2.8756566	0.6540297	0.01	-7.721000000000002	-139.18400000000008	-614.1999999999971	0.07800000000000029	1.0	non-native
2.6882341	0.6583076	0.01	-8.712000000000002	-87.9960000000001	-461.79999999999563	0.19899999999999984	2.0	non-native
2.2339015	0.6412869	0.04	-9.154000000000002	34.41999999999996	-1681.7999999999956	0.27200000000000024	2.0	non-native
2.1393323	0.5695605	0.0	-7.498000000000001	-91.92200000000003	-73.09999999999854	0.28800000000000026	3.0	non-native
2.1294196	0.6170141	0.0	-7.48	-118.08200000000011	1069.5	0.28000000000000025	2.0	non-native
2.8412483	0.6446240	0.01	-9.023000000000001	-50.4430000000001	690.9000000000015	0.2789999999999999	1.0	non-native
2.7409546	0.6425070	0.0	-8.671000000000001	45.156999999999925	-1094.699999999997	0.20199999999999996	-1.0	non-native
2.4188898	0.6100484	0.01	-7.349000000000002	21.83099999999996	-151.29999999999563	0.33999999999999986	0.0	non-native
1.9328226	0.5934944	0.0	-9.921000000000001	72.59999999999997	-1228.8999999999942	0.31700000000000017	0.0	non-native
2.4386380	0.5861868	0.0	-9.272000000000002	96.44199999999995	-1556.5	0.3200000000000003	0.0	non-native
0.4487006	0.2075833	0.12	0.0519999999999996	101.37400000000002	-95.69999999999709	0.0030000000000001137	-3.0	native
0.5267185	0.2309548	0.09	-1.7360000000000007	115.92200000000003	-403.6999999999971	-0.0029999999999996696	-4.0	native
0.5329819	0.2296989	0.1	-1.9979999999999993	149.60600000000005	259.3000000000029	-0.005999999999999783	-3.0	native
0.6187519	0.2571217	0.13	-0.8300000000000001	137.84700000000004	262.7000000000007	-0.029999999999999805	-3.0	native
0.6943944	0.2886250	0.09	-1.8089999999999993	92.70400000000001	335.0	-0.0479999999999996	-3.0	native
0.7662245	0.3031170	0.12	-2.872	130.70500000000004	-542.2999999999993	-0.008000000000000007	-3.0	native
0.6462923	0.2875994	0.09	-2.196999999999999	131.60000000000002	645.6000000000022	-0.07199999999999962	-4.0	native
0.5985944	0.2660592	0.14	-1.0649999999999995	24.39300000000003	557.6000000000022	-0.05799999999999983	-2.0	native
0.6687317	0.2893161	0.13	-1.6739999999999995	58.795000000000016	-343.1999999999971	-0.004999999999999893	-1.0	native
0.8090734	0.2435775	0.14	-0.7210000000000001	136.12100000000004	-101.5	-0.017999999999999794	-4.0	native
0.8174850	0.2596388	0.09	-2.3309999999999995	177.538	-446.0	0.038000000000000256	-4.0	native
0.8507761	0.2293976	0.15	0.5039999999999996	71.34700000000004	-710.7999999999993	-0.008999999999999897	-1.0	native
1.0148203	0.2880368	0.12	-2.7590000000000003	95.06400000000002	-637.7999999999993	0.02100000000000035	-3.0	native
0.9552494	0.2871777	0.09	-3.055999999999999	161.84500000000003	-552.2999999999993	0.04300000000000015	-4.0	native
0.9307305	0.2863579	0.1	-2.7829999999999995	158.81100000000004	-1210.5999999999985	0.06000000000000005	-4.0	native
1.0060681	0.2397981	0.1	-3.4670000000000005	169.12600000000003	-362.8999999999978	0.037000000000000366	-4.0	native
1.2629359	0.3340324	0.08	-1.3290000000000006	133.889	-1322.5	-0.016000000000000014	-4.0	native
0.9661165	0.2688263	0.11	-1.971	137.348	-272.3999999999978	-0.029999999999999805	-3.0	native
0.7837560	0.2738746	0.1	-3.1099999999999994	199.24800000000005	-710.5999999999985	0.07100000000000017	-5.0	native
0.6258219	0.2661732	0.11	-2.9380000000000006	168.36	-930.8999999999978	-0.02499999999999991	-4.0	native
0.8609247	0.2758979	0.13	-2.715	167.17900000000003	-282.6999999999971	-0.05899999999999972	-4.0	native
0.4818114	0.2276980	0.16	-1.1259999999999994	135.514	-890.0999999999985	-0.07499999999999973	-4.0	native
0.4945092	0.2567635	0.12	-1.218	128.82200000000006	-797.1999999999971	-0.03299999999999992	-4.0	native
0.5257369	0.2655793	0.14	-3.180999999999999	166.09700000000004	-674.5	-0.01499999999999968	-6.0	native
0.4931202	0.2406887	0.08	-1.721	241.11200000000002	-831.0999999999985	-0.07199999999999962	-6.0	native
0.5015496	0.2570048	0.07	-3.7040000000000006	303.415	-786.8999999999978	-0.009999999999999787	-6.0	native
0.4604017	0.2259547	0.07	-1.9380000000000006	225.82000000000005	-1094.2999999999993	-0.055999999999999606	-6.0	native
0.4155835	0.2278632	0.11	-1.8219999999999992	200.68200000000002	-525.7999999999993	-0.018999999999999684	-4.0	native
0.4499061	0.2456324	0.08	-3.096	126.99600000000004	-1064.7999999999993	-0.05799999999999983	-3.0	native
0.4879938	0.2561513	0.07	-3.6560000000000006	256.06300000000005	-1314.0	-0.0349999999999997	-6.0	native
0.4808514	0.2483205	0.1	-2.9350000000000005	219.20000000000005	-815.2999999999993	-0.052999999999999936	-5.0	native
0.4251075	0.2497643	0.07	-2.3979999999999997	227.77500000000003	-866.6999999999971	0.0030000000000001137	-6.0	native
0.4745713	0.2437205	0.09	-2.9610000000000003	157.68400000000003	-771.2999999999993	-0.06699999999999973	-4.0	native
0.4475640	0.2459709	0.11	-3.2270000000000003	272.519	-915.1999999999971	0.0030000000000001137	-6.0	native
0.4721694	0.2301181	0.1	-4.140000000000001	329.333	-363.0	0.08400000000000007	-7.0	native
0.4266222	0.2593676	0.05	-3.7940000000000005	183.58000000000004	630.7000000000007	-0.0040000000000000036	-3.0	native
0.5214905	0.2511574	0.11	-3.875	246.00700000000006	-52.099999999998545	0.06100000000000039	-5.0	native
0.5166634	0.2673181	0.12	-4.459	307.84800000000007	-509.59999999999854	0.051000000000000156	-6.0	native
0.6025845	0.2726690	0.05	-6.676	358.59400000000005	-500.7999999999993	0.0990000000000002	-7.0	native
0.7795928	0.3588502	0.05	-6.961	334.84200000000004	-901.0999999999985	0.12300000000000022	-6.0	native
0.7783763	0.3300727	0.09	-5.327999999999999	327.21900000000005	-252.89999999999782	0.02100000000000035	-7.0	native
1.0887856	0.4417014	0.12	-3.8089999999999993	225.51200000000006	159.3000000000029	-0.07499999999999973	-6.0	native
0.6309732	0.1794259	0.34	2.202	-100.77600000000007	691.0	-0.17500000000000027	6.0	non-native
0.7974212	0.2003058	0.34	0.5600000000000005	-29.659000000000106	130.60000000000218	-0.15700000000000003	3.0	non-native
0.8744810	0.1906889	0.23	5.0969999999999995	-198.4720000000001	1564.6000000000022	-0.2749999999999999	6.0	non-native
0.8606390	0.1819008	0.29	5.377999999999998	-335.20500000000004	1372.9000000000015	-0.30600000000000005	6.0	non-native
0.8476030	0.1903665	0.23	2.7889999999999997	-155.60500000000002	825.5	-0.238	3.0	non-native
0.8762847	0.1781851	0.25	3.1820000000000004	-157.274	432.7999999999993	-0.258	5.0	non-native
0.8578613	0.1718428	0.25	2.3130000000000006	-113.77600000000007	757.7999999999993	-0.2490000000000001	4.0	non-native
0.8575087	0.1796441	0.22	2.1830000000000016	-119.14600000000007	1390.0	-0.26800000000000024	2.0	non-native
0.8320886	0.2085581	0.24	2.8139999999999983	-135.45000000000005	1101.1000000000022	-0.2509999999999999	4.0	non-native
0.8574347	0.1777354	0.25	3.635	-225.42600000000004	942.2999999999993	-0.2280000000000002	5.0	non-native
0.8905123	0.1822731	0.28	1.2959999999999994	-154.4290000000001	1369.1000000000022	-0.23899999999999988	1.0	non-native
0.8756343	0.2023581	0.21	1.9000000000000004	-156.65600000000006	1522.7999999999993	-0.22299999999999986	2.0	non-native
0.8478575	0.1897641	0.15	1.4100000000000001	-147.57400000000007	847.6000000000022	-0.22199999999999998	3.0	non-native
0.8850916	0.2310014	0.2	1.0359999999999996	-186.08400000000006	1297.0	-0.23399999999999999	5.0	non-native
0.9112497	0.2208558	0.22	1.6390000000000011	-198.85000000000002	1067.7000000000007	-0.23399999999999999	4.0	non-native
0.9267351	0.2666053	0.21	-2.346	-128.18100000000004	728.2999999999993	-0.08700000000000019	3.0	non-native
0.9671048	0.2444943	0.2	-0.7119999999999997	-144.4040000000001	948.9000000000015	-0.13600000000000012	4.0	non-native
0.9372709	0.2163000	0.23	0.7230000000000008	-162.34300000000007	1070.0	-0.17600000000000016	3.0	non-native
0.9446670	0.2505419	0.17	-2.5630000000000006	-117.43000000000006	883.7999999999993	-0.11699999999999999	3.0	non-native
1.1018422	0.2649709	0.17	-2.436	19.934999999999945	238.79999999999927	-0.137	3.0	non-native
1.1475493	0.2674291	0.22	-3.116999999999999	4.086999999999989	853.1000000000022	-0.1459999999999999	2.0	non-native
0.3597637	0.1718233	0.24	-0.9149999999999991	7.31899999999996	-205.70000000000073	-0.08000000000000007	1.0	non-native
0.5284787	0.1805688	0.33	-1.2650000000000006	73.94699999999995	554.7999999999993	-0.16300000000000026	1.0	non-native
0.7174485	0.1625699	0.26	-0.7300000000000004	68.82399999999996	-404.2000000000007	-0.2549999999999999	0.0	non-native
0.4677144	0.1750943	0.3	-1.1850000000000005	112.80199999999996	-387.5	-0.09600000000000009	1.0	non-native
0.5778275	0.1723093	0.25	-0.11400000000000077	55.410999999999945	-574.5999999999985	-0.16700000000000026	0.0	non-native
0.6658450	0.1856994	0.29	0.2560000000000002	27.959999999999923	-179.79999999999927	-0.22100000000000009	1.0	non-native
0.5696214	0.1691593	0.3	-0.21000000000000085	30.06699999999995	-239.59999999999854	-0.19399999999999995	1.0	non-native
0.6615487	0.1736358	0.25	0.6029999999999998	96.88899999999995	-233.5	-0.21700000000000008	1.0	non-native
0.5905998	0.1886621	0.32	0.016000000000000014	83.22899999999993	-335.7999999999993	-0.16199999999999992	2.0	non-native
0.6436855	0.1834235	0.3	-0.35999999999999943	82.68199999999996	349.2000000000007	-0.18500000000000005	0.0	non-native
0.7067462	0.1587413	0.37	0.2919999999999998	-11.662000000000035	228.5	-0.23099999999999987	3.0	non-native
0.5851842	0.1789436	0.36	-0.8059999999999992	62.039999999999964	-473.09999999999854	-0.15100000000000025	0.0	non-native
0.4916507	0.1745624	0.26	-0.577	59.00299999999993	-17.0	-0.12700000000000022	-1.0	non-native
0.5554351	0.1704368	0.28	-1.2260000000000009	118.17599999999993	-338.0	-0.16000000000000014	2.0	non-native
0.4885187	0.1713187	0.28	-0.7889999999999997	81.59799999999996	1046.4000000000015	-0.16000000000000014	-1.0	non-native
0.4613837	0.1599702	0.31	-1.1310000000000002	100.12399999999997	330.1000000000022	-0.1379999999999999	1.0	non-native
0.4990247	0.1718843	0.27	-1.9179999999999993	84.88499999999993	65.90000000000146	-0.13100000000000023	1.0	non-native
0.5641130	0.1722770	0.34	-0.16900000000000048	31.209999999999923	893.9000000000015	-0.19099999999999984	1.0	non-native
0.5789257	0.1636515	0.31	-0.22799999999999976	-16.923000000000002	414.2000000000007	-0.18599999999999994	2.0	non-native
0.6941536	0.1861329	0.29	1.604000000000001	-51.20500000000004	849.7999999999993	-0.2280000000000002	2.0	non-native
0.5668415	0.1871081	0.31	-0.9329999999999998	64.76799999999997	447.0	-0.13100000000000023	1.0	non-native
1.0467042	0.3136056	0.29	1.1239999999999988	-43.875	-140.79999999999927	-0.07099999999999973	1.0	native
0.9770901	0.2946013	0.32	1.9949999999999992	-75.96000000000004	-1005.2999999999993	-0.08499999999999996	1.0	native
1.0325954	0.3066530	0.34	2.333999999999998	-116.20799999999997	-1345.7999999999993	-0.12199999999999989	2.0	native
1.1888698	0.4001134	0.33	2.5890000000000004	-126.16099999999994	-2244.399999999998	-0.04899999999999993	2.0	native
1.1006014	0.3399802	0.34	1.3919999999999995	-58.22399999999993	-692.0	-0.06999999999999984	2.0	native
1.1659592	0.4079423	0.35	1.443999999999999	-58.375999999999976	-522.0	-0.042999999999999705	0.0	native
1.1270709	0.4014845	0.32	1.758000000000001	-96.63999999999999	-1057.0	-0.053999999999999826	3.0	native
1.0907507	0.3599446	0.41	1.7379999999999978	-137.11299999999994	-1328.199999999997	-0.07499999999999973	3.0	native
1.1474354	0.3949932	0.31	2.1579999999999995	-123.94899999999996	-969.0999999999985	-0.0389999999999997	6.0	native
1.1735617	0.3931175	0.37	2.333999999999998	-93.34699999999998	-422.6999999999971	-0.06499999999999995	4.0	native
1.1873164	0.3924094	0.36	2.7059999999999977	-94.43700000000001	-894.0	-0.1259999999999999	1.0	native
1.1412727	0.3507081	0.45	1.8330000000000002	-76.53499999999997	-1548.5999999999985	-0.07399999999999984	1.0	native
1.1546379	0.4012838	0.32	2.0660000000000007	-113.08299999999997	-624.3999999999978	-0.06099999999999994	2.0	native
1.1461084	0.3536668	0.35	1.6629999999999985	-120.52599999999995	-768.7999999999993	-0.15399999999999991	3.0	native
1.1318603	0.3615990	0.35	1.2569999999999997	-135.95100000000002	-1497.0999999999985	-0.11399999999999988	1.0	native
1.1391194	0.3750238	0.39	2.8680000000000003	-222.37699999999995	-1161.699999999997	-0.09999999999999964	4.0	native
1.1333086	0.3850472	0.36	1.58	-154.606	-1259.199999999997	-0.08699999999999974	0.0	native
1.0922066	0.3905191	0.28	1.6419999999999977	-153.82100000000003	-867.0	-0.09099999999999975	2.0	native
1.1976546	0.3936790	0.25	2.708999999999998	-180.212	-1115.3999999999978	-0.07199999999999962	4.0	native
1.1487184	0.3845361	0.33	3.074	-237.66499999999996	-827.7999999999993	-0.10799999999999965	5.0	native
1.1367490	0.3853233	0.26	2.685999999999998	-188.00099999999998	-1351.2999999999993	-0.09199999999999964	5.0	native
1.2156554	0.4636779	0.09	-4.856	364.793	-2500.7999999999993	0.2290000000000001	-5.0	native
1.2302593	0.4845506	0.12	-4.897	339.983	-2696.699999999997	0.2530000000000001	-5.0	native
0.8941492	0.3713266	0.1	-5.5390000000000015	360.736	-1750.8999999999978	0.30900000000000016	-5.0	native
0.9837711	0.3666463	0.09	-4.174000000000001	339.79200000000003	-1582.7999999999993	0.274	-5.0	native
0.8783723	0.3995507	0.07	-4.131	358.574	-2381.399999999998	0.3200000000000003	-5.0	native
1.0176038	0.4221392	0.09	-4.924000000000001	374.201	-2418.0999999999985	0.28300000000000036	-6.0	native
1.1790415	0.3961901	0.1	-5.284000000000001	382.043	-2382.399999999998	0.3380000000000001	-6.0	native
1.5124259	0.4690565	0.09	-5.674000000000001	358.447	-3167.899999999998	0.3450000000000002	-7.0	native
1.0727524	0.3552496	0.1	-3.450000000000001	327.06100000000004	-2968.0999999999985	0.19600000000000017	-6.0	native
1.3962656	0.4834310	0.1	-6.138	415.03600000000006	-2079.2999999999993	0.5620000000000003	-6.0	native
0.9427689	0.3402414	0.06	-3.668000000000001	336.706	-1157.0999999999985	0.25500000000000034	-7.0	native
1.0478802	0.4203233	0.06	-4.219000000000001	345.83000000000004	-1726.2999999999993	0.6110000000000002	-6.0	native
1.0965633	0.3767144	0.08	-5.143000000000001	352.029	-2557.7999999999993	0.5230000000000001	-6.0	native
0.9809607	0.3719353	0.12	-3.572000000000001	326.03000000000003	-3501.5999999999985	0.5550000000000002	-6.0	native
0.8644360	0.3912975	0.12	-3.542	269.69100000000003	-2391.899999999998	0.5820000000000003	-6.0	native
0.9287371	0.3981088	0.08	-3.120000000000001	347.81500000000005	-1894.0	0.5610000000000004	-7.0	native
0.8296184	0.3602580	0.08	-4.739000000000001	331.314	-2517.5999999999985	0.5820000000000003	-6.0	native
0.8630364	0.3606165	0.13	-4.079000000000001	340.73800000000006	-3053.899999999998	0.532	-7.0	native
1.0948304	0.4310420	0.1	-3.130000000000001	335.831	-2327.2999999999993	0.6100000000000003	-7.0	native
0.9486429	0.3913078	0.08	-1.620000000000001	261.529	-3451.5999999999985	0.5910000000000002	-5.0	native
0.8889846	0.3488719	0.07	-2.077	227.344	-2933.0	0.42600000000000016	-5.0	native
1.2505114	0.4517307	0.02	0.17099999999999937	-48.863	-62.099999999998545	-0.08299999999999974	4.0	non-native
1.2852966	0.4587002	0.02	0.5250000000000004	-63.36500000000001	-182.6999999999971	-0.1479999999999997	5.0	non-native
1.1738594	0.4360845	0.04	-3.356	25.99799999999999	114.90000000000146	0.04500000000000037	3.0	non-native
1.2246065	0.4484516	0.02	-1.0299999999999994	-27.24799999999999	-481.6999999999971	-0.08899999999999997	4.0	non-native
1.1626687	0.4391419	0.01	-2.1129999999999995	70.86000000000001	-641.7999999999993	-0.06499999999999995	1.0	non-native
1.0780660	0.4650479	0.02	-3.273999999999999	43.728999999999985	-633.6999999999971	-0.008000000000000007	2.0	non-native
1.1340818	0.4822329	0.0	-3.850999999999999	143.578	-1625.5999999999985	0.017000000000000348	2.0	non-native
1.1370146	0.4846415	0.02	-4.07	55.17700000000002	-354.7999999999993	0.0040000000000000036	1.0	non-native
1.1112149	0.4463338	0.04	-3.6959999999999997	61.466999999999985	-412.1999999999971	0.03100000000000014	1.0	non-native
1.0165937	0.4542052	0.02	-4.91	39.48900000000003	-891.6999999999971	0.1280000000000001	4.0	non-native
1.1408000	0.5165384	0.0	-2.9830000000000005	29.30400000000003	-842.8999999999978	0.04600000000000026	2.0	non-native
1.1484909	0.5523136	0.01	-3.255000000000001	2.961999999999989	-267.6999999999971	0.018000000000000238	3.0	non-native
1.3258171	0.5639518	0.02	-1.834999999999999	-10.889999999999986	-148.59999999999854	-0.11399999999999988	3.0	non-native
1.1316473	0.4863879	0.0	-3.51	15.680999999999983	-1060.0	-0.03399999999999981	2.0	non-native
1.1532931	0.4860762	0.01	-2.209999999999999	17.028999999999996	-307.6999999999971	-0.07199999999999962	2.0	non-native
1.1551061	0.5411636	0.0	-1.7460000000000004	-2.5639999999999645	-141.79999999999927	-0.05899999999999972	3.0	non-native
1.2048074	0.4900053	0.0	-2.7959999999999994	61.61900000000003	-811.2999999999993	0.04100000000000037	2.0	non-native
1.1893566	0.4582964	0.01	-2.0519999999999996	37.382000000000005	-889.2999999999993	0.02400000000000002	3.0	non-native
1.2772343	0.4899672	0.01	-0.6449999999999996	57.53000000000003	-762.2999999999993	-0.08299999999999974	3.0	non-native
1.2236590	0.4624412	0.01	-2.8130000000000006	49.138000000000034	-947.5999999999985	0.02200000000000024	3.0	non-native
1.1877179	0.4678939	0.0	-2.4410000000000007	84.214	-241.29999999999927	0.0040000000000000036	3.0	non-native
1.0298721	0.3342107	0.01	-5.932	234.77100000000002	-186.6999999999971	0.3560000000000003	-1.0	non-native
0.6842412	0.2967421	0.02	-4.807	213.86	-1052.5999999999985	0.2070000000000003	0.0	non-native
1.0773926	0.3411880	0.07	-4.5809999999999995	199.49200000000002	-446.7999999999993	0.2360000000000002	-1.0	non-native
0.9802244	0.3122101	0.04	-4.997999999999999	169.02	-497.0	0.09100000000000019	0.0	non-native
1.1221967	0.3344734	0.07	-2.2539999999999996	31.276999999999987	-695.7999999999993	0.07000000000000028	1.0	non-native
1.1555979	0.3269324	0.07	-2.2409999999999997	45.92099999999999	-720.6999999999971	0.08499999999999996	1.0	non-native
1.3376199	0.3567620	0.07	-2.0679999999999996	28.595000000000027	-1288.0999999999985	0.08099999999999996	3.0	non-native
1.4197754	0.3742077	0.06	-2.612	27.052999999999997	-1070.2999999999993	0.15100000000000025	1.0	non-native
1.2871670	0.3439482	0.04	-2.3810000000000002	41.07499999999999	-1546.699999999997	0.10499999999999998	1.0	non-native
0.9305538	0.3088757	0.03	-4.821	130.108	-1830.2999999999993	0.2200000000000002	0.0	non-native
0.6738186	0.2952336	0.07	-4.390000000000001	115.078	-774.0	0.27	-1.0	non-native
0.5981019	0.2901856	0.05	-3.5340000000000007	178.681	-225.0	0.22599999999999998	-1.0	non-native
0.7436180	0.3193389	0.08	-3.818999999999999	160.491	-1527.3999999999978	0.29100000000000037	0.0	non-native
1.0461485	0.3808272	0.03	-3.1959999999999997	84.005	-800.0999999999985	0.30200000000000005	2.0	non-native
0.8030822	0.3025588	0.07	-4.231999999999999	96.77500000000003	-1148.7999999999993	0.26900000000000013	1.0	non-native
0.7766724	0.3289447	0.02	-6.075	244.37800000000001	-804.8999999999978	0.3520000000000003	-1.0	non-native
0.6323393	0.3272863	0.06	-4.285	229.523	-1409.8999999999978	0.33000000000000007	-1.0	non-native
0.9269524	0.2927401	0.06	-3.8729999999999993	183.45000000000002	-1199.0	0.16100000000000003	-1.0	non-native
0.9399890	0.2758825	0.08	-5.7829999999999995	241.66500000000002	-1713.7999999999993	0.2030000000000003	-1.0	non-native
1.0596302	0.3059638	0.05	-5.5280000000000005	241.7	-1471.199999999997	0.22999999999999998	-1.0	non-native
0.9289715	0.2731829	0.05	-5.333	201.084	-1954.5	0.0900000000000003	-1.0	non-native
0.7413810	0.1816417	0.41	1.1780000000000008	-58.91399999999999	-110.89999999999782	0.03000000000000025	-1.0	native
0.6189564	0.1707162	0.5	1.4690000000000012	-24.76400000000001	25.900000000001455	-0.0019999999999997797	-1.0	native
0.6652389	0.1691479	0.45	2.4540000000000006	-66.76300000000003	-155.59999999999854	-0.05799999999999983	0.0	native
0.7448992	0.1575062	0.46	1.279	-53.71199999999999	-273.7999999999993	-0.018999999999999684	-2.0	native
0.6202524	0.1510724	0.46	0.6230000000000011	-41.81200000000001	-195.20000000000073	-0.040999999999999925	-1.0	native
0.6858910	0.1555217	0.47	2.2590000000000003	-43.319999999999936	19.299999999999272	-0.06899999999999995	-1.0	native
0.6796708	0.1810185	0.46	2.9640000000000004	-77.61299999999994	499.0	-0.017999999999999794	-3.0	native
0.6582860	0.1623649	0.42	1.857000000000001	-85.56200000000001	544.1000000000022	-0.07699999999999996	0.0	native
0.6482345	0.1742544	0.41	1.979000000000001	-70.18299999999999	-467.0	-0.008000000000000007	0.0	native
0.7937915	0.1923109	0.56	1.5340000000000007	-58.747999999999934	157.10000000000218	0.0030000000000001137	-1.0	native
0.6848395	0.1821658	0.51	1.809000000000001	-71.48699999999997	-534.7000000000007	-0.02499999999999991	-1.0	native
0.6634110	0.1760105	0.4	1.2539999999999996	-86.45899999999995	-48.599999999998545	-0.042999999999999705	1.0	native
0.6649294	0.1714050	0.43	2.1690000000000005	-64.52099999999996	-389.0	0.002000000000000224	-1.0	native
0.6967753	0.1811461	0.44	2.088000000000001	-66.59699999999998	-652.5999999999985	-0.054999999999999716	-1.0	native
0.6232288	0.1645370	0.44	1.9589999999999996	-47.543000000000006	-384.8999999999978	-0.04999999999999982	-2.0	native
0.6236227	0.1955776	0.44	1.2420000000000009	-51.64199999999994	-136.5	-0.0019999999999997797	-1.0	native
0.6906056	0.1641536	0.41	2.7460000000000004	-10.780999999999949	-545.7000000000007	-0.10499999999999998	-1.0	native
0.7067454	0.1956850	0.41	1.2270000000000003	-14.684999999999945	-705.0	0.0129999999999999	-1.0	native
0.7060961	0.1647108	0.4	1.766	-35.35699999999997	174.70000000000073	-0.03799999999999981	-1.0	native
0.6785485	0.1704802	0.4	2.4109999999999996	-61.009000000000015	-353.2999999999993	-0.008000000000000007	-2.0	native
0.5909404	0.1775063	0.42	1.8260000000000005	-103.601	212.10000000000218	0.03699999999999992	-1.0	native
0.6233634	0.1571772	0.47	1.939	32.96100000000001	-531.0	0.028000000000000025	-2.0	native
0.7622949	0.1685640	0.38	2.6420000000000012	-220.10900000000004	-620.8999999999978	0.01100000000000012	1.0	native
0.7382165	0.1718812	0.43	1.561	-76.01099999999997	-277.7999999999993	0.03400000000000025	0.0	native
0.8549066	0.1518523	0.34	2.0060000000000002	-49.96100000000001	-235.5	-0.0349999999999997	0.0	native
0.7552788	0.1677147	0.38	1.4730000000000008	-82.33399999999995	-114.20000000000073	0.02499999999999991	-2.0	native
0.7559520	0.1456579	0.39	1.418000000000001	-62.33299999999997	-166.20000000000073	-0.06199999999999983	0.0	native
0.5486381	0.1472334	0.35	1.713000000000001	35.28200000000004	-774.2000000000007	0.051000000000000156	-2.0	native
0.4976640	0.1468839	0.44	2.2829999999999995	-78.65200000000004	-421.59999999999854	-0.0009999999999998899	0.0	native
0.6801122	0.1567598	0.51	2.2360000000000007	-92.12299999999993	-358.09999999999854	0.04700000000000015	-1.0	native
0.7802488	0.1640400	0.47	0.5709999999999997	11.758000000000038	-674.0999999999985	0.026000000000000245	-1.0	native
0.7759440	0.1567017	0.48	2.7910000000000004	-209.389	-782.2000000000007	-0.009999999999999787	0.0	native
0.4419825	0.1343435	0.44	1.668000000000001	-35.00599999999997	-142.09999999999854	0.02400000000000002	-1.0	native
0.3773208	0.1387808	0.43	2.885	-83.67999999999995	-274.5	-0.06299999999999972	0.0	native
0.3654509	0.1595653	0.48	1.3960000000000008	-68.37800000000004	132.10000000000218	0.0	-1.0	native
0.3967582	0.1511803	0.45	2.485000000000001	-101.88300000000004	284.2999999999993	-0.03600000000000003	0.0	native
0.5812755	0.1611795	0.45	0.5080000000000009	-11.317000000000007	124.90000000000146	0.027000000000000135	-2.0	native
0.9117646	0.1910785	0.41	0.4169999999999998	10.624000000000024	-433.8999999999978	-0.06699999999999973	-2.0	native
0.9662747	0.2158517	0.44	0.8849999999999998	-25.879999999999995	15.400000000001455	-0.04800000000000004	-3.0	native
1.0899903	0.2129235	0.52	0.8230000000000004	-75.12699999999995	-2.7000000000007276	-0.04999999999999982	0.0	native
1.0888362	0.2398095	0.48	3.3160000000000007	-95.14800000000002	6.700000000000728	-0.19799999999999995	0.0	native
0.9595202	0.2036865	0.49	3.171000000000001	-77.56200000000001	287.0	-0.14500000000000002	-1.0	native
1.3780520	0.4690597	0.01	-6.252999999999999	228.55200000000002	-1989.4000000000015	0.258	-1.0	non-native
1.1197062	0.3827703	0.01	-7.1739999999999995	125.18300000000002	-2158.100000000002	0.23099999999999987	0.0	non-native
1.3689872	0.4373569	0.01	-7.289	190.407	-1857.4000000000015	0.3729999999999998	-1.0	non-native
1.3346823	0.4448468	0.01	-6.967999999999999	40.97700000000003	-823.5	0.22199999999999998	3.0	non-native
1.0942460	0.3890731	0.02	-5.637	57.920000000000016	-1371.7000000000007	0.17899999999999983	2.0	non-native
1.2306073	0.4126578	0.04	-5.215	87.03000000000003	-1884.2999999999993	0.07900000000000018	1.0	non-native
1.3430480	0.4546357	0.01	-6.621999999999999	72.71800000000002	-2605.2999999999993	0.2909999999999999	1.0	non-native
1.4030288	0.4748421	0.03	-6.6339999999999995	99.19100000000003	-1602.5	0.30699999999999994	-1.0	non-native
1.1743486	0.4442243	0.04	-4.670999999999999	45.49799999999999	-1207.1000000000022	0.20400000000000018	-1.0	non-native
1.0483713	0.3731527	0.02	-3.5439999999999987	-135.90500000000003	-1382.2999999999993	-0.028999999999999915	4.0	non-native
1.0861235	0.3382244	0.04	-3.8329999999999984	-112.86000000000001	-1436.4000000000015	0.039000000000000146	4.0	non-native
1.2016573	0.3663043	0.04	-3.7779999999999987	-128.166	-1699.5	-0.029999999999999805	3.0	non-native
1.2274657	0.4213369	0.02	-5.9879999999999995	48.468999999999994	-1567.6000000000022	0.19700000000000006	0.0	non-native
1.6898797	0.5119517	0.01	-6.574999999999999	55.057000000000016	-1567.2000000000007	0.45599999999999996	2.0	non-native
1.8797393	0.5149986	0.01	-9.382	140.90300000000002	-1621.9000000000015	0.5350000000000001	-1.0	non-native
1.1752268	0.3477021	0.01	-6.600999999999999	108.30000000000001	-2562.600000000002	0.29800000000000004	-1.0	non-native
1.4253360	0.4170469	0.01	-6.484999999999999	122.55800000000002	-1519.4000000000015	0.3530000000000002	0.0	non-native
1.7675551	0.4869502	0.01	-10.401	297.48130000000003	-2623.7000000000007	0.7770000000000001	-2.0	non-native
1.3872771	0.4084773	0.01	-8.854	153.40300000000002	-1146.1000000000022	0.4969999999999999	-1.0	non-native
1.6266832	0.4278124	0.02	-8.177	95.077	-2009.4000000000015	0.5830000000000002	0.0	non-native
1.6573865	0.4660975	0.01	-9.286	171.863	-2043.2000000000007	0.5169999999999999	0.0	non-native
1.0172529	0.4114725	0.03	-1.3419999999999987	-81.452	-970.1000000000022	-0.19700000000000006	3.0	non-native
0.9003357	0.3773512	0.03	-1.7059999999999995	-36.283000000000015	-759.1000000000022	-0.11900000000000022	3.0	non-native
0.9213867	0.3812921	0.04	-0.8460000000000001	-72.92199999999997	-1004.7999999999993	-0.16100000000000003	3.0	non-native
0.8349737	0.3898461	0.03	-2.096	-33.43799999999999	-483.40000000000146	-0.07500000000000018	2.0	non-native
0.8651021	0.3884849	0.01	-2.048	-33.01600000000002	-1217.0	-0.07699999999999996	3.0	non-native
1.1255271	0.3614566	0.02	-2.3389999999999986	30.50999999999999	-1121.4000000000015	-0.22100000000000009	0.0	non-native
1.1458774	0.3857013	0.03	-1.7530000000000001	-1.599999999999966	-642.0	-0.21099999999999985	2.0	non-native
0.9742852	0.3608522	0.05	-1.6949999999999985	-33.212999999999965	-902.7999999999993	-0.1469999999999998	3.0	non-native
1.0226010	0.3799109	0.05	-0.7879999999999985	3.281000000000006	-826.4000000000015	-0.19200000000000017	2.0	non-native
1.0243169	0.4409953	0.04	0.2970000000000006	-19.480000000000018	-824.1000000000022	-0.19499999999999984	0.0	non-native
1.0626562	0.4064591	0.05	-1.690999999999999	-31.86700000000002	-911.2999999999993	-0.17200000000000015	1.0	non-native
0.8835775	0.3996055	0.06	-0.5409999999999986	-94.35899999999998	23.799999999999272	-0.12300000000000022	3.0	non-native
0.8323238	0.4403969	0.12	0.8600000000000012	-117.62399999999997	528.3999999999978	-0.1299999999999999	2.0	non-native
0.7394559	0.4099033	0.13	-0.1429999999999989	-135.06699999999995	19.5	-0.11799999999999988	2.0	non-native
0.8425313	0.4118820	0.11	-0.7589999999999986	-47.108000000000004	-410.6000000000022	-0.10000000000000009	2.0	non-native
0.8427493	0.4335610	0.1	-0.5969999999999995	-69.81799999999998	47.0	-0.08599999999999985	2.0	non-native
0.8374296	0.4274749	0.12	-0.40499999999999936	-90.827	-245.5	-0.11500000000000021	3.0	non-native
0.9329712	0.4183477	0.09	-0.44599999999999973	-94.71699999999998	-766.7999999999993	-0.125	2.0	non-native
0.8022257	0.4107012	0.08	-0.1919999999999984	-115.62399999999997	72.59999999999854	-0.09200000000000008	3.0	non-native
0.9085141	0.4209066	0.13	-0.2370000000000001	-115.27100000000002	427.8999999999978	-0.16699999999999982	3.0	non-native
0.8452097	0.3948815	0.1	-0.49599999999999866	-91.77199999999999	537.2000000000007	-0.11799999999999988	3.0	non-native
0.7000411	0.1823581	0.34	0.016000000000000014	72.72999999999996	-1295.0999999999985	-0.04899999999999993	-2.0	native
0.7280287	0.1759241	0.38	1.67	58.575999999999965	-1474.7000000000007	-0.11099999999999977	-3.0	native
0.6979404	0.1824193	0.3	1.6910000000000007	38.43399999999997	-1369.3999999999978	-0.10199999999999987	-1.0	native
0.6074646	0.1816234	0.3	0.46199999999999974	75.61999999999995	-674.5	-0.06699999999999973	-1.0	native
0.6015279	0.1863612	0.28	0.6120000000000001	58.599999999999966	-1697.2999999999993	-0.02499999999999991	-1.0	native
0.6783946	0.1840089	0.3	-0.02400000000000091	-0.7550000000000523	-582.2000000000007	-0.10099999999999998	0.0	native
0.7324527	0.1715606	0.46	0.7799999999999994	18.133999999999958	-1256.2999999999993	-0.08599999999999985	0.0	native
0.6440072	0.1829080	0.35	-0.41999999999999993	-5.400000000000034	-1244.2000000000007	-0.041999999999999815	0.0	native
0.6800508	0.1888910	0.28	0.8279999999999994	41.861999999999966	-307.7999999999993	-0.08899999999999997	-1.0	native
0.6284223	0.1762800	0.3	-0.4280000000000008	55.264999999999986	-1374.5999999999985	-0.08999999999999986	-1.0	native
0.6600882	0.2092630	0.25	-0.6910000000000007	138.106	-1280.8999999999978	-0.04699999999999971	-3.0	native
0.7147671	0.1771536	0.39	1.8079999999999998	13.601999999999975	-2031.5999999999985	-0.11199999999999966	-1.0	native
0.7281786	0.1920595	0.24	1.472999999999999	32.678	-934.5	-0.09499999999999975	-1.0	native
0.7138271	0.1837514	0.27	1.2669999999999995	32.79699999999997	-369.8999999999978	-0.10299999999999976	-1.0	native
0.7700917	0.1676640	0.31	1.7929999999999993	57.577	-1231.3999999999978	-0.10399999999999965	-2.0	native
0.7256987	0.1743241	0.29	0.6630000000000003	106.92099999999999	-1104.0	-0.028999999999999915	-1.0	native
0.7255635	0.1920066	0.33	1.705	59.365999999999985	-1358.2000000000007	-0.11099999999999977	-2.0	native
0.7081884	0.1886228	0.28	0.0039999999999995595	101.73999999999995	-911.5999999999985	-0.05099999999999971	-1.0	native
0.7258478	0.1945859	0.27	0.5280000000000005	83.387	-1423.2000000000007	-0.07799999999999985	0.0	native
0.6329690	0.1742390	0.28	0.395999999999999	68.52999999999997	-775.0	-0.052999999999999936	-2.0	native
0.4915761	0.1816993	0.3	0.3309999999999995	59.536	-1096.5999999999985	-0.11199999999999966	-1.0	native
0.7207713	0.1467868	0.39	1.8759999999999994	-109.63000000000005	-1433.7999999999993	0.08300000000000018	3.0	native
0.5737749	0.1642059	0.41	2.9979999999999993	-129.21999999999997	-1510.7000000000007	-0.017999999999999794	2.0	native
0.5818187	0.1769855	0.39	1.298	-119.91699999999997	-1349.2999999999993	0.015000000000000124	3.0	native
0.7128565	0.1635509	0.39	2.3070000000000004	-185.59499999999997	-2025.3999999999978	-0.0029999999999996696	3.0	native
0.6842034	0.1734402	0.35	1.5060000000000002	-108.32400000000001	-2303.2999999999993	0.06800000000000006	2.0	native
0.8567566	0.1828822	0.36	1.8580000000000005	-76.57	-1788.2999999999993	0.03400000000000025	2.0	native
0.7954319	0.1684089	0.41	2.7810000000000006	-143.40500000000003	-2071.899999999998	-0.01499999999999968	2.0	native
0.8124833	0.2068586	0.38	2.6069999999999993	-330.743	-563.5999999999985	0.07600000000000007	5.0	native
0.9239324	0.2156977	0.39	2.529	-346.388	-448.8999999999978	0.04600000000000026	5.0	native
0.7824050	0.2398079	0.33	3.1470000000000002	-384.872	-850.0999999999985	0.028000000000000025	7.0	native
0.8316902	0.1904322	0.43	3.6739999999999995	-301.78900000000004	-922.5999999999985	0.03400000000000025	5.0	native
0.7778447	0.1921702	0.41	4.1690000000000005	-311.388	-1345.7999999999993	-0.009999999999999787	4.0	native
1.0984885	0.2177459	0.31	3.301	-314.96600000000007	-948.2999999999993	0.006000000000000227	5.0	native
1.0487959	0.2076693	0.41	4.338999999999999	-349.34499999999997	-560.5999999999985	0.0040000000000000036	4.0	native
0.9433942	0.2128152	0.37	4.302	-461.599	-1434.2000000000007	0.018000000000000238	7.0	native
0.8936259	0.1886637	0.36	3.3160000000000007	-270.83200000000005	-275.7999999999993	0.05900000000000016	4.0	native
1.1191970	0.1917175	0.47	5.024000000000001	-356.657	-1472.7000000000007	-0.0349999999999997	4.0	native
1.0130812	0.1945755	0.42	5.1370000000000005	-414.915	-1613.8999999999978	-0.07399999999999984	6.0	native
0.8824594	0.1834415	0.43	5.454999999999998	-432.3070000000001	-1088.7000000000007	0.0030000000000001137	7.0	native
0.8069515	0.1857292	0.4	4.4879999999999995	-377.637	-1361.3999999999978	-0.016000000000000014	4.0	native
0.8495854	0.1979403	0.41	2.9499999999999993	-323.872	-1032.5	0.010000000000000231	3.0	native
1.5192534	0.6834049	0.01	-3.1740000000000013	97.18	-10.400000000001455	0.4500000000000002	0.0	non-native
1.5050238	0.6895916	0.01	-2.9490000000000016	46.98900000000003	-161.8000000000029	0.3810000000000002	2.0	non-native
1.1609740	0.5347172	0.02	-1.4560000000000013	94.46800000000002	420.09999999999854	0.3420000000000001	-1.0	non-native
1.4437776	0.6173175	0.02	-2.237	132.821	403.6999999999971	0.31400000000000006	-2.0	non-native
1.2729005	0.5980638	0.0	-2.997	122.20000000000002	-418.8000000000029	0.42200000000000015	-1.0	non-native
1.3419024	0.6077592	0.02	-1.950000000000001	123.893	194.5	0.29200000000000026	-1.0	non-native
1.4185771	0.6326463	0.03	-2.790000000000001	44.769000000000005	234.29999999999927	0.39800000000000013	1.0	non-native
1.4516315	0.6316004	0.01	-2.1980000000000004	101.554	534.6999999999971	0.42399999999999993	0.0	non-native
1.3454834	0.6438397	0.01	-3.1450000000000014	84.36200000000002	530.8999999999978	0.46499999999999986	1.0	non-native
1.4651024	0.6660764	0.01	-2.7460000000000004	108.72900000000001	-3.3000000000029104	0.4830000000000001	1.0	non-native
1.1516154	0.6131565	0.0	-3.0120000000000005	76.24200000000002	-318.1000000000022	0.3240000000000003	1.0	non-native
1.0043036	0.5717444	0.01	-1.8160000000000007	25.03800000000001	-419.8000000000029	0.30400000000000027	2.0	non-native
1.1306214	0.5761411	0.03	-2.561	8.975000000000023	-154.10000000000218	0.4540000000000002	1.0	non-native
1.2484013	0.6187907	0.02	-3.5710000000000015	102.322	-1167.6000000000022	0.5020000000000002	0.0	non-native
1.1907952	0.5891558	0.01	-2.0010000000000012	52.67900000000003	-753.6000000000022	0.33000000000000007	1.0	non-native
1.3136127	0.6705528	0.01	-2.4720000000000013	56.490999999999985	175.79999999999927	0.43500000000000005	1.0	non-native
1.3091995	0.6519328	0.02	-2.8340000000000014	36.262	-172.40000000000146	0.3860000000000001	3.0	non-native
1.4193689	0.6385510	0.02	-1.4080000000000013	56.454999999999984	-75.80000000000291	0.42100000000000026	1.0	non-native
1.1225245	0.5842637	0.01	-1.2440000000000015	58.127999999999986	-255.20000000000073	0.24800000000000022	0.0	non-native
1.2243705	0.5580933	0.03	-1.652000000000001	155.34300000000002	-912.8000000000029	0.29800000000000004	-2.0	non-native
1.3324355	0.5841266	0.01	-0.8810000000000002	80.10399999999998	-200.10000000000218	0.28600000000000003	0.0	non-native
2.0933704	0.6479903	0.02	-3.3710000000000004	-202.243	-119.70000000000073	0.10199999999999987	3.0	non-native
2.1005809	0.6296666	0.0	-4.081000000000001	-187.78699999999998	412.2999999999993	0.11100000000000021	3.0	non-native
2.2485616	0.6416148	0.02	-2.724	-149.003	145.6999999999971	-0.020000000000000018	2.0	non-native
2.2739584	0.6859396	0.02	-3.4290000000000003	-135.98899999999998	-54.80000000000291	-0.05600000000000005	5.0	non-native
2.4144711	0.7355692	0.01	-3.014000000000001	-86.80199999999996	-324.90000000000146	0.015000000000000124	2.0	non-native
2.6283388	0.8266569	0.01	-1.6110000000000007	-62.90100000000001	103.09999999999854	-0.09899999999999975	1.0	non-native
2.5138624	0.7678114	0.03	-0.2629999999999999	-113.11700000000002	342.09999999999854	-0.10299999999999976	5.0	non-native
2.6051266	0.8417916	0.01	-1.2690000000000001	-117.37399999999997	752.0999999999985	-0.10999999999999988	4.0	non-native
2.7151520	0.9195566	0.0	-0.245000000000001	-67.15699999999998	669.2999999999993	-0.19399999999999995	2.0	non-native
2.5866284	0.8825209	0.01	-0.19100000000000072	-70.41300000000001	749.7999999999993	-0.12299999999999978	5.0	non-native
2.5907810	0.8132431	0.03	-0.05200000000000138	-81.38999999999999	175.6999999999971	-0.1429999999999998	3.0	non-native
2.5985682	0.8835205	0.01	-0.28300000000000125	-88.18399999999997	-17.200000000000728	-0.14000000000000012	3.0	non-native
2.5940096	0.8711690	0.03	-0.39200000000000124	-90.40499999999997	243.39999999999782	-0.11799999999999988	2.0	non-native
2.6293852	0.8438954	0.0	-1.2690000000000001	-57.712999999999965	477.59999999999854	-0.09799999999999986	3.0	non-native
2.7420874	0.8961944	0.03	-0.7740000000000009	-115.82499999999999	-356.90000000000146	-0.1429999999999998	5.0	non-native
2.6537158	0.8878268	0.0	1.2809999999999988	-112.59899999999999	740.5	-0.15200000000000014	6.0	non-native
2.7093165	0.9105670	0.01	0.15899999999999892	-49.98199999999997	334.0	-0.16000000000000014	4.0	non-native
2.6716685	0.9106635	0.02	0.9969999999999999	-65.55700000000002	268.0	-0.1499999999999999	3.0	non-native
2.6785624	0.9214757	0.01	1.7849999999999984	-177.868	-92.60000000000218	-0.15799999999999992	5.0	non-native
2.6736848	0.8817633	0.0	1.4139999999999997	-106.42500000000001	1146.199999999997	-0.1759999999999997	3.0	non-native
2.7050517	0.8974709	0.0	3.1180000000000003	-162.877	524.8999999999978	-0.23499999999999988	4.0	non-native
0.2192148	0.1389686	0.23	2.2449999999999974	38.13999999999987	77.60000000000582	0.05799999999999983	0.0	native
0.1610527	0.1211204	0.27	0.27099999999999724	89.75999999999999	665.1000000000058	0.05900000000000016	-1.0	native
0.2125159	0.1321043	0.23	2.879999999999999	-30.99000000000001	-636.5	0.04499999999999993	-2.0	native
0.1616455	0.1274765	0.26	1.5799999999999983	89.70999999999981	-881.6999999999971	0.04899999999999993	-1.0	native
0.2273927	0.1353473	0.22	0.6659999999999968	-160.7900000000002	158.60000000000582	0.08199999999999985	2.0	native
0.1986873	0.1442939	0.26	2.2379999999999995	-143.26	-1292.5	0.04899999999999993	0.0	native
0.2217003	0.1483729	0.27	1.166999999999998	10.1099999999999	-142.59999999999854	0.10499999999999998	0.0	native
0.2060452	0.1473843	0.22	2.5269999999999975	-137.2700000000002	-99.0	0.0990000000000002	1.0	native
0.1881039	0.1325893	0.34	3.1529999999999987	-335.6100000000001	1742.4000000000015	0.08300000000000018	4.0	native
0.2005358	0.1445004	0.26	4.273	-245.8800000000001	1169.800000000003	0.08899999999999997	3.0	native
0.1720130	0.1381697	0.28	2.6769999999999996	-149.62000000000012	-788.7999999999956	0.05900000000000016	3.0	native
0.2064413	0.1365978	0.24	3.7659999999999982	-225.2900000000002	101.10000000000582	0.04599999999999982	5.0	native
0.1445433	0.1312929	0.26	2.1449999999999996	-30.430000000000064	219.0	0.06099999999999994	1.0	native
0.1306987	0.1241222	0.24	2.3009999999999984	-158.09000000000015	-382.6999999999971	0.06499999999999995	2.0	native
0.1353867	0.1311466	0.26	3.529	-167.93000000000006	-168.09999999999854	0.04800000000000004	0.0	native
0.1769507	0.1363352	0.24	1.6449999999999996	-123.57000000000016	-1014.0	0.08800000000000008	2.0	native
0.2096761	0.1481845	0.21	0.5719999999999992	21.889999999999873	-1504.199999999997	0.1080000000000001	0.0	native
0.1529872	0.1286251	0.24	0.3409999999999975	35.86999999999989	-759.2999999999956	0.052999999999999936	0.0	native
0.1683184	0.1310980	0.24	0.13299999999999912	49.19999999999982	-506.5	0.07600000000000007	0.0	native
0.1730008	0.1338395	0.23	2.607999999999997	34.77999999999997	-425.8999999999942	0.07399999999999984	-1.0	native
0.2277666	0.1470400	0.25	2.9939999999999998	34.69999999999982	-864.1999999999971	0.06599999999999984	-2.0	native
0.2294061	0.1444980	0.24	-0.16000000000000014	145.06999999999994	232.8000000000029	0.08000000000000007	-2.0	native
0.3280075	0.1506773	0.18	0.4939999999999998	116.55999999999995	810.8000000000029	0.10999999999999988	1.0	native
0.2142192	0.1386560	0.23	2.3729999999999976	80.01999999999998	1669.9000000000015	0.02200000000000024	-2.0	native
0.2273950	0.1400041	0.18	0.7079999999999984	-109.18000000000006	1721.0	0.1200000000000001	0.0	native
0.3198225	0.1600824	0.25	1.855999999999998	143.13999999999987	747.1000000000058	0.1070000000000002	-1.0	native
0.2994703	0.1635383	0.26	2.687999999999999	69.26999999999998	267.70000000000437	0.11500000000000021	-1.0	native
0.1824205	0.1457282	0.21	4.382999999999999	-5.440000000000055	339.6000000000058	0.06700000000000017	0.0	native
0.3074900	0.1509734	0.26	-0.17400000000000304	-95.43000000000006	1499.2000000000044	0.09600000000000009	2.0	native
0.3069426	0.1540345	0.27	2.988999999999997	-181.6300000000001	1190.9000000000015	0.05799999999999983	2.0	native
0.3491545	0.1616369	0.21	3.817	-121.99000000000001	1063.300000000003	0.1080000000000001	0.0	native
0.3408737	0.1582719	0.27	3.4549999999999983	18.22999999999979	562.8000000000029	0.08199999999999985	-1.0	native
0.3223326	0.1513278	0.22	3.6449999999999996	-77.09000000000015	-218.1999999999971	0.08899999999999997	1.0	native
0.3499099	0.1615907	0.28	3.8069999999999986	-24.550000000000182	1179.0	0.1080000000000001	1.0	native
0.4101347	0.1617923	0.19	3.2399999999999984	142.58999999999992	113.30000000000291	0.11900000000000022	0.0	native
0.3501231	0.1651190	0.2	2.9279999999999973	24.45999999999981	70.60000000000582	0.125	1.0	native
0.2893899	0.1630407	0.21	5.43	94.01999999999998	-144.6999999999971	0.07699999999999996	-1.0	native
0.3563688	0.1586749	0.16	3.8349999999999973	22.50999999999999	-178.0	0.0950000000000002	-3.0	native
0.2877272	0.1447642	0.17	3.433	38.25	950.8000000000029	0.041999999999999815	0.0	native
0.2299488	0.1521995	0.23	2.2709999999999972	109.81999999999994	-797.8999999999942	0.06700000000000017	-1.0	native
0.3539208	0.1539155	0.22	1.940999999999999	-70.27000000000021	-550.3999999999942	0.1080000000000001	1.0	native
0.2236175	0.1267318	0.18	0.047999999999998266	6.849999999999909	-500.3999999999942	0.06700000000000017	0.0	native
0.8648178	0.2938766	0.1	-10.284	402.09200000000004	-1083.0	0.19700000000000006	-4.0	non-native
1.5084513	0.4105504	0.03	-12.845	511.87800000000004	-1680.199999999997	0.4169999999999998	-5.0	non-native
1.3966545	0.4651209	0.04	-13.846	405.53900000000004	-783.0999999999985	0.41999999999999993	-3.0	non-native
1.4276894	0.5085269	0.02	-12.715	416.634	-868.6999999999971	0.379	-4.0	non-native
1.2037084	0.4057041	0.05	-10.776	411.288	-745.5999999999985	0.2799999999999998	-3.0	non-native
1.3082716	0.4527194	0.0	-11.225	388.394	532.0	0.29899999999999993	-4.0	non-native
0.9078172	0.3746027	0.02	-8.685	329.911	-86.29999999999563	0.17999999999999972	-1.0	non-native
1.1631103	0.3890077	0.02	-11.22	382.57500000000005	-573.0999999999985	0.2290000000000001	-3.0	non-native
1.2541597	0.3874583	0.03	-10.401	394.351	25.30000000000291	0.31400000000000006	-4.0	non-native
1.1079493	0.3387300	0.02	-10.383000000000001	443.87600000000003	-33.599999999998545	0.2849999999999997	-5.0	non-native
0.6859323	0.3120833	0.03	-10.033	443.83500000000004	1155.2000000000044	0.18399999999999972	-5.0	non-native
0.5554867	0.2640329	0.05	-5.945	318.12100000000004	509.3000000000029	0.06999999999999984	-4.0	non-native
0.7321842	0.2946886	0.02	-8.128	399.69800000000004	-450.3999999999942	0.18799999999999972	-4.0	non-native
0.8070024	0.2887067	0.02	-7.066000000000001	296.437	776.7000000000044	0.16500000000000004	-3.0	non-native
0.7982213	0.2982502	0.06	-7.441000000000001	356.33000000000004	94.0	0.133	-4.0	non-native
0.6236979	0.2848979	0.07	-7.865	323.12300000000005	576.1000000000058	0.11999999999999966	-3.0	non-native
0.6354151	0.2833311	0.06	-8.798	345.375	-480.8999999999942	0.14900000000000002	-3.0	non-native
0.6649387	0.2781018	0.07	-6.239000000000001	331.52500000000003	-1344.0999999999985	0.1299999999999999	-4.0	non-native
0.7689530	0.2790744	0.08	-6.552	310.228	-82.39999999999418	0.12699999999999978	-5.0	non-native
0.7927601	0.2875627	0.04	-6.827999999999999	351.12100000000004	-907.5999999999985	0.1759999999999997	-3.0	non-native
0.7905038	0.2962469	0.04	-6.7379999999999995	375.61600000000004	-866.3999999999942	0.20500000000000007	-4.0	non-native
1.0079364	0.3704495	0.08	-3.0390000000000015	55.13099999999997	-1797.5	0.1429999999999998	-2.0	non-native
0.8755016	0.3283309	0.14	-3.9510000000000005	168.94	-343.1999999999971	0.13599999999999968	-2.0	non-native
0.9233098	0.3212931	0.13	-2.629999999999999	117.39100000000008	-729.2999999999956	0.125	-2.0	non-native
0.9365618	0.3387139	0.11	-0.5820000000000007	109.71600000000001	-2117.399999999994	0.10299999999999976	-2.0	non-native
0.9789122	0.3288488	0.14	-1.5539999999999985	-24.71799999999996	-844.8999999999942	0.133	2.0	non-native
0.8403968	0.3121251	0.13	-1.7109999999999985	87.89499999999998	-437.79999999999563	0.11399999999999988	-2.0	non-native
0.8431563	0.2890306	0.06	-3.3320000000000007	286.958	-673.5999999999985	0.20399999999999974	-4.0	non-native
0.8789446	0.3102294	0.11	-1.309000000000001	135.79899999999998	-959.5	0.17399999999999993	-1.0	non-native
1.0187445	0.3436781	0.14	-3.1430000000000007	90.19299999999998	-701.3999999999942	0.14500000000000002	0.0	non-native
0.9432212	0.3109359	0.14	-4.006	137.21800000000007	-2155.5999999999985	0.12699999999999978	-2.0	non-native
0.9256726	0.3279175	0.12	-3.9239999999999995	136.05600000000004	-2525.7999999999956	0.1339999999999999	-2.0	non-native
0.8871267	0.3261742	0.1	-3.3249999999999993	269.387	-3197.2999999999956	0.18199999999999994	-4.0	non-native
0.7206734	0.2675437	0.15	-3.7020000000000017	245.78400000000005	-1583.199999999997	0.19099999999999984	-3.0	non-native
0.6921992	0.3170458	0.13	-4.184999999999999	313.59700000000004	-2068.699999999997	0.2250000000000001	-4.0	non-native
1.0052389	0.3828851	0.07	-6.269	357.771	-3307.0999999999985	0.2759999999999998	-4.0	non-native
0.6214857	0.2621168	0.11	-5.510999999999999	268.035	-2588.7999999999956	0.22299999999999986	-3.0	non-native
0.6592005	0.2629433	0.08	-3.6739999999999995	307.66	-2106.199999999997	0.18599999999999994	-4.0	non-native
0.8251974	0.3154393	0.07	-3.7510000000000012	226.81	-1389.8999999999942	0.1719999999999997	-4.0	non-native
0.8740119	0.3603888	0.03	-4.187000000000001	332.971	-2963.5999999999985	0.18999999999999995	-4.0	non-native
0.8766577	0.3469430	0.02	-2.6400000000000006	235.238	-1852.199999999997	0.18199999999999994	-4.0	non-native
0.9222881	0.3368943	0.06	-6.817	353.25500000000005	-2869.0	0.21700000000000008	-4.0	non-native
0.2973625	0.1200513	0.27	0.5040000000000013	-123.69600000000003	-1688.5999999999985	0.04800000000000004	0.0	native
0.2294915	0.1090675	0.32	1.9790000000000028	-210.00599999999997	-1667.5	-0.0019999999999997797	2.0	native
0.2378058	0.1017722	0.34	2.9120000000000026	-203.8760000000001	-1704.800000000003	-0.0040000000000000036	3.0	native
0.1614455	0.0990851	0.29	3.9670000000000023	-306.006	-1277.699999999997	0.039000000000000146	5.0	native
0.2009156	0.1119853	0.26	2.3160000000000025	-278.196	-1849.5	0.03100000000000014	3.0	native
0.2282727	0.1051275	0.27	2.6159999999999997	-203.8660000000001	-776.0	-0.008000000000000007	4.0	native
0.2768998	0.1164312	0.26	3.0839999999999996	-285.02599999999995	-569.1999999999971	0.03600000000000003	3.0	native
0.1992450	0.0997961	0.31	2.465	-175.0859999999999	-498.90000000000146	0.038000000000000256	3.0	native
0.2525248	0.1207277	0.3	1.3520000000000003	-87.57599999999991	442.90000000000146	0.08300000000000018	0.0	native
0.1352570	0.1036611	0.29	2.493000000000002	-312.1260000000001	-70.30000000000291	0.040000000000000036	3.0	native
0.2503174	0.1207140	0.23	2.182000000000002	-310.0659999999999	442.8000000000029	0.10499999999999998	3.0	native
0.2449385	0.1158157	0.22	1.748000000000001	-217.91600000000005	203.8000000000029	0.05699999999999994	3.0	native
0.4144401	0.1265310	0.26	-0.34299999999999997	-354.3559999999999	290.8000000000029	0.11900000000000022	7.0	native
0.2447531	0.1144492	0.23	2.154	-334.216	601.5999999999985	0.06700000000000017	5.0	native
0.3056855	0.1307671	0.27	-1.0769999999999982	-280.486	-510.09999999999854	0.09699999999999998	3.0	native
0.2495441	0.1133645	0.23	0.4690000000000012	-300.43600000000004	-1560.199999999997	0.06300000000000017	5.0	native
0.1795240	0.1111467	0.26	0.6720000000000006	-376.756	-1322.5999999999985	0.05699999999999994	5.0	native
0.1392975	0.0982371	0.29	2.5980000000000025	-522.416	-662.9000000000015	0.02200000000000024	5.0	native
0.3027529	0.1132383	0.28	0.5609999999999999	-285.01599999999996	-81.80000000000291	0.07500000000000018	3.0	native
0.1849287	0.0994657	0.3	2.391000000000002	-524.8059999999999	199.3000000000029	0.02200000000000024	12.0	native
0.1220132	0.0973785	0.29	3.548000000000002	-444.3059999999999	316.1999999999971	0.015000000000000124	7.0	native
0.2667894	0.1362898	0.25	-0.49299999999999855	-54.60599999999988	-1185.800000000003	0.10499999999999998	2.0	native
0.2712701	0.1536567	0.25	-1.3549999999999969	-51.46600000000001	-1444.9000000000015	0.15500000000000025	3.0	native
0.2483203	0.1344489	0.26	1.2840000000000025	-129.6160000000001	-958.6999999999971	0.11100000000000021	2.0	native
0.3293334	0.1679260	0.28	1.2310000000000016	-217.76599999999996	-1580.9000000000015	0.17100000000000026	4.0	native
0.3040874	0.1667458	0.27	0.3719999999999999	-155.45600000000002	-1435.199999999997	0.16400000000000015	3.0	native
0.3242359	0.1823670	0.24	-1.5109999999999992	-95.1160000000001	-2417.300000000003	0.17100000000000026	3.0	native
0.1976348	0.1499901	0.27	1.5520000000000032	-130.63600000000008	-1496.800000000003	0.06200000000000028	1.0	native
0.3165812	0.1539488	0.3	0.07500000000000284	-127.65600000000006	-1092.800000000003	0.14800000000000013	3.0	native
0.3393997	0.1488964	0.25	-0.5009999999999977	-176.54599999999994	-568.9000000000015	0.1459999999999999	0.0	native
0.3334070	0.1490678	0.25	-1.0109999999999992	-56.525999999999954	-796.5	0.15900000000000025	1.0	native
0.2602144	0.1434992	0.29	0.07000000000000028	-231.3660000000001	-481.1999999999971	0.09200000000000008	4.0	native
0.2760890	0.1481939	0.26	-2.1239999999999988	-131.976	-936.5999999999985	0.15799999999999992	4.0	native
0.2537061	0.1363438	0.18	-1.6039999999999992	20.536000000000058	-972.0	0.1459999999999999	2.0	native
0.3564863	0.1518314	0.28	0.3630000000000031	-296.206	-938.5	0.14900000000000002	6.0	native
0.2960109	0.1306583	0.26	-0.2629999999999981	-188.77599999999995	-590.1999999999971	0.11799999999999988	2.0	native
0.2673582	0.1271040	0.28	1.1950000000000003	-265.8059999999999	56.69999999999709	0.06400000000000006	5.0	native
0.2853914	0.1236645	0.27	0.10300000000000153	-334.8660000000001	-89.30000000000291	0.08499999999999996	4.0	native
0.3442907	0.1295010	0.28	-0.047999999999998266	-350.5659999999999	324.09999999999854	0.1299999999999999	5.0	native
0.2894062	0.1274243	0.23	1.5420000000000016	-349.706	-1087.9000000000015	0.0990000000000002	7.0	native
0.3456195	0.1338987	0.26	-2.129999999999999	-451.966	-615.6999999999971	0.11699999999999999	6.0	native
0.2860218	0.1348049	0.29	-1.7069999999999972	-214.976	-2178.699999999997	0.11500000000000021	5.0	native
6.9294496	2.6242187	0.0	-23.33	748.0081769999999	-3825.7999999999956	2.6399999999999997	-8.0	non-native
8.0025120	2.6952343	0.0	-23.328999999999997	748.5116899999999	-3560.7999999999956	2.803	-8.0	non-native
5.4757004	1.9080950	0.0	-23.328999999999997	748.509596	-2013.5999999999985	2.5069999999999997	-8.0	non-native
5.2828193	1.8182940	0.0	-23.328999999999997	748.509956	-3808.0999999999985	2.3390000000000004	-8.0	non-native
5.7853923	1.6619492	0.0	-23.328999999999997	748.3277939999999	-3694.9000000000015	1.9530000000000003	-8.0	non-native
5.5194817	1.5228771	0.0	-23.037	749.8898899999999	-804.6999999999971	1.7329999999999997	-8.0	non-native
5.9431973	1.6550972	0.0	-23.33	748.191183	-2190.199999999997	2.1310000000000002	-8.0	non-native
5.4144764	1.5382892	0.0	-22.487	630.641	-2258.5	2.226	-7.0	non-native
5.6006827	2.3920689	0.0	-23.043999999999997	729.7706999999999	-1739.5999999999985	2.149	-8.0	non-native
5.3004961	2.2291391	0.0	-23.028	734.1926	-2266.5999999999985	2.149	-8.0	non-native
4.6846089	2.0704145	0.0	-20.645	694.2841	-1550.699999999997	1.7850000000000001	-8.0	non-native
4.6076431	2.0646751	0.0	-18.967999999999996	378.76599999999996	-818.0	1.7690000000000001	-3.0	non-native
4.5247211	2.0660174	0.0	-19.881	576.222	-2807.5999999999985	1.7510000000000003	-7.0	non-native
4.3024125	1.9383994	0.0	-22.442999999999998	695.4064999999999	-2392.0	1.7140000000000004	-8.0	non-native
3.8268304	1.8300705	0.0	-16.796999999999997	359.27899999999994	-125.79999999999563	1.3929999999999998	-3.0	non-native
3.9474695	1.8155502	0.0	-16.596999999999998	347.679	-453.79999999999563	1.399	-5.0	non-native
3.8614743	1.7945369	0.0	-18.674999999999997	443.04099999999994	-992.5	1.4480000000000004	-5.0	non-native
3.7864993	1.7498394	0.0	-18.467	660.6839	-2841.4000000000015	1.4589999999999996	-8.0	non-native
4.3532186	1.9460529	0.0	-17.438	331.193	-1197.4000000000015	1.5990000000000002	-2.0	non-native
5.3936744	2.2051144	0.0	-19.326	547.491	-2248.0	1.8179999999999996	-6.0	non-native
5.4244943	2.3117728	0.0	-19.709999999999997	602.0229999999999	-2513.7999999999956	1.984	-7.0	non-native
1.0424631	0.3404141	0.0	-14.665999999999999	580.5889999999999	-893.0	0.3770000000000002	-8.0	non-native
1.1317524	0.3442093	0.01	-17.156999999999996	627.451	-1438.0999999999985	0.387	-7.0	non-native
1.2455273	0.4076699	0.0	-18.901999999999997	634.305	-1972.7999999999956	0.492	-7.0	non-native
0.9985816	0.3194104	0.01	-16.090999999999998	610.996	-2310.7999999999956	0.3290000000000002	-7.0	non-native
1.1114565	0.3407596	0.0	-17.358999999999998	694.5217	-1103.5	0.3340000000000001	-8.0	non-native
0.9488708	0.2963661	0.01	-15.153999999999998	628.0559999999999	-673.5999999999985	0.33000000000000007	-8.0	non-native
0.8952572	0.2769785	0.07	-15.314999999999998	579.3979999999999	-1479.699999999997	0.2629999999999999	-7.0	non-native
1.2051145	0.3519558	0.03	-16.644	517.3009999999999	-232.0	0.3900000000000001	-7.0	non-native
1.1036412	0.3153294	0.06	-14.378999999999998	484.83299999999997	-297.1999999999971	0.29000000000000004	-6.0	non-native
0.8320077	0.2726810	0.03	-15.466999999999999	541.1899999999999	-811.1999999999971	0.2669999999999999	-7.0	non-native
0.8028185	0.2681428	0.03	-15.150999999999998	540.482	-1359.7999999999956	0.2520000000000002	-7.0	non-native
1.1661193	0.3786941	0.04	-16.857	512.835	-1445.5999999999985	0.3839999999999999	-6.0	non-native
1.3496284	0.4278518	0.04	-18.211999999999996	590.3879999999999	-1424.4000000000015	0.44499999999999984	-7.0	non-native
1.9152185	0.5013333	0.02	-17.933999999999997	525.775	-1369.4000000000015	0.6099999999999999	-6.0	non-native
1.9630065	0.5260361	0.01	-19.281	600.8199999999999	-2445.4000000000015	0.7010000000000001	-7.0	non-native
2.1827445	0.5385771	0.03	-16.659	524.5409999999999	-1316.2999999999956	0.6120000000000001	-5.0	non-native
1.8422285	0.4757156	0.04	-16.645	549.6579999999999	-1051.5999999999985	0.5670000000000002	-6.0	non-native
1.2804406	0.3472077	0.06	-15.994999999999997	571.077	-1475.699999999997	0.3650000000000002	-7.0	non-native
1.4505594	0.3856383	0.04	-16.064	558.566	-2192.5999999999985	0.43299999999999983	-7.0	non-native
1.9863496	0.4864084	0.03	-16.241	478.17199999999997	-1206.7999999999956	0.5179999999999998	-5.0	non-native
1.9305965	0.4577638	0.04	-14.982999999999999	515.816	-1309.9000000000015	0.4620000000000002	-6.0	non-native
0.4020106	0.1919048	0.16	1.3019999999999996	-32.75999999999999	-1927.4000000000015	-0.0259999999999998	-4.0	native
0.3603454	0.1933678	0.2	2.1129999999999995	-38.97000000000003	-1859.5999999999985	-0.008000000000000007	-2.0	native
0.3978616	0.1889982	0.21	2.026	-171.03999999999996	-1503.2000000000044	-0.06999999999999984	1.0	native
0.4482292	0.2015330	0.24	1.019000000000002	-81.46000000000004	-1609.0999999999985	-0.040999999999999925	-1.0	native
0.3508428	0.1669586	0.19	1.2330000000000005	-120.50999999999999	-1604.0	-0.039000000000000146	-1.0	native
0.2934118	0.1621333	0.2	-1.1469999999999985	216.23000000000002	-2209.0999999999985	-0.005999999999999783	-2.0	native
0.2454765	0.1539116	0.24	0.7070000000000007	230.91000000000008	-2487.800000000003	0.0030000000000001137	-6.0	native
0.2114364	0.1514911	0.26	1.1920000000000002	-153.04999999999995	-1367.9000000000015	-0.05799999999999983	-2.0	native
0.2364116	0.1498457	0.22	0.14700000000000202	149.21000000000004	-936.2000000000044	-0.03799999999999981	-4.0	native
0.2130483	0.1547580	0.22	-1.8219999999999992	197.26999999999998	-1507.0999999999985	-0.017999999999999794	-4.0	native
0.2684352	0.1580735	0.2	3.190999999999999	-31.230000000000018	-1498.4000000000015	0.0009999999999998899	-5.0	native
0.2479052	0.1464811	0.21	-0.9830000000000005	221.45000000000005	-641.5999999999985	-0.03399999999999981	-4.0	native
0.3006628	0.1528120	0.23	-0.31599999999999895	154.61000000000013	-1904.9000000000015	-0.0040000000000000036	0.0	native
0.2080275	0.1431248	0.21	0.41499999999999915	227.04999999999995	-592.5999999999985	-0.028000000000000025	-3.0	native
0.2731456	0.1613318	0.21	-1.1579999999999977	245.72000000000003	-1237.5	-0.01399999999999979	-3.0	native
0.2648667	0.1550188	0.17	-2.7659999999999982	357.11	-1837.0	0.01200000000000001	-5.0	native
0.3224210	0.1668929	0.2	0.43599999999999994	375.3910000000001	-2709.7000000000044	0.004999999999999893	-6.0	native
0.2705950	0.1529172	0.21	-0.22799999999999798	452.94900000000007	-2932.300000000003	-0.0129999999999999	-7.0	native
0.1937924	0.1421846	0.22	-0.010999999999999233	538.1600000000001	-3171.9000000000015	-0.019000000000000128	-7.0	native
0.2397492	0.1644797	0.23	1.5300000000000011	342.7500000000001	-3437.7000000000044	-0.028000000000000025	-7.0	native
0.1996374	0.1470120	0.19	2.030000000000001	-146.0999999999999	-2403.5	-0.0259999999999998	-1.0	native
0.1956799	0.1495135	0.21	-0.7379999999999995	251.83000000000015	-2568.300000000003	0.008999999999999897	-2.0	native
0.1924353	0.1448181	0.21	-0.9329999999999998	278.95000000000005	-2611.800000000003	0.007000000000000117	-4.0	native
0.1978454	0.1506880	0.16	-2.998000000000001	537.5450000000001	-1976.0999999999985	-0.0009999999999998899	-4.0	native
0.2341351	0.1636974	0.15	-2.527000000000001	274.72	-2678.7000000000044	-0.0030000000000001137	-5.0	native
0.1700281	0.1379217	0.13	-1.7699999999999996	369.08400000000006	-3256.800000000003	0.02400000000000002	-6.0	native
0.1811191	0.1501972	0.17	-0.8079999999999998	160.45000000000005	-528.8000000000029	-0.0009999999999998899	-3.0	native
0.2296841	0.1583653	0.2	-2.065999999999999	278.33000000000015	-717.7000000000044	0.02200000000000024	-4.0	native
0.2137303	0.1498808	0.2	-1.9909999999999997	241.12000000000012	-1273.0	0.008999999999999897	-3.0	native
0.1937945	0.1485092	0.18	-1.0839999999999996	413.61400000000003	-2518.300000000003	0.016000000000000014	-6.0	native
0.2454373	0.1533529	0.2	-1.384999999999998	391.16700000000003	-1950.0999999999985	0.04499999999999993	-8.0	native
0.2264280	0.1261321	0.17	0.33300000000000196	153.10000000000014	-1001.5999999999985	0.02200000000000024	-4.0	native
0.2400911	0.1528336	0.15	-1.8469999999999978	328.83000000000015	-1284.2000000000044	-0.009999999999999787	-5.0	native
0.2294558	0.1465121	0.17	-0.3219999999999992	323.0600000000002	-1082.800000000003	0.02400000000000002	-4.0	native
0.2139577	0.1418226	0.19	-1.3290000000000006	351.1	-1740.5999999999985	0.006000000000000227	-3.0	native
0.2230906	0.1553823	0.15	-1.1649999999999991	317.60000000000014	-362.90000000000146	0.04600000000000026	-6.0	native
0.2858692	0.1404718	0.18	-0.3819999999999979	24.330000000000155	-1574.9000000000015	0.06199999999999983	-3.0	native
0.2987512	0.1501353	0.18	-1.471	272.33000000000015	-2714.9000000000015	0.07900000000000018	-5.0	native
0.3699192	0.1489439	0.17	-1.0030000000000001	171.11000000000013	-1609.5	0.07699999999999996	-6.0	native
0.2477108	0.1494725	0.19	-2.788999999999998	223.93000000000006	-1913.5999999999985	0.08400000000000007	-5.0	native
0.2982542	0.1616753	0.15	-2.753999999999998	372.25200000000007	-2130.300000000003	0.10199999999999987	-8.0	native
0.2353085	0.1415754	0.18	1.274000000000001	2.980000000000018	-1614.4000000000015	0.051000000000000156	-4.0	native
2.3797746	0.8695619	0.0	-20.907999999999998	575.7414	-1112.699999999997	0.7999999999999998	-6.0	non-native
2.3744216	0.8807952	0.0	-20.395999999999997	558.6621	-2490.800000000003	0.8519999999999999	-6.0	non-native
3.1416221	1.0518477	0.0	-22.110999999999997	593.5966000000001	-2437.699999999997	1.4219999999999997	-7.0	non-native
2.2200029	0.8841562	0.0	-23.392999999999997	634.203379	-1886.0999999999985	1.3849999999999998	-7.0	non-native
1.8906077	0.7357625	0.0	-23.394000000000027	632.27533	-1978.300000000003	1.12	-7.0	non-native
2.1817908	0.7857150	0.0	-23.394	633.0608100000001	-1674.800000000003	1.1760000000000002	-7.0	non-native
1.7770642	0.6645160	0.0	-17.959	556.9461	-2448.5	0.6069999999999998	-7.0	non-native
1.9077591	0.7760800	0.0	-16.778999999999996	483.96900000000005	-2260.5999999999985	0.5229999999999997	-7.0	non-native
2.1970329	0.8219724	0.0	-16.535999999999998	440.50200000000007	-1715.800000000003	0.6160000000000001	-5.0	non-native
2.0650818	0.9277691	0.0	-14.905999999999999	394.42500000000007	-1511.0	0.528	-6.0	non-native
2.1217344	0.8783863	0.0	-14.383	392.857	-1668.800000000003	0.5259999999999998	-4.0	non-native
2.2358696	0.9073040	0.0	-15.341999999999999	438.05600000000004	-2527.5999999999985	0.5269999999999997	-6.0	non-native
2.1824055	0.9317372	0.0	-12.143999999999998	470.024	-1908.800000000003	0.496	-7.0	non-native
2.0484374	0.8932822	0.0	-13.104999999999999	481.331	-2313.0	0.4969999999999999	-7.0	non-native
2.0297151	0.9316556	0.0	-10.940999999999999	406.84700000000004	-2303.4000000000015	0.4939999999999998	-6.0	non-native
2.1491158	0.9453595	0.0	-11.813999999999998	376.87300000000005	-1974.4000000000015	0.4889999999999999	-6.0	non-native
2.2924361	1.0220984	0.0	-12.364999999999998	426.319	-2289.300000000003	0.5539999999999998	-7.0	non-native
2.2125678	0.9711359	0.0	-11.443999999999999	395.97400000000005	-1947.4000000000015	0.5739999999999998	-6.0	non-native
2.4139113	1.0165600	0.0	-11.556999999999999	396.723	-1063.4000000000015	0.565	-7.0	non-native
2.3304088	0.9894778	0.0	-11.226999999999999	417.75700000000006	-1678.5999999999985	0.532	-6.0	non-native
2.2818439	0.9897954	0.0	-12.288999999999998	465.961	-2013.5	0.5609999999999999	-7.0	non-native
0.9941856	0.2914295	0.03	-12.272999999999998	280.915	-1760.300000000003	0.31199999999999983	-4.0	non-native
1.0107383	0.2942522	0.03	-13.231999999999998	316.839	-1694.5	0.3639999999999999	-4.0	non-native
0.8850439	0.2437809	0.03	-7.151	202.478	-1849.199999999997	0.18500000000000005	-4.0	non-native
0.7081021	0.2327771	0.04	-8.221999999999998	271.47200000000004	-1856.699999999997	0.21599999999999975	-4.0	non-native
0.8698724	0.2839583	0.03	-12.809999999999999	350.913	-1723.0999999999985	0.2959999999999998	-6.0	non-native
1.5117328	0.3978069	0.02	-14.812999999999999	296.56100000000004	-1560.4000000000015	0.516	-5.0	non-native
1.1652580	0.3060008	0.02	-13.938999999999998	295.194	-2475.0999999999985	0.33599999999999985	-4.0	non-native
1.2432357	0.3205166	0.02	-14.059999999999999	390.94500000000005	-3647.0999999999985	0.34099999999999975	-7.0	non-native
1.0540520	0.2867205	0.02	-13.117999999999999	281.059	-1901.9000000000015	0.258	-5.0	non-native
1.3326918	0.3502586	0.01	-16.362	412.658	-2793.800000000003	0.45199999999999996	-6.0	non-native
1.2066643	0.3051810	0.0	-14.113999999999999	312.026	-3251.5999999999985	0.33999999999999986	-6.0	non-native
1.2093164	0.3224953	0.01	-13.081999999999999	392.843	-2540.9000000000015	0.3500000000000001	-6.0	non-native
1.1656148	0.3445176	0.0	-16.230999999999998	282.27000000000004	-3118.4000000000015	0.347	-4.0	non-native
1.7300775	0.4195337	0.0	-16.27	479.59700000000004	-1944.0999999999985	0.4969999999999999	-7.0	non-native
1.3695613	0.3651101	0.0	-16.392	369.53400000000005	-1841.800000000003	0.4019999999999997	-5.0	non-native
1.7059791	0.4456392	0.0	-16.683	296.97	-848.0999999999985	0.44899999999999984	-4.0	non-native
1.7813333	0.4771216	0.0	-18.022999999999996	485.59900000000005	-2231.5999999999985	0.5549999999999997	-7.0	non-native
1.6660434	0.4276387	0.0	-18.458	522.989	-3208.9000000000015	0.47299999999999986	-7.0	non-native
1.4561712	0.3795477	0.0	-17.541999999999998	519.585	-2283.0	0.395	-7.0	non-native
1.6427033	0.3969197	0.04	-14.399	190.20800000000003	-3181.9000000000015	0.44999999999999973	-2.0	non-native
1.7672057	0.4368864	0.04	-13.950999999999999	276.78900000000004	-2748.5999999999985	0.5059999999999998	-3.0	non-native
0.5005956	0.1986276	0.25	-1.0809999999999995	-111.78999999999996	-2356.800000000003	0.05600000000000005	-5.0	native
0.4839714	0.2097486	0.23	-1.2689999999999984	-222.28999999999996	-1948.5999999999985	0.06199999999999983	-1.0	native
0.4913400	0.1869750	0.22	0.7430000000000021	-142.05999999999995	-2232.5999999999985	0.019000000000000128	-2.0	native
0.3921477	0.1672750	0.17	0.397000000000002	-82.06999999999994	-2961.5999999999985	0.05600000000000005	-4.0	native
0.3920436	0.1613922	0.13	1.0410000000000004	94.65000000000009	-3542.800000000003	-0.016000000000000014	-8.0	native
0.3223667	0.1465033	0.14	1.5440000000000005	-121.88999999999987	-5761.200000000004	-0.008000000000000007	-2.0	native
0.2909347	0.1509395	0.18	3.0740000000000016	-94.95000000000005	-3253.2000000000044	-0.020000000000000018	-5.0	native
0.3266093	0.1528885	0.16	3.770000000000003	-50.069999999999936	-3400.5	-0.019000000000000128	-3.0	native
0.3133005	0.1501758	0.19	1.4410000000000025	-85.51999999999998	-3980.0	-0.008999999999999897	-7.0	native
0.3521154	0.1663099	0.16	2.459000000000003	78.61000000000013	-4172.5	-0.0009999999999998899	-6.0	native
0.2896628	0.1414420	0.14	2.463000000000001	-108.73000000000002	-2528.0	-0.0040000000000000036	-3.0	native
0.3536157	0.1530176	0.15	1.3320000000000007	-37.679999999999836	-3580.0999999999985	-0.0019999999999997797	-5.0	native
0.3157606	0.1498934	0.13	0.8310000000000031	34.42000000000007	-2643.2000000000044	0.018000000000000238	-5.0	native
0.3515555	0.1627694	0.11	0.5760000000000005	247.43000000000006	-5525.9000000000015	0.06300000000000017	-8.0	native
0.3508883	0.1520216	0.12	0.4480000000000004	148.83000000000015	-3742.7000000000044	0.03600000000000003	-6.0	native
0.2776797	0.1409931	0.12	0.8390000000000022	-16.069999999999936	-3708.300000000003	0.02400000000000002	-4.0	native
0.3437166	0.1665410	0.13	1.6380000000000017	-41.62999999999988	-5391.0999999999985	-0.01200000000000001	-4.0	native
0.3395642	0.1492519	0.17	1.5990000000000002	-3.009999999999991	-5062.0	0.02300000000000013	-5.0	native
0.2579558	0.1389822	0.12	1.2560000000000002	-233.8599999999999	-3047.7000000000044	0.016000000000000014	-3.0	native
0.3582766	0.1464262	0.13	1.5660000000000025	-124.15999999999985	-4094.5	0.019000000000000128	-5.0	native
0.2695285	0.1326030	0.15	1.7680000000000007	-115.64999999999986	-3063.300000000003	0.0	-5.0	native
0.5261648	0.1940767	0.23	-1.0909999999999975	59.830000000000155	-2944.5	0.09100000000000019	-2.0	native
0.3277385	0.1583637	0.18	-2.526	274.82000000000016	-4711.700000000004	0.06899999999999995	-6.0	native
0.1896695	0.1481609	0.18	-2.945999999999998	421.56100000000004	-4571.200000000004	0.06899999999999995	-8.0	native
0.2874690	0.1632130	0.13	-4.8679999999999986	463.331	-5061.4000000000015	0.10000000000000009	-9.0	native
0.3562052	0.1939006	0.16	-2.972999999999999	335.2070000000001	-5229.700000000004	0.11100000000000021	-5.0	native
0.4298855	0.2062005	0.15	-4.106999999999999	278.33000000000004	-6428.0	0.15500000000000025	-6.0	native
0.3735814	0.1917980	0.19	-2.065999999999999	181.47000000000003	-4181.200000000004	0.09799999999999986	-7.0	native
0.3005981	0.1614942	0.19	-1.0670000000000002	303.4280000000001	-6143.5	0.051000000000000156	-7.0	native
0.2467096	0.1452346	0.14	-2.3309999999999995	328.05600000000004	-5340.5	0.03500000000000014	-9.0	native
0.2926468	0.1404081	0.18	-1.3719999999999999	99.83000000000015	-4782.5	0.05799999999999983	-6.0	native
0.2978390	0.1316560	0.15	-4.448999999999998	372.65100000000007	-4644.4000000000015	0.020999999999999908	-8.0	native
0.1598554	0.1193476	0.16	-3.157	367.668	-5175.5	0.050000000000000266	-7.0	native
0.2213801	0.1234176	0.18	-2.9719999999999978	184.32000000000016	-4052.4000000000015	-0.015000000000000124	-5.0	native
0.2618591	0.1495865	0.16	-3.8969999999999985	338.091	-4860.0999999999985	0.07900000000000018	-8.0	native
0.2409437	0.1270286	0.15	-4.855999999999998	278.8800000000001	-3617.5	0.05600000000000005	-10.0	native
0.2218186	0.1414375	0.13	-2.6179999999999986	215.28999999999996	-4039.300000000003	0.08599999999999985	-7.0	native
0.2424347	0.1347571	0.16	1.3870000000000005	55.0	-5013.0999999999985	0.03100000000000014	-6.0	native
0.2947841	0.1418390	0.16	-1.014999999999997	229.01999999999998	-4456.5	0.040999999999999925	-8.0	native
0.5653651	0.2036889	0.12	-3.892999999999997	193.21000000000004	-4080.800000000003	0.09799999999999986	-7.0	native
0.5060707	0.1812598	0.1	-4.882999999999999	216.42000000000007	-4353.9000000000015	0.11500000000000021	-7.0	native
0.4048504	0.1672575	0.12	-2.703999999999997	206.71000000000004	-4508.0999999999985	0.06999999999999984	-7.0	native
0.9050282	0.3589646	0.01	-9.303	150.48199999999997	-2942.5999999999985	0.3660000000000001	0.0	non-native
0.6526490	0.3354652	0.01	-8.892	24.29699999999997	-1033.3999999999942	0.3250000000000002	1.0	non-native
0.9969121	0.3970374	0.02	-9.405	145.65699999999998	-1996.7999999999956	0.3580000000000001	0.0	non-native
0.6577582	0.3176954	0.02	-7.728999999999999	213.75599999999997	-2062.0	0.3540000000000001	0.0	non-native
0.8839108	0.3669328	0.02	-7.551	205.64799999999997	-2232.5999999999985	0.3410000000000002	-2.0	non-native
0.5248474	0.2827554	0.02	-5.779	105.507	-2099.7999999999956	0.30699999999999994	1.0	non-native
0.5034087	0.2898401	0.05	-5.881	-47.303000000000054	-1155.2999999999956	0.29400000000000004	1.0	non-native
0.5949914	0.2972193	0.02	-7.5	16.896000000000015	-2018.0	0.2959999999999998	1.0	non-native
0.7319155	0.3389533	0.03	-6.382	256.339	-2534.699999999997	0.30799999999999983	-1.0	non-native
0.6909143	0.3658415	0.02	-6.321999999999999	58.13099999999997	-1560.5	0.20000000000000018	2.0	non-native
0.8184761	0.4229254	0.01	-7.798	50.83100000000002	-2496.7999999999956	0.2919999999999998	3.0	non-native
0.6871894	0.3615521	0.03	-6.75	-15.79000000000002	-836.3999999999942	0.21799999999999997	2.0	non-native
0.6177334	0.3257710	0.02	-6.225	6.875	-1565.3999999999942	0.22100000000000009	3.0	non-native
0.5892757	0.2971865	0.02	-5.968	53.416	-2513.0999999999985	0.20400000000000018	0.0	non-native
0.5006989	0.2683384	0.02	-6.491	75.56200000000001	-2272.899999999994	0.2160000000000002	1.0	non-native
0.6409994	0.3296351	0.02	-5.547999999999998	22.642999999999972	-2219.699999999997	0.28500000000000014	2.0	non-native
0.5351764	0.2880611	0.01	-5.914	19.149	-1483.2999999999956	0.18800000000000017	1.0	non-native
0.5794603	0.3155972	0.01	-7.390000000000001	76.05099999999999	-2401.5999999999985	0.2200000000000002	1.0	non-native
0.6317128	0.3230876	0.02	-6.567	97.185	-867.2999999999956	0.24800000000000022	1.0	non-native
0.8368174	0.3744349	0.02	-7.198	12.281000000000006	-1513.8999999999942	0.2959999999999998	3.0	non-native
0.9996019	0.4384502	0.01	-7.311	94.23500000000001	-1500.8999999999942	0.3620000000000001	1.0	non-native
2.5911002	0.6280025	0.0	-13.193	247.279	-1966.0	0.5939999999999999	-1.0	non-native
2.3229427	0.5621156	0.0	-11.988	292.27	160.70000000000437	0.4830000000000001	-1.0	non-native
2.8289351	0.6749364	0.0	-13.153	207.97500000000002	-778.3999999999942	0.6269999999999998	0.0	non-native
2.6664450	0.6295501	0.0	-13.412	265.988	-1498.699999999997	0.593	-1.0	non-native
2.5299282	0.5933692	0.0	-12.148	220.317	-1671.0999999999985	0.5150000000000001	-1.0	non-native
2.4130428	0.5931629	0.0	-13.291	250.046	-351.29999999999563	0.46499999999999986	-1.0	non-native
2.5281799	0.6196162	0.0	-12.506	273.87199999999996	-628.3999999999942	0.4849999999999999	-1.0	non-native
2.6069434	0.6467535	0.0	-12.336	224.656	-955.8999999999942	0.4670000000000001	1.0	non-native
2.5680778	0.6236770	0.0	-11.275	200.98899999999998	-1519.699999999997	0.3889999999999998	0.0	non-native
2.7443497	0.6712375	0.0	-11.352	187.755	-1512.2999999999956	0.44099999999999984	1.0	non-native
2.6239989	0.6440529	0.0	-11.402	269.422	-1837.0	0.46499999999999986	0.0	non-native
2.6518233	0.6424323	0.0	-10.985	73.97300000000001	-2025.5	0.42799999999999994	1.0	non-native
2.5988777	0.6398925	0.0	-9.824	190.51600000000002	-978.0999999999985	0.3580000000000001	0.0	non-native
2.4354095	0.6080160	0.0	-10.425	238.757	-694.5	0.3639999999999999	-1.0	non-native
2.4859653	0.6175084	0.0	-9.384	205.49399999999997	-645.0	0.3210000000000002	1.0	non-native
2.5054259	0.6186207	0.01	-10.952	264.519	299.8000000000029	0.34299999999999997	-1.0	non-native
2.4379137	0.6185722	0.0	-9.985	217.39600000000002	-120.0	0.2959999999999998	0.0	non-native
2.5354519	0.6271458	0.0	-9.297	231.019	-1030.7999999999956	0.32699999999999996	0.0	non-native
2.6015007	0.6405047	0.0	-8.539	218.57799999999997	-266.59999999999854	0.33899999999999997	-1.0	non-native
2.4782107	0.6195911	0.01	-9.665	245.61599999999999	-202.09999999999854	0.29499999999999993	-1.0	non-native
2.3027644	0.5984532	0.0	-8.479	292.98900000000003	-1701.8999999999942	0.23899999999999988	-1.0	non-native
0.4510390	0.1403726	0.28	-0.8660000000000032	-21.480000000000018	-739.1000000000058	0.09100000000000019	-1.0	native
0.4675640	0.1456468	0.3	-1.2530000000000001	-83.24000000000001	34.599999999998545	0.06000000000000005	-1.0	native
0.3367983	0.1340127	0.28	-0.7550000000000026	-60.669999999999845	-399.1000000000058	-0.0009999999999998899	-4.0	native
0.4104064	0.1454018	0.3	-0.15500000000000114	-31.699999999999818	-981.2000000000044	0.016000000000000014	-2.0	native
0.3623874	0.1445247	0.29	-0.48900000000000077	-64.08999999999992	-875.0	0.051000000000000156	0.0	native
0.3139926	0.1612593	0.22	-2.743000000000002	7.25	-1077.6000000000058	-0.0030000000000001137	-2.0	native
0.4509992	0.1382994	0.26	-1.0090000000000003	-56.299999999999955	-499.3000000000029	0.04700000000000015	-1.0	native
0.3533047	0.1347338	0.23	-0.38200000000000145	-40.44999999999982	-525.0	0.04200000000000026	-1.0	native
0.3490936	0.1506656	0.24	-0.0990000000000002	-3.939999999999827	263.0	0.0030000000000001137	-2.0	native
0.4550130	0.1608291	0.2	-2.303000000000001	95.52400000000011	-1034.2000000000044	0.006000000000000227	-4.0	native
0.3608662	0.1442694	0.2	-3.3000000000000007	60.18100000000004	-1720.300000000003	0.05500000000000016	-3.0	native
0.3172359	0.1409922	0.18	-2.830000000000002	100.67900000000009	-1042.1000000000058	0.03699999999999992	-4.0	native
0.3437442	0.1563698	0.21	-2.7150000000000034	40.950000000000045	-1822.5	0.03400000000000025	-2.0	native
0.3667212	0.1283326	0.24	-1.554000000000002	-29.2199999999998	-1243.4000000000015	0.028000000000000025	-3.0	native
0.3113267	0.1402719	0.21	-2.0500000000000007	-13.309999999999945	-334.90000000000146	-0.03299999999999992	1.0	native
0.4116848	0.1309384	0.26	-0.8630000000000031	-74.03999999999996	-988.0	0.05500000000000016	-1.0	native
0.3119587	0.1448163	0.25	-2.192	49.988000000000056	-934.7000000000044	0.053999999999999826	-3.0	native
0.5328635	0.1368951	0.25	-1.7230000000000025	-77.20999999999981	-1650.9000000000015	0.04999999999999982	0.0	native
0.3726375	0.1292194	0.24	-2.678000000000001	-80.20999999999981	-1033.1000000000058	0.12199999999999989	0.0	native
0.3545988	0.1326824	0.26	-1.2230000000000025	-115.40999999999985	-273.1000000000058	0.0990000000000002	-1.0	native
0.6663129	0.1413080	0.27	-0.18900000000000006	-150.77999999999997	-273.3000000000029	0.13500000000000023	-3.0	native
0.2532076	0.1082972	0.3	-3.128	38.90000000000009	-1750.0999999999985	0.028000000000000025	-1.0	native
0.2313236	0.1035243	0.33	-3.6850000000000023	126.32600000000014	-1970.5999999999985	0.03699999999999992	-3.0	native
0.2187097	0.1149515	0.26	-2.75	201.04500000000007	-1293.7999999999956	0.04400000000000004	-4.0	native
0.3526250	0.1198984	0.28	-1.1220000000000034	140.55900000000008	-1078.0	0.04200000000000026	-4.0	native
0.3616424	0.1338214	0.24	-2.7860000000000014	150.72100000000012	-1013.6999999999971	0.052999999999999936	-5.0	native
0.3472423	0.1193564	0.26	-3.084000000000003	72.75600000000009	-763.0	0.137	-5.0	native
0.2135902	0.1278363	0.27	-1.8560000000000016	83.84600000000012	-433.8999999999942	-0.015000000000000124	-2.0	native
0.3660905	0.1211996	0.31	-0.7530000000000001	6.870000000000118	784.6000000000058	0.08000000000000007	-3.0	native
0.2414932	0.1205340	0.28	-2.8210000000000015	137.59100000000012	-1352.199999999997	0.07699999999999996	-5.0	native
0.3587489	0.1307948	0.28	-2.618000000000002	105.64600000000007	-798.7999999999956	-0.01200000000000001	-3.0	native
0.2405946	0.1123380	0.27	-1.9600000000000009	-81.52999999999997	-809.1999999999971	0.027000000000000135	-3.0	native
0.3267729	0.1175191	0.27	-0.8640000000000008	-65.69999999999982	-476.3999999999942	0.028000000000000025	-2.0	native
0.2946164	0.1093686	0.29	-1.0670000000000002	-51.95999999999981	-880.7999999999956	0.06199999999999983	-3.0	native
0.3323096	0.1316786	0.27	-1.2580000000000027	-96.9699999999998	-1281.3999999999942	0.06700000000000017	-2.0	native
0.2059562	0.1150808	0.29	-2.9750000000000014	67.00200000000007	-894.2999999999956	0.0040000000000000036	-1.0	native
0.2696564	0.1326905	0.3	-2.796000000000003	8.080000000000155	-578.0999999999985	0.04400000000000004	-1.0	native
0.3089383	0.1198453	0.29	-1.4970000000000034	-13.649999999999864	-810.2999999999956	0.06300000000000017	-3.0	native
0.2230184	0.1201633	0.32	-2.4440000000000026	-59.149999999999864	-566.0	0.06899999999999995	0.0	native
0.4981986	0.1265884	0.33	-0.2240000000000002	-101.12999999999988	-1151.0	0.10400000000000009	0.0	native
0.2709529	0.1107220	0.29	-1.4990000000000023	-31.639999999999873	-1126.8999999999942	0.053999999999999826	0.0	native
0.2645872	0.1191576	0.36	-2.5660000000000025	-58.50999999999999	-1043.5999999999985	0.020000000000000018	-4.0	native
1.3506964	0.4401994	0.04	-12.457999999999998	659.26	-2291.300000000003	0.6230000000000002	-8.0	non-native
1.6116494	0.4821207	0.05	-13.392	470.57899999999995	-2087.300000000003	0.7110000000000003	-4.0	non-native
1.7931662	0.5379345	0.07	-11.838999999999999	382.60299999999995	-2936.2000000000044	0.6320000000000001	-4.0	non-native
2.0424204	0.5663694	0.06	-12.100999999999999	324.28999999999996	-2895.0	0.6970000000000001	-1.0	non-native
2.1460917	0.5660837	0.04	-12.310999999999998	498.407	-2971.0	0.6300000000000003	-4.0	non-native
2.5232818	0.6522210	0.05	-12.373	437.73799999999994	-2467.0999999999985	0.508	-2.0	non-native
2.6485393	0.6643984	0.05	-12.389	465.39099999999996	-3271.5	0.5500000000000003	-2.0	non-native
2.3501947	0.6131346	0.05	-11.729999999999999	444.605	-3146.5999999999985	0.6470000000000002	-2.0	non-native
2.3888323	0.6372427	0.05	-12.293	416.69899999999996	-2270.5	0.5710000000000002	-1.0	non-native
2.4113832	0.6082913	0.05	-10.706999999999999	381.587	-2518.0999999999985	0.5880000000000001	-1.0	non-native
2.3730147	0.6033075	0.05	-11.556	327.509	-2694.0	0.6400000000000001	-2.0	non-native
2.3875506	0.5919782	0.03	-11.54	466.893	-2183.800000000003	0.5470000000000002	-4.0	non-native
2.2196798	0.5928513	0.04	-11.216	361.5419999999999	-2858.9000000000015	0.6300000000000003	-3.0	non-native
2.4831750	0.6443688	0.05	-11.694999999999999	499.775	-2212.0	0.649	-4.0	non-native
2.5579405	0.6409573	0.06	-11.177	438.245	-1869.7000000000044	0.6970000000000001	-4.0	non-native
2.4934576	0.6314029	0.04	-11.312	445.19899999999996	-1761.7000000000044	0.5630000000000002	-3.0	non-native
2.5161159	0.6458673	0.04	-10.931999999999999	413.43999999999994	-1950.5999999999985	0.6390000000000002	-2.0	non-native
2.4439542	0.6315964	0.04	-11.383999999999999	403.971	-2085.5999999999985	0.5970000000000004	-3.0	non-native
2.7615879	0.7267092	0.03	-10.851999999999999	476.74699999999996	-2769.5	0.633	-4.0	non-native
2.4797041	0.6600772	0.05	-12.553999999999998	511.86899999999997	-2100.5	0.6470000000000002	-4.0	non-native
2.6032915	0.6500402	0.05	-11.175999999999998	396.706	-1668.300000000003	0.685	-3.0	non-native
0.6060798	0.2020911	0.13	-5.329999999999998	348.35799999999995	-2585.2000000000044	0.28700000000000037	-5.0	non-native
0.7489812	0.1995681	0.13	-3.626999999999999	340.025	-2793.800000000003	0.38400000000000034	-4.0	non-native
0.6441869	0.2118963	0.11	-6.416999999999998	256.967	-2967.5999999999985	0.28600000000000003	-2.0	non-native
0.5017220	0.1759181	0.1	-4.597999999999999	267.79099999999994	-2372.4000000000015	0.17100000000000026	-4.0	non-native
0.6743015	0.1923318	0.11	-4.6370000000000005	435.817	-1687.4000000000015	0.28400000000000025	-4.0	non-native
0.7265199	0.2211024	0.18	-2.3439999999999976	67.40899999999999	-2072.2000000000044	0.3310000000000004	-1.0	non-native
0.6827915	0.1857775	0.22	-2.785	109.83600000000001	-2091.9000000000015	0.28600000000000003	0.0	non-native
0.7969179	0.2216205	0.1	-4.962999999999997	262.03499999999997	-2939.5	0.3380000000000001	-3.0	non-native
0.5280777	0.1778526	0.11	-3.317	255.67700000000002	-2277.5999999999985	0.18000000000000016	-2.0	non-native
0.8974677	0.2511788	0.12	-5.434999999999999	225.40699999999993	-2266.5999999999985	0.3430000000000004	-1.0	non-native
0.7840989	0.2176520	0.12	-4.762999999999998	276.1239999999999	-2428.2000000000044	0.3400000000000003	-2.0	non-native
0.7111416	0.1928017	0.16	-4.638999999999999	339.30999999999995	-2824.5999999999985	0.26900000000000013	-4.0	non-native
0.6061484	0.1837771	0.16	-3.2799999999999976	283.26199999999994	-3129.9000000000015	0.28700000000000037	-4.0	non-native
0.7415420	0.2024492	0.14	-5.318999999999999	379.231	-2563.300000000003	0.3340000000000001	-2.0	non-native
0.7975212	0.1951364	0.1	-4.1789999999999985	312.77599999999995	-3163.9000000000015	0.379	-3.0	non-native
0.4987703	0.1676794	0.17	-4.311999999999998	364.693	-2565.5	0.2200000000000002	-4.0	non-native
0.7550669	0.1987762	0.1	-5.8629999999999995	431.567	-3262.5999999999985	0.28000000000000025	-5.0	non-native
0.4419283	0.1769435	0.14	-5.648	321.826	-2786.7000000000044	0.22100000000000009	-3.0	non-native
0.5289639	0.1953077	0.1	-4.527999999999999	273.134	-2749.0	0.23400000000000043	-3.0	non-native
0.4176273	0.1710942	0.14	-4.789999999999999	318.55099999999993	-2254.0	0.11800000000000033	-3.0	non-native
0.4307518	0.1663052	0.11	-4.204999999999998	228.30499999999995	-1971.0999999999985	0.18100000000000005	-3.0	non-native
0.5692477	0.0979537	0.3	2.887999999999998	-84.35000000000002	-528.0	0.11099999999999977	-3.0	native
0.3346117	0.0993164	0.3	2.341000000000001	25.491999999999962	390.8999999999942	0.006999999999999673	-7.0	native
0.4249157	0.0983327	0.29	2.245000000000001	0.2300000000000182	223.79999999999563	0.06499999999999995	-4.0	native
0.4195280	0.1022180	0.24	1.8589999999999982	101.75	-65.60000000000582	0.0349999999999997	-6.0	native
0.4423864	0.1000753	0.26	2.544999999999998	40.68500000000006	-142.10000000000582	0.06400000000000006	-6.0	native
0.4627661	0.0962320	0.26	1.416999999999998	23.76800000000003	-44.80000000000291	0.040000000000000036	-3.0	native
0.3162376	0.0901743	0.26	1.3760000000000012	10.07000000000005	-1432.2000000000044	0.041999999999999815	-5.0	native
0.4833137	0.1063088	0.32	0.7390000000000008	38.08000000000004	-884.8000000000029	0.052000000000000046	-3.0	native
0.5493299	0.0995370	0.23	0.7689999999999984	54.825000000000045	-284.0	0.05699999999999994	-4.0	native
0.3721541	0.0988301	0.27	-0.03300000000000125	-67.41999999999996	-690.2000000000044	0.010999999999999677	-4.0	native
0.3674045	0.1139775	0.23	-1.0489999999999995	10.730000000000018	-219.8000000000029	0.0029999999999996696	-7.0	native
0.5163538	0.1244232	0.17	-2.722999999999999	207.77700000000004	-834.5	0.09599999999999964	-7.0	native
0.6675946	0.1188016	0.29	0.3470000000000013	-29.459999999999923	-743.8000000000029	0.10499999999999998	-4.0	native
0.4484502	0.1200098	0.25	-3.1750000000000007	221.789	-769.6000000000058	0.016999999999999904	-7.0	native
0.6636433	0.1448562	0.25	-0.36100000000000065	157.57899999999995	-1105.2000000000044	0.15799999999999992	-6.0	native
0.5151827	0.1239303	0.24	-2.0410000000000004	196.52200000000005	-2043.1000000000058	0.06099999999999994	-5.0	native
0.7087420	0.1244731	0.26	1.2220000000000013	26.970000000000027	-761.3000000000029	0.10299999999999976	-4.0	native
0.8899527	0.1325301	0.27	-1.3880000000000017	59.56700000000001	-1277.300000000003	0.21599999999999975	-3.0	native
0.6360315	0.1325555	0.27	1.032	24.36500000000001	-1154.1000000000058	0.07299999999999995	-5.0	native
0.7396995	0.1343572	0.27	1.3719999999999999	42.58100000000002	-1642.7000000000044	0.1719999999999997	-5.0	native
0.4785956	0.1143103	0.29	2.2830000000000013	-58.270000000000095	69.69999999999709	0.08499999999999996	-3.0	native
0.4689754	0.1140774	0.28	-0.6230000000000011	107.12599999999998	-270.0	0.09299999999999997	-4.0	native
0.5715294	0.1148485	0.26	-0.7890000000000015	106.71100000000001	-1017.6000000000058	0.17999999999999972	-7.0	native
0.4977060	0.1205471	0.27	-1.5650000000000013	195.20299999999997	-1432.800000000003	0.17300000000000004	-4.0	native
0.4741234	0.1067780	0.33	-1.6219999999999999	191.683	-1696.300000000003	0.1509999999999998	-5.0	native
0.2499048	0.1019566	0.27	-1.2800000000000011	45.822	753.6999999999971	0.08699999999999974	-4.0	native
0.4287169	0.1120846	0.26	-1.6310000000000002	74.58500000000004	-274.5	0.1629999999999998	-4.0	native
0.6257188	0.1256563	0.28	-0.4469999999999992	33.85400000000004	-173.10000000000582	0.1429999999999998	-5.0	native
0.5190454	0.1138629	0.25	-0.7070000000000007	122.50400000000002	-590.6000000000058	0.11299999999999999	-2.0	native
0.5724343	0.1050627	0.32	0.15399999999999991	23.66300000000001	69.89999999999418	0.054999999999999716	0.0	native
0.4262711	0.1074566	0.29	-0.6350000000000016	-63.489999999999895	-357.90000000000146	0.129	-3.0	native
0.4498883	0.1107602	0.3	0.036000000000001364	-66.66999999999996	-1351.7000000000044	0.01200000000000001	-2.0	native
0.4193969	0.1152865	0.28	-0.7020000000000017	82.98599999999999	-905.9000000000015	-0.017000000000000348	-2.0	native
0.5658866	0.1143203	0.34	0.5449999999999982	-63.510000000000105	-1777.6000000000058	0.0	-4.0	native
0.3248997	0.1071796	0.3	-0.8990000000000009	-32.999999999999886	-1018.9000000000015	0.03699999999999992	-4.0	native
0.4732835	0.1098751	0.32	0.22500000000000142	260.471	-1754.9000000000015	0.11599999999999966	-8.0	native
0.5854555	0.1122919	0.33	0.33999999999999986	-16.479999999999905	-411.5	0.11199999999999966	-2.0	native
0.3529131	0.0982244	0.28	0.21600000000000108	86.78499999999997	-896.4000000000015	0.09299999999999997	-2.0	native
0.5496863	0.1180665	0.32	-0.7270000000000003	20.214000000000055	-1488.7000000000044	0.133	-4.0	native
0.4010991	0.1216587	0.35	-1.75	65.22000000000003	-1656.1000000000058	0.11499999999999977	-3.0	native
0.3320720	0.1090057	0.32	-0.46000000000000085	-22.33000000000004	-910.3000000000029	0.08599999999999985	-4.0	native
0.3435495	0.1212310	0.31	-0.062000000000001165	64.13099999999997	-959.8000000000029	0.10799999999999965	-4.0	native
0.6258985	0.1975321	0.11	-4.954000000000001	248.95399999999995	-1959.7999999999956	0.3340000000000001	-8.0	non-native
0.4089397	0.1721269	0.15	-2.4720000000000013	224.41200000000003	-2229.5	0.18699999999999983	-5.0	non-native
0.3136447	0.1862943	0.14	-4.496000000000002	248.265	-2203.899999999994	0.16900000000000004	-6.0	non-native
0.5097575	0.1972760	0.12	-3.6980000000000004	331.76599999999996	-2939.5999999999985	0.17700000000000005	-8.0	non-native
0.3221732	0.1717867	0.14	-3.5150000000000006	228.83500000000004	-2576.5	0.12400000000000011	-8.0	non-native
0.3244654	0.1781926	0.17	-2.120000000000001	244.69499999999994	-1845.0	0.10000000000000009	-9.0	non-native
0.4228286	0.1720128	0.14	-3.8689999999999998	232.49199999999996	-1451.8999999999942	0.11299999999999999	-8.0	non-native
0.3186677	0.1889894	0.16	-2.6060000000000016	147.80999999999995	-1674.0999999999985	0.10199999999999987	-9.0	non-native
0.4784871	0.2095631	0.11	-3.6739999999999995	249.00900000000001	-2487.199999999997	0.27	-9.0	non-native
0.4623242	0.2000319	0.17	-2.5070000000000014	234.64099999999996	-2278.399999999994	0.23399999999999999	-11.0	non-native
0.4713355	0.2138423	0.15	-3.309000000000001	215.62800000000004	-1908.0999999999985	0.28100000000000014	-8.0	non-native
0.4011228	0.1807363	0.13	-2.1260000000000012	217.69899999999996	-1954.3999999999942	0.20299999999999985	-8.0	non-native
0.3757682	0.2061523	0.2	-2.9619999999999997	108.72000000000003	-2031.7999999999956	0.11399999999999988	-7.0	non-native
0.4296693	0.2042290	0.17	-3.867000000000001	193.13	-1707.3999999999942	0.29300000000000015	-7.0	non-native
0.3376315	0.1874765	0.17	-2.3530000000000015	116.44000000000005	-2104.0	0.16800000000000015	-7.0	non-native
0.3996862	0.1714478	0.18	-1.743000000000002	-73.90000000000009	-1720.5999999999985	0.16500000000000004	-4.0	non-native
0.4115499	0.1803103	0.23	-1.399000000000001	-4.380000000000109	-2699.399999999994	0.21099999999999985	-4.0	non-native
0.3831715	0.1781058	0.24	-2.126999999999999	172.28999999999996	-1702.699999999997	0.16699999999999982	-8.0	non-native
0.2688561	0.1742235	0.19	-1.8889999999999993	36.37999999999988	-1503.8999999999942	0.08800000000000008	-4.0	non-native
0.3634663	0.1582595	0.19	-1.4299999999999997	39.450000000000045	-1641.699999999997	0.1160000000000001	-3.0	non-native
0.4127392	0.1787946	0.19	-1.625	232.69799999999998	-2497.5999999999985	0.09099999999999975	-6.0	non-native
0.9249544	0.2804994	0.13	-5.059000000000001	487.48900000000003	-2440.0	0.524	-10.0	non-native
1.1310620	0.3133111	0.11	-6.009	609.741	-3661.5999999999985	0.5699999999999998	-13.0	non-native
1.1024100	0.3056103	0.11	-4.785	662.337	-3140.899999999994	0.5939999999999999	-12.0	non-native
1.0071242	0.3002107	0.12	-5.722999999999999	503.355	-3542.2999999999956	0.5139999999999998	-10.0	non-native
1.0946484	0.3152062	0.11	-8.327	494.53	-2886.899999999994	0.5840000000000001	-10.0	non-native
1.0843766	0.3215576	0.1	-5.754999999999999	455.658	-3166.5999999999985	0.597	-12.0	non-native
0.9565727	0.2872113	0.11	-3.779	177.34000000000003	-2028.3999999999942	0.5249999999999999	-7.0	non-native
1.0142927	0.3082762	0.11	-4.527000000000001	225.188	-1947.5999999999985	0.47399999999999975	-6.0	non-native
1.1344341	0.3035165	0.1	-4.277000000000001	326.515	-1811.3999999999942	0.47799999999999976	-7.0	non-native
1.0457186	0.2971691	0.1	-5.469000000000001	399.899	-2388.399999999994	0.5699999999999998	-9.0	non-native
0.8219973	0.2730042	0.07	-7.677000000000001	370.28700000000003	-2259.199999999997	0.46799999999999997	-7.0	non-native
0.9752720	0.2887250	0.11	-4.385000000000002	228.31499999999994	-3151.399999999994	0.528	-6.0	non-native
0.9888321	0.3036674	0.07	-4.908999999999999	319.79200000000003	-2456.5999999999985	0.5150000000000001	-8.0	non-native
0.9314084	0.2960495	0.07	-5.533000000000001	318.56399999999996	-2039.699999999997	0.4969999999999999	-9.0	non-native
0.5803172	0.2598282	0.08	-5.355	454.201	-2443.399999999994	0.2789999999999999	-11.0	non-native
0.9942733	0.2955432	0.07	-5.728999999999999	406.59000000000003	-4087.2999999999956	0.5800000000000001	-9.0	non-native
0.7034674	0.2696666	0.07	-5.839000000000002	233.85500000000002	-2919.0999999999985	0.42200000000000015	-9.0	non-native
0.8011394	0.2856403	0.08	-7.039999999999999	339.11199999999997	-2727.399999999994	0.5	-10.0	non-native
0.9590471	0.3023557	0.06	-6.054000000000002	424.63599999999997	-3123.7999999999956	0.577	-9.0	non-native
1.1243726	0.3358309	0.07	-7.376000000000001	368.91499999999996	-2457.0999999999985	0.6259999999999999	-9.0	non-native
0.9206707	0.3054777	0.08	-6.619	324.619	-1047.5999999999985	0.52	-7.0	non-native
1.0280293	0.2943409	0.09	-5.730999999999998	145.90199999999993	-1539.2000000000044	0.25799999999999956	2.0	native
0.9354069	0.2864072	0.11	-4.405999999999999	138.00999999999988	-1335.800000000003	0.20399999999999974	2.0	native
0.8642694	0.2723472	0.11	-5.253	121.70399999999995	-1718.2000000000044	0.16199999999999992	2.0	native
0.6267149	0.2757442	0.09	-3.8679999999999986	14.86999999999989	-2264.9000000000015	0.05699999999999994	5.0	native
0.7462929	0.2841114	0.08	-4.9929999999999986	-52.17000000000007	-1973.1000000000058	0.05999999999999961	3.0	native
0.6226690	0.2836265	0.1	-3.916999999999998	-68.96000000000004	-224.5	0.07599999999999962	7.0	native
0.9589592	0.2662221	0.09	-2.945999999999998	-39.1400000000001	-1672.800000000003	0.12399999999999967	1.0	native
0.7132353	0.2869572	0.1	-3.974	-41.22000000000003	-2068.0	0.10199999999999987	5.0	native
0.9115464	0.2977491	0.11	-3.7390000000000008	17.75	-2149.2000000000044	0.1549999999999998	6.0	native
0.5369011	0.2778633	0.08	-2.821999999999999	123.17299999999989	-1545.4000000000015	0.08299999999999974	3.0	native
0.6681696	0.3009064	0.07	-3.6430000000000007	107.4899999999999	-1741.0	0.09399999999999986	5.0	native
1.0452521	0.2855579	0.06	-5.308	315.97399999999993	-2131.2000000000044	0.2759999999999998	-3.0	native
0.7352267	0.2862233	0.07	-6.123999999999999	317.34399999999994	-1441.6000000000058	0.10699999999999976	-1.0	native
0.8563503	0.2799403	0.09	-6.820999999999998	262.57899999999995	-1237.7000000000044	0.22899999999999965	1.0	native
0.9040234	0.2811758	0.09	-4.033999999999999	38.99000000000001	-261.5	0.2709999999999999	4.0	native
0.9326262	0.2969719	0.09	-6.5909999999999975	188.08999999999992	-1505.800000000003	0.25399999999999956	3.0	native
0.9079852	0.2827973	0.11	-5.795999999999999	193.41599999999994	-143.10000000000582	0.22899999999999965	1.0	native
1.2889893	0.3191454	0.08	-5.817999999999998	249.7399999999999	-1265.9000000000015	0.35699999999999976	3.0	native
1.2735980	0.2956306	0.08	-5.57	274.57499999999993	-2082.0	0.4099999999999997	1.0	native
0.7459995	0.2889095	0.08	-4.750999999999998	215.9849999999999	-1271.7000000000044	0.19599999999999973	1.0	native
0.9328571	0.2915513	0.08	-5.312999999999999	241.76499999999987	-1251.9000000000015	0.2629999999999999	-1.0	native
1.3043119	0.4234483	0.05	-10.619	500.4839999999999	-2601.9000000000015	0.20699999999999985	-1.0	native
1.4655212	0.4379237	0.04	-10.936	653.049	-3904.4000000000015	0.06599999999999984	-3.0	native
1.3991959	0.4562415	0.05	-10.379999999999999	533.9419999999999	-4099.800000000003	0.07699999999999996	0.0	native
1.1754111	0.4297684	0.06	-10.399999999999999	676.4089999999999	-2641.5	-0.02400000000000002	-3.0	native
1.4272178	0.4580580	0.02	-12.024999999999999	712.319	-4154.9000000000015	-0.04900000000000038	-1.0	native
0.9699395	0.4276704	0.02	-11.495999999999999	836.3329999999999	-2825.5	0.01599999999999957	-6.0	native
1.2661462	0.4944838	0.02	-10.51	513.752	-3920.600000000006	-0.10100000000000042	0.0	native
1.3993163	0.4715748	0.03	-11.36	728.799	-4549.300000000003	0.04599999999999982	-6.0	native
1.3622339	0.5122740	0.03	-10.552999999999999	734.0329999999999	-3670.300000000003	0.006999999999999673	-3.0	native
1.4726948	0.5047260	0.03	-12.812999999999999	696.3699999999999	-3862.2000000000044	-0.008000000000000007	-3.0	native
1.5999180	0.5007977	0.02	-13.405999999999999	717.4189999999999	-4051.2000000000044	-0.10100000000000042	-4.0	native
1.6735063	0.5402960	0.02	-12.222999999999999	817.107	-3245.4000000000015	-0.09200000000000008	-5.0	native
1.6446298	0.5663874	0.02	-13.822999999999999	805.9319999999999	-3736.7000000000044	0.04599999999999982	-6.0	native
1.7725314	0.5974434	0.02	-10.962	743.617	-4610.300000000003	-0.17700000000000005	-6.0	native
1.7862593	0.6253779	0.02	-13.016	642.1349999999999	-3097.300000000003	-0.14600000000000035	-3.0	native
1.4947295	0.5920570	0.02	-13.295	786.4099999999999	-2712.2000000000044	0.03399999999999981	-6.0	native
1.5922086	0.5552972	0.02	-12.960999999999999	863.3849999999999	-4476.9000000000015	-0.11100000000000021	-7.0	native
1.5257591	0.5841570	0.03	-11.226999999999999	545.1619999999999	-2996.0	-0.20100000000000007	-2.0	native
1.4466813	0.5306309	0.02	-11.664	626.3339999999998	-3391.9000000000015	-0.14200000000000035	-4.0	native
1.4171320	0.5241244	0.02	-12.473999999999998	622.5529999999999	-2898.2000000000044	-0.16600000000000037	-3.0	native
1.4325138	0.4820390	0.03	-9.863	612.137	-3864.5	-0.2360000000000002	-3.0	native
0.9342460	0.2312617	0.07	-6.43	346.82899999999995	-1919.699999999997	0.13299999999999956	-6.0	non-native
1.1117185	0.2272088	0.09	-5.073	263.288	-1762.5999999999985	0.05099999999999971	-3.0	non-native
0.8259131	0.2487703	0.08	-6.369	237.019	-2001.0999999999985	0.06699999999999973	-6.0	non-native
0.5847850	0.2204636	0.06	-4.827999999999999	418.303	-1420.5	-0.017000000000000348	-7.0	non-native
0.6927853	0.2258768	0.06	-6.263999999999999	191.37099999999998	-2158.699999999997	0.05699999999999994	-4.0	non-native
0.8529141	0.2490912	0.06	-5.526	173.09299999999996	-2105.5	0.121	-4.0	non-native
0.5172251	0.2194199	0.07	-5.111999999999998	284.453	-2990.699999999997	0.053999999999999826	-6.0	non-native
0.6033372	0.2365099	0.08	-6.913	441.92999999999995	-2291.5999999999985	0.07099999999999973	-8.0	non-native
0.5047364	0.2175630	0.11	-3.3969999999999985	157.67100000000005	-2015.7999999999956	-0.1200000000000001	-4.0	non-native
0.5855885	0.2440780	0.12	-3.8279999999999994	138.45000000000005	-2032.5	-0.08400000000000007	-4.0	non-native
0.6500306	0.2393673	0.11	-5.376000000000001	313.47400000000005	-2588.0999999999985	-0.06100000000000039	-4.0	non-native
0.6571465	0.2041853	0.1	-4.184000000000001	410.318	-2928.699999999997	0.010999999999999677	-6.0	non-native
0.7406511	0.2570040	0.06	-6.071999999999999	366.69100000000003	-1085.5999999999985	-0.14900000000000002	-6.0	non-native
0.6647573	0.2615752	0.09	-4.515000000000001	255.95600000000002	-1659.0999999999985	-0.04900000000000038	-7.0	non-native
0.8543262	0.2561782	0.08	-4.114999999999998	151.63700000000006	-1115.0	-0.04500000000000037	-5.0	non-native
0.7168880	0.2314950	0.08	-4.619	281.371	-1942.0999999999985	0.052999999999999936	-5.0	non-native
0.6583617	0.2604849	0.09	-4.445	323.703	-2038.199999999997	-0.007000000000000117	-7.0	non-native
0.5900354	0.2385939	0.1	-2.3969999999999985	262.919	-1183.199999999997	-0.07800000000000029	-5.0	non-native
0.6506498	0.2243183	0.1	-2.5040000000000013	257.66999999999996	-1092.0	-0.07500000000000018	-4.0	non-native
0.6318913	0.2374465	0.09	-5.262999999999998	363.673	-1285.2999999999956	0.017999999999999794	-6.0	non-native
0.7266525	0.2750396	0.09	-4.901	279.87300000000005	-676.7999999999956	-0.11700000000000044	-5.0	non-native
0.6477564	0.1765594	0.15	-4.451999999999998	203.23300000000006	-2665.4000000000015	0.33699999999999974	-4.0	non-native
0.9759708	0.2044138	0.15	-7.227	140.188	-2558.199999999997	0.31199999999999983	-3.0	non-native
1.0544046	0.2588948	0.15	-8.248999999999999	217.447	-782.5	0.367	-5.0	non-native
1.2249687	0.2873042	0.16	-7.514999999999999	-28.969999999999914	-368.09999999999854	0.5349999999999997	0.0	non-native
1.5414364	0.3449661	0.15	-9.661	100.50199999999995	-1310.5999999999985	0.6739999999999999	-3.0	non-native
1.1411256	0.2865643	0.15	-7.331999999999999	28.137000000000057	-1655.0999999999985	0.3799999999999999	-3.0	non-native
1.3213803	0.2739275	0.18	-5.9879999999999995	226.664	-2118.0	0.42399999999999993	-3.0	non-native
1.1008710	0.2669284	0.18	-10.038	192.28700000000003	-1682.0999999999985	0.4969999999999999	-2.0	non-native
0.9192085	0.2384271	0.15	-7.276	203.68200000000002	-1092.7999999999956	0.4059999999999997	-4.0	non-native
1.0760065	0.2307299	0.17	-6.478999999999999	248.043	-623.6999999999971	0.2549999999999999	-4.0	non-native
0.9752024	0.2256786	0.14	-8.026	275.51200000000006	-1220.0	0.34599999999999964	-4.0	non-native
1.0390847	0.2464445	0.14	-9.199	238.94399999999996	-1634.9000000000015	0.2799999999999998	-4.0	non-native
1.0995573	0.2338669	0.18	-6.6	259.01700000000005	-2267.5	0.44799999999999995	-5.0	non-native
1.0929118	0.2580118	0.19	-7.202	43.611999999999966	-837.0	0.4339999999999997	-1.0	non-native
1.1154295	0.2590965	0.15	-7.577999999999999	66.49800000000005	-1688.199999999997	0.4009999999999998	0.0	non-native
1.2824163	0.2726334	0.15	-6.003	3.240000000000009	-2071.5	0.36599999999999966	1.0	non-native
1.1911018	0.2619966	0.17	-7.651	95.87599999999998	-2038.4000000000015	0.4549999999999996	-3.0	non-native
0.9568193	0.2212998	0.18	-5.622	164.226	-3449.4000000000015	0.4299999999999997	-4.0	non-native
1.1593415	0.2612334	0.15	-7.756	79.02599999999995	-1386.0	0.47899999999999965	-2.0	non-native
0.9035943	0.2329478	0.14	-7.856999999999999	168.73800000000006	-1652.699999999997	0.3859999999999997	-5.0	non-native
0.7251847	0.2276216	0.14	-6.274000000000001	66.96000000000004	-1942.5	0.45799999999999974	-4.0	non-native
1.0363164	0.2948436	0.15	2.5219999999999985	-507.83000000000015	-2233.800000000003	0.2669999999999999	9.0	native
1.1638607	0.2949477	0.13	1.8019999999999996	-325.51	-2042.300000000003	0.2919999999999998	7.0	native
0.9838577	0.2978710	0.15	-0.2959999999999994	-431.49	-1330.7000000000044	0.274	10.0	native
1.1861775	0.2877121	0.14	-0.4989999999999988	-92.47000000000003	-2350.9000000000015	0.23899999999999988	4.0	native
1.2228254	0.2992868	0.13	-1.6969999999999992	-43.75999999999999	-2652.600000000006	0.29899999999999993	3.0	native
1.2437978	0.2897601	0.16	-0.07900000000000063	-173.41999999999985	-2034.300000000003	0.3009999999999997	4.0	native
1.1050469	0.2878089	0.15	1.426000000000002	-157.46000000000004	-1862.1000000000058	0.2769999999999997	7.0	native
1.1413195	0.2788026	0.13	0.4759999999999991	-231.39999999999986	-2922.2000000000044	0.3009999999999997	5.0	native
1.0375167	0.2704028	0.14	1.1069999999999993	-272.28999999999996	-2327.7000000000044	0.19699999999999962	5.0	native
1.3898047	0.3045888	0.14	-2.1179999999999986	-352.9100000000001	-3109.2000000000044	0.35699999999999976	8.0	native
1.0978230	0.2843951	0.14	-1.4909999999999997	-227.81999999999994	-3293.100000000006	0.33899999999999997	2.0	native
1.2829956	0.2981580	0.13	-1.9160000000000004	-337.54999999999995	-2396.2000000000044	0.383	8.0	native
1.2737558	0.3030427	0.12	-2.686	-384.4799999999998	-3272.100000000006	0.2869999999999999	7.0	native
1.2353835	0.2824246	0.14	-1.6609999999999978	-289.0600000000002	-2488.5	0.3889999999999998	8.0	native
1.1799489	0.2716610	0.14	-1.0150000000000006	-235.0	-2211.300000000003	0.4019999999999997	6.0	native
1.4276352	0.2912363	0.15	-1.4839999999999982	-236.07999999999993	-3007.5	0.3769999999999998	4.0	native
1.0985897	0.2638764	0.16	0.7830000000000013	53.340000000000146	-2975.5	0.2849999999999997	2.0	native
1.0887041	0.2837126	0.16	0.3400000000000034	-482.51	-2274.600000000006	0.2869999999999999	6.0	native
1.2828337	0.2970340	0.15	-0.5649999999999977	-215.48000000000002	-3212.4000000000015	0.33299999999999974	2.0	native
1.2871754	0.3188401	0.13	-2.036999999999999	-118.14999999999986	-3335.600000000006	0.3179999999999996	4.0	native
1.3271662	0.2958653	0.14	-0.875	-175.1099999999999	-3473.100000000006	0.2629999999999999	4.0	native
1.0546049	0.3628044	0.14	-4.818999999999999	447.8700000000001	-2889.600000000006	0.1849999999999996	-4.0	native
1.1983939	0.3729598	0.13	-3.9399999999999977	378.47	-3208.600000000006	0.23499999999999988	-4.0	native
1.1386602	0.3574259	0.13	-4.067999999999998	448.83000000000015	-2711.5	0.2709999999999999	-4.0	native
0.8509316	0.3615868	0.13	-2.6899999999999977	365.51	-2625.0	0.22299999999999986	-7.0	native
0.9001582	0.4122543	0.13	-4.271000000000001	576.1200000000001	-2564.800000000003	0.19499999999999984	-7.0	native
0.8930660	0.3872214	0.14	-4.068999999999999	508.6400000000001	-3680.4000000000015	0.2589999999999999	-6.0	native
1.2738020	0.4151274	0.13	-5.122	437.79999999999995	-1853.5	0.1459999999999999	-4.0	native
0.9437134	0.3915794	0.15	-3.628999999999998	184.33000000000015	-2810.5	0.21399999999999997	-3.0	native
0.9548725	0.3741278	0.15	-3.786999999999999	308.9100000000001	-2343.300000000003	0.1629999999999998	-7.0	native
0.8596662	0.3611016	0.15	-4.347999999999999	355.1100000000001	-2911.800000000003	0.2599999999999998	-5.0	native
0.9828683	0.3378444	0.14	-4.276	414.01	-3193.0	0.22299999999999986	-5.0	native
1.1552140	0.3564669	0.13	-3.9559999999999995	448.21000000000004	-3000.2000000000044	0.2639999999999998	-6.0	native
1.0952408	0.3970437	0.15	-1.504999999999999	336.84000000000015	-2227.7000000000044	0.2839999999999998	-6.0	native
1.3409640	0.3365510	0.14	-3.1690000000000005	339.1600000000001	-3131.300000000003	0.2899999999999996	-3.0	native
0.8717613	0.3374768	0.18	-3.193999999999999	349.49	-2469.300000000003	0.23399999999999999	-4.0	native
0.8819613	0.3184330	0.16	-2.3039999999999985	313.80999999999995	-3074.2000000000044	0.2519999999999998	-2.0	native
1.0435441	0.3055332	0.17	-2.314	331.1400000000001	-3733.100000000006	0.2609999999999997	-5.0	native
1.0144223	0.3017210	0.16	-0.29399999999999693	267.8800000000001	-2834.300000000003	0.1889999999999996	-4.0	native
0.9007019	0.3122219	0.16	-1.0569999999999986	254.09000000000015	-2776.800000000003	0.23399999999999999	-4.0	native
1.1259942	0.3305871	0.14	-2.1999999999999993	316.24	-2621.9000000000015	0.32699999999999996	-1.0	native
1.0519674	0.3447610	0.16	-5.180999999999997	328.24	-3482.300000000003	0.347	-3.0	native
0.9803555	0.2547537	0.07	-1.4209999999999994	78.22000000000003	-2496.0	-0.0030000000000001137	-2.0	non-native
0.6335263	0.2127056	0.09	-2.428000000000001	179.76200000000006	-3998.0999999999985	-0.03100000000000014	-5.0	non-native
0.6974372	0.2360847	0.07	-2.2029999999999994	259.28100000000006	-3888.5	0.009999999999999787	-4.0	non-native
0.6314649	0.2211618	0.07	-2.588000000000001	208.33400000000006	-2771.7999999999956	0.12199999999999989	1.0	non-native
0.5377262	0.2004468	0.1	-0.1960000000000015	30.75	-2628.5	0.0	-2.0	non-native
0.5049759	0.1850624	0.11	-0.9179999999999993	206.75400000000002	-3994.199999999997	0.01499999999999968	-4.0	non-native
0.6891640	0.2098061	0.12	-1.9619999999999997	330.59400000000005	-2404.5999999999985	0.11899999999999977	-4.0	non-native
0.8088267	0.2240445	0.12	-3.2830000000000013	324.33900000000006	-2013.9000000000015	0.16699999999999982	-4.0	non-native
0.5636433	0.1971490	0.07	-2.9259999999999984	491.64700000000005	-2961.0999999999985	0.21099999999999985	-7.0	non-native
0.6559278	0.2253106	0.05	-3.1099999999999994	425.78100000000006	-2239.5999999999985	0.055999999999999606	-6.0	non-native
0.6799410	0.2106240	0.07	-5.149999999999999	510.0970000000001	-3770.5999999999985	0.19199999999999973	-7.0	non-native
0.4902351	0.1846445	0.08	-4.9929999999999986	383.24700000000007	-3476.5	0.10099999999999998	-8.0	non-native
0.4251553	0.1822878	0.09	-3.532	262.327	-2298.0	0.07999999999999963	-5.0	non-native
0.4713897	0.1920788	0.06	-6.939	465.81100000000004	-1493.7999999999956	0.22399999999999975	-8.0	non-native
0.5512451	0.1935248	0.08	-3.9400000000000013	243.274	-2616.7999999999956	0.08299999999999974	-7.0	non-native
0.5518487	0.2105352	0.07	-6.518000000000001	550.96	-2466.0	0.351	-9.0	non-native
0.3961806	0.1761855	0.05	-5.489999999999998	689.703	-3863.0	0.23699999999999966	-9.0	non-native
0.5147957	0.1843094	0.06	-5.407	712.2850000000001	-3246.0999999999985	0.07499999999999973	-9.0	non-native
0.5361574	0.2141943	0.09	-6.213000000000001	577.212	-2061.199999999997	0.3169999999999997	-8.0	non-native
0.6465794	0.2202332	0.1	-6.202999999999999	488.41100000000006	-2812.0999999999985	0.12799999999999967	-7.0	non-native
0.6067110	0.2183341	0.09	-8.111	499.44500000000005	-2392.7999999999956	0.2549999999999999	-5.0	non-native
0.8770848	0.2909209	0.03	-8.626	383.1940000000001	-1630.0999999999985	0.053999999999999826	-2.0	non-native
0.6729218	0.2678207	0.05	-6.911999999999999	306.8810000000001	-1941.5999999999985	0.006999999999999673	-3.0	non-native
0.4699482	0.2446518	0.07	-4.957000000000001	283.668	-749.9000000000015	0.041999999999999815	-2.0	non-native
0.4630198	0.2649408	0.06	-7.285	302.4820000000001	-2032.9000000000015	0.1299999999999999	-5.0	non-native
0.6808724	0.2880110	0.06	-6.829999999999998	474.61800000000005	-2552.0999999999985	-0.11100000000000021	-6.0	non-native
0.5482836	0.2564078	0.08	-7.51	378.423	-1908.199999999997	0.01599999999999957	-4.0	non-native
0.4758787	0.2525553	0.05	-7.041	323.293	-797.6999999999971	0.016999999999999904	-5.0	non-native
0.8417292	0.2947623	0.06	-3.870000000000001	254.51300000000003	-1802.5	-0.2330000000000001	-4.0	non-native
0.6417740	0.2812155	0.05	-6.463999999999999	339.6360000000001	-2150.0999999999985	-0.15300000000000002	-5.0	non-native
0.3766055	0.2551396	0.04	-6.712	305.2850000000001	-2121.199999999997	0.02799999999999958	-4.0	non-native
0.3425847	0.2413452	0.09	-3.632999999999999	231.7270000000001	-1563.199999999997	-0.04900000000000038	-2.0	non-native
0.4397463	0.2575465	0.04	-5.344000000000001	535.0730000000001	-2894.7999999999956	0.03699999999999992	-5.0	non-native
0.3797798	0.2471087	0.04	-5.4190000000000005	353.0450000000001	-2582.9000000000015	0.029999999999999805	-3.0	non-native
0.5075013	0.2992708	0.02	-6.683	355.2950000000001	-1217.0999999999985	0.018999999999999684	-3.0	non-native
0.4529816	0.3072965	0.02	-7.709	391.111	-2049.5	0.09599999999999964	-4.0	non-native
0.6773033	0.3381166	0.01	-10.199	403.8040000000001	-2693.5999999999985	0.2839999999999998	-3.0	non-native
0.4773484	0.2639084	0.05	-6.263000000000002	320.845	-1760.7999999999956	0.05799999999999983	-5.0	non-native
0.4212416	0.2719810	0.08	-6.547999999999998	267.86800000000005	-1777.0999999999985	0.028999999999999915	0.0	non-native
0.5514070	0.2929869	0.01	-5.960000000000001	513.8720000000001	-3016.2999999999956	0.030999999999999694	-4.0	non-native
0.6101295	0.2648297	0.06	-5.024000000000001	354.447	-2130.0999999999985	-0.01100000000000012	-3.0	non-native
0.5780790	0.2870409	0.02	-7.779999999999999	421.86	-1895.7999999999956	0.09999999999999964	-2.0	non-native
3.3238659	1.0910203	0.0	-8.384	192.82799999999997	149.59999999999854	0.42600000000000016	0.0	native
3.6227345	1.2431735	0.0	-9.082999999999998	139.63799999999998	153.70000000000073	0.5420000000000003	1.0	native
3.6656511	1.2436249	0.0	-8.818999999999999	199.016	-180.90000000000146	0.512	0.0	native
3.6317086	1.3508903	0.0	-8.945	144.73299999999998	-161.5	0.476	0.0	native
3.6029274	1.2392620	0.0	-8.699	211.84799999999998	-727.5	0.4940000000000002	-1.0	native
3.9542735	1.3843554	0.0	-9.603	263.566	-403.2999999999993	0.758	-1.0	native
3.7033334	1.3028032	0.0	-10.08	238.92899999999997	-429.59999999999854	0.7030000000000003	0.0	native
3.1067936	1.0381167	0.0	-9.175	259.991	-1274.0999999999985	0.552	-1.0	native
3.4278026	1.1189520	0.0	-8.901	110.04999999999995	-86.0	0.4830000000000001	-1.0	native
3.5569577	1.0556730	0.0	-10.303	120.86899999999997	-141.29999999999927	0.5409999999999999	1.0	native
2.9258480	1.0937096	0.0	-11.207	236.00099999999998	-692.2999999999993	0.8580000000000001	0.0	native
2.8700323	1.0333242	0.0	-10.574	252.736	-123.70000000000073	0.6310000000000002	-1.0	native
2.5985456	1.1549568	0.0	-11.447	285.92609999999996	312.5	0.746	-1.0	native
2.4447546	1.0074281	0.0	-11.469999999999999	329.7924	-277.2000000000007	0.4119999999999999	-2.0	native
3.8924975	1.2553341	0.0	-11.92	341.5899	-937.0999999999985	0.5089999999999999	-2.0	native
3.5794265	1.1803957	0.0	-10.43	314.3338	-786.7999999999993	0.2190000000000003	-2.0	native
3.7089419	1.2097056	0.0	-8.39	135.11199999999997	-1052.5999999999985	0.15300000000000002	0.0	native
3.8163905	1.1413827	0.0	-8.317	109.767	-312.90000000000146	0.08499999999999996	0.0	native
3.7837987	1.2812175	0.0	-10.597	114.55499999999995	-209.90000000000146	0.3360000000000003	0.0	native
3.8202455	1.3088261	0.0	-11.272	326.19829999999996	-567.2000000000007	0.5049999999999999	-2.0	native
3.8005733	1.2101036	0.0	-12.164	351.02869999999996	-635.7999999999993	0.5660000000000003	-2.0	native
0.4008940	0.2115002	0.26	0.9710000000000001	41.63899999999995	1554.0	-0.14000000000000012	1.0	native
0.3195778	0.1907512	0.19	-1.8049999999999997	78.52499999999998	358.7999999999993	-0.08699999999999974	0.0	native
0.3655352	0.1801828	0.16	-0.17600000000000016	97.21999999999997	746.2000000000007	-0.08800000000000008	0.0	native
0.3708661	0.2122622	0.14	-1.0149999999999988	115.02099999999996	1081.5	-0.12299999999999978	-1.0	native
0.5543857	0.2236035	0.19	0.5500000000000007	-57.658000000000015	998.7000000000007	-0.08000000000000007	1.0	native
0.7116364	0.1928966	0.07	-2.5779999999999994	93.255	1196.4000000000015	0.016000000000000014	0.0	native
0.7539465	0.2049395	0.09	-1.9109999999999996	91.14099999999996	445.7000000000007	0.0129999999999999	1.0	native
0.7811105	0.2173499	0.09	-1.7899999999999991	17.995000000000005	102.5	-0.016999999999999904	2.0	native
0.6207777	0.2134634	0.08	-4.663	170.29899999999998	15.0	0.0040000000000000036	0.0	native
0.7780458	0.1873024	0.11	-2.135	114.59799999999996	128.79999999999927	0.03200000000000003	0.0	native
1.0035391	0.2476190	0.06	-3.285	121.36099999999999	380.7999999999993	0.06499999999999995	-1.0	native
1.0679526	0.3092694	0.07	-5.6370000000000005	219.38899999999998	158.09999999999854	0.17600000000000016	-1.0	native
1.1826687	0.2669156	0.09	-4.965	211.06499999999997	-249.90000000000146	0.137	-1.0	native
1.1842359	0.2601216	0.13	-4.2620000000000005	178.18699999999998	365.40000000000146	0.23499999999999988	0.0	native
1.4566181	0.2983756	0.08	-5.302999999999999	206.26	452.5	0.19500000000000028	0.0	native
1.3396738	0.2939570	0.06	-2.801	134.09799999999998	125.70000000000073	0.14800000000000013	1.0	native
1.2091554	0.2939822	0.12	-2.9209999999999994	146.396	184.20000000000073	0.11500000000000021	1.0	native
1.3347872	0.2780656	0.09	-3.1419999999999995	151.77599999999998	450.40000000000146	0.20500000000000007	-1.0	native
1.1964654	0.2811708	0.1	-3.5169999999999995	186.11299999999997	-116.5	0.14500000000000002	-1.0	native
0.9488711	0.2735444	0.14	-2.237	139.78599999999997	357.09999999999854	0.10400000000000009	-1.0	native
1.4439678	0.3227598	0.09	-3.298	165.015	-678.2999999999993	0.20800000000000018	0.0	native
2.9619253	0.7972971	0.0	-10.056000000000001	299.5084	-332.0	0.7889999999999997	-4.0	non-native
3.2463996	0.8587679	0.0	-10.303999999999998	249.07240000000002	388.1000000000022	0.7839999999999998	-3.0	non-native
3.2425776	0.8622971	0.0	-8.465	274.5652	-184.79999999999927	0.6589999999999998	-4.0	non-native
2.8228424	0.7664770	0.0	-5.498999999999999	185.762	-506.59999999999854	0.47099999999999964	-3.0	non-native
2.5720298	0.6929729	0.0	-5.943	35.911	804.1000000000022	0.4389999999999996	0.0	non-native
2.8215308	0.7526272	0.0	-6.042999999999999	-50.19900000000001	419.0	0.4889999999999999	1.0	non-native
2.6894574	0.7313918	0.0	-4.312999999999999	-8.089999999999975	-569.0	0.31199999999999983	1.0	non-native
2.6830847	0.7471138	0.0	-5.9239999999999995	42.38499999999999	129.20000000000073	0.46899999999999986	1.0	non-native
2.6504490	0.7067313	0.0	-5.677999999999999	42.95600000000002	-382.1999999999971	0.42399999999999993	-2.0	non-native
2.4649320	0.7241880	0.0	-3.869999999999999	21.153999999999996	-655.1999999999971	0.34999999999999964	-2.0	non-native
2.6107359	0.7303807	0.0	-4.369	-38.041	-1099.0999999999985	0.4049999999999998	0.0	non-native
2.4967873	0.7630017	0.0	-5.020999999999999	-11.579000000000008	-1307.5	0.3599999999999999	-1.0	non-native
2.6022267	0.7604063	0.0	-3.058	-61.93000000000001	-1201.199999999997	0.34499999999999975	1.0	non-native
2.4018092	0.7160407	0.0	-4.504999999999999	-23.28299999999996	-1289.699999999997	0.33999999999999986	1.0	non-native
2.4351683	0.7013819	0.0	-5.3260000000000005	-27.165999999999997	-1022.2999999999993	0.371	2.0	non-native
2.7505333	0.7321488	0.0	-3.6980000000000004	23.114000000000033	-1735.199999999997	0.4189999999999996	-1.0	non-native
2.7479801	0.7409434	0.0	-3.273999999999999	-99.017	-1499.2999999999993	0.45299999999999985	-1.0	non-native
2.4871430	0.7111999	0.0	-3.889999999999999	17.871000000000038	-1096.8999999999978	0.3639999999999999	-2.0	non-native
2.3701994	0.7171226	0.0	-4.074	-108.257	-447.59999999999854	0.2899999999999996	1.0	non-native
2.5144367	0.7253037	0.0	-3.549999999999999	-65.88499999999999	-666.0	0.31899999999999995	2.0	non-native
2.5808327	0.7277717	0.0	-2.6739999999999995	-56.817999999999984	-528.6999999999971	0.3769999999999998	1.0	non-native
2.6213746	0.7073181	0.0	-6.998999999999999	74.34300000000002	-763.0999999999985	0.19199999999999973	-1.0	non-native
3.0143158	0.7916961	0.0	-6.405999999999999	28.415999999999997	-1087.0	0.2919999999999998	-1.0	non-native
3.1882732	0.8953574	0.0	-6.051	108.13300000000001	-1224.2999999999993	0.34499999999999975	-2.0	non-native
3.1636252	0.8621490	0.0	-7.087999999999999	36.85200000000003	-1303.199999999997	0.3759999999999999	-1.0	non-native
2.7893059	0.7527260	0.0	-7.251999999999999	75.27699999999999	-1041.0	0.2879999999999998	0.0	non-native
2.8671002	0.7803490	0.0	-7.100999999999999	63.089	-1332.3999999999978	0.359	-2.0	non-native
3.3726165	0.9106618	0.0	-9.067	4.021999999999991	-1519.8999999999978	0.577	-1.0	non-native
2.9141567	0.8768793	0.0	-7.6739999999999995	101.757	-1097.5999999999985	0.45699999999999985	-1.0	non-native
2.8408756	0.7661156	0.0	-10.285	206.00900000000001	-1672.5999999999985	0.4259999999999997	-3.0	non-native
2.4272866	0.6431550	0.01	-7.9399999999999995	76.243	-1283.199999999997	0.2909999999999999	-2.0	non-native
2.7113149	0.7196625	0.0	-8.777999999999999	-44.67399999999998	-1233.5999999999985	0.3099999999999996	-1.0	non-native
2.9512422	0.7633913	0.01	-8.599	115.96800000000002	-2028.0999999999985	0.46899999999999986	-2.0	non-native
3.0263014	0.7535589	0.01	-9.366	4.944999999999993	-1243.8999999999978	0.48699999999999966	-1.0	non-native
2.5954406	0.8614982	0.0	-15.279	333.84008	-2272.5999999999985	0.6909999999999998	-4.0	non-native
2.6797547	0.7944062	0.0	-14.687	313.3491	-1149.699999999997	0.7799999999999998	-4.0	non-native
2.8476977	0.8066965	0.0	-11.713	54.071000000000026	-1567.199999999997	0.625	-2.0	non-native
3.0324314	0.8484014	0.0	-8.928	-133.24599999999998	-1014.5999999999985	0.5179999999999998	0.0	non-native
2.6220028	0.7194350	0.0	-7.518	-72.089	-1621.8999999999978	0.3139999999999996	-1.0	non-native
2.2364080	0.5833448	0.02	-5.5969999999999995	-45.55699999999996	-979.2999999999993	0.11099999999999977	-2.0	non-native
2.1462016	0.6262504	0.02	-5.609999999999999	-105.87299999999999	-1187.3999999999978	0.21999999999999975	0.0	non-native
2.3281009	0.6775643	0.0	-5.709	-130.481	-1214.5999999999985	0.16199999999999992	-1.0	non-native
0.8237388	0.2172288	0.1	-4.398	-27.992999999999995	-772.0	0.24299999999999988	1.0	native
0.9517119	0.2547124	0.05	-5.1240000000000006	28.212999999999965	-1543.2000000000007	0.32799999999999985	-1.0	native
0.9101322	0.2365371	0.11	-3.849	-25.61500000000001	-57.70000000000073	0.23199999999999976	1.0	native
0.8870868	0.2333889	0.08	-3.2219999999999995	-15.504999999999995	-588.3999999999978	0.2490000000000001	0.0	native
0.8182117	0.2401300	0.04	-4.156000000000001	124.45999999999998	-929.5999999999985	0.2370000000000001	-2.0	native
1.3465043	0.2865921	0.11	-3.0790000000000006	128.52999999999997	-1008.5999999999985	0.262	-1.0	native
0.9149395	0.2383495	0.16	-4.707000000000001	104.01199999999997	-672.5999999999985	0.246	-1.0	native
0.8838350	0.2379532	0.07	-2.7089999999999996	-22.209000000000003	-673.8999999999978	0.246	1.0	native
0.8235821	0.2254187	0.13	-3.2799999999999994	-95.94	-909.5	0.22699999999999987	2.0	native
1.0330596	0.2837704	0.1	-3.6590000000000007	-50.19400000000002	-473.2999999999993	0.2709999999999999	1.0	native
1.0775566	0.2646002	0.12	-3.5220000000000002	-114.166	-765.7000000000007	0.20799999999999974	1.0	native
0.9977748	0.2414533	0.11	-3.2750000000000004	-94.55700000000002	-383.0	0.2450000000000001	2.0	native
1.1724534	0.2972889	0.08	-3.673	-75.02800000000002	-1149.7000000000007	0.3089999999999997	2.0	native
0.9618716	0.2531445	0.12	-2.955	-84.10300000000001	-650.7000000000007	0.2519999999999998	0.0	native
1.0493848	0.2434282	0.11	-4.023999999999999	-38.019000000000005	141.20000000000073	0.2709999999999999	1.0	native
0.9975259	0.2393397	0.08	-5.084	-25.437999999999988	-1189.7999999999993	0.242	0.0	native
0.7344798	0.2496394	0.11	-3.664999999999999	0.33799999999996544	-1519.0	0.20399999999999974	0.0	native
0.8531870	0.2105132	0.13	-3.106	-35.53399999999999	-1382.2999999999993	0.20699999999999985	0.0	native
1.0960064	0.2684440	0.07	-4.509	-24.003000000000043	-959.0999999999985	0.2759999999999998	2.0	native
0.7845920	0.2413049	0.09	-4.0009999999999994	-13.564000000000021	-1198.7999999999993	0.24299999999999988	0.0	native
0.8907085	0.2472051	0.07	-3.7520000000000007	-36.23700000000002	-1730.5	0.2290000000000001	0.0	native
0.6846275	0.2512450	0.12	-4.850999999999999	59.15099999999998	-1461.7999999999993	0.2650000000000001	0.0	native
0.4569057	0.2413008	0.06	-6.356	187.92899999999997	-2228.4000000000015	0.21199999999999974	-2.0	native
0.5272732	0.2462707	0.03	-4.725999999999999	116.18799999999999	-1782.1000000000022	0.20999999999999996	0.0	native
0.6237106	0.2294863	0.12	-5.0809999999999995	107.07999999999998	-2105.600000000002	0.2599999999999998	2.0	native
0.5523062	0.2141864	0.18	-5.473000000000001	92.42599999999999	-1772.7999999999993	0.21300000000000008	0.0	native
0.4362518	0.2217468	0.06	-5.84	161.71999999999997	-1445.5	0.20500000000000007	-2.0	native
0.5940471	0.2537620	0.07	-5.4399999999999995	149.688	-1377.4000000000015	0.278	-2.0	native
0.5651128	0.2183419	0.1	-5.204000000000001	132.319	-2265.4000000000015	0.1349999999999998	-1.0	native
0.4972628	0.2267904	0.13	-4.773999999999999	109.321	-2590.2999999999993	0.21899999999999986	0.0	native
0.4246629	0.2033304	0.13	-4.599	128.224	-1741.5	0.18599999999999994	-2.0	native
0.6165584	0.2630929	0.08	-4.122	72.06699999999998	-1112.9000000000015	0.20699999999999985	0.0	native
0.5416349	0.2348789	0.08	-4.850999999999999	85.89899999999997	-1747.2999999999993	0.2559999999999998	-1.0	native
0.6761584	0.2616957	0.1	-2.9960000000000004	124.34499999999997	-1043.0	0.21899999999999986	-2.0	native
0.8356461	0.2758523	0.04	-2.093	17.495000000000005	-757.1000000000022	0.23199999999999976	0.0	native
0.6241333	0.2537176	0.13	-3.960000000000001	54.45399999999998	-1713.1000000000022	0.23499999999999988	0.0	native
0.5348323	0.2077231	0.12	-2.8919999999999995	24.534999999999968	-1020.4000000000015	0.19499999999999984	2.0	native
0.6322618	0.2324983	0.17	-4.493	93.11399999999998	-2433.2000000000007	0.30799999999999983	0.0	native
0.6006853	0.2572527	0.05	-4.2940000000000005	50.39599999999999	-2286.9000000000015	0.24399999999999977	-1.0	native
0.5539522	0.2380623	0.13	-5.193	128.051	-1454.4000000000015	0.2250000000000001	-1.0	native
0.5907559	0.2452238	0.17	-4.6899999999999995	33.19999999999999	-2169.7000000000007	0.278	1.0	native
0.5043529	0.2277334	0.2	-4.353	90.999	-1344.4000000000015	0.20399999999999974	1.0	native
3.5657377	1.0729821	0.0	-5.9399999999999995	247.64600000000002	-1412.2000000000007	0.4670000000000001	-2.0	non-native
3.6633849	1.0775286	0.0	-7.3629999999999995	266.087	-768.2000000000007	0.5110000000000001	-2.0	non-native
3.6965988	1.0804040	0.0	-6.616	286.01300000000003	-829.9000000000015	0.5089999999999999	-2.0	non-native
3.5550508	1.0878485	0.0	-6.575000000000001	175.092	-1138.0	0.47699999999999987	0.0	non-native
3.4618933	1.0787201	0.0	-6.478	48.17900000000003	-164.20000000000073	0.46499999999999986	1.0	non-native
3.7380228	1.1372591	0.0	-4.1	98.52800000000002	-48.900000000001455	0.48999999999999977	1.0	non-native
3.5861754	1.0933764	0.0	-4.647	161.48700000000002	-999.8000000000029	0.45299999999999985	2.0	non-native
3.7590594	1.1070875	0.0	-3.3710000000000004	11.258000000000038	-860.8000000000029	0.48199999999999976	2.0	non-native
3.7626479	1.1504397	0.0	-4.589	122.46500000000003	-602.4000000000015	0.528	-2.0	non-native
3.7056324	1.0887407	0.0	-5.8740000000000006	232.75100000000003	-741.2000000000007	0.5299999999999998	-1.0	non-native
3.6926808	1.1916274	0.0	-7.522	275.76300000000003	-218.20000000000073	0.597	-3.0	non-native
3.6627281	1.0418303	0.0	-8.181000000000001	270.04	379.0	0.47799999999999976	-3.0	non-native
3.5039961	1.0686821	0.0	-7.926	270.31500000000005	-81.70000000000073	0.4910000000000001	-2.0	non-native
3.4627683	1.0724678	0.0	-6.877000000000001	158.22700000000003	-172.40000000000146	0.45799999999999974	-1.0	non-native
3.8925192	1.1719164	0.0	-6.146000000000001	211.07000000000002	-217.5	0.5720000000000001	-3.0	non-native
4.1005359	1.1725181	0.0	-11.274000000000001	325.101	-734.7000000000007	0.7669999999999999	-3.0	non-native
4.3690844	1.2090616	0.0	-11.565000000000001	321.7832	-643.4000000000015	0.8249999999999997	-2.0	non-native
3.9077520	1.1858104	0.0	-9.777000000000001	282.116	-603.6000000000022	0.7050000000000001	-3.0	non-native
3.7837322	1.1232871	0.0	-9.91	287.115	-1571.5	0.6619999999999999	-3.0	non-native
3.9186802	1.2165293	0.0	-9.377	298.0862	-1979.2000000000007	0.69	-3.0	non-native
4.3289418	1.3450017	0.0	-9.318999999999999	262.583	-811.5	0.8050000000000002	-1.0	non-native
0.7042160	0.2749164	0.1	-2.716000000000001	-13.575999999999965	913.5999999999985	0.16599999999999993	2.0	non-native
0.6459637	0.2368237	0.1	-1.6579999999999995	-177.399	594.8999999999978	0.18799999999999972	3.0	non-native
0.6500091	0.2372814	0.14	-0.3780000000000001	-137.75199999999995	263.09999999999854	0.12400000000000011	4.0	non-native
0.5958753	0.2483201	0.16	-1.2260000000000009	-58.007000000000005	46.19999999999709	0.06299999999999972	0.0	non-native
0.7094826	0.2730941	0.14	-1.011000000000001	-61.13899999999995	671.2999999999993	0.09299999999999997	2.0	non-native
0.6229578	0.2683733	0.16	-2.2300000000000004	-92.12299999999999	292.5	0.016000000000000014	1.0	non-native
0.8370230	0.2983386	0.1	-3.6869999999999994	73.12100000000004	-477.3000000000029	0.133	0.0	non-native
0.9015077	0.2789219	0.1	-5.083	106.57800000000003	-314.90000000000146	0.20100000000000007	-1.0	non-native
1.1121241	0.3444164	0.08	-3.9610000000000003	155.40400000000002	-256.0	0.14900000000000002	-1.0	non-native
1.0655519	0.3445454	0.08	-4.068	7.592000000000041	-53.400000000001455	0.16199999999999992	2.0	non-native
0.9006211	0.3054659	0.13	-4.02	104.50800000000004	-345.7000000000007	0.12299999999999978	0.0	non-native
0.6490459	0.2679307	0.14	-2.394	84.86500000000001	553.5999999999985	0.06999999999999984	-2.0	non-native
0.7187325	0.2881318	0.13	-2.710000000000001	32.837000000000046	340.59999999999854	0.10599999999999987	1.0	non-native
0.8517210	0.2719046	0.12	-3.8930000000000007	50.87300000000005	6.799999999999272	0.1389999999999998	1.0	non-native
0.5783720	0.2448519	0.17	-2.636000000000001	14.194999999999993	-260.8000000000029	0.07200000000000006	0.0	non-native
0.6254975	0.2716234	0.16	-1.67	-92.37799999999999	529.7999999999993	0.09200000000000008	3.0	non-native
0.7829251	0.2811137	0.12	-2.011000000000001	-72.46799999999996	471.2999999999993	0.11899999999999977	2.0	non-native
0.6485129	0.2324218	0.12	-2.1470000000000002	-90.45499999999998	1408.0999999999985	0.052999999999999936	3.0	non-native
0.7190442	0.2440497	0.16	-1.7140000000000004	-98.22299999999996	-438.0	0.1120000000000001	5.0	non-native
0.7714978	0.2508683	0.11	-0.7590000000000003	-159.16999999999996	-50.10000000000218	0.04400000000000004	4.0	non-native
0.6959142	0.2410312	0.12	-0.37100000000000044	-59.57099999999997	1198.3999999999978	0.007000000000000117	1.0	non-native
2.1731234	0.8662654	0.0	-11.033	250.14360000000002	-1404.9000000000015	0.867	-1.0	native
2.4993486	0.9234210	0.0	-10.254	236.9416	-1855.800000000003	0.9950000000000001	0.0	native
2.2699413	0.9909827	0.0	-8.425	244.50730000000001	-1248.7000000000007	0.915	-2.0	native
2.1862602	0.9206785	0.0	-7.8389999999999995	209.048	-1428.300000000003	0.9380000000000002	-1.0	native
2.7564197	0.9230053	0.0	-8.239	144.342	-1001.5	1.0899999999999999	2.0	native
2.7435246	0.7944136	0.0	-7.452	146.52100000000002	-945.8000000000029	0.9180000000000001	2.0	native
2.2210231	0.6970388	0.0	-7.162999999999999	206.209	-782.1000000000022	0.8130000000000002	0.0	native
2.1069758	0.6420142	0.0	-4.725	144.198	-1695.4000000000015	0.6510000000000002	0.0	native
2.0877631	0.6831368	0.0	-4.783999999999999	120.15400000000002	-1295.2000000000007	0.6720000000000002	0.0	native
1.5171831	0.6150818	0.0	-5.436	133.568	-971.2000000000007	0.5620000000000003	0.0	native
1.4010623	0.6228709	0.0	-6.261999999999999	198.18	-401.7000000000007	0.5940000000000003	-1.0	native
1.6710320	0.6976180	0.0	-5.961	68.97000000000003	-626.3000000000029	0.6000000000000001	3.0	native
1.5539944	0.6813745	0.01	-4.760999999999999	97.036	-1173.300000000003	0.5920000000000001	2.0	native
1.6321622	0.7424569	0.0	-4.731999999999999	-65.22699999999998	622.2999999999993	0.4710000000000001	6.0	native
1.7365460	0.6843694	0.0	-4.795999999999999	69.876	-1140.6000000000022	0.5920000000000001	1.0	native
1.5268290	0.7216478	0.0	-5.193	80.43800000000002	-306.2000000000007	0.5140000000000002	2.0	native
1.6950959	0.7501487	0.0	-4.142999999999999	40.35300000000001	588.8999999999978	0.5009999999999999	1.0	native
1.8487364	0.7324569	0.0	-3.955	-4.2309999999999945	-612.0	0.4910000000000001	1.0	native
1.8594773	0.7283455	0.01	-4.052999999999999	102.32400000000001	-862.3000000000029	0.5310000000000001	1.0	native
1.9250828	0.7892569	0.0	-4.302999999999999	113.435	-627.1000000000022	0.5720000000000001	0.0	native
1.5807792	0.7817319	0.01	-3.0090000000000003	126.01400000000001	-640.9000000000015	0.43100000000000005	0.0	native
4.5126162	1.1920149	0.0	-11.559	271.2201	-1550.2000000000007	1.7530000000000001	-2.0	native
4.3319950	1.1764919	0.0	-11.644	57.21300000000002	-1106.9000000000015	1.779	2.0	native
5.2946782	1.4191258	0.0	-12.016	246.33020000000002	-1303.300000000003	1.8070000000000004	-1.0	native
4.9101157	1.6019012	0.0	-14.554	323.912266	-487.7000000000007	1.5030000000000001	-2.0	native
7.4723339	2.2165132	0.0	-14.58	324.771	-1945.1000000000022	1.612	-2.0	native
7.3952246	2.2607305	0.0	-14.58	324.77081200000003	-1994.800000000003	1.734	-2.0	native
8.1044436	2.3594854	0.0	-14.58	324.771	-838.1000000000022	2.1239999999999997	-2.0	native
8.4135742	2.4325831	0.0	-14.58	324.771	-1023.1000000000022	2.747	-2.0	native
7.0965624	1.8466569	0.0	-14.58	324.70986	-1109.0	2.4610000000000003	-2.0	native
7.1714315	1.7431664	0.0	-14.578999999999999	324.771	-1805.5	2.651	-2.0	native
6.4117460	1.6473323	0.0	-14.58	324.771	-2022.300000000003	2.6470000000000002	-2.0	native
5.1338644	1.3348445	0.0	-14.58	324.770848	-963.0	1.867	-2.0	native
5.9362907	1.6290747	0.0	-14.58	324.771	-1325.800000000003	2.173	-2.0	native
5.8380809	1.5326992	0.0	-14.58	324.77072000000004	-1397.5	2.053	-2.0	native
4.9561262	1.3946350	0.0	-12.212	241.1621	-1555.9000000000015	1.6000000000000005	-1.0	native
5.6865034	1.7027797	0.0	-14.58	324.757029	-301.1000000000022	2.4190000000000005	-2.0	native
5.7138939	1.7209723	0.0	-14.58	324.752471	-1227.2000000000007	2.503	-2.0	native
6.1275477	1.5183932	0.0	-14.58	324.929197	-1289.300000000003	1.484	-2.0	native
7.0174108	1.8227049	0.0	-14.581	324.77110200000004	-1338.800000000003	2.1470000000000002	-2.0	native
7.6852818	1.9948452	0.0	-14.578999999999999	324.771	-2388.4000000000015	2.4190000000000005	-2.0	native
3.9482663	2.1422248	0.0	-14.581	324.771	-2808.9000000000015	2.7439999999999998	-2.0	native
3.5715144	1.0732654	0.0	-4.034000000000001	63.230999999999995	-1557.5999999999985	0.6949999999999998	0.0	non-native
2.9972839	0.9662979	0.0	-6.481	215.54500000000002	-1618.699999999997	0.6839999999999997	-2.0	non-native
3.2944436	1.0560025	0.0	-6.651999999999999	264.51800000000003	-1499.5999999999985	0.7599999999999998	-4.0	non-native
3.1476703	1.0333313	0.0	-6.225999999999999	255.99200000000002	-2258.5	0.71	-3.0	non-native
3.0441296	1.0113751	0.0	-6.286	250.08700000000002	-2377.899999999998	0.7159999999999997	-2.0	non-native
3.0239122	0.9726778	0.0	-6.411	273.673	-2330.199999999997	0.6389999999999998	-2.0	non-native
2.9585822	0.9743236	0.0	-6.994999999999999	263.568	-2423.899999999998	0.6729999999999996	-3.0	non-native
2.9349966	0.9496974	0.0	-5.997999999999999	236.90800000000002	-2427.2999999999993	0.6259999999999999	-3.0	non-native
2.9157314	0.9298886	0.0	-6.515000000000001	235.84400000000002	-1856.0999999999985	0.6579999999999999	-2.0	non-native
3.0747883	0.9758907	0.0	-6.212999999999999	282.078	-1856.3999999999978	0.6709999999999998	-3.0	non-native
3.2189825	1.0276639	0.0	-5.672000000000001	239.245	-1206.0999999999985	0.7349999999999999	-2.0	non-native
3.3158746	1.0470368	0.0	-6.878	257.595	-2556.5	0.7619999999999996	-3.0	non-native
3.1935632	1.0274526	0.0	-6.605	211.00600000000003	-1490.699999999997	0.7529999999999997	-1.0	non-native
3.2455051	1.0328847	0.0	-6.273	196.46699999999998	-1548.199999999997	0.7469999999999999	-3.0	non-native
3.2955847	1.0302137	0.0	-4.8580000000000005	62.764999999999986	-1373.3999999999978	0.7189999999999999	-1.0	non-native
3.6759408	1.0981385	0.0	-3.109	78.93299999999999	-1685.8999999999978	0.6619999999999999	0.0	non-native
3.3840363	1.0405995	0.0	-4.754	105.00600000000003	-1269.3999999999978	0.7189999999999999	-1.0	non-native
3.1786938	1.0079800	0.0	-5.715999999999999	59.52800000000002	-1136.7999999999993	0.7309999999999999	-1.0	non-native
3.0510125	1.0041125	0.0	-5.073	124.27800000000002	-1032.5999999999985	0.6519999999999997	-1.0	non-native
3.2719438	1.0729625	0.0	-5.02	180.387	-1569.0	0.7149999999999999	-4.0	non-native
3.1151545	1.0072951	0.0	-5.971	126.041	-959.5999999999985	0.7109999999999999	-2.0	non-native
0.7637124	0.3990115	0.02	-12.367	425.9631	-2272.899999999998	0.46699999999999964	-6.0	non-native
0.8194891	0.4093715	0.0	-13.413	430.85130000000004	-2980.2999999999993	0.5369999999999999	-5.0	non-native
1.5212183	0.4624379	0.0	-12.001	357.85900000000004	-2348.5999999999985	0.4049999999999998	-5.0	non-native
1.0690438	0.4407214	0.0	-13.321	434.4571	-2400.399999999998	0.5779999999999998	-5.0	non-native
1.4300567	0.4268621	0.01	-9.041	229.30599999999998	-1275.0	0.24399999999999977	-4.0	non-native
1.4861475	0.4170984	0.0	-10.526	337.911	-2240.5	0.2959999999999998	-5.0	non-native
1.5680341	0.4801693	0.0	-11.370999999999999	395.8773	-2328.399999999998	0.39099999999999957	-6.0	non-native
1.3389441	0.4659343	0.02	-9.905999999999999	339.867	-2324.899999999998	0.26199999999999957	-5.0	non-native
1.0398440	0.4898647	0.01	-10.415	383.956	-1922.699999999997	0.34399999999999986	-6.0	non-native
0.9567818	0.3740045	0.0	-9.157	361.90700000000004	-1939.3999999999978	0.30299999999999994	-6.0	non-native
0.9751064	0.4200902	0.01	-11.195	402.2835	-2970.0999999999985	0.3999999999999999	-6.0	non-native
1.4739249	0.4860214	0.0	-11.433	396.265	-2731.5	0.3599999999999999	-6.0	non-native
1.3899632	0.4598515	0.01	-11.593	396.4397	-2058.399999999998	0.367	-6.0	non-native
1.4664788	0.4903277	0.01	-9.791	367.372	-2030.2999999999993	0.3919999999999999	-5.0	non-native
1.6249422	0.4833201	0.01	-9.959	353.866	-2423.5999999999985	0.32699999999999996	-5.0	non-native
1.8755906	0.4813415	0.03	-9.562	371.664	-2881.0999999999985	0.2739999999999996	-5.0	non-native
1.4841024	0.4600710	0.01	-11.987	390.79110000000003	-2285.7999999999993	0.4379999999999997	-5.0	non-native
1.1730233	0.4437865	0.0	-11.67	377.584	-2393.5	0.46899999999999986	-5.0	non-native
1.4595104	0.4928890	0.0	-11.24	344.87300000000005	-3964.5999999999985	0.4129999999999998	-5.0	non-native
1.7278386	0.5102631	0.0	-10.924	362.689	-2236.5	0.3689999999999998	-5.0	non-native
2.1338162	0.6010461	0.03	-11.134	368.404	-2032.0	0.4229999999999996	-5.0	non-native
1.3839451	0.3939776	0.01	0.5400000000000009	-43.553	7.599999999998545	0.016999999999999904	0.0	native
1.2359796	0.3784591	0.01	0.9670000000000005	-20.0	-566.9000000000015	-0.028000000000000025	1.0	native
1.3774202	0.3974445	0.01	1.189	-89.52499999999998	-419.8000000000029	-0.010000000000000231	0.0	native
1.3855672	0.3915097	0.01	0.07000000000000028	-14.725999999999999	-15.900000000001455	-0.016000000000000014	1.0	native
1.3034436	0.3609606	0.01	0.36599999999999966	-95.481	-621.2000000000007	-0.008000000000000007	1.0	native
1.0167110	0.3889185	0.01	0.4969999999999999	-134.95599999999996	582.8999999999978	-0.026000000000000245	2.0	native
1.1473415	0.3587587	0.01	2.0540000000000003	-134.73899999999998	-327.6000000000022	-0.10600000000000032	3.0	native
1.1903429	0.3787869	0.01	1.5300000000000011	-147.87599999999998	-19.80000000000291	-0.06300000000000017	3.0	native
1.1835897	0.4090516	0.01	2.3640000000000008	-45.45599999999996	-355.1000000000022	-0.04400000000000004	2.0	native
1.2666765	0.3888443	0.01	1.9380000000000006	-33.264999999999986	995.2999999999993	-0.07800000000000029	1.0	native
1.1613085	0.3869678	0.01	1.2699999999999996	-13.007999999999981	717.2999999999993	-0.08800000000000008	0.0	native
1.5728704	0.4041739	0.01	1.5460000000000012	7.816000000000031	-456.7000000000007	0.008999999999999897	1.0	native
1.1622170	0.3778194	0.01	1.7409999999999997	-51.553	95.09999999999854	-0.08800000000000008	1.0	native
1.3606117	0.3820795	0.01	1.6630000000000003	-48.403999999999996	-320.1000000000022	-0.050000000000000266	2.0	native
1.2643842	0.3673978	0.01	-0.17300000000000004	-12.046999999999969	-344.90000000000146	-0.010000000000000231	1.0	native
1.2637259	0.3756334	0.01	1.8499999999999996	-74.37299999999999	-359.5	-0.07699999999999996	3.0	native
1.3659135	0.3886711	0.01	1.3230000000000004	-44.593999999999994	-87.10000000000218	-0.02400000000000002	2.0	native
1.0750064	0.3688933	0.01	0.9690000000000012	-44.51599999999996	-371.0	-0.07200000000000006	1.0	native
1.2479622	0.3823975	0.01	1.2870000000000008	-83.30199999999996	-155.8000000000029	-0.028000000000000025	1.0	native
1.2741868	0.3783787	0.01	2.1720000000000006	-101.87299999999999	-447.5	-0.06300000000000017	2.0	native
1.2619255	0.4113169	0.01	-2.545	52.85500000000002	-724.2000000000007	0.09200000000000008	1.0	native
1.5639799	0.4280817	0.01	-3.5329999999999995	117.83800000000002	81.19999999999709	0.31599999999999984	-1.0	native
1.7519641	0.4411944	0.01	-2.9990000000000006	11.17900000000003	-86.30000000000291	0.278	-1.0	native
1.6949315	0.3973690	0.02	0.26699999999999946	21.86500000000001	477.7999999999993	0.17899999999999983	0.0	native
1.6935179	0.4454018	0.02	-1.9949999999999992	21.77199999999999	-503.40000000000146	0.18999999999999995	0.0	native
1.9601133	0.4116673	0.03	0.34299999999999997	-48.853999999999985	77.89999999999782	0.19899999999999984	2.0	native
1.7506679	0.4237582	0.02	-0.3089999999999993	-19.298000000000002	-706.3000000000029	0.21499999999999986	1.0	native
1.8587519	0.4022200	0.04	0.0730000000000004	10.386000000000024	-873.4000000000015	0.18500000000000005	0.0	native
1.8149893	0.4103672	0.03	0.1609999999999996	-63.158000000000015	463.0	0.20100000000000007	2.0	native
1.7875974	0.4096325	0.01	-0.6660000000000004	-34.59899999999999	366.1999999999971	0.19499999999999984	3.0	native
1.6728133	0.4024112	0.02	-0.1399999999999988	-63.94999999999999	-586.6000000000022	0.2669999999999999	0.0	native
1.7069584	0.4036886	0.04	0.0030000000000001137	-32.178	-36.10000000000218	0.23099999999999987	1.0	native
1.4169755	0.3664161	0.03	-0.8070000000000004	33.941	-135.0	0.17700000000000005	-1.0	native
1.7325081	0.4069136	0.02	0.5020000000000007	-58.30599999999998	-1052.1000000000022	0.18699999999999983	2.0	native
1.7811645	0.4010787	0.02	-0.08199999999999896	-30.44999999999999	-59.70000000000073	0.19599999999999973	0.0	native
1.8237610	0.4115734	0.01	-0.44599999999999973	-90.73599999999999	-723.5	0.266	1.0	native
1.7973176	0.4156693	0.01	0.713000000000001	-59.70400000000001	-36.30000000000291	0.20399999999999974	1.0	native
1.6158339	0.3821848	0.02	0.062000000000001165	-59.129999999999995	224.79999999999927	0.20100000000000007	0.0	native
1.6364541	0.3789475	0.04	0.29499999999999993	-43.02199999999999	-578.0	0.19799999999999995	0.0	native
1.7486455	0.4141371	0.01	0.5950000000000006	-67.98699999999997	-97.0	0.2330000000000001	0.0	native
1.6274643	0.3875230	0.01	-0.5730000000000004	-99.42500000000001	-732.0	0.17999999999999972	2.0	native
1.5418299	0.3952710	0.01	-1.1129999999999995	-0.4149999999999636	-1800.300000000003	0.18100000000000005	0.0	native
1.5612518	0.4394385	0.01	-4.736	155.326	-1972.1000000000022	0.11899999999999977	-3.0	non-native
2.0469830	0.5997134	0.01	-8.329	170.779	-1571.1000000000022	0.3129999999999997	-2.0	non-native
2.1090310	0.5801123	0.01	-6.073	47.702	-2081.600000000002	0.22299999999999986	-2.0	non-native
1.9830250	0.5002943	0.01	-3.6080000000000005	-20.840000000000032	-1157.300000000003	0.03699999999999992	-1.0	non-native
1.9102682	0.4778900	0.01	-4.46	-56.870000000000005	-2411.800000000003	0.03799999999999981	0.0	non-native
2.2483633	0.5665873	0.01	-4.184	98.363	-1697.0	0.040000000000000036	-2.0	non-native
2.1169558	0.5700086	0.01	-5.396	215.928	-1975.4000000000015	0.15300000000000002	-3.0	non-native
2.2672880	0.5600197	0.01	-4.58	89.469	-1694.4000000000015	0.07399999999999984	-2.0	non-native
1.9172130	0.4999882	0.01	-4.122	57.48199999999997	-893.0	0.021999999999999797	-2.0	non-native
1.8653244	0.4812976	0.01	-4.271	92.62199999999999	-961.2000000000007	0.052999999999999936	-2.0	non-native
1.8587823	0.5044600	0.01	-4.09	21.341000000000008	-1675.300000000003	0.08999999999999986	-1.0	non-native
1.9436090	0.5029618	0.01	-4.623	99.80699999999999	-1678.2000000000007	0.08299999999999974	0.0	non-native
2.0491829	0.5725657	0.01	-4.348	60.22199999999998	-1821.0	0.09699999999999998	-2.0	non-native
2.0045252	0.5500641	0.01	-5.5	100.988	-1638.300000000003	0.04599999999999982	-2.0	non-native
1.9748765	0.4878445	0.01	-4.6240000000000006	79.101	-1093.7000000000007	0.07799999999999985	-1.0	non-native
1.8117379	0.5158349	0.01	-6.788	245.98039999999997	-1379.300000000003	0.1379999999999999	-3.0	non-native
2.0472553	0.5548553	0.03	-5.433	150.56199999999998	-621.4000000000015	0.09899999999999975	-3.0	non-native
1.6843127	0.4663987	0.01	-3.894	111.471	-1091.800000000003	0.03399999999999981	-2.0	non-native
1.7892501	0.4716040	0.02	-3.982	86.14599999999999	-876.8000000000029	0.03799999999999981	-3.0	non-native
1.8441906	0.4931709	0.02	-3.851	67.184	-1124.4000000000015	0.0029999999999996696	-1.0	non-native
1.7654300	0.5179555	0.01	-2.7439999999999998	105.62099999999998	-1522.300000000003	0.05899999999999972	-2.0	non-native
6.9294777	1.8703871	0.0	-11.708	319.796008	-954.8000000000029	2.25	-4.0	non-native
7.6049681	2.0516896	0.0	-11.707	319.794684	148.89999999999782	2.2109999999999994	-4.0	non-native
4.1066360	2.2801042	0.0	-11.707	319.796	-749.6000000000022	2.3810000000000002	-4.0	non-native
3.9095070	2.1306872	0.0	-11.707	319.518544	-700.5	1.9939999999999998	-4.0	non-native
[truncated: 11,441 more rows]
