# Supplementary material for: An Ensemble Classifiers for Improved Prediction of Native–Non-Native Protein–Protein Interaction
Source: Int J Mol Sci. 2024 May 29;25(11):5957. doi: 10.3390/ijms25115957 (PMC11172808; doi:10.3390/ijms25115957)
Supplement: Supplementary file 1 [file ijms-25-05957-s001.zip › Dataset/Training-Testing Dataset/features_40_60.csv]

rmsd_l	rmsd_i	dfnat	dbsa	dnonb_e	dnonb_water	dcom_distance	dhbnum	quality
0.7699197	0.2753786	0.17	-1.6180000000000003	156.40699999999998	-1818.5999999999985	0.1599999999999997	-3.0	native
0.8559847	0.2810847	0.23	0.9049999999999994	-20.825000000000045	-1762.199999999997	0.07600000000000007	-2.0	native
0.7684656	0.2722937	0.18	-0.42300000000000004	78.56600000000003	-2055.9000000000015	0.0349999999999997	-4.0	native
0.7610123	0.2802861	0.2	-2.2569999999999997	278.392	-2943.5	0.09499999999999975	-5.0	native
0.7121704	0.2966310	0.21	2.7720000000000002	-150.19100000000003	-850.0	-0.06099999999999994	-1.0	native
0.7357035	0.2671338	0.16	-0.6470000000000002	170.255	-1951.0	0.01399999999999979	-4.0	native
0.8529726	0.2686127	0.21	0.18299999999999983	-69.87199999999996	-665.0999999999985	0.0009999999999998899	-1.0	native
0.8737308	0.3088624	0.14	0.947000000000001	-23.057999999999993	-2422.5999999999985	0.04800000000000004	-3.0	native
0.9972392	0.3282144	0.24	0.10299999999999976	50.36800000000005	-1743.9000000000015	0.09600000000000009	-4.0	native
0.8865855	0.3303245	0.19	0.1769999999999996	27.186000000000035	-1690.5	0.052999999999999936	-4.0	native
0.8856539	0.3109076	0.17	0.9090000000000007	14.023000000000025	-2112.800000000003	0.06499999999999995	-3.0	native
0.7953407	0.3040889	0.22	1.0269999999999992	-20.345000000000027	-1903.800000000003	0.008000000000000007	-1.0	native
0.8744226	0.3122346	0.2	0.41000000000000014	84.27499999999998	-2376.300000000003	0.04699999999999971	-2.0	native
0.8358665	0.3110439	0.19	0.9930000000000003	53.73599999999999	-2413.699999999997	0.020999999999999908	-2.0	native
0.7607580	0.2648244	0.25	-0.6470000000000002	66.90999999999997	-1382.0999999999985	0.1339999999999999	-3.0	native
0.5872000	0.2102262	0.2	0.9649999999999981	211.30200000000002	-2215.699999999997	0.07799999999999985	-5.0	native
0.8323433	0.2777891	0.24	1.1470000000000002	-17.34299999999996	-1647.9000000000015	-0.027000000000000135	-3.0	native
0.7379020	0.2682071	0.22	-1.3200000000000003	89.43799999999999	-1803.699999999997	0.06299999999999972	-3.0	native
0.7665858	0.2687335	0.14	-1.604000000000001	58.900999999999954	-2006.300000000003	0.06299999999999972	-2.0	native
0.6203618	0.2434641	0.16	0.34699999999999953	-98.79399999999998	-1479.9000000000015	-0.03000000000000025	-1.0	native
0.6687315	0.2611052	0.26	-0.37400000000000055	215.36200000000002	-2398.4000000000015	0.06699999999999973	-4.0	native
0.6341028	0.2361838	0.1	0.6579999999999995	13.269000000000005	-1572.199999999997	-0.17100000000000026	-2.0	native
0.7981212	0.2550045	0.11	-0.6270000000000007	-191.08900000000006	-1146.5999999999985	-0.07400000000000029	2.0	native
0.8647670	0.2801867	0.08	-1.1560000000000006	-213.13300000000004	-1408.0	-0.026000000000000245	2.0	native
0.9541007	0.2996692	0.09	-0.0470000000000006	-101.14600000000007	-1528.699999999997	-0.014000000000000234	-1.0	native
0.7952701	0.3075286	0.11	1.0739999999999998	-246.39200000000005	-1752.300000000003	-0.07500000000000018	1.0	native
0.6402702	0.2648050	0.09	1.2080000000000002	-190.486	-624.4000000000015	-0.13600000000000012	2.0	native
0.7364851	0.2970294	0.06	1.1880000000000006	-175.80399999999997	-1618.300000000003	-0.08899999999999997	2.0	native
0.8400946	0.2830182	0.06	-0.36400000000000077	-96.08800000000008	-1623.4000000000015	-0.06899999999999995	0.0	native
0.7701935	0.2912099	0.11	-0.5570000000000004	-171.966	-720.3000000000029	-0.11299999999999999	1.0	native
0.7799855	0.2648474	0.09	0.738999999999999	-198.92100000000005	-1358.699999999997	-0.09299999999999997	1.0	native
0.6472729	0.2520388	0.12	1.6859999999999982	-205.42000000000007	-2128.5999999999985	-0.20599999999999996	0.0	native
0.8132309	0.2682758	0.06	0.1869999999999994	-142.437	-2399.0	-0.06600000000000028	0.0	native
0.6563251	0.2707741	0.11	0.20699999999999896	-135.96699999999998	-1324.0999999999985	-0.11400000000000032	0.0	native
0.7985006	0.2687182	0.09	1.0830000000000002	-262.086	-2059.699999999997	-0.08400000000000007	1.0	native
0.7245463	0.2548363	0.09	0.8510000000000009	-191.97500000000002	-2241.699999999997	-0.09100000000000019	1.0	native
0.6731573	0.2597855	0.11	-1.0039999999999996	47.76099999999997	-1469.5	-0.1030000000000002	0.0	native
0.6791980	0.2482223	0.09	-1.2119999999999997	-36.903999999999996	-2947.0999999999985	-0.14300000000000024	1.0	native
0.7737189	0.2782158	0.12	-1.0370000000000008	-27.508000000000038	-3520.4000000000015	0.02400000000000002	0.0	native
0.5304711	0.2427768	0.08	-0.7220000000000013	-7.154999999999973	-1607.4000000000015	-0.09699999999999998	0.0	native
0.5591040	0.2626225	0.09	-0.46300000000000097	110.957	-1706.4000000000015	-0.07800000000000029	-1.0	native
0.7200510	0.2716161	0.12	-1.3100000000000005	-34.988000000000056	-1964.5999999999985	0.0009999999999998899	0.0	native
0.3784083	0.2439665	0.13	-2.2650000000000006	392.527	-1926.7999999999956	0.0810000000000004	-4.0	non-native
0.4384555	0.2705553	0.1	-2.888	321.986	-1912.9000000000015	0.1200000000000001	-3.0	non-native
0.6178657	0.3061677	0.1	-2.2460000000000004	287.006	-2297.7999999999956	0.11300000000000043	-2.0	non-native
0.5783557	0.2898169	0.1	-3.4190000000000005	298.76699999999994	-1546.199999999997	0.13000000000000034	-2.0	non-native
0.6152955	0.3219584	0.11	-3.635	307.59799999999996	-3053.0999999999985	0.09200000000000008	-2.0	non-native
0.5386035	0.3049025	0.14	-3.064	318.328	-2368.5999999999985	0.133	-2.0	non-native
0.6084562	0.3676609	0.11	-3.334999999999999	345.018	-2316.4000000000015	0.09300000000000042	-2.0	non-native
0.6486734	0.3458460	0.1	-2.7479999999999993	336.859	-2552.0	0.1120000000000001	-4.0	non-native
0.4782426	0.2767087	0.13	-2.34	314.15700000000004	-2180.5	0.12300000000000022	-2.0	non-native
0.5701631	0.3036981	0.13	-3.9879999999999995	390.408	-2736.9000000000015	0.18800000000000017	-3.0	non-native
0.5593396	0.3094014	0.13	-4.1899999999999995	372.405	-1525.5999999999985	0.14400000000000013	-2.0	non-native
0.5605680	0.3717524	0.13	-1.8710000000000004	213.87400000000002	-1892.7999999999956	0.125	-1.0	non-native
0.6753279	0.3832413	0.11	-3.664999999999999	335.736	-2759.699999999997	0.14700000000000024	-3.0	non-native
0.6922451	0.3181936	0.1	-3.9160000000000004	332.12399999999997	-2670.7999999999956	0.129	-3.0	non-native
0.8051026	0.3127879	0.1	-3.5589999999999993	461.44399999999996	-3144.699999999997	0.14500000000000002	-4.0	non-native
0.5856966	0.3447902	0.1	-3.5999999999999996	420.044	-2868.199999999997	0.11000000000000032	-3.0	non-native
0.6280989	0.3701321	0.13	-1.596	248.47500000000002	-2156.7999999999956	0.07100000000000017	-3.0	non-native
0.4944991	0.3328143	0.09	-0.536999999999999	170.736	-2934.0999999999985	0.13400000000000034	0.0	non-native
0.4859891	0.3480851	0.13	-1.1050000000000004	272.41499999999996	-2172.699999999997	0.14700000000000024	-2.0	non-native
0.4534815	0.3512136	0.13	-1.6959999999999997	300.60699999999997	-1680.9000000000015	0.06000000000000005	-2.0	non-native
0.5290490	0.3512902	0.11	-1.2110000000000003	192.10000000000002	-1579.4000000000015	0.08500000000000041	-2.0	non-native
0.4555705	0.2466197	0.08	-1.673	329.326	-2719.0999999999985	0.06400000000000006	-5.0	non-native
0.3670274	0.2466623	0.09	-0.8010000000000002	174.67200000000003	-3358.5	-0.02499999999999991	-4.0	non-native
0.4666476	0.2505906	0.11	-0.3230000000000004	205.05399999999997	-2605.0999999999985	-0.0129999999999999	-3.0	non-native
0.3738874	0.2453187	0.16	-0.843	215.20600000000002	-2849.7999999999956	-0.029999999999999805	-3.0	non-native
0.2860323	0.2375175	0.1	0.7609999999999992	202.74	-1281.9000000000015	0.010000000000000231	-2.0	non-native
0.3083190	0.2310317	0.12	0.18700000000000117	301.96399999999994	-2088.199999999997	-0.023999999999999577	-4.0	non-native
0.5932400	0.2745062	0.11	2.492000000000001	101.17200000000003	-1678.5	-0.11699999999999999	-3.0	non-native
0.4929490	0.2470000	0.14	1.6310000000000002	-63.88300000000004	-738.2999999999956	-0.09899999999999975	1.0	non-native
0.3878130	0.2615875	0.13	0.2289999999999992	40.202999999999975	-1249.2999999999956	-0.04899999999999993	-2.0	non-native
0.5081636	0.2791626	0.14	0.2699999999999996	123.43499999999995	-2064.0	-0.018999999999999684	-2.0	non-native
0.4124306	0.2840710	0.17	2.5809999999999995	-72.17700000000002	-899.1999999999971	-0.005999999999999783	-2.0	non-native
0.3869103	0.2545632	0.16	0.5040000000000013	59.98599999999999	-228.59999999999854	0.020000000000000018	-4.0	non-native
0.5419878	0.2808476	0.14	-0.27699999999999925	75.19200000000001	-1062.5999999999985	-0.053999999999999826	-3.0	non-native
0.3216574	0.2561353	0.13	0.2789999999999999	151.32499999999993	-1468.2999999999956	-0.0129999999999999	-3.0	non-native
0.3644162	0.2556117	0.15	1.061	67.67200000000003	-1203.4000000000015	-0.07999999999999963	-2.0	non-native
0.3232487	0.2564528	0.13	-0.6259999999999994	249.58799999999997	-2367.5999999999985	0.002000000000000224	-5.0	non-native
0.3325390	0.2487039	0.13	1.5519999999999996	117.31100000000004	-1196.5	-0.041999999999999815	-2.0	non-native
0.3560359	0.2411597	0.11	2.3649999999999984	111.54599999999994	-1698.5999999999985	-0.04499999999999993	-2.0	non-native
0.4739441	0.2229180	0.14	0.5339999999999989	183.34000000000003	-1290.9000000000015	-0.03299999999999992	-3.0	non-native
0.3597366	0.2408891	0.1	1.1999999999999993	217.09000000000003	-1436.9000000000015	-0.055999999999999606	-4.0	non-native
0.3771179	0.2471480	0.14	1.6099999999999994	93.20899999999995	-1339.4000000000015	-0.042999999999999705	-3.0	non-native
0.3853237	0.2424818	0.22	0.21999999999999886	-188.56899999999996	-1075.4000000000015	0.06599999999999984	2.0	native
0.5695098	0.2746291	0.19	-1.1479999999999997	-90.73400000000004	-1366.2999999999956	0.03699999999999992	1.0	native
0.5423657	0.2489660	0.29	-0.12199999999999989	-238.851	-1940.4000000000015	0.05799999999999983	2.0	native
0.4388638	0.2279593	0.2	-0.9290000000000003	-79.54100000000005	-1649.9000000000015	0.05099999999999971	1.0	native
0.5511560	0.2439711	0.23	-1.0510000000000002	-114.84699999999998	-2094.7999999999956	0.017999999999999794	2.0	native
0.3954319	0.2283819	0.24	0.5139999999999993	-164.61400000000003	-2268.5999999999985	-0.015000000000000124	2.0	native
0.4171790	0.2277716	0.2	-0.6189999999999998	-57.24000000000001	-2158.0	0.06199999999999983	1.0	native
0.4256656	0.2674874	0.17	-0.495000000000001	-67.13199999999995	-2238.0	0.02699999999999969	1.0	native
0.4634034	0.2167478	0.17	-0.6260000000000012	-60.50300000000004	-1651.2999999999956	0.023999999999999577	3.0	native
0.5417579	0.2595754	0.27	-1.0099999999999998	-141.74900000000002	-1989.4000000000015	0.09299999999999997	2.0	native
0.4667674	0.2084553	0.19	-0.5670000000000002	-148.73199999999997	-2054.4000000000015	0.08499999999999996	2.0	native
0.4227260	0.2486748	0.17	-0.07800000000000118	-52.63300000000004	-1771.699999999997	0.05099999999999971	1.0	native
0.3615260	0.2332597	0.29	0.3879999999999999	-134.32299999999998	-2246.5999999999985	0.0009999999999998899	2.0	native
0.5794290	0.2338180	0.16	-3.9400000000000013	88.17700000000002	-2409.4000000000015	0.11099999999999977	0.0	native
0.6109164	0.2545304	0.11	-1.495000000000001	40.02499999999998	-2529.9000000000015	0.10199999999999987	0.0	native
0.4386038	0.2410862	0.25	0.7799999999999994	-139.52599999999995	-1685.0	0.05899999999999972	2.0	native
0.3517767	0.2590846	0.23	0.5499999999999989	-163.98199999999997	-1620.5	-0.025000000000000355	2.0	native
0.3402227	0.2436088	0.17	-0.18299999999999983	-82.19200000000001	-1816.199999999997	-0.009000000000000341	0.0	native
0.3581275	0.2591481	0.22	-0.28200000000000003	22.91999999999996	-2249.5999999999985	0.0259999999999998	-1.0	native
0.4264376	0.2244034	0.19	0.8949999999999978	-44.00199999999995	-1777.0	0.0479999999999996	2.0	native
0.4538458	0.2299709	0.12	-0.827	-34.21600000000001	-2491.0	0.08699999999999974	1.0	native
0.4804488	0.2531405	0.19	-1.9730000000000008	178.48700000000002	-4586.699999999997	0.08899999999999997	-3.0	native
0.6958157	0.2923788	0.22	-2.67	249.918	-3611.699999999997	0.20399999999999974	-3.0	native
0.4588774	0.2060632	0.26	-2.221	74.76799999999997	-3504.199999999997	-0.03400000000000025	-1.0	native
0.7707484	0.3020351	0.1	-4.567	140.05700000000002	-3194.9000000000015	0.10099999999999998	0.0	native
0.6828700	0.2753957	0.17	-3.944000000000001	184.611	-3472.0	0.03399999999999981	-1.0	native
0.8683529	0.3134499	0.14	-5.761000000000001	110.90899999999999	-3037.7999999999956	0.10199999999999987	0.0	native
0.7021127	0.2986856	0.1	-4.398	172.228	-5106.5	0.028999999999999915	-2.0	native
0.5392781	0.2640876	0.12	-3.484	152.70600000000002	-2867.5999999999985	-0.001000000000000334	0.0	native
0.5792354	0.2456044	0.14	-1.7940000000000005	87.55899999999997	-2361.0	-0.02300000000000013	0.0	native
0.4900016	0.2254772	0.18	-1.6790000000000003	135.877	-3885.699999999997	0.02699999999999969	-1.0	native
0.5482032	0.2659788	0.15	-3.514000000000001	143.11	-3655.7999999999956	0.03599999999999959	-1.0	native
0.7503961	0.2775439	0.09	-4.974	285.534	-3165.9000000000015	0.1469999999999998	-3.0	native
0.5736955	0.2439398	0.12	-3.3580000000000005	230.764	-2695.199999999997	0.011999999999999567	-2.0	native
0.4795596	0.2536255	0.2	-3.3580000000000005	323.957	-2251.0	0.10999999999999988	-4.0	native
0.4361166	0.2421515	0.23	-2.8200000000000003	291.826	-2538.199999999997	0.06999999999999984	-4.0	native
0.6118883	0.2875939	0.21	-3.5570000000000004	224.21499999999997	-1733.4000000000015	0.1459999999999999	-3.0	native
0.5130796	0.2576116	0.21	-2.391	125.51099999999997	-2158.4000000000015	0.0259999999999998	-1.0	native
0.3969476	0.2526681	0.22	-2.404	216.62099999999998	-2151.199999999997	-0.0050000000000003375	-3.0	native
0.4578681	0.2664474	0.26	-3.205	240.38	-2529.699999999997	0.031999999999999584	-3.0	native
0.4436967	0.2547650	0.22	-1.7560000000000002	116.89699999999999	-2167.5	0.01599999999999957	-1.0	native
0.4408331	0.2748845	0.17	-3.013	244.76799999999997	-2981.0999999999985	0.016999999999999904	-3.0	native
0.4003744	0.2235692	0.36	-1.6030000000000015	294.673	-3164.2000000000044	0.0009999999999998899	-3.0	non-native
0.4742012	0.2117620	0.32	-1.7170000000000023	261.828	-2686.7000000000044	-0.01100000000000012	-2.0	non-native
0.5589831	0.2378948	0.26	-0.5030000000000019	208.73199999999997	-3110.9000000000015	-0.0009999999999998899	-2.0	non-native
0.4006866	0.1970801	0.26	-1.8300000000000018	277.799	-2798.0	0.052000000000000046	-3.0	non-native
0.4510610	0.2109520	0.34	-1.5550000000000015	370.85699999999997	-3372.2000000000044	-0.03600000000000003	-3.0	non-native
0.4178395	0.2333209	0.25	-2.243000000000002	204.63599999999997	-1826.0999999999985	0.02300000000000013	-1.0	non-native
0.4071821	0.2433030	0.26	-1.1450000000000014	39.58999999999992	-2438.800000000003	-0.02499999999999991	1.0	non-native
0.3207929	0.2192787	0.23	-1.4990000000000023	47.60399999999993	-2774.5999999999985	0.020999999999999908	2.0	non-native
0.3426267	0.2394621	0.19	-2.676000000000002	319.591	-3652.5	0.015000000000000124	-3.0	non-native
0.4926801	0.2625991	0.25	-1.8350000000000009	270.26099999999997	-2714.5999999999985	-0.020999999999999908	-3.0	non-native
0.4827890	0.2428611	0.36	-1.035000000000002	90.78099999999995	-2190.300000000003	-0.05900000000000016	0.0	non-native
0.4676426	0.2147834	0.32	-1.4370000000000012	83.481	-857.7000000000044	-0.06400000000000006	2.0	non-native
0.4036688	0.1768159	0.31	-2.210000000000001	170.33499999999992	-3166.4000000000015	0.039000000000000146	-1.0	non-native
0.4072555	0.1990374	0.31	-2.8290000000000024	295.28599999999994	-3246.0	0.09100000000000019	-4.0	non-native
0.3589340	0.2067015	0.33	-1.2600000000000016	127.30700000000002	-2318.7000000000044	-0.0259999999999998	0.0	non-native
0.5206129	0.2471464	0.39	-0.34000000000000163	96.07299999999998	-2908.4000000000015	-0.06000000000000005	0.0	non-native
0.4099585	0.2368693	0.31	-0.995000000000001	335.51899999999995	-2444.2000000000044	-0.016000000000000014	-3.0	non-native
0.3359895	0.2075379	0.32	-2.0150000000000023	250.178	-3890.9000000000015	0.03500000000000014	-3.0	non-native
0.3230172	0.2320794	0.23	-1.556000000000001	104.894	-1913.300000000003	0.029999999999999805	1.0	non-native
0.3781584	0.2192501	0.34	-0.5310000000000024	6.491999999999962	-2304.9000000000015	-0.028999999999999915	3.0	non-native
0.5885448	0.2583011	0.32	-1.4530000000000012	40.53800000000001	-2361.5	-0.028999999999999915	2.0	non-native
0.5940188	0.2389962	0.25	-1.4710000000000019	129.94099999999992	-1118.5999999999985	-0.09100000000000019	0.0	non-native
0.5560633	0.2455253	0.24	-2.3870000000000022	284.341	-2818.300000000003	-0.006000000000000227	-3.0	non-native
0.6321561	0.2893463	0.18	-2.9060000000000024	406.27399999999994	-1894.300000000003	-0.019000000000000128	-5.0	non-native
0.5525668	0.2464118	0.25	-2.282000000000002	125.45499999999993	-690.0	-0.053999999999999826	0.0	non-native
0.5888276	0.2649063	0.24	-3.166000000000002	342.08199999999994	-1898.800000000003	0.052000000000000046	-5.0	non-native
0.6364741	0.3016180	0.29	-2.5230000000000015	199.10199999999998	-1548.4000000000015	-0.008999999999999897	-1.0	non-native
0.8289597	0.3207321	0.19	-3.985000000000001	370.342	-1700.9000000000015	-0.07200000000000006	-3.0	non-native
0.6139752	0.2920822	0.27	-1.431000000000001	278.23299999999995	-1410.7000000000044	-0.14800000000000013	-3.0	non-native
0.6562815	0.2488485	0.21	-1.6620000000000008	291.414	-2453.4000000000015	-0.129	-3.0	non-native
0.3780782	0.2042878	0.24	0.4399999999999977	129.11	-1481.4000000000015	-0.06800000000000006	0.0	non-native
0.6177434	0.2608674	0.32	0.6839999999999975	-77.59400000000005	-2089.9000000000015	-0.09799999999999986	2.0	non-native
0.6410906	0.2411457	0.24	1.9919999999999973	23.59299999999996	-1890.0	-0.11100000000000021	-1.0	non-native
0.5127041	0.2544543	0.23	-0.9710000000000019	124.43499999999995	-2111.5999999999985	-0.0259999999999998	-3.0	non-native
0.6688047	0.2653724	0.23	-1.3850000000000016	139.10799999999995	-2214.0999999999985	-0.14900000000000002	-1.0	non-native
0.6186427	0.2858391	0.21	0.17999999999999972	79.89699999999993	-2944.5	-0.1549999999999998	-2.0	non-native
0.5144646	0.2295572	0.22	0.8599999999999994	48.78899999999999	-1826.800000000003	-0.133	1.0	non-native
0.6415963	0.2540786	0.17	-1.2300000000000022	221.428	-2261.0999999999985	-0.15799999999999992	-3.0	non-native
0.6919445	0.2861145	0.2	-0.19800000000000217	85.87799999999993	-2198.4000000000015	-0.129	0.0	non-native
0.3514262	0.2326450	0.2	-0.6740000000000013	307.20799999999997	-1468.9000000000015	-0.03600000000000003	-3.0	non-native
0.3474267	0.2457639	0.26	0.13099999999999667	278.1289999999999	-1714.7000000000044	-0.13600000000000012	-2.0	non-native
0.4293243	0.2410625	0.22	0.3309999999999995	265.634	-697.8000000000029	-0.1080000000000001	-3.0	non-native
0.5035527	0.2599808	0.2	-1.5709999999999997	157.92000000000002	-1429.9000000000015	0.10099999999999998	-1.0	native
0.3602821	0.2534806	0.11	-0.8490000000000002	152.05700000000002	-1760.5	-0.019000000000000128	-2.0	native
0.3465714	0.2763499	0.23	-0.9049999999999994	99.21300000000002	-2928.0	-0.015000000000000124	-2.0	native
0.5236812	0.2378731	0.21	-0.7140000000000004	116.88999999999999	-3600.2000000000044	0.09899999999999975	-2.0	native
0.3075627	0.2270473	0.16	-0.8059999999999992	156.032	-2627.600000000006	-0.09600000000000009	-1.0	native
0.3930775	0.2373652	0.15	-2.343	230.055	-2991.5	-0.07100000000000017	-2.0	native
0.4261279	0.2294585	0.17	-0.9160000000000004	197.96200000000002	-3484.800000000003	0.007000000000000117	-3.0	native
0.5793362	0.2469313	0.16	-1.7699999999999996	187.773	-2402.300000000003	0.05099999999999971	-2.0	native
0.4837635	0.2491576	0.21	0.2400000000000002	99.58699999999999	-2741.800000000003	-0.03699999999999992	-2.0	native
0.5602417	0.2424504	0.19	-1.1630000000000003	118.72899999999998	-2919.100000000006	0.04999999999999982	-2.0	native
0.6186943	0.2319058	0.15	-2.609	200.369	-3112.2000000000044	0.07899999999999974	-2.0	native
0.5479705	0.2280520	0.19	-2.299999999999999	149.945	-2805.600000000006	-0.004999999999999893	-2.0	native
0.3634824	0.2066617	0.24	2.753	-159.45300000000003	-2748.7000000000044	0.0009999999999998899	0.0	native
0.3246938	0.2020965	0.29	1.107000000000001	-36.17099999999999	-3122.5	-0.015000000000000124	0.0	native
0.4281299	0.2510552	0.27	-1.2300000000000004	-107.93799999999999	-3225.9000000000015	0.06999999999999984	1.0	native
0.5715209	0.2401634	0.29	-1.6500000000000004	12.088999999999999	-2292.600000000006	0.12299999999999978	1.0	native
0.4608864	0.2136807	0.3	0.8580000000000005	-89.54899999999998	-2497.600000000006	-0.03200000000000003	2.0	native
0.4982731	0.2173606	0.22	-0.9439999999999991	174.038	-2848.100000000006	0.09899999999999975	-2.0	native
0.4076787	0.2229618	0.2	1.822000000000001	-24.815999999999974	-2459.7000000000044	-0.11799999999999988	0.0	native
0.4587549	0.2576068	0.29	1.939	-248.77899999999994	-2037.300000000003	-0.0129999999999999	4.0	native
0.5265240	0.2310664	0.23	2.309000000000001	-307.74100000000004	-1478.5	0.03200000000000003	2.0	native
0.4174373	0.2572754	0.32	-1.3710000000000004	20.583000000000027	-1973.4000000000015	0.0019999999999997797	1.0	native
0.3753300	0.2219853	0.34	0.11299999999999955	-69.25400000000002	-2687.300000000003	-0.08800000000000008	0.0	native
0.5140883	0.2746039	0.18	-2.343	102.344	-2157.4000000000015	0.06899999999999995	-1.0	native
0.4427064	0.2485717	0.31	-1.4179999999999993	-20.385999999999967	-1249.4000000000015	0.019000000000000128	0.0	native
0.4485844	0.2563282	0.24	-0.8040000000000003	37.24599999999998	-1761.4000000000015	0.042999999999999705	-1.0	native
0.3909261	0.2418820	0.18	-1.7439999999999998	56.065	-2371.0	-0.020999999999999908	0.0	native
0.4588072	0.2509026	0.17	-1.6660000000000004	35.43900000000002	-1714.800000000003	0.06099999999999994	1.0	native
0.4188226	0.2215668	0.22	-0.05400000000000027	13.615999999999985	-1951.9000000000015	0.04999999999999982	0.0	native
0.3402138	0.2282823	0.28	1.6430000000000007	-14.990999999999985	-2390.300000000003	-0.08000000000000007	1.0	native
0.4039962	0.2012135	0.31	2.1080000000000005	-114.73899999999998	-2202.600000000006	-0.06400000000000006	1.0	native
0.2768734	0.1994882	0.25	1.1880000000000006	-53.754999999999995	-2088.2000000000044	-0.07200000000000006	2.0	native
0.2400480	0.1950115	0.32	2.2140000000000004	-70.76099999999997	-1280.5	-0.16599999999999993	1.0	native
0.3448667	0.2164008	0.21	0.793000000000001	-82.86599999999999	-1505.2000000000044	-0.10400000000000009	2.0	native
0.2618293	0.1979305	0.26	1.7960000000000012	26.47800000000001	-1976.1000000000058	-0.16500000000000004	0.0	native
0.3301393	0.1822303	0.25	-0.4299999999999997	-64.61000000000001	-3073.5	-0.03299999999999992	1.0	native
0.2810020	0.2100734	0.37	0.6289999999999996	-84.899	-2609.600000000006	-0.05500000000000016	1.0	native
0.3728780	0.2060500	0.24	0.6370000000000005	-70.73599999999999	-2923.0	-0.10599999999999987	0.0	native
0.3954679	0.2295839	0.25	0.6230000000000011	-163.70499999999998	-2981.300000000003	-0.08099999999999996	3.0	native
0.3267313	0.2405785	0.21	-1.0190000000000001	-5.464999999999975	-2194.4000000000015	-0.038000000000000256	0.0	native
0.3598601	0.2360843	0.22	-0.05400000000000027	-112.75200000000001	-2286.800000000003	-0.09600000000000009	1.0	native
0.4560511	0.2759167	0.22	0.3049999999999997	-233.04000000000002	-2315.600000000006	-0.06099999999999994	4.0	native
0.3169519	0.2109432	0.31	-1.7690000000000001	323.76	-2365.100000000006	0.1559999999999997	-2.0	non-native
0.2588027	0.1977921	0.31	-1.4640000000000004	204.389	-1694.4000000000015	0.13199999999999967	1.0	non-native
0.4568417	0.2229532	0.22	-2.5310000000000006	343.409	-1546.0	0.06699999999999973	-1.0	non-native
0.4906651	0.2354889	0.33	-1.362	268.72400000000005	-1130.1000000000058	0.06299999999999972	-1.0	non-native
0.3462064	0.2089445	0.32	-1.6750000000000007	210.50400000000002	-1866.300000000003	0.08699999999999974	0.0	non-native
0.3076896	0.1954807	0.33	-1.1509999999999998	253.62599999999998	-1872.300000000003	0.08999999999999986	0.0	non-native
0.3178781	0.2191105	0.32	-1.2780000000000005	196.64099999999996	-930.1000000000058	0.1379999999999999	-1.0	non-native
0.3013446	0.2259206	0.27	-1.782	304.95500000000004	-1926.800000000003	0.133	0.0	non-native
0.3286499	0.2164067	0.25	-1.806000000000001	224.755	-3455.7000000000044	0.1549999999999998	-1.0	non-native
0.3506745	0.2256988	0.26	-1.2889999999999997	327.408	-3145.7000000000044	0.10999999999999988	-1.0	non-native
0.4433622	0.2681110	0.31	-3.1430000000000007	393.686	-2879.600000000006	0.16199999999999992	-3.0	non-native
0.3947522	0.2170144	0.27	-1.5760000000000005	308.182	-2772.9000000000015	0.10199999999999987	0.0	non-native
0.2653808	0.1803638	0.35	-2.027000000000001	152.66899999999998	-1327.300000000003	0.07399999999999984	2.0	non-native
0.4568400	0.2223382	0.25	0.2599999999999998	283.76599999999996	-2079.300000000003	0.0259999999999998	-2.0	non-native
0.4557279	0.2170594	0.24	-0.657	363.098	-1989.5	0.07999999999999963	-2.0	non-native
0.5113475	0.2339710	0.27	-1.843	337.11799999999994	-2449.2000000000044	0.07399999999999984	0.0	non-native
0.4322662	0.1974430	0.31	-1.4920000000000009	331.414	-2080.9000000000015	0.055999999999999606	0.0	non-native
0.4157386	0.2306651	0.32	-2.292	249.35299999999995	-1514.800000000003	0.09999999999999964	1.0	non-native
0.4106436	0.2162403	0.25	-0.39000000000000057	248.19499999999994	-2176.300000000003	0.06699999999999973	0.0	non-native
0.2621833	0.1816524	0.3	-1.1920000000000002	254.69100000000003	-1620.7000000000044	0.06299999999999972	0.0	non-native
0.3141778	0.2006230	0.28	-2.029	200.02199999999993	-1714.4000000000015	0.029999999999999805	1.0	non-native
0.6240649	0.2819138	0.09	-4.845000000000001	557.986	-2597.5	0.20999999999999996	-4.0	non-native
0.6026279	0.2731240	0.12	-4.423	543.281	-1902.7000000000044	0.19799999999999995	-4.0	non-native
0.4640064	0.2653872	0.11	-3.199	407.488	-3081.4000000000015	0.15700000000000003	-2.0	non-native
0.3822221	0.2355985	0.11	-4.053000000000001	496.175	-1320.300000000003	0.12699999999999978	-4.0	non-native
0.5211079	0.2636379	0.05	-4.205	607.717	-1360.1000000000058	0.18699999999999983	-6.0	non-native
0.5389618	0.2820570	0.07	-6.5600000000000005	578.447	-1858.5	0.34799999999999986	-5.0	non-native
0.5967840	0.3783677	0.07	-4.879	553.0450000000001	-3076.4000000000015	0.23599999999999977	-5.0	non-native
0.5140520	0.3422591	0.09	-4.313000000000001	637.13	-2239.600000000006	0.21499999999999986	-5.0	non-native
0.5464798	0.3277893	0.13	-4.168000000000001	554.086	-3165.0	0.20099999999999962	-4.0	non-native
0.5257349	0.3189878	0.03	-5.036	723.376	-2120.5	0.22099999999999964	-7.0	non-native
0.5552298	0.3012341	0.12	-4.243	534.1769999999999	-2488.7000000000044	0.1549999999999998	-5.0	non-native
0.5866908	0.3042142	0.09	-5.183	650.087	-3406.600000000006	0.24099999999999966	-6.0	non-native
0.5648420	0.2834485	0.11	-4.688000000000001	643.132	-3284.0	0.14900000000000002	-6.0	non-native
0.5566885	0.3009171	0.15	-5.583	640.069	-4463.600000000006	0.274	-6.0	non-native
0.4959682	0.2784949	0.08	-5.968	715.781	-3720.2000000000044	0.2559999999999998	-7.0	non-native
0.4803764	0.2819008	0.08	-7.004	680.506	-3657.2000000000044	0.2679999999999998	-6.0	non-native
0.6285338	0.2776011	0.09	-5.211	625.515	-3055.0	0.23299999999999965	-5.0	non-native
0.5288927	0.2988026	0.07	-5.632	628.405	-3545.800000000003	0.2609999999999997	-5.0	non-native
0.5879328	0.3035546	0.12	-5.527000000000001	626.321	-4049.4000000000015	0.20799999999999974	-5.0	non-native
0.5364881	0.3222614	0.09	-6.929	684.817	-3667.600000000006	0.27	-6.0	non-native
0.6167692	0.2832455	0.11	-5.282	550.659	-2952.9000000000015	0.22999999999999998	-4.0	non-native
0.5375006	0.2605290	0.24	-1.2870000000000008	40.686999999999955	-1709.4000000000015	0.04999999999999982	-1.0	native
0.5881460	0.3262217	0.2	-2.5920000000000005	-193.11700000000008	-3729.300000000003	0.10599999999999987	1.0	native
0.5053326	0.2689577	0.27	-3.373000000000001	124.23399999999998	-2556.300000000003	0.06599999999999984	-2.0	native
0.3282701	0.2351977	0.2	-0.03300000000000125	-44.923	-3084.4000000000015	-0.040000000000000036	-1.0	native
0.5592127	0.2960579	0.14	-0.5820000000000007	-42.34500000000003	-2509.0999999999985	0.04400000000000004	0.0	native
0.6021017	0.2651123	0.1	0.11399999999999899	-4.980000000000018	-3485.9000000000015	-0.01200000000000001	-1.0	native
0.4955763	0.2680360	0.1	-0.2220000000000013	76.37799999999999	-4242.300000000003	0.004999999999999893	-3.0	native
0.3687197	0.2506999	0.14	0.09399999999999942	-81.50300000000004	-1530.199999999997	-0.04700000000000015	-1.0	native
0.4312735	0.2389901	0.04	-1.843	84.80399999999997	-2247.699999999997	-0.018000000000000238	-2.0	native
0.5113499	0.2324069	0.12	-0.8830000000000009	-19.03400000000005	-2352.0	-0.03500000000000014	1.0	native
0.4277104	0.2285597	0.1	-3.5170000000000012	91.91299999999995	-1817.300000000003	-0.04300000000000015	-1.0	native
0.4096515	0.2485635	0.1	-2.0679999999999996	71.56899999999996	-1949.0999999999985	-0.01200000000000001	-1.0	native
0.6144767	0.3160210	0.07	-2.529	83.255	-1724.199999999997	0.07399999999999984	-2.0	native
0.7596176	0.3694952	0.06	-0.8570000000000011	4.728999999999985	-2957.0	0.09399999999999986	-1.0	native
0.4502990	0.3028357	0.07	-2.218	65.20599999999996	-3004.199999999997	0.008000000000000007	0.0	native
0.5868848	0.3274949	0.12	-3.1950000000000003	41.188999999999965	-2259.699999999997	0.015000000000000124	-1.0	native
0.5523450	0.2916901	0.1	-3.460000000000001	116.91099999999994	-3907.9000000000015	-0.03000000000000025	-2.0	native
0.3880607	0.2365167	0.09	-1.8230000000000004	92.56099999999998	-2327.300000000003	-0.04400000000000004	-2.0	native
0.5235656	0.2643521	0.09	-2.787000000000001	37.976	-2187.0	-0.06899999999999995	-1.0	native
0.4430339	0.2448408	0.17	-1.859	-211.71300000000008	-719.6999999999971	0.03299999999999992	2.0	native
0.5604680	0.2832015	0.14	-2.530000000000001	-217.29899999999998	117.40000000000146	0.0040000000000000036	2.0	native
0.7623430	0.2903695	0.2	-2.9090000000000007	115.13299999999998	-2323.5999999999985	0.020000000000000018	-3.0	native
0.7924922	0.2886421	0.17	-1.3780000000000001	79.99599999999998	-2037.300000000003	0.0	-1.0	native
0.7920801	0.3086048	0.21	-0.9720000000000013	21.783999999999992	-2290.300000000003	0.0009999999999998899	-2.0	native
0.7539800	0.3303404	0.18	0.7370000000000001	85.44399999999996	-1674.800000000003	0.0009999999999998899	-3.0	native
0.7937467	0.2869789	0.21	-1.5920000000000005	107.05599999999998	-1850.9000000000015	0.06000000000000005	-2.0	native
0.9293988	0.3292798	0.2	-0.4009999999999998	-14.059000000000026	-1968.699999999997	0.10499999999999998	-1.0	native
0.8757310	0.3433572	0.14	1.241999999999999	-135.70900000000006	-2030.800000000003	0.07399999999999984	1.0	native
0.8247926	0.3438180	0.17	-1.5419999999999998	-84.63099999999997	-1187.199999999997	0.08299999999999974	0.0	native
0.7813030	0.3481431	0.21	1.5029999999999983	-58.81800000000004	-1548.0999999999985	0.009999999999999787	0.0	native
0.6610714	0.3385217	0.2	0.4969999999999999	-181.32799999999997	-1120.199999999997	0.016999999999999904	1.0	native
0.8009670	0.3005431	0.23	1.8339999999999979	3.7449999999999477	-1397.0	-0.027000000000000135	-2.0	native
0.7515671	0.2977343	0.17	2.0490000000000013	-134.048	-873.5	-0.03200000000000003	0.0	native
0.7823845	0.3105142	0.2	3.601000000000001	-189.50200000000007	-1281.699999999997	-0.01100000000000012	-1.0	native
0.7552228	0.3039366	0.21	2.554999999999998	-246.38800000000003	-1158.0999999999985	-0.03000000000000025	0.0	native
0.7315453	0.3121715	0.2	2.357000000000001	-107.68400000000008	-416.1999999999971	-0.01100000000000012	-1.0	native
0.7932307	0.3112682	0.23	3.616999999999999	-225.95100000000002	-1711.0	-0.020999999999999908	0.0	native
0.8132977	0.3107006	0.18	4.037000000000001	-287.062	-1719.4000000000015	-0.016999999999999904	0.0	native
0.7630861	0.3084486	0.17	2.543000000000001	-196.54100000000005	-1643.300000000003	-0.06200000000000028	-2.0	native
0.8307599	0.3089574	0.23	3.1790000000000003	-184.471	-808.1999999999971	-0.052999999999999936	0.0	native
0.6883693	0.3016388	0.2	3.778999999999998	-292.741	-1396.699999999997	0.008000000000000007	0.0	native
0.8840497	0.3307431	0.14	1.6489999999999991	-218.44299999999998	-1891.199999999997	0.019000000000000128	2.0	native
0.8053321	0.4968821	0.0	-6.460000000000001	314.97700000000003	-2262.9000000000015	0.06400000000000006	-2.0	non-native
0.6773075	0.4148579	0.04	-4.745000000000001	183.90800000000002	-893.2000000000044	0.11699999999999999	0.0	non-native
0.7392221	0.4389176	0.04	-4.5870000000000015	120.41000000000003	-950.3000000000029	0.07399999999999984	1.0	non-native
0.7710352	0.4424240	0.03	-4.647	258.82300000000004	-2019.0	0.11799999999999988	0.0	non-native
0.6631831	0.4314498	0.0	-4.511000000000001	246.91100000000003	-1599.7000000000044	0.016000000000000014	1.0	non-native
0.7131618	0.4092363	0.01	-3.8980000000000015	248.12700000000004	-1352.5	-0.040000000000000036	-1.0	non-native
0.6571444	0.3723886	0.02	-3.6610000000000014	220.836	-1325.800000000003	-0.005999999999999783	0.0	non-native
0.8068587	0.4411122	0.02	-4.2730000000000015	172.88300000000004	-656.3000000000029	0.08400000000000007	1.0	non-native
0.7529197	0.4040916	0.03	-4.335000000000001	218.312	-302.90000000000146	0.05500000000000016	2.0	non-native
0.7995449	0.4299626	0.04	-2.8260000000000005	1.0930000000000177	-1095.0	0.129	2.0	non-native
0.8503760	0.4320897	0.03	-3.290000000000001	15.741000000000042	-501.8000000000029	0.14400000000000013	2.0	non-native
0.7810426	0.4041843	0.02	-3.574	-26.295999999999992	-1131.1000000000058	0.11399999999999988	2.0	non-native
0.9534302	0.4642382	0.03	-3.4700000000000006	-1.9879999999999995	-1385.1000000000058	0.26800000000000024	3.0	non-native
0.7970321	0.4322490	0.04	-3.6470000000000002	-31.411	-426.1000000000058	0.15799999999999992	4.0	non-native
0.6648100	0.3993405	0.02	-4.519	28.057000000000016	-1479.1000000000058	0.05600000000000005	3.0	non-native
0.7921053	0.4343320	0.04	-2.937000000000001	-31.522999999999968	-890.3000000000029	0.11799999999999988	2.0	non-native
0.7874068	0.3865823	0.03	-3.2140000000000004	1.9670000000000414	-1208.2000000000044	0.10899999999999999	2.0	non-native
0.8034785	0.4006107	0.05	-3.713000000000001	-22.762	-1633.1000000000058	0.16900000000000004	3.0	non-native
0.9353648	0.4134967	0.02	-4.226000000000001	-56.42099999999999	-1037.300000000003	0.21799999999999997	5.0	non-native
0.9464999	0.4193028	0.05	-4.494	28.158000000000015	-2592.7000000000044	0.28100000000000014	3.0	non-native
0.8475356	0.3949274	0.01	-3.8290000000000006	-83.66399999999993	-1870.6000000000058	0.16999999999999993	4.0	non-native
0.6950186	0.2774509	0.27	-2.912000000000001	71.70600000000002	-2951.4000000000015	0.24299999999999988	0.0	non-native
0.4896707	0.2627495	0.26	-2.9590000000000014	131.091	-2461.4000000000015	0.14900000000000002	-1.0	non-native
0.6304436	0.2540685	0.28	-2.7200000000000006	109.05200000000002	-1738.2000000000044	0.17499999999999982	-1.0	non-native
0.5605258	0.2713785	0.3	-2.849	102.65400000000005	-1154.6000000000058	0.18599999999999994	-1.0	non-native
0.4367302	0.2242487	0.28	-2.051	31.322000000000003	-2196.100000000006	0.14300000000000024	2.0	non-native
0.5087183	0.2481150	0.35	-1.7520000000000007	119.774	-3038.600000000006	0.16000000000000014	0.0	non-native
0.5781640	0.2803187	0.35	-2.324	101.94	-1263.4000000000015	0.21700000000000008	0.0	non-native
0.6559768	0.3105795	0.11	-4.519	196.99200000000002	-1391.5	0.23499999999999988	0.0	non-native
0.5372978	0.2766021	0.3	-2.615	124.06200000000001	-3102.100000000006	0.2120000000000002	-1.0	non-native
0.6875001	0.2978585	0.15	-3.197000000000001	170.86200000000002	-2469.100000000006	0.19799999999999995	-1.0	non-native
0.6004270	0.2619626	0.16	-2.763	196.16700000000003	-1215.6000000000058	0.133	-1.0	non-native
0.6330363	0.3031217	0.14	-2.6420000000000012	131.83800000000002	-1952.1000000000058	0.20000000000000018	-1.0	non-native
1.0103445	0.3429536	0.08	-3.5360000000000014	200.687	-2401.2000000000044	0.24400000000000022	-1.0	non-native
0.7611138	0.2950508	0.09	-3.7680000000000007	226.47800000000004	-2547.7000000000044	0.2650000000000001	1.0	non-native
0.9435980	0.3433531	0.1	-3.181000000000001	176.175	-2601.5	0.27	-1.0	non-native
0.9011483	0.3537651	0.11	-3.0730000000000004	209.30300000000003	-3269.600000000006	0.26900000000000013	-1.0	non-native
0.7301221	0.3176506	0.05	-3.6480000000000015	210.22600000000003	-2784.9000000000015	0.2200000000000002	-1.0	non-native
0.8167427	0.3645439	0.13	-3.4060000000000006	196.53300000000002	-2755.0	0.246	0.0	non-native
0.9222212	0.3659761	0.07	-3.3840000000000003	187.56800000000004	-1599.300000000003	0.2629999999999999	0.0	non-native
0.9019781	0.3698970	0.06	-3.426	180.58500000000004	-1079.2000000000044	0.242	-1.0	non-native
0.8444175	0.3584615	0.04	-1.8810000000000002	176.95500000000004	-902.3000000000029	0.19200000000000017	-1.0	non-native
0.4251191	0.3275641	0.12	-3.0829999999999984	204.92600000000004	1578.5999999999985	-0.18700000000000028	-1.0	native
0.3982664	0.3557869	0.14	-2.0879999999999974	185.20299999999997	-615.9000000000015	-0.20800000000000018	-1.0	native
0.4103198	0.3769855	0.1	-3.4179999999999993	210.02800000000002	314.59999999999854	-0.16800000000000015	0.0	native
0.3612401	0.3445612	0.12	-1.2689999999999984	-48.61500000000001	513.2999999999956	-0.20199999999999996	4.0	native
0.5982094	0.3346817	0.13	-0.7929999999999993	-9.405999999999949	752.8999999999942	-0.20199999999999996	2.0	native
0.6313506	0.3520788	0.11	-2.259999999999998	-16.48199999999997	-305.70000000000437	-0.20399999999999974	2.0	native
0.5765225	0.3563997	0.1	-3.5229999999999997	12.565000000000055	-447.20000000000437	-0.12699999999999978	3.0	native
0.5032365	0.3484206	0.1	-4.116	114.56500000000005	-79.70000000000437	-0.08199999999999985	3.0	native
0.6995922	0.3513114	0.05	-5.079999999999998	330.87300000000005	-1055.800000000003	-0.1200000000000001	-1.0	native
0.8134389	0.4309541	0.06	-5.116	280.10900000000004	-838.7000000000044	-0.17600000000000016	-1.0	native
0.9740907	0.4101343	0.08	-4.424999999999999	376.47200000000004	-920.7000000000044	-0.23899999999999988	-3.0	native
0.9031960	0.3965254	0.08	-3.6129999999999995	76.78700000000003	-896.2000000000044	-0.20699999999999985	0.0	native
1.1905248	0.4634232	0.1	-4.1	156.17399999999998	-384.0	-0.2519999999999998	2.0	native
0.9132843	0.4554367	0.05	-5.517999999999999	312.175	-28.0	-0.2730000000000006	0.0	native
0.7708879	0.4241828	0.04	-5.337	196.22000000000003	-395.40000000000146	-0.19599999999999973	0.0	native
1.0187632	0.4539197	0.05	-4.973999999999998	152.21699999999998	-655.1000000000058	-0.24600000000000044	-1.0	native
1.2811031	0.4334110	0.07	-3.1209999999999987	261.78100000000006	136.6999999999971	-0.2709999999999999	0.0	native
0.8472932	0.4303938	0.08	-5.6789999999999985	275.967	-459.90000000000146	-0.18799999999999972	0.0	native
0.9791244	0.4944262	0.04	-5.683999999999999	372.47	327.59999999999854	-0.30400000000000027	-3.0	native
0.8267602	0.4394920	0.06	-6.369	285.014	-535.6000000000058	-0.2599999999999998	0.0	native
1.1090535	0.4549048	0.07	-5.199	489.334	-1213.2000000000044	-0.19099999999999984	-4.0	native
0.6637613	0.3936145	0.1	-0.8859999999999992	115.06200000000001	-576.9000000000015	-0.32899999999999974	-1.0	native
0.7288871	0.4370745	0.12	-2.6739999999999995	93.18100000000004	-679.4000000000015	-0.38700000000000045	0.0	native
0.6886786	0.4454005	0.16	-1.7910000000000004	60.346000000000004	1035.7999999999956	-0.3700000000000001	3.0	native
0.7506906	0.4270592	0.13	-2.201999999999998	-14.158999999999992	-994.2000000000044	-0.3049999999999997	2.0	native
0.6001170	0.3749816	0.17	-0.21599999999999753	-82.00400000000002	-738.6000000000058	-0.2919999999999998	4.0	native
0.4970993	0.3354332	0.14	-0.8789999999999978	-19.480999999999995	-625.9000000000015	-0.2160000000000002	3.0	native
0.4496891	0.3240124	0.1	-0.75	2.1100000000000136	-29.30000000000291	-0.125	3.0	native
0.4625511	0.3266093	0.14	-1.2319999999999993	-59.31099999999992	-392.8000000000029	-0.10800000000000054	2.0	native
0.4356426	0.3286228	0.11	-1.6209999999999987	91.702	158.59999999999854	-0.15700000000000003	0.0	native
0.4397386	0.3424800	0.18	-0.9269999999999996	-62.577999999999975	429.8999999999942	-0.12400000000000055	2.0	native
0.5594825	0.3377844	0.17	0.08500000000000085	132.07299999999998	-773.7000000000044	-0.20399999999999974	1.0	native
0.6581585	0.3259394	0.16	-0.5009999999999977	13.293000000000006	-30.10000000000582	-0.1719999999999997	3.0	native
0.6700777	0.3302615	0.16	-0.8369999999999997	-49.95399999999995	1219.2999999999956	-0.2549999999999999	2.0	native
0.6575930	0.3322361	0.14	-0.9979999999999976	137.78700000000003	1185.0	-0.16600000000000037	2.0	native
1.0446193	0.4547808	0.11	-5.424999999999999	280.74	436.1999999999971	0.0129999999999999	-1.0	native
0.9599990	0.4755331	0.1	-7.193	345.50500000000005	180.39999999999418	0.05999999999999961	0.0	native
0.8355704	0.4936264	0.13	-7.2429999999999986	381.11800000000005	139.39999999999418	0.017999999999999794	-2.0	native
1.0743480	0.4552569	0.11	-7.353999999999999	320.591	-1105.5	0.3019999999999996	-1.0	native
0.9829783	0.4564967	0.12	-6.324	286.5110000000001	-866.5	0.3639999999999999	0.0	native
0.9088068	0.4191329	0.11	-7.229999999999999	258.352	383.8999999999942	0.30900000000000016	-1.0	native
0.6962296	0.3352138	0.09	-6.449	78.69000000000005	-958.3000000000029	0.24399999999999977	2.0	native
1.6412140	0.5508206	0.0	-7.119	277.4789999999999	-2907.9000000000015	0.46799999999999997	-4.0	non-native
1.7600425	0.5212297	0.0	-7.277999999999999	186.95599999999996	-612.5999999999985	0.2779999999999996	-3.0	non-native
1.2776365	0.4948654	0.01	-5.847999999999999	42.031999999999925	-2333.0	0.351	1.0	non-native
0.8276261	0.4568782	0.01	-4.616	27.269999999999982	-3512.9000000000015	0.26399999999999935	0.0	non-native
0.7968696	0.4933941	0.01	-4.423	71.80499999999995	-3805.9000000000015	0.1769999999999996	2.0	non-native
1.0685123	0.4969838	0.01	-5.664	2.6569999999999254	-2803.7999999999956	0.359	1.0	non-native
1.0780898	0.4986407	0.01	-6.408999999999999	244.19199999999995	-2713.9000000000015	0.4189999999999996	-4.0	non-native
1.3315029	0.5084580	0.01	-7.273	277.7939999999999	-2405.199999999997	0.548	-4.0	non-native
1.3495197	0.4762116	0.01	-6.526	217.97599999999994	-2983.7999999999956	0.5749999999999993	-2.0	non-native
0.8522384	0.5873587	0.0	-10.835999999999999	387.21399999999994	-3785.2999999999956	0.5749999999999993	-3.0	non-native
1.5090482	0.7330525	0.0	-10.550999999999998	516.81	-2202.7999999999956	0.5099999999999998	-4.0	non-native
1.2100302	0.6180461	0.0	-11.198	564.492	-2517.7999999999956	0.6149999999999993	-4.0	non-native
1.5467855	0.7298814	0.0	-10.652	595.6320999999999	-3094.0	0.6600000000000001	-4.0	non-native
1.3250766	0.6831269	0.0	-9.855999999999998	589.8425	-2965.699999999997	0.6189999999999998	-5.0	non-native
1.6004413	0.8241928	0.0	-11.919	611.4336999999999	-3923.699999999997	0.6899999999999995	-5.0	non-native
2.0806484	0.8819212	0.0	-9.739999999999998	558.3009999999999	-1406.5999999999985	0.43599999999999994	-5.0	non-native
2.7695317	0.8900293	0.0	-6.629	517.327	-2301.5999999999985	0.33999999999999986	-4.0	non-native
3.1397088	0.9664356	0.0	-4.654	469.62299999999993	-3157.0999999999985	0.30100000000000016	-4.0	non-native
3.0737724	0.9095097	0.0	-6.322999999999999	537.689	-2567.9000000000015	0.3899999999999997	-6.0	non-native
3.5004635	0.8721941	0.0	-6.478	513.04	-2467.5999999999985	0.2829999999999995	-5.0	non-native
3.0875309	0.8499841	0.0	-6.526	496.655	-3272.4000000000015	0.3929999999999998	-4.0	non-native
3.9183574	2.7508347	0.0	-15.421999999999999	687.9302749999999	-2108.699999999997	1.8099999999999996	-6.0	non-native
4.4009786	2.7554781	0.0	-15.421999999999999	688.038368	-2874.199999999997	1.9299999999999997	-6.0	non-native
4.6438723	2.9096785	0.0	-15.421999999999999	688.06	-2344.699999999997	2.38	-6.0	non-native
13.0299654	4.1388626	0.0	-15.421999999999999	688.06	-3595.7999999999956	2.1229999999999993	-6.0	non-native
12.2440147	4.0794244	0.0	-15.423	688.06	-3307.9000000000015	2.101	-6.0	non-native
12.4153442	4.3213305	0.0	-15.421999999999999	688.06	-3089.2999999999956	1.8369999999999997	-6.0	non-native
12.2475843	4.1205692	0.0	-15.421999999999999	688.06	-4264.799999999996	2.0329999999999995	-6.0	non-native
12.7515955	4.3936973	0.0	-15.421999999999999	688.06	-2312.5999999999985	2.364	-6.0	non-native
13.6503210	4.8678198	0.0	-15.423	688.06	-3015.199999999997	2.548	-6.0	non-native
13.5358295	4.9634295	0.0	-15.421999999999999	688.06	-2263.699999999997	2.702	-6.0	non-native
12.8383417	4.6111479	0.0	-15.421999999999999	688.06	-2730.4000000000015	2.255	-6.0	non-native
12.7778721	4.5801625	0.0	-15.421999999999999	688.06	-3660.4000000000015	2.41	-6.0	non-native
11.7859259	4.2510872	0.0	-15.421999999999999	688.06	-3355.9000000000015	1.8479999999999999	-6.0	non-native
11.3899422	3.8651772	0.0	-15.421999999999999	688.06	-2472.2999999999956	1.234	-6.0	non-native
11.0827246	3.8132038	0.0	-15.423	688.06	-2370.5	0.8869999999999996	-6.0	non-native
11.3361378	4.0047860	0.0	-15.423	688.06	-2570.4000000000015	1.3979999999999997	-6.0	non-native
11.4716749	4.0835834	0.0	-15.421999999999999	688.06	-1457.2999999999956	1.4669999999999996	-6.0	non-native
11.3278131	4.3076830	0.0	-15.421999999999999	688.06	-2657.0999999999985	1.1739999999999995	-6.0	non-native
12.0375843	4.6214089	0.0	-15.423	688.06	-1666.2999999999956	1.9139999999999997	-6.0	non-native
12.4373589	4.8431544	0.0	-15.423	688.06	-3488.199999999997	2.4479999999999995	-6.0	non-native
12.9588184	4.9577222	0.0	-15.423	688.06	-3089.5	2.847999999999999	-6.0	non-native
3.8783844	2.3627005	0.0	-20.834	835.19714	-1436.300000000003	1.71	-8.0	native
4.3491302	2.1664181	0.0	-20.834	835.123967	-1467.0	1.495	-8.0	native
4.7214241	2.1052337	0.0	-20.834	835.125	-2429.0	1.8320000000000007	-8.0	native
12.2315321	4.8616180	0.0	-20.834999999999997	835.125	-1733.0999999999985	2.444	-8.0	native
11.6722450	4.5660257	0.0	-20.833	835.125	-2872.5999999999985	2.6980000000000004	-8.0	native
10.9440727	4.4706149	0.0	-20.834	835.125	-1562.9000000000015	2.697	-8.0	native
10.7611046	4.2804132	0.0	-20.834	835.125	-2498.800000000003	1.9750000000000005	-8.0	native
10.5299349	4.0331392	0.0	-20.834999999999997	835.125	-1548.7000000000044	1.5870000000000006	-8.0	native
11.1181488	4.1117864	0.0	-20.834999999999997	835.125	-2642.9000000000015	1.7930000000000001	-8.0	native
10.3071394	3.7163899	0.0	-20.834999999999997	835.125	-2920.0	1.0820000000000007	-8.0	native
9.9203005	3.6605101	0.0	-20.834999999999997	835.125	-2617.800000000003	1.3390000000000004	-8.0	native
9.8164110	3.8054533	0.0	-20.834999999999997	835.125	-2503.2000000000044	1.6770000000000005	-8.0	native
9.1088810	3.5047214	0.0	-20.834	835.125	-2394.9000000000015	1.6610000000000005	-8.0	native
8.8205061	3.2695351	0.0	-20.834999999999997	835.125	-2779.2000000000044	1.4580000000000002	-8.0	native
8.9782486	3.1785171	0.0	-20.834999999999997	835.125	-4200.4000000000015	1.9590000000000005	-8.0	native
9.7290115	3.2890432	0.0	-20.834	835.125	-2863.5999999999985	2.359	-8.0	native
10.4790220	3.4810338	0.0	-20.834	835.125	-2717.2000000000044	2.1770000000000005	-8.0	native
10.3437548	3.4375761	0.0	-20.834	835.125	-2314.2000000000044	2.2600000000000007	-8.0	native
6.4334216	3.3408029	0.0	-20.834	835.125	-2411.5	2.0730000000000004	-8.0	native
10.1799793	3.4643717	0.0	-20.834	835.125	-3259.4000000000015	2.482	-8.0	native
7.7130489	3.7848532	0.0	-20.834	835.125	-1561.300000000003	2.1430000000000007	-8.0	native
1.4453671	0.6875502	0.02	-12.272999999999998	426.505	-1538.0999999999985	0.4500000000000002	-6.0	native
1.5425177	0.7563543	0.01	-11.230999999999998	488.708	-1505.300000000003	0.5330000000000004	-6.0	native
1.1584862	0.6853290	0.01	-11.657999999999998	510.223	-1339.0999999999985	0.43400000000000016	-6.0	native
1.3638000	0.7349310	0.01	-13.175999999999998	612.338	-3541.9000000000015	0.49900000000000055	-7.0	native
1.1599777	0.6824813	0.0	-12.903999999999998	570.828	-2054.5	0.47800000000000065	-6.0	native
1.4311771	0.7085777	0.02	-12.067999999999998	328.773	-279.90000000000146	0.5460000000000003	-5.0	native
1.2768595	0.6865004	0.0	-11.095999999999998	321.485	-315.70000000000437	0.5360000000000005	-3.0	native
1.5202827	0.6898862	0.01	-11.663999999999998	165.42700000000002	-1030.800000000003	0.6030000000000006	-2.0	native
1.5097419	0.7408036	0.01	-10.256999999999998	172.39099999999996	-269.70000000000437	0.5300000000000002	-4.0	native
1.7702124	0.8517668	0.01	-11.750999999999998	299.41099999999994	-1207.5	0.548	-4.0	native
1.9706790	0.7758875	0.0	-12.797999999999998	345.639	-1929.800000000003	0.4710000000000001	-5.0	native
1.7646514	0.7308998	0.0	-10.149999999999999	426.633	-2312.5	0.4250000000000007	-6.0	native
2.1627505	0.7910830	0.03	-11.737999999999998	467.437	-2540.7000000000044	0.35800000000000054	-6.0	native
1.7860688	0.7954574	0.01	-12.991999999999997	524.909	-1401.2000000000044	0.38900000000000023	-7.0	native
1.6392932	0.7138105	0.02	-11.033999999999999	395.49	-2562.9000000000015	0.3880000000000008	-5.0	native
1.8233988	0.6489556	0.02	-13.784999999999998	498.336	-1359.0	0.28800000000000026	-5.0	native
2.0148373	0.5564031	0.01	-11.818999999999999	448.924	-1201.0	0.1280000000000001	-6.0	native
1.7994292	0.5327836	0.01	-11.545999999999998	547.818	-1679.800000000003	0.09800000000000075	-6.0	native
1.8900949	0.5283312	0.01	-10.715999999999998	372.315	-373.8000000000029	0.07800000000000029	-5.0	native
2.3544881	0.6245678	0.02	-6.817999999999998	371.565	-1061.5	0.01100000000000012	-5.0	native
2.3112669	0.5917678	0.04	-7.732999999999999	445.605	-944.5999999999985	0.02200000000000024	-5.0	native
2.2917089	0.7809170	0.0	-6.454000000000001	272.877	-1811.8999999999942	-0.33000000000000007	-1.0	non-native
2.5031493	0.8259945	0.01	-5.916	180.046	-1938.5	-0.3180000000000005	0.0	non-native
2.8117471	0.8210710	0.0	-8.663	267.622	-1768.5	-0.06400000000000006	-1.0	non-native
3.0806348	1.0103407	0.01	-12.918	572.367	-2915.0	-0.16500000000000004	-3.0	non-native
2.9334123	1.2200557	0.0	-16.03	626.9069910000001	-3358.2999999999956	0.548	-3.0	non-native
2.8051391	1.4176924	0.0	-16.03	627.089641	-3075.0999999999985	1.056	-3.0	non-native
4.2002101	1.3165786	0.0	-15.85	618.4597	-3648.699999999997	0.6289999999999996	-3.0	non-native
3.8089468	1.2610142	0.0	-14.758	477.75600000000003	-2780.2999999999956	0.6239999999999997	-2.0	non-native
3.9857798	1.2776061	0.0	-15.029	489.978	-4138.0	0.5259999999999998	-2.0	non-native
3.5619612	1.4180039	0.0	-14.943999999999999	478.46500000000003	-3447.5999999999985	0.6709999999999994	-1.0	non-native
3.1591976	1.3201621	0.0	-15.106	464.071	-3940.399999999994	0.5469999999999997	-2.0	non-native
4.2276101	1.5578301	0.0	-15.174	455.427	-3455.899999999994	1.2169999999999996	-2.0	non-native
4.1221042	1.5161059	0.0	-14.647	469.53600000000006	-2757.899999999994	0.9199999999999999	-2.0	non-native
4.3525715	1.6081418	0.0	-14.099	378.879	-2911.899999999994	0.7599999999999998	-1.0	non-native
4.7672834	1.7427644	0.0	-14.893	555.9722	-2358.7999999999956	0.835	-2.0	non-native
5.2671585	1.9790922	0.0	-14.946	506.113	-2510.5999999999985	1.1109999999999998	-2.0	non-native
5.8031034	2.0672107	0.0	-15.078	444.367	-2092.0	0.9639999999999995	-2.0	non-native
5.5603704	1.8730770	0.0	-16.03	623.29956	-2749.2999999999956	0.7279999999999998	-3.0	non-native
5.7174006	1.8177195	0.0	-16.03	624.10164	-3094.5	1.0709999999999997	-3.0	non-native
6.7514138	1.8820671	0.0	-16.03	626.974152	-2771.5999999999985	0.6159999999999997	-3.0	non-native
7.0095024	2.4067843	0.0	-16.031	626.956	-2805.7999999999956	1.0139999999999993	-3.0	non-native
0.7893173	0.4945996	0.05	-3.458	347.112	-1866.199999999997	-0.36100000000000065	-1.0	non-native
0.8126002	0.4899430	0.03	-2.786999999999999	323.398	-2378.5	-0.29000000000000004	-3.0	non-native
0.8344032	0.4600828	0.05	-3.6869999999999994	337.43	-2405.399999999994	-0.2709999999999999	-1.0	non-native
0.8143686	0.4630975	0.03	-1.9900000000000002	298.406	-495.1999999999971	-0.29800000000000004	-3.0	non-native
0.7262196	0.4916391	0.05	-4.323	418.18	-1300.7999999999956	-0.33700000000000063	-3.0	non-native
0.7446312	0.4924851	0.06	-2.5649999999999995	257.267	-2362.5999999999985	-0.3620000000000001	-1.0	non-native
0.8226197	0.4950069	0.05	-2.5280000000000005	236.486	-2416.0	-0.4300000000000006	-1.0	non-native
0.7730981	0.5369298	0.05	-4.616	307.404	-1690.0999999999985	-0.4500000000000002	-1.0	non-native
0.7993712	0.4931808	0.05	-2.51	220.803	-1260.5	-0.4300000000000006	-1.0	non-native
0.7715935	0.4668725	0.02	-2.2390000000000008	217.017	-2415.5	-0.3850000000000007	0.0	non-native
0.7502205	0.4828574	0.06	-2.2390000000000008	171.476	-2246.399999999994	-0.3620000000000001	0.0	non-native
0.7383978	0.4843868	0.04	-3.708	224.80400000000003	-1734.2999999999956	-0.27700000000000014	0.0	non-native
0.7498226	0.4956872	0.03	-1.9890000000000008	33.912000000000035	-923.0	-0.27700000000000014	1.0	non-native
0.8061026	0.4517741	0.05	-1.9429999999999996	-1.1829999999999927	-2213.5999999999985	-0.40800000000000036	0.0	non-native
0.8887218	0.4749632	0.02	-3.837999999999999	441.698	-2248.2999999999956	-0.37900000000000045	-2.0	non-native
0.8573119	0.5918415	0.05	-2.8859999999999992	353.23400000000004	-1362.5	-0.32400000000000073	-2.0	non-native
0.8178086	0.5027444	0.04	-3.2840000000000007	442.169	-1713.5999999999985	-0.34299999999999997	-3.0	non-native
0.8988171	0.5228320	0.03	-3.0790000000000006	226.594	-1416.0999999999985	-0.3250000000000002	0.0	non-native
0.9579118	0.5135671	0.02	-3.7590000000000003	420.072	-2199.899999999994	-0.4710000000000001	-1.0	non-native
0.8775482	0.5006477	0.04	-4.513999999999999	410.625	-1841.3999999999942	-0.3850000000000007	-2.0	non-native
0.8570049	0.5091222	0.0	-6.741999999999999	388.814	-1717.7999999999956	-0.3800000000000008	0.0	non-native
2.6885979	0.5242019	0.06	-8.857999999999999	318.46799999999996	-1410.199999999997	-0.3860000000000001	-3.0	native
2.6009829	0.5093163	0.06	-7.805999999999999	261.0079999999999	-2099.0	-0.4349999999999996	-3.0	native
2.5455172	0.4940557	0.05	-8.303999999999998	273.712	-1675.5999999999985	-0.3229999999999995	-3.0	native
2.6219761	0.4965368	0.05	-6.6629999999999985	382.87499999999994	-619.4000000000015	-0.43100000000000005	-3.0	native
2.9516084	0.5440844	0.06	-10.028999999999998	484.7699999999999	-263.5	-0.54	-2.0	native
2.7233088	0.5135785	0.05	-9.389	355.8359999999999	-1032.800000000003	-0.2789999999999999	-4.0	native
2.5161483	0.5088952	0.07	-8.927999999999999	438.21399999999994	-306.3000000000029	-0.23899999999999988	-5.0	native
3.0241830	0.5336755	0.06	-7.937999999999999	388.27899999999994	-672.0	-0.476	-5.0	native
2.4725804	0.5288008	0.06	-8.347999999999999	382.03799999999995	-1577.800000000003	-0.3380000000000001	-6.0	native
2.7615573	0.5193101	0.07	-7.916999999999998	300.6629999999999	-818.5	-0.45399999999999974	-3.0	native
2.6505573	0.4999891	0.04	-6.700999999999999	293.524	-1313.4000000000015	-0.3380000000000001	-1.0	native
2.7371638	0.4982287	0.07	-7.757999999999999	348.9119999999999	-590.1999999999971	-0.40500000000000025	-3.0	native
2.7094958	0.4960257	0.05	-9.593999999999998	556.1099999999999	-1167.699999999997	-0.4189999999999996	-6.0	native
3.1157467	0.5474736	0.05	-7.300999999999998	279.31899999999996	-899.0999999999985	-0.585	-2.0	native
2.0582287	0.4905828	0.03	-6.759999999999998	302.74699999999996	-1480.5	-0.2030000000000003	-4.0	native
2.6280141	0.5301546	0.06	-8.213	266.02099999999996	-1410.199999999997	-0.41800000000000015	-2.0	native
2.4647408	0.5089368	0.05	-8.473999999999998	241.79099999999994	215.0	-0.4109999999999996	-3.0	native
2.5080736	0.5392494	0.04	-8.960999999999999	488.04299999999995	501.59999999999854	-0.42300000000000004	-5.0	native
2.8233566	0.5641371	0.03	-10.844999999999999	535.9789999999999	-1640.9000000000015	-0.32399999999999984	-5.0	native
2.9807949	0.6378651	0.03	-10.373999999999999	556.242	-2418.699999999997	-0.5940000000000003	-3.0	native
2.8117378	0.6211599	0.02	-11.925999999999998	634.3019999999999	-3039.5999999999985	-0.5620000000000003	-6.0	native
0.9587570	0.4027758	0.06	-5.886999999999999	80.72299999999996	-2757.5999999999985	0.17499999999999982	-1.0	native
0.6773787	0.3924983	0.04	-5.648999999999999	8.412999999999897	-2782.0999999999985	0.2060000000000004	0.0	native
0.8992993	0.4639909	0.03	-6.3809999999999985	126.202	-1045.5	0.3020000000000005	-1.0	native
0.8189072	0.4913862	0.01	-8.832999999999998	205.45899999999995	-1493.4000000000015	0.39400000000000013	-1.0	native
0.8974663	0.4608098	0.01	-9.022999999999998	253.1149999999999	-1426.699999999997	0.5369999999999999	-3.0	native
1.2444509	0.4603484	0.01	-8.825999999999999	376.114	-1716.4000000000015	0.26700000000000035	-3.0	native
0.7812191	0.3948041	0.02	-6.442999999999998	108.75799999999992	-2672.0	0.30299999999999994	2.0	native
0.8742699	0.3868454	0.02	-6.530999999999999	41.733999999999924	-2366.0	0.22100000000000009	2.0	native
0.7583327	0.3800118	0.0	-5.968999999999998	14.481999999999971	-1763.199999999997	0.22799999999999976	2.0	native
1.0162252	0.4112156	0.02	-6.280999999999999	177.68399999999997	-2317.0999999999985	0.20999999999999996	-2.0	native
0.7451559	0.3907285	0.02	-5.204999999999998	185.539	-1793.0999999999985	0.29499999999999993	-1.0	native
0.7843538	0.3779486	0.03	-4.973999999999998	-71.84100000000001	-2441.800000000003	0.18400000000000016	3.0	native
0.7920333	0.3893659	0.02	-5.482999999999999	119.73399999999992	-507.90000000000146	0.1900000000000004	0.0	native
0.8572139	0.3836196	0.04	-4.878	109.55999999999995	-1706.4000000000015	0.21199999999999974	0.0	native
0.8653702	0.3881706	0.04	-5.827999999999998	86.76999999999998	-1358.699999999997	0.242	-1.0	native
0.7985048	0.3839195	0.02	-6.818999999999999	60.60299999999995	-1617.699999999997	0.29600000000000026	0.0	native
0.8610269	0.4421089	0.04	-6.608999999999998	208.61599999999999	-2040.300000000003	0.27500000000000036	-2.0	native
1.0844605	0.4463479	0.04	-5.670999999999999	149.19399999999996	-639.0	0.29600000000000026	0.0	native
0.9064309	0.4145947	0.01	-6.559999999999999	204.61899999999991	-1429.4000000000015	0.29800000000000004	-1.0	native
0.8322586	0.3776770	0.02	-5.195999999999998	136.9319999999999	-811.8000000000029	0.2400000000000002	-1.0	native
0.7930567	0.3739006	0.03	-4.956999999999999	71.71299999999997	-1138.699999999997	0.16199999999999992	0.0	native
2.6986978	1.2414135	0.01	-13.84	369.65099999999995	65.09999999999854	2.0029999999999992	-2.0	non-native
2.2099013	1.1139829	0.01	-13.76	463.8778	296.1999999999971	1.9209999999999994	-3.0	non-native
2.3561254	1.1126235	0.0	-13.928999999999998	448.9115	-719.5999999999985	1.8149999999999995	-3.0	non-native
2.1817193	1.1286288	0.01	-14.068999999999999	331.18399999999997	739.4000000000015	1.7559999999999993	-2.0	non-native
2.0951006	1.0721415	0.01	-13.572999999999999	321.969	818.5999999999985	1.6119999999999992	-2.0	non-native
1.6967859	0.9749445	0.01	-12.741	459.72929999999997	-418.5	1.2559999999999993	-3.0	non-native
1.7418277	0.9620481	0.01	-11.892	440.6825	-82.59999999999854	1.146	-3.0	non-native
1.8785609	0.9117816	0.01	-11.629999999999999	428.3757	-175.0	0.9859999999999998	-3.0	non-native
2.1363678	0.9577245	0.01	-12.235	449.95	294.5	1.25	-3.0	non-native
2.5096650	1.0239301	0.01	-10.852	408.04139999999995	-1122.9000000000015	1.1929999999999996	-2.0	non-native
2.4640520	1.0396700	0.01	-10.997	403.5763	464.1999999999971	1.1789999999999994	-3.0	non-native
2.6664264	1.0954144	0.01	-11.206999999999999	287.09	860.3000000000029	1.2349999999999994	-2.0	non-native
2.8935778	1.0551317	0.01	-10.692	246.99599999999998	761.0	1.08	-2.0	non-native
2.8319297	0.8644035	0.01	-12.469999999999999	464.7822	-576.1999999999971	0.758	-2.0	non-native
3.0622139	0.9157411	0.01	-11.761	464.3915	-301.59999999999854	0.6839999999999993	-3.0	non-native
2.4700968	0.8485118	0.01	-13.638	484.59733	-441.0	0.8019999999999996	-3.0	non-native
2.8469999	0.9820182	0.01	-12.788	477.9882	-577.6999999999971	0.4630000000000001	-3.0	non-native
3.4221585	1.0668039	0.01	-11.831999999999999	431.0875	-248.6999999999971	0.1379999999999999	-3.0	non-native
3.5893595	1.2148627	0.01	-11.913	454.1825	-431.09999999999854	-0.02400000000000002	-3.0	non-native
4.3192954	1.3114947	0.01	-12.825999999999999	470.73949999999996	571.0	0.1769999999999996	-3.0	non-native
4.4577956	1.2171979	0.01	-13.530999999999999	433.6166	125.19999999999709	0.524	-3.0	non-native
5.0812221	1.9501359	0.01	-8.822	261.216	-977.9000000000015	-0.6020000000000003	-1.0	non-native
4.9578476	1.9998146	0.01	-8.934	214.433	-1840.4000000000015	-0.5600000000000005	2.0	non-native
5.2401958	1.9904130	0.01	-6.481	187.911	-1566.699999999997	-0.7910000000000004	2.0	non-native
5.0504398	2.0962765	0.01	-5.084999999999999	-39.34700000000004	-1331.9000000000015	-0.9210000000000003	3.0	non-native
4.8859372	2.0527053	0.01	-5.161	144.507	-2349.5	-0.9550000000000001	-1.0	non-native
4.9219747	2.1577950	0.01	-2.1289999999999996	29.079000000000008	-1422.0	-0.9390000000000001	2.0	non-native
4.7048793	2.0161517	0.01	-2.5599999999999987	108.298	-2096.300000000003	-0.9240000000000004	0.0	non-native
4.8186593	2.0869508	0.01	-4.0649999999999995	69.507	-1220.199999999997	-0.9240000000000004	1.0	non-native
4.4713917	2.0878916	0.01	-4.208	132.235	-955.8000000000029	-0.976	-1.0	non-native
4.3342834	2.0370548	0.01	-5.276	184.84999999999997	-1565.9000000000015	-0.9500000000000002	0.0	non-native
4.4216042	1.9330978	0.01	-6.748999999999999	162.272	135.90000000000146	-1.069	0.0	non-native
4.4526720	2.0284779	0.01	-2.414999999999999	83.71799999999996	-83.80000000000291	-1.0040000000000004	2.0	non-native
4.5207663	1.9655312	0.01	-7.789999999999999	243.112	-1824.699999999997	-0.9010000000000007	-1.0	non-native
5.0951495	2.1820443	0.01	-5.615	159.23899999999998	-1633.9000000000015	-1.0600000000000005	0.0	non-native
5.0523901	2.1796672	0.01	-5.825999999999999	197.207	-707.1999999999971	-0.9910000000000005	0.0	non-native
4.8480453	2.0455587	0.01	-4.731999999999999	152.42199999999997	-564.9000000000015	-0.9210000000000003	0.0	non-native
4.9640574	2.2036946	0.01	-6.349	132.32599999999996	-446.0	-1.149	-1.0	non-native
5.3683028	2.1512568	0.01	-4.997	159.16499999999996	-892.6999999999971	-1.3390000000000004	-1.0	non-native
5.0995007	2.2208567	0.01	-10.646999999999998	439.144	242.90000000000146	-1.2190000000000003	-3.0	non-native
5.6700149	2.3893633	0.01	-9.059	373.55899999999997	-1257.300000000003	-1.5350000000000001	-2.0	non-native
6.2303100	2.4629383	0.01	-10.707999999999998	319.76	-790.5999999999985	-1.4640000000000004	-2.0	non-native
0.5585647	0.3699273	0.07	-0.815999999999999	-169.95000000000005	-1844.4000000000015	-0.07000000000000028	2.0	native
0.7640340	0.3836984	0.09	-2.225999999999999	49.39300000000003	-1176.5	-0.09799999999999986	0.0	native
0.7637271	0.3921916	0.05	-1.9379999999999988	-8.787000000000035	-2059.300000000003	-0.14199999999999946	2.0	native
0.8570323	0.4304562	0.05	-2.605999999999998	30.94500000000005	-1580.4000000000015	-0.23399999999999999	2.0	native
1.1312460	0.4379025	0.05	-1.179999999999998	-100.18399999999997	-1645.7000000000044	-0.23799999999999955	3.0	native
1.0304343	0.4198070	0.06	-1.9509999999999987	43.416000000000054	-1984.300000000003	-0.1280000000000001	0.0	native
0.6760381	0.4211037	0.1	-1.7379999999999978	-179.442	-2211.300000000003	-0.20000000000000018	4.0	native
0.5278152	0.3899979	0.07	-2.7489999999999988	36.07299999999998	-2547.4000000000015	-0.10799999999999965	0.0	native
0.5408047	0.3811259	0.07	-1.8589999999999982	35.13599999999997	-1666.2000000000044	-0.030999999999999694	-1.0	native
0.6096513	0.3869286	0.06	-2.804999999999998	-1.0629999999999882	-3011.800000000003	-0.07800000000000029	0.0	native
0.6378523	0.3889290	0.08	-2.501999999999999	122.99699999999996	-2532.300000000003	-0.11800000000000033	0.0	native
0.9930663	0.3987891	0.07	-1.6329999999999991	-128.78700000000003	-2038.7000000000044	-0.20999999999999996	0.0	native
0.5585857	0.3531747	0.07	-3.244999999999999	16.226	-1460.300000000003	-0.014000000000000234	-1.0	native
0.4490466	0.3494634	0.06	-3.7399999999999984	71.59299999999996	-3007.0	-0.04800000000000004	0.0	native
0.5796453	0.3298153	0.06	-3.022999999999998	-38.047000000000025	-1816.5	-0.041999999999999815	0.0	native
0.4781319	0.3742355	0.06	-2.926999999999998	13.70399999999995	-2010.5	0.01499999999999968	-2.0	native
0.4516330	0.3529537	0.06	-2.2349999999999994	44.926000000000045	-2246.600000000006	0.03200000000000003	0.0	native
0.4779821	0.3680089	0.05	-3.536999999999999	-33.69100000000003	-2024.0	0.016000000000000014	1.0	native
0.4403371	0.3583412	0.07	-3.1099999999999994	93.54600000000005	-2878.0	-0.03200000000000003	-2.0	native
0.5891554	0.3423156	0.05	-2.493999999999998	25.500999999999976	-2356.600000000006	-0.03399999999999981	1.0	native
0.6549904	0.3406378	0.06	-2.350999999999999	36.097999999999956	-2837.100000000006	-0.019999999999999574	0.0	native
0.6944041	0.3378604	0.21	-1.1309999999999985	53.16700000000003	-3114.7000000000044	-0.1509999999999998	0.0	native
0.7055325	0.3501903	0.16	-0.2530000000000001	14.54200000000003	-2581.4000000000015	-0.2549999999999999	0.0	native
0.8364763	0.4522051	0.16	-1.4029999999999987	198.47799999999995	-2224.100000000006	-0.367	-3.0	native
0.4714710	0.3380246	0.17	-1.714999999999998	0.8740000000000236	-1644.300000000003	-0.1689999999999996	-1.0	native
0.4951165	0.3826786	0.17	-1.302999999999999	-7.72199999999998	-1809.300000000003	-0.14499999999999957	3.0	native
0.6708431	0.3575069	0.17	-1.1949999999999985	-7.347999999999956	-1616.300000000003	-0.242	-2.0	native
0.5051842	0.2934179	0.19	-0.04899999999999949	-84.50300000000004	-475.3000000000029	-0.18599999999999994	-1.0	native
0.4329360	0.2889819	0.17	0.527000000000001	-24.25	-1395.1000000000058	-0.14199999999999946	0.0	native
0.3984032	0.2881733	0.15	1.9920000000000009	-62.315000000000055	-1349.7000000000044	-0.08099999999999952	1.0	native
0.6211886	0.2878909	0.15	-1.5859999999999985	153.09299999999996	-1356.300000000003	-0.16699999999999982	-2.0	native
0.5370085	0.2816136	0.22	-0.10799999999999699	-88.07899999999995	-948.7000000000044	-0.054999999999999716	0.0	native
0.7243979	0.2854892	0.2	0.20800000000000196	-141.31899999999996	-1213.800000000003	-0.19299999999999962	1.0	native
0.5090776	0.3111157	0.22	0.19200000000000017	41.84400000000005	-1609.800000000003	-0.14999999999999947	2.0	native
0.4566384	0.2937518	0.17	-1.0169999999999995	-70.05999999999995	-794.5	-0.11399999999999988	1.0	native
0.8160588	0.3681107	0.17	-0.2729999999999997	122.70799999999997	-1066.7000000000044	-0.3460000000000001	0.0	native
0.6374557	0.3512675	0.18	-1.0969999999999978	145.60400000000004	-1486.2000000000044	-0.28500000000000014	0.0	native
0.6061972	0.3497209	0.12	-1.988999999999999	220.01	-2503.7000000000044	-0.2699999999999996	-2.0	native
0.7473915	0.3796235	0.14	-2.5109999999999992	266.283	-1529.0	-0.2270000000000003	-3.0	native
0.8409817	0.3625026	0.16	-2.4849999999999994	147.38700000000006	-1966.4000000000015	-0.2859999999999996	-2.0	native
0.6948675	0.3627740	0.13	-1.6089999999999982	255.09300000000002	-1994.1000000000058	-0.2599999999999998	-3.0	native
0.7165636	0.3632551	0.14	-2.3009999999999984	222.08399999999995	-1841.4000000000015	-0.1459999999999999	-3.0	native
3.2373362	1.1377304	0.01	-9.666000000000002	47.43799999999993	1259.800000000003	-0.13400000000000034	3.0	non-native
3.7754891	1.2850364	0.01	-8.240000000000002	-64.02300000000002	1531.300000000003	-0.15300000000000047	0.0	non-native
3.7521517	1.2446643	0.01	-9.183000000000002	-21.382000000000062	174.90000000000146	-0.09600000000000009	4.0	non-native
4.0389357	1.3489754	0.0	-9.986	-20.15000000000009	131.20000000000437	-0.133	3.0	non-native
3.9228835	1.3594590	0.02	-7.690000000000001	-56.51200000000006	-620.0999999999985	0.09799999999999986	3.0	non-native
3.7188630	1.2563562	0.0	-10.028	102.35499999999996	14.60000000000582	0.06700000000000017	2.0	non-native
3.6123250	1.2254379	0.0	-9.385000000000002	71.91499999999996	-375.59999999999854	-0.08400000000000052	1.0	non-native
3.9582329	1.3059387	0.0	-7.316000000000001	4.593999999999937	-940.0	-0.08999999999999986	1.0	non-native
3.8300509	1.2490562	0.01	-6.235000000000001	-72.92900000000009	535.6000000000058	-0.16000000000000014	2.0	non-native
3.6180890	1.1800003	0.0	-8.034	-69.52100000000007	-308.5	-0.12699999999999978	2.0	non-native
4.0054040	1.2923713	0.0	-8.882000000000001	165.42799999999994	-686.7999999999956	-0.11899999999999977	0.0	non-native
3.8691909	1.2244745	0.01	-6.583000000000002	-95.74200000000008	-1082.0999999999985	-0.2999999999999998	1.0	non-native
4.0722570	1.3292142	0.0	-9.942000000000002	91.92699999999996	-1525.5	-0.20399999999999974	2.0	non-native
4.0342259	1.3328941	0.0	-7.8580000000000005	11.988999999999919	-339.0	-0.2569999999999997	3.0	non-native
3.9112184	1.2397605	0.0	-9.136000000000001	-86.80400000000009	-1052.2999999999956	-0.2610000000000001	2.0	non-native
4.0250950	1.3021909	0.0	-9.240000000000002	227.79399999999993	-951.5	-0.2060000000000004	0.0	non-native
3.7854056	1.2169957	0.0	-7.243000000000002	44.41399999999993	-336.5	-0.30299999999999994	2.0	non-native
4.0456262	1.3294555	0.0	-8.634000000000002	67.24299999999994	-2521.2999999999956	-0.08300000000000018	3.0	non-native
3.8638644	1.3225954	0.01	-7.234000000000002	-101.06900000000007	-1111.699999999997	-0.24399999999999977	2.0	non-native
4.0819101	1.3597218	0.0	-7.849000000000002	35.30499999999995	-1509.699999999997	-0.29800000000000004	3.0	non-native
3.9913111	1.2701219	0.0	-7.015000000000001	-64.32600000000002	-1072.3999999999942	-0.19200000000000017	1.0	non-native
2.3341620	0.6350416	0.02	-9.910000000000002	62.58899999999994	19.700000000004366	0.2370000000000001	0.0	non-native
2.2690282	0.5723042	0.01	-9.687000000000001	52.38399999999996	400.5	0.274	0.0	non-native
2.5824172	0.6375865	0.02	-9.763000000000002	-12.590000000000032	-688.0	0.23299999999999965	0.0	non-native
2.5343261	0.6356182	0.0	-8.356000000000002	-268.77700000000004	-371.79999999999563	0.3259999999999996	2.0	non-native
2.3924122	0.6274538	0.0	-7.395000000000001	-223.1690000000001	-290.0	0.3460000000000001	3.0	non-native
2.6140873	0.6680481	0.02	-6.5390000000000015	-372.43100000000004	-61.099999999998545	0.32399999999999984	4.0	non-native
2.7237751	0.6609799	0.0	-7.790000000000001	-131.48200000000008	-116.39999999999418	0.29600000000000026	1.0	non-native
2.6196036	0.6923776	0.0	-9.023000000000001	-159.97300000000007	-339.59999999999854	0.4349999999999996	2.0	non-native
2.2138627	0.6181380	0.0	-7.0440000000000005	-439.124	-36.5	0.42900000000000027	5.0	non-native
2.4634929	0.6383684	0.01	-7.929000000000002	-186.82000000000005	-1261.8999999999942	0.3330000000000002	2.0	non-native
2.4282918	0.6513956	0.0	-8.820000000000002	-275.99300000000005	-192.09999999999854	0.2699999999999996	4.0	non-native
2.2740662	0.6051656	0.0	-8.250000000000002	-275.668	-788.2999999999956	0.3979999999999997	2.0	non-native
2.3450522	0.6282862	0.01	-9.253000000000002	-150.60000000000002	-1140.0	0.30600000000000005	3.0	non-native
2.4938219	0.6156535	0.0	-9.678	-161.30700000000002	-1441.8999999999942	0.359	3.0	non-native
2.5638163	0.6583328	0.01	-8.478000000000002	-162.10400000000004	-760.0	0.2530000000000001	3.0	non-native
1.9368367	0.6229475	0.0	-5.7780000000000005	-174.423	-2090.399999999994	0.26900000000000013	4.0	non-native
2.6328216	0.6760345	0.01	-8.673000000000002	-168.1020000000001	-2031.699999999997	0.42799999999999994	3.0	non-native
2.3613133	0.6428717	0.0	-8.489	-81.92500000000007	-800.1999999999971	0.20599999999999952	1.0	non-native
2.6449296	0.7063785	0.02	-10.207	83.63499999999993	-967.5999999999985	0.29600000000000026	1.0	non-native
2.4164755	0.6031555	0.01	-9.621	67.30399999999997	-624.0999999999985	0.3810000000000002	1.0	non-native
2.7004695	0.6627380	0.0	-8.475000000000001	-162.80200000000002	-645.2999999999956	0.2610000000000001	0.0	non-native
0.9787349	0.2657315	0.13	-0.9299999999999997	134.82000000000005	-286.3999999999978	-0.21299999999999963	-3.0	native
1.0446131	0.2680844	0.12	-1.9399999999999995	150.70200000000006	-331.1999999999971	-0.19099999999999984	-4.0	native
1.1514626	0.2855504	0.16	-1.6210000000000004	136.48300000000006	-1026.699999999997	-0.21699999999999964	-4.0	native
1.1540265	0.2692850	0.12	-1.6809999999999992	124.91300000000001	-779.3999999999978	-0.24899999999999967	-4.0	native
1.2179607	0.3159631	0.15	-1.4209999999999994	151.60200000000003	-812.5	-0.3039999999999998	-6.0	native
1.1488942	0.3049123	0.16	-1.4060000000000006	179.05900000000003	27.30000000000291	-0.21999999999999975	-5.0	native
1.2104901	0.3265015	0.12	-0.8149999999999995	100.23100000000005	-362.2999999999993	-0.3019999999999996	-4.0	native
1.2764012	0.3075965	0.15	0.9949999999999992	5.059000000000026	-738.1999999999971	-0.33099999999999996	-3.0	native
1.1944007	0.3168316	0.17	1.5329999999999995	101.01100000000002	-299.3999999999978	-0.31599999999999984	-4.0	native
1.2354636	0.3127477	0.16	0.6799999999999997	25.08000000000004	56.900000000001455	-0.32399999999999984	-3.0	native
1.2548583	0.2677925	0.13	3.697000000000001	-141.2489999999999	186.5	-0.2929999999999997	-2.0	native
1.3192549	0.2920392	0.17	4.677999999999999	0.7200000000000273	132.60000000000218	-0.34499999999999975	-3.0	native
1.2188993	0.2959754	0.12	2.572000000000001	36.07600000000002	52.0	-0.2599999999999998	-2.0	native
1.2536373	0.3018690	0.15	-0.2370000000000001	115.22800000000001	-574.0	-0.258	-4.0	native
1.1536825	0.2675082	0.15	-1.7910000000000004	155.19500000000005	7.80000000000291	-0.22199999999999998	-4.0	native
1.0136690	0.2733152	0.1	-3.1270000000000007	168.14900000000006	-561.6999999999971	-0.1499999999999999	-4.0	native
0.9312133	0.2778198	0.1	-2.6869999999999994	110.61200000000002	31.700000000000728	-0.04499999999999993	-4.0	native
0.7935084	0.2961634	0.17	-2.0489999999999995	136.53000000000003	-465.6999999999971	0.010000000000000231	-4.0	native
0.7458086	0.3034706	0.13	-1.5969999999999995	191.93500000000006	-253.39999999999782	-0.0040000000000000036	-4.0	native
0.9411374	0.2815996	0.15	-2.359	202.58500000000004	312.5	-0.016999999999999904	-5.0	native
0.8689742	0.2867515	0.11	-1.9130000000000003	186.07500000000005	-529.2999999999993	-0.01200000000000001	-5.0	native
1.0787303	0.4318556	0.15	-1.9819999999999993	194.223	541.8000000000029	-0.2569999999999997	-4.0	native
1.0605280	0.4146408	0.18	-1.9909999999999997	149.24900000000002	33.20000000000073	-0.1589999999999998	-3.0	native
0.9411873	0.3830978	0.16	-3.33	148.97000000000003	635.2000000000007	-0.10199999999999987	-2.0	native
0.9832133	0.3968481	0.12	-4.513999999999999	270.41700000000003	606.3000000000029	-0.09599999999999964	-6.0	native
0.8116624	0.3428183	0.08	-3.3390000000000004	357.5210000000001	201.8000000000029	-0.08299999999999974	-7.0	native
0.8849924	0.3734858	0.11	-3.7799999999999994	253.43	-671.3999999999978	-0.12199999999999989	-6.0	native
0.8737848	0.3576395	0.13	-2.132999999999999	212.50800000000004	532.4000000000015	-0.1299999999999999	-5.0	native
0.7249264	0.3318654	0.14	-3.33	259.72300000000007	85.30000000000291	-0.06299999999999972	-6.0	native
0.6930305	0.3169336	0.11	-2.7699999999999996	269.827	277.2000000000007	-0.10899999999999999	-7.0	native
0.8629999	0.3644269	0.11	-3.019	214.43200000000002	-383.7999999999993	-0.10699999999999976	-6.0	native
1.0244583	0.4408326	0.1	-4.852	278.72	676.0	-0.1379999999999999	-6.0	native
1.1199166	0.4683288	0.07	-7.138	340.02000000000004	541.8000000000029	0.03500000000000014	-6.0	native
0.8562402	0.3793481	0.07	-5.83	339.149	193.40000000000146	0.010000000000000231	-6.0	native
1.1518764	0.4604014	0.06	-2.933	103.00400000000002	-366.2999999999993	-0.12799999999999967	-1.0	native
1.0692447	0.4186966	0.1	-2.439	129.15200000000004	31.700000000000728	-0.1499999999999999	-5.0	native
0.9440861	0.3966384	0.09	-4.504	299.37300000000005	-198.29999999999927	-0.020999999999999908	-5.0	native
0.9631624	0.4575272	0.09	-4.6129999999999995	280.077	170.90000000000146	-0.12399999999999967	-5.0	native
0.8524635	0.3718240	0.08	-3.6479999999999997	271.36800000000005	-303.1999999999971	-0.07899999999999974	-7.0	native
1.1439598	0.4681300	0.16	-4.07	194.43600000000004	-61.29999999999927	-0.053999999999999826	-4.0	native
1.3437082	0.4435393	0.12	-3.3130000000000006	268.481	-749.5999999999985	-0.15399999999999991	-6.0	native
1.4573241	0.4548154	0.14	-5.425000000000001	302.0930000000001	-723.0999999999985	-0.13199999999999967	-6.0	native
1.3601884	0.2678539	0.1	-3.819000000000001	186.81199999999995	704.2999999999993	-0.03600000000000003	0.0	non-native
1.5404009	0.2575218	0.14	-2.9860000000000007	163.75199999999995	-109.29999999999927	-0.11900000000000022	-1.0	non-native
1.3790417	0.2593262	0.15	-1.7300000000000004	121.76699999999994	279.6000000000022	-0.1070000000000002	0.0	non-native
1.3786149	0.2531913	0.17	-3.5619999999999994	154.33999999999992	90.79999999999927	-0.03100000000000014	1.0	non-native
1.4813526	0.2546347	0.14	-2.734	105.13099999999997	1257.7000000000007	-0.17799999999999994	0.0	non-native
1.4388715	0.2533621	0.11	-3.583	191.43399999999997	761.2000000000007	-0.137	0.0	non-native
1.4951062	0.2880990	0.16	-3.0090000000000003	205.18699999999995	105.29999999999927	-0.17300000000000004	-1.0	non-native
1.3621435	0.2830399	0.15	-1.7110000000000003	128.47199999999992	-95.29999999999927	-0.238	0.0	non-native
1.1901282	0.2583017	0.16	-1.048	104.74899999999997	-48.20000000000073	-0.238	0.0	non-native
1.2759591	0.2462559	0.22	0.9079999999999995	79.41799999999995	1432.4000000000015	-0.33199999999999985	1.0	non-native
1.2744385	0.2277199	0.16	2.0699999999999985	42.32799999999992	724.0	-0.29400000000000004	-1.0	non-native
1.2984031	0.2508856	0.23	0.09600000000000009	-115.09900000000005	281.1000000000022	-0.2400000000000002	4.0	non-native
1.3923086	0.2169361	0.18	-1.5060000000000002	61.608999999999924	380.0	-0.246	1.0	non-native
1.1546965	0.2643147	0.19	-1.1289999999999996	60.36999999999995	1702.6000000000022	-0.18400000000000016	3.0	non-native
1.1940839	0.2269217	0.19	-0.6419999999999995	60.96999999999997	1551.0	-0.2160000000000002	1.0	non-native
1.1570348	0.2462912	0.2	-0.2569999999999997	87.83399999999995	1091.2999999999993	-0.19700000000000006	0.0	non-native
1.1194627	0.2405390	0.22	-0.7089999999999996	42.38599999999997	1572.6000000000022	-0.22100000000000009	3.0	non-native
1.2180576	0.2259561	0.22	-1.2349999999999994	53.98199999999997	1482.7999999999993	-0.262	2.0	non-native
1.2452934	0.2555556	0.24	-2.5489999999999995	59.261999999999944	1561.5	-0.2320000000000002	1.0	non-native
1.2903020	0.2735021	0.21	-3.3740000000000006	77.11299999999994	1694.5	-0.24400000000000022	2.0	non-native
1.3839908	0.2615447	0.17	-2.8859999999999992	73.24299999999994	697.7999999999993	-0.16300000000000026	3.0	non-native
0.8288829	0.1975300	0.26	-1.5459999999999994	31.464999999999918	-534.5999999999985	-0.2250000000000001	2.0	non-native
0.8537500	0.2015442	0.28	-0.9600000000000009	3.6989999999999554	-986.8999999999978	-0.16100000000000003	2.0	non-native
0.7350156	0.1931013	0.3	-0.11899999999999977	11.801999999999964	-1183.7999999999993	-0.1339999999999999	0.0	non-native
0.7005885	0.1687413	0.22	-1.5999999999999996	84.67699999999996	-363.09999999999854	-0.06300000000000017	1.0	non-native
1.1308966	0.1532728	0.28	3.764000000000001	-16.908000000000015	-961.3999999999978	-0.3770000000000002	0.0	non-native
1.1111121	0.1822689	0.27	0.6050000000000004	-2.6840000000000828	-893.2000000000007	-0.274	2.0	non-native
0.9433967	0.1820976	0.24	0.24399999999999977	71.62999999999994	-1139.8999999999978	-0.21799999999999997	-1.0	non-native
1.0795552	0.1843643	0.23	1.1319999999999997	58.664999999999964	-92.59999999999854	-0.27700000000000014	0.0	non-native
1.2136263	0.2057386	0.22	0.9350000000000005	115.61999999999995	-996.7000000000007	-0.30799999999999983	-1.0	non-native
0.9479896	0.1671318	0.27	0.3780000000000001	79.53299999999996	-1158.5999999999985	-0.262	1.0	non-native
0.9817073	0.1682123	0.25	0.7720000000000002	67.34999999999997	-728.5	-0.25	0.0	non-native
1.1706054	0.1719716	0.25	0.47000000000000064	51.547999999999945	-659.3999999999978	-0.3460000000000001	0.0	non-native
0.9371238	0.1664912	0.26	-0.8160000000000007	54.67399999999992	-104.5	-0.2530000000000001	0.0	non-native
1.0976713	0.1740557	0.25	-1.1820000000000004	31.916999999999916	-55.79999999999927	-0.29200000000000026	0.0	non-native
1.0316828	0.1839308	0.22	-0.6300000000000008	14.870999999999924	-586.7999999999993	-0.2400000000000002	0.0	non-native
0.7650403	0.1491536	0.28	-0.5969999999999995	34.62799999999993	-603.2999999999993	-0.14100000000000001	1.0	non-native
0.8716676	0.1551397	0.32	-0.5690000000000008	50.24399999999997	-697.0	-0.21499999999999986	0.0	non-native
0.9425092	0.1663410	0.27	-0.359	42.37899999999996	-1174.2000000000007	-0.30500000000000016	1.0	non-native
0.8859720	0.1786825	0.28	-0.053000000000000824	117.74199999999996	-725.2999999999993	-0.21099999999999985	0.0	non-native
0.7273164	0.1862649	0.32	-0.48099999999999987	102.50999999999993	-699.5	-0.09799999999999986	0.0	non-native
0.5971712	0.1687063	0.34	-0.9659999999999993	58.287999999999954	-475.3999999999978	-0.08300000000000018	2.0	non-native
1.2256658	0.4035622	0.39	3.555999999999999	-132.64699999999993	132.5	-0.11099999999999977	2.0	native
1.1394036	0.3699323	0.35	3.513	-129.81999999999994	-1164.3999999999978	-0.11899999999999977	4.0	native
1.1688058	0.3516771	0.33	3.994999999999999	-144.086	-863.8999999999978	-0.1679999999999997	3.0	native
1.1613952	0.3726624	0.32	2.0589999999999993	-118.27699999999993	-813.8999999999978	-0.09599999999999964	3.0	native
1.2527182	0.3863187	0.37	4.241999999999999	-192.389	-173.1999999999971	-0.17499999999999982	4.0	native
1.1649423	0.3840987	0.25	1.7669999999999977	-111.19499999999994	477.5	-0.06699999999999973	3.0	native
1.2266954	0.3987912	0.29	3.9459999999999997	-121.976	406.0	-0.16599999999999993	3.0	native
1.1946645	0.3966902	0.31	3.5600000000000005	-113.15800000000002	259.6000000000022	-0.11299999999999999	4.0	native
1.2189535	0.4234580	0.3	4.860999999999999	-102.06600000000003	-563.5	-0.1349999999999998	4.0	native
1.2035532	0.3844807	0.3	3.732000000000001	-221.19499999999994	-67.09999999999854	-0.1729999999999996	3.0	native
1.1434718	0.3752692	0.35	3.5589999999999993	-147.841	-144.89999999999782	-0.1419999999999999	4.0	native
1.1650851	0.3845794	0.36	3.3409999999999993	-208.039	287.3000000000029	-0.1299999999999999	5.0	native
1.1405206	0.3739560	0.33	3.6180000000000003	-117.04499999999996	-147.1999999999971	-0.09299999999999997	4.0	native
1.1787577	0.3885274	0.35	3.869999999999999	-197.235	334.6000000000022	-0.11399999999999988	5.0	native
1.1497571	0.3872948	0.34	3.2720000000000002	-126.71399999999994	502.40000000000146	-0.08699999999999974	4.0	native
1.1282181	0.3764502	0.29	3.6979999999999986	-119.25599999999997	-407.0	-0.15399999999999991	3.0	native
1.1886680	0.3852695	0.31	2.9000000000000004	-100.37599999999998	89.60000000000218	-0.07799999999999985	0.0	native
1.1544439	0.3788829	0.3	4.609999999999998	-175.26599999999996	-227.89999999999782	-0.10499999999999998	1.0	native
1.1848044	0.3917185	0.34	4.1240000000000006	-140.30700000000002	115.30000000000291	-0.11999999999999966	3.0	native
1.1293997	0.3495691	0.44	3.9719999999999995	-127.77199999999993	591.5	-0.1299999999999999	2.0	native
1.0990742	0.3624148	0.32	4.1579999999999995	-122.769	174.5	-0.07599999999999962	3.0	native
1.1710496	0.4246688	0.06	-3.3930000000000007	328.61300000000006	-2738.199999999997	0.5030000000000001	-6.0	native
0.9391537	0.3905261	0.06	-2.0920000000000005	217.92000000000002	-2100.399999999998	0.3810000000000002	-3.0	native
1.2070569	0.3947574	0.06	-4.477	354.073	-2161.0	0.28300000000000036	-6.0	native
1.0645797	0.3773066	0.11	-1.1880000000000006	215.901	-3005.199999999997	0.36300000000000043	-5.0	native
1.0557908	0.4333229	0.08	-0.6640000000000015	215.03900000000004	-2834.899999999998	0.4980000000000002	-4.0	native
1.0335759	0.4076777	0.1	-1.9450000000000003	201.35400000000004	-2417.899999999998	0.5850000000000004	-4.0	native
0.9090200	0.3766092	0.08	-2.7250000000000014	300.86600000000004	-1661.5	0.5180000000000002	-5.0	native
1.0695388	0.4185637	0.13	-0.729000000000001	242.70500000000004	-2172.0999999999985	0.5930000000000004	-4.0	native
0.9803910	0.3743028	0.11	-2.984	331.914	-2399.399999999998	0.5890000000000004	-6.0	native
0.9313306	0.4388662	0.08	-2.9940000000000015	273.23400000000004	-2804.0	0.621	-4.0	native
0.9789236	0.4316352	0.09	-1.8920000000000012	268.60200000000003	-3145.899999999998	0.5550000000000002	-4.0	native
0.8256626	0.4171314	0.05	-2.4590000000000014	247.19100000000003	-2326.7999999999993	0.4560000000000004	-5.0	native
1.1684641	0.4738275	0.07	-2.9880000000000013	273.622	-1758.3999999999978	0.5070000000000001	-4.0	native
1.1059353	0.4548624	0.07	-2.3420000000000005	224.97000000000003	-2408.7999999999993	0.5630000000000002	-3.0	native
1.1899793	0.4840212	0.1	-1.665000000000001	195.714	-2025.3999999999978	0.4940000000000002	-3.0	native
0.9452034	0.4716125	0.05	-1.8170000000000002	242.389	-1984.699999999997	0.5660000000000003	-3.0	native
0.9440871	0.4275097	0.06	-1.5040000000000013	244.26600000000002	-3025.0999999999985	0.548	-4.0	native
1.1106623	0.4775035	0.07	-0.11300000000000132	207.832	-2193.2999999999993	0.4410000000000003	-4.0	native
1.1192986	0.4561628	0.04	-1.8360000000000003	237.92400000000004	-2064.699999999997	0.4740000000000002	-4.0	native
1.1533017	0.5039614	0.06	-0.245000000000001	223.469	-2090.199999999997	0.5890000000000004	-5.0	native
1.0195434	0.4647027	0.07	-2.2140000000000004	249.16900000000004	-2592.199999999997	0.49700000000000033	-4.0	native
1.1434520	0.4143379	0.02	-1.5649999999999995	-110.678	-280.5	-0.08199999999999985	5.0	non-native
1.2263875	0.4508952	0.02	2.0669999999999984	-180.25800000000004	-161.5	-0.14500000000000002	4.0	non-native
1.2265484	0.4816596	0.01	0.5009999999999994	-123.09499999999997	-964.6999999999971	-0.08199999999999985	4.0	non-native
1.2378967	0.4356210	0.01	1.8689999999999998	-128.35699999999997	-1733.7999999999993	-0.1389999999999998	2.0	non-native
1.2563437	0.4535641	0.0	3.0439999999999987	-174.43600000000004	-485.5	-0.1639999999999997	5.0	non-native
1.1753986	0.4550426	0.01	-0.3569999999999993	-49.62099999999998	-1643.199999999997	-0.06400000000000006	3.0	non-native
1.2557800	0.4646689	0.02	-1.029	-48.34899999999999	-1242.2999999999993	-0.07599999999999962	3.0	non-native
1.1377089	0.4276711	0.0	-1.1050000000000004	-3.165999999999997	196.10000000000218	-0.05600000000000005	4.0	non-native
1.1625570	0.5029567	0.0	0.6129999999999995	-6.510999999999967	-1495.3999999999978	-0.10599999999999987	3.0	non-native
1.2338176	0.5167454	0.01	-0.5109999999999992	38.96800000000002	-1058.699999999997	-0.11899999999999977	2.0	non-native
1.2258769	0.5007516	0.01	-1.725999999999999	114.672	-132.1999999999971	-0.10099999999999998	1.0	non-native
1.2947525	0.5745052	0.0	-1.8710000000000004	115.63400000000001	-595.0999999999985	-0.06199999999999983	2.0	non-native
1.2493979	0.4770950	0.0	0.5240000000000009	-13.656999999999982	-68.5	-0.08199999999999985	3.0	non-native
1.2700454	0.5017996	0.01	1.2799999999999994	-147.51600000000002	145.5	-0.053999999999999826	6.0	non-native
1.2171304	0.4807753	0.03	-1.4130000000000003	-79.07900000000001	-311.1999999999971	0.01100000000000012	4.0	non-native
1.2305244	0.4447975	0.01	-1.0090000000000003	-86.298	186.20000000000073	-0.03600000000000003	4.0	non-native
1.1730560	0.4621965	0.0	0.7080000000000002	-94.64799999999997	60.0	-0.06099999999999994	4.0	non-native
1.1396251	0.4510304	0.0	-0.13299999999999912	-82.54399999999998	-615.1999999999971	-0.03699999999999992	4.0	non-native
1.1563579	0.4389651	0.01	-0.4529999999999994	-60.745000000000005	245.3000000000029	-0.0349999999999997	5.0	non-native
1.1515993	0.4489281	0.0	-0.7509999999999994	-41.83499999999998	-253.79999999999927	-0.04400000000000004	5.0	non-native
1.0913137	0.4542597	0.0	-2.599	91.18799999999999	-905.8999999999978	0.009000000000000341	2.0	non-native
0.9604010	0.3351001	0.05	-5.7010000000000005	220.273	-991.0999999999985	0.258	-1.0	non-native
0.5925133	0.3015904	0.04	-5.301	240.54700000000003	-1865.8999999999978	0.42600000000000016	-1.0	non-native
0.7806751	0.2960193	0.04	-4.43	221.692	-951.1999999999971	0.2030000000000003	-1.0	non-native
0.6134961	0.2742991	0.1	-4.744	199.907	-1251.2999999999993	0.21700000000000008	-1.0	non-native
0.5393169	0.2540026	0.07	-3.5389999999999997	167.473	-1232.0	0.19300000000000006	0.0	non-native
0.6195552	0.2760514	0.07	-4.1080000000000005	171.484	-1182.0	0.2450000000000001	0.0	non-native
0.7356070	0.2744067	0.04	-5.334	243.726	-1802.0999999999985	0.3120000000000003	-1.0	non-native
0.9248859	0.2529384	0.04	-5.672000000000001	234.767	-1239.8999999999978	0.09600000000000009	-1.0	non-native
0.9372961	0.2860419	0.09	-4.699999999999999	193.419	-1084.3999999999978	0.10400000000000009	-1.0	non-native
0.6754915	0.2711498	0.06	-5.743	215.365	-938.8999999999978	0.14100000000000001	-1.0	non-native
0.8191170	0.2978360	0.04	-5.891	229.74200000000002	-494.0	0.16800000000000015	-1.0	non-native
0.8724512	0.3405861	0.03	-5.486000000000001	214.662	-1047.0	0.3080000000000003	-1.0	non-native
0.6927735	0.2948957	0.08	-4.654999999999999	168.46	-983.3999999999978	0.29400000000000004	-1.0	non-native
0.5689108	0.2643392	0.09	-5.048	170.398	-1299.0999999999985	0.22100000000000009	-1.0	non-native
0.5401745	0.2740001	0.08	-4.587	178.833	-1068.5999999999985	0.20999999999999996	-1.0	non-native
0.6245046	0.2774833	0.08	-5.268000000000001	203.946	-1259.0999999999985	0.20599999999999996	-1.0	non-native
0.6097930	0.2613391	0.07	-5.285	201.065	-645.7999999999993	0.24700000000000033	-1.0	non-native
0.7462404	0.3299606	0.07	-5.9	233.142	-1382.8999999999978	0.27700000000000014	-1.0	non-native
0.7166637	0.2947784	0.1	-5.016	218.306	-1175.0999999999985	0.26400000000000023	-1.0	non-native
0.8574077	0.2708781	0.05	-5.215999999999999	208.54600000000002	-1033.8999999999978	0.16200000000000037	-1.0	non-native
0.8408895	0.2746008	0.07	-5.4	207.36	-627.8999999999978	0.21300000000000008	-1.0	non-native
0.5326546	0.1676506	0.39	1.6980000000000004	-52.32299999999998	60.29999999999927	-0.006999999999999673	-1.0	native
0.5231320	0.1796924	0.45	1.0120000000000005	-24.625999999999976	-255.39999999999782	0.018000000000000238	-2.0	native
0.6293951	0.1724955	0.36	1.6470000000000002	-61.236999999999966	154.90000000000146	0.07100000000000017	0.0	native
0.6174103	0.1810728	0.42	0.8870000000000005	-11.379000000000019	-514.7000000000007	0.028999999999999915	-2.0	native
0.7149341	0.1878987	0.36	1.963000000000001	-65.44399999999996	-693.7000000000007	-0.08499999999999996	-2.0	native
0.8482120	0.1644989	0.43	1.67	-80.97000000000003	-151.29999999999927	0.010000000000000231	0.0	native
0.9583555	0.1884865	0.44	1.2919999999999998	-45.84500000000003	-165.0	-0.010999999999999677	0.0	native
1.1308148	0.1968437	0.43	2.035	-9.021999999999935	-204.09999999999854	-0.1629999999999998	-1.0	native
1.0620514	0.1885825	0.33	1.263	-79.10900000000004	175.60000000000218	-0.07200000000000006	-2.0	native
1.0961528	0.1672921	0.42	2.1479999999999997	-88.428	-703.3999999999978	-0.1759999999999997	-1.0	native
1.2055538	0.2035361	0.42	3.7799999999999994	-73.35199999999998	-119.5	-0.1349999999999998	0.0	native
1.2634951	0.1819282	0.4	4.35	-22.937000000000012	219.20000000000073	-0.2719999999999998	-1.0	native
1.3676063	0.2043488	0.42	4.232000000000001	-62.386999999999944	-1308.8999999999978	-0.2250000000000001	-2.0	native
1.2936308	0.2304227	0.47	3.197000000000001	-93.24599999999998	-1516.8999999999978	-0.21099999999999985	-2.0	native
1.3454857	0.2363540	0.47	4.789	-18.34299999999996	-708.5	-0.22299999999999986	-3.0	native
1.4808398	0.2302479	0.45	4.520999999999999	-157.16499999999996	-887.3999999999978	-0.30299999999999994	0.0	native
1.3445195	0.2340374	0.51	4.590999999999999	-127.15599999999995	-1265.0	-0.24399999999999977	-1.0	native
1.4530176	0.2295237	0.5	5.85	-264.126	81.20000000000073	-0.32200000000000006	3.0	native
1.4327897	0.2419426	0.42	4.648999999999999	-130.22400000000005	-843.0	-0.2250000000000001	-1.0	native
1.3171659	0.2299932	0.39	4.134000000000002	-84.53700000000003	-1016.0	-0.17300000000000004	0.0	native
1.2338229	0.2170418	0.44	2.841000000000001	-53.509000000000015	-1392.2000000000007	-0.11499999999999977	-2.0	native
1.2277156	0.2317259	0.4	3.2670000000000012	-70.48699999999997	129.40000000000146	-0.1120000000000001	1.0	native
1.1344929	0.2108804	0.49	2.662000000000001	-178.95100000000002	-184.29999999999927	-0.1459999999999999	0.0	native
1.0884429	0.2043886	0.38	3.306000000000001	-205.17200000000003	219.10000000000218	-0.11499999999999977	1.0	native
1.1318212	0.2161105	0.47	2.8469999999999995	-108.12900000000002	-85.89999999999782	-0.08999999999999986	2.0	native
1.3236290	0.2197738	0.44	4.199	-152.45000000000005	-447.2000000000007	-0.19199999999999973	1.0	native
1.2547306	0.2020551	0.46	4.74	-196.95299999999997	500.2000000000007	-0.262	4.0	native
1.2598790	0.2138024	0.42	4.509000000000002	-240.44399999999996	838.7999999999993	-0.2250000000000001	3.0	native
1.3182402	0.2263134	0.38	4.644	-216.36	-534.5999999999985	-0.20900000000000007	3.0	native
1.1820031	0.2000511	0.39	3.542	-162.83799999999997	-767.8999999999978	-0.1339999999999999	1.0	native
1.1714000	0.2035360	0.48	4.557	-222.07799999999997	-190.70000000000073	-0.17399999999999993	0.0	native
1.1932579	0.1851241	0.42	3.7170000000000005	-210.07500000000005	-803.2000000000007	-0.20599999999999996	1.0	native
1.3252007	0.2252576	0.42	4.156000000000001	-232.00400000000002	103.10000000000218	-0.21899999999999986	2.0	native
1.1410313	0.2355673	0.38	1.7960000000000012	-54.22900000000004	262.40000000000146	-0.0349999999999997	1.0	native
1.2470322	0.2475144	0.43	1.9610000000000003	-17.862999999999943	-670.5999999999985	-0.05099999999999971	-1.0	native
1.2086532	0.2227222	0.43	1.9459999999999997	6.159999999999968	289.90000000000146	-0.19199999999999973	-1.0	native
1.2362933	0.2086541	0.4	3.913000000000002	-56.831999999999994	-70.70000000000073	-0.23499999999999988	-1.0	native
1.2988912	0.2228650	0.44	2.072000000000001	-23.836000000000013	295.7999999999993	-0.1479999999999997	1.0	native
1.2352217	0.2009513	0.51	3.3390000000000004	-61.92399999999998	-36.29999999999927	-0.18500000000000005	1.0	native
1.1821679	0.2020760	0.49	2.1260000000000012	41.00999999999999	199.79999999999927	-0.1379999999999999	-2.0	native
1.1162226	0.2121948	0.49	3.0969999999999995	-56.900999999999954	-885.7000000000007	-0.137	-1.0	native
1.1037526	0.2062715	0.42	1.8360000000000003	-26.173000000000002	-70.59999999999854	-0.10899999999999999	-2.0	native
1.2985322	0.4701297	0.01	-8.533	194.251	-1703.1000000000022	0.41500000000000004	-1.0	non-native
1.3610810	0.4437188	0.02	-7.132	105.238	-1573.6000000000022	0.31599999999999984	0.0	non-native
1.4467901	0.4218313	0.01	-8.152999999999999	134.482	-1968.4000000000015	0.5049999999999999	1.0	non-native
1.1074755	0.3795994	0.03	-7.6819999999999995	278.65970000000004	-2079.7999999999993	0.18100000000000005	-2.0	non-native
1.2585295	0.3978331	0.01	-6.286	142.82600000000002	-2086.2999999999993	-0.0259999999999998	0.0	non-native
1.0781957	0.3444029	0.02	-6.969999999999999	215.9	-3225.0	0.16400000000000015	0.0	non-native
1.0209270	0.3988046	0.01	-5.520999999999999	204.237	-1891.7000000000007	0.10999999999999988	0.0	non-native
1.2005757	0.4020446	0.01	-9.113999999999999	295.399	-3010.5	0.379	-2.0	non-native
1.1122774	0.3557705	0.01	-6.828999999999999	129.251	-2625.100000000002	0.355	-1.0	non-native
1.8690150	0.5219333	0.01	-8.744	150.57500000000002	-2630.600000000002	0.6859999999999999	-2.0	non-native
1.3270377	0.4727242	0.02	-7.502999999999999	100.06299999999999	-2416.7000000000007	0.399	0.0	non-native
2.2324092	0.6448855	0.01	-8.405	142.52100000000002	-2375.600000000002	0.944	0.0	non-native
1.7211891	0.4706435	0.02	-8.866999999999999	144.12800000000001	-2483.4000000000015	0.6789999999999998	0.0	non-native
1.1861614	0.4012730	0.01	-8.526	92.96100000000001	-2292.4000000000015	0.3729999999999998	1.0	non-native
1.2581741	0.4520466	0.01	-7.868999999999999	293.5819	-2643.600000000002	0.43599999999999994	-2.0	non-native
1.5040244	0.4786227	0.02	-8.858999999999998	255.465	-2606.2999999999993	0.5489999999999999	-2.0	non-native
1.6635865	0.4355896	0.01	-11.003	174.811	-2519.7000000000007	0.5499999999999998	0.0	non-native
1.5714738	0.5209329	0.01	-9.838999999999999	325.8016	-2712.600000000002	0.46499999999999986	-1.0	non-native
2.1957483	0.5820167	0.01	-10.186	179.467	-2616.600000000002	0.6920000000000002	0.0	non-native
2.2370007	0.6370252	0.02	-9.335999999999999	174.734	-2536.7999999999993	0.8029999999999999	0.0	non-native
2.5774379	0.7115034	0.01	-8.642999999999999	290.7472	-2819.7999999999993	0.6880000000000002	-2.0	non-native
1.1269217	0.4401203	0.1	0.4270000000000014	-86.26400000000001	-1116.2000000000007	-0.21700000000000008	3.0	non-native
1.1347548	0.4524795	0.1	1.5760000000000005	-99.10500000000002	-572.1000000000022	-0.22100000000000009	2.0	non-native
1.0183034	0.4101522	0.08	0.5230000000000015	-99.23500000000001	-516.1000000000022	-0.2509999999999999	2.0	non-native
1.1560749	0.4734958	0.1	0.9600000000000009	-106.06599999999997	-950.1000000000022	-0.2290000000000001	3.0	non-native
1.0379658	0.4955646	0.07	0.2900000000000009	-108.827	-418.5	-0.17700000000000005	4.0	non-native
1.1398654	0.4886034	0.05	0.8490000000000002	-84.81900000000002	-406.0	-0.21399999999999997	4.0	non-native
1.0503510	0.4766856	0.1	1.016	-104.555	-139.29999999999927	-0.20000000000000018	4.0	non-native
1.1256590	0.4429452	0.11	0.9489999999999998	-90.47399999999999	-950.9000000000015	-0.2560000000000002	3.0	non-native
1.2269034	0.4635148	0.05	0.9690000000000012	-127.46600000000001	-1248.6000000000022	-0.2789999999999999	3.0	non-native
1.2630856	0.4750990	0.1	0.5760000000000005	-77.89600000000002	-1446.9000000000015	-0.2530000000000001	2.0	non-native
1.1891621	0.4555759	0.11	1.3870000000000005	-145.974	-1263.4000000000015	-0.31499999999999995	3.0	non-native
1.1463479	0.4696212	0.07	0.9649999999999999	-189.152	-832.2999999999993	-0.2549999999999999	5.0	non-native
1.1715937	0.4632064	0.07	1.1420000000000012	-87.762	-441.40000000000146	-0.26900000000000013	2.0	non-native
1.0789002	0.4740126	0.09	1.0200000000000014	-84.54699999999997	-667.7000000000007	-0.22699999999999987	3.0	non-native
1.1248264	0.4725295	0.07	0.11000000000000121	-72.774	-1069.7000000000007	-0.2160000000000002	2.0	non-native
1.0593076	0.4621914	0.08	1.649000000000001	-113.48500000000001	-660.7000000000007	-0.242	3.0	non-native
1.1640253	0.4599513	0.06	0.5090000000000003	-54.504999999999995	-845.2999999999993	-0.246	3.0	non-native
1.2730629	0.4838610	0.06	1.221	-153.91799999999995	214.20000000000073	-0.32799999999999985	4.0	non-native
1.2280542	0.4508642	0.07	1.093	-135.223	-831.2999999999993	-0.32699999999999996	4.0	non-native
1.2522736	0.4713876	0.05	0.7730000000000015	-193.094	-1045.5	-0.2839999999999998	5.0	non-native
1.1378567	0.4679509	0.06	0.572000000000001	-80.65100000000001	-1033.7000000000007	-0.19300000000000006	3.0	non-native
0.3494798	0.1630510	0.35	-0.8949999999999996	19.123999999999967	-1369.5	0.04700000000000015	-1.0	native
0.3952308	0.1682519	0.26	-0.14100000000000001	69.17399999999998	-833.7000000000007	0.017000000000000348	-2.0	native
0.3335319	0.1655729	0.3	0.8469999999999995	140.17899999999997	-1860.8999999999978	0.04200000000000026	-2.0	native
0.4362096	0.1883228	0.24	-1.2810000000000006	128.63899999999995	-1801.2000000000007	0.14000000000000012	-2.0	native
0.5830520	0.2097089	0.26	-0.20500000000000007	28.885999999999967	-1014.8999999999978	0.129	1.0	native
0.4349085	0.1850434	0.32	-0.34699999999999953	54.64099999999996	-1083.0999999999985	0.07500000000000018	0.0	native
0.3822399	0.1806299	0.32	-0.7750000000000004	52.63199999999995	-876.5999999999985	0.09299999999999997	-1.0	native
0.7089619	0.2266965	0.33	-0.3200000000000003	86.39399999999995	-1464.0	0.11900000000000022	-2.0	native
0.7454389	0.2479670	0.34	0.1039999999999992	27.74799999999999	-1696.7999999999993	0.13200000000000012	0.0	native
0.7737730	0.2279699	0.35	-0.588000000000001	4.116999999999962	-1312.3999999999978	0.08499999999999996	1.0	native
0.5734362	0.2025022	0.31	-1.0589999999999993	65.09099999999995	-1495.7000000000007	0.11299999999999999	-1.0	native
0.5490959	0.2030549	0.3	-0.019999999999999574	-2.8840000000000146	-729.0999999999985	0.11000000000000032	-1.0	native
0.5322206	0.2041464	0.31	0.8930000000000007	-21.375	-1867.2999999999993	0.07600000000000007	1.0	native
0.5470652	0.1967027	0.26	-0.22300000000000075	73.99599999999998	-1027.5999999999985	0.05500000000000016	-2.0	native
0.5213692	0.1903556	0.33	0.15300000000000047	18.937999999999988	-1472.8999999999978	0.08000000000000007	-1.0	native
0.8307477	0.2447097	0.34	-0.47000000000000064	44.577	-2410.7999999999993	0.3120000000000003	-1.0	native
0.7115813	0.2450249	0.4	-0.604000000000001	51.29199999999997	-1091.0	0.18100000000000005	-1.0	native
0.6556761	0.2393595	0.22	-1.431000000000001	171.50399999999996	-1773.3999999999978	0.17700000000000005	-2.0	native
0.4610017	0.2385769	0.23	-1.7439999999999998	145.27099999999996	-1813.5999999999985	0.19300000000000006	-3.0	native
0.4837329	0.2293081	0.23	-0.8040000000000003	60.85999999999996	-991.8999999999978	0.16000000000000014	-1.0	native
0.4980965	0.2124925	0.23	1.0559999999999992	100.66199999999998	-1291.0999999999985	0.039000000000000146	-2.0	native
1.0013796	0.1622455	0.49	1.5760000000000005	-118.69700000000006	-1880.0999999999985	-0.04899999999999993	4.0	native
0.9679172	0.1664366	0.45	1.8369999999999997	-143.76500000000004	-1663.0	-0.016000000000000014	3.0	native
0.9491198	0.1573973	0.4	2.8979999999999997	-139.945	-1202.0999999999985	-0.016000000000000014	2.0	native
0.8603146	0.1687729	0.37	2.7159999999999993	-177.671	-1600.0	-0.06999999999999984	3.0	native
0.9873673	0.1968886	0.42	1.7880000000000003	-148.10500000000008	-2205.2000000000007	0.014000000000000234	4.0	native
0.9730918	0.1685185	0.44	1.7639999999999993	-83.70400000000001	-1792.8999999999978	0.06000000000000005	3.0	native
0.7384694	0.1839446	0.52	2.9380000000000006	-158.89500000000004	-2577.899999999998	-0.04599999999999982	4.0	native
0.8615491	0.1825119	0.42	3.055999999999999	-138.41900000000004	-895.5999999999985	-0.03299999999999992	3.0	native
0.8949380	0.1622832	0.42	1.9779999999999998	-123.60100000000006	-880.7000000000007	-0.11799999999999988	3.0	native
0.6883769	0.1521465	0.41	3.5229999999999997	-218.32200000000006	-475.8999999999978	-0.06299999999999972	3.0	native
0.6520100	0.1773114	0.44	3.115	-197.03900000000004	-1008.5	-0.008999999999999897	3.0	native
0.7839631	0.1652586	0.32	2.901	-208.94700000000006	-1168.2000000000007	-0.06000000000000005	3.0	native
0.7137308	0.1796968	0.45	2.8710000000000004	-213.31099999999998	-1262.3999999999978	-0.06000000000000005	5.0	native
0.7107770	0.1715619	0.41	2.567	-116.863	-1714.5	-0.016999999999999904	2.0	native
0.7135561	0.1682314	0.38	2.5500000000000007	-139.76500000000004	-1511.0	-0.05799999999999983	2.0	native
0.5457662	0.1508336	0.42	1.7690000000000001	-139.44099999999997	-1061.0999999999985	-0.04599999999999982	3.0	native
0.6172824	0.1753810	0.35	3.6209999999999987	-299.06700000000006	-1021.7000000000007	-0.05699999999999994	5.0	native
0.7179595	0.1866694	0.34	2.4779999999999998	-175.75100000000003	-1226.2999999999993	-0.02499999999999991	3.0	native
0.7965502	0.1784432	0.33	1.722999999999999	-129.16300000000007	-1290.0	-0.022999999999999687	3.0	native
0.7204568	0.1581526	0.39	0.6110000000000007	-139.19300000000004	-1098.5	-0.028999999999999915	2.0	native
0.6584026	0.1843525	0.44	1.3219999999999992	-88.00799999999998	-2015.0999999999985	-0.0389999999999997	2.0	native
1.2430404	0.5265985	0.01	-2.6000000000000014	122.90100000000001	-763.7000000000007	0.29899999999999993	-1.0	non-native
1.7056751	0.6006178	0.03	-2.947000000000001	199.047	-651.1000000000022	0.28000000000000025	-2.0	non-native
1.0943930	0.4874766	0.01	-1.6310000000000002	117.18100000000001	-113.20000000000073	0.3490000000000002	-1.0	non-native
1.3539300	0.5188433	0.02	-3.6560000000000006	145.88	442.5	0.39800000000000013	-1.0	non-native
1.4382021	0.5485040	0.01	-1.8400000000000016	101.70500000000001	162.6999999999971	0.2160000000000002	-1.0	non-native
1.0830252	0.5038851	0.0	-2.623000000000001	131.923	-38.70000000000073	0.17399999999999993	-1.0	non-native
1.0795206	0.5374719	0.01	-1.9250000000000007	124.89600000000002	-298.0	0.35199999999999987	-1.0	non-native
1.4574414	0.5980271	0.01	-1.9210000000000012	69.40500000000003	-525.0	0.34299999999999997	1.0	non-native
1.5207620	0.5451140	0.01	-1.5490000000000013	120.856	-294.5	0.16999999999999993	-2.0	non-native
1.3751136	0.5897074	0.0	-2.1960000000000015	64.78800000000001	-484.1000000000022	0.27600000000000025	-1.0	non-native
1.3847722	0.5556852	0.0	-1.689	58.83600000000001	151.59999999999854	0.15900000000000025	0.0	non-native
1.3273547	0.5429309	0.0	-0.843	32.912000000000035	156.6999999999971	0.06600000000000028	1.0	non-native
1.4810698	0.6042510	0.01	-1.9090000000000007	68.106	150.0	0.07200000000000006	0.0	non-native
1.2265160	0.5591413	0.02	-2.213000000000001	83.548	-255.60000000000218	0.19100000000000028	0.0	non-native
1.2818793	0.5530831	0.03	-2.822000000000001	111.49100000000001	669.7999999999993	0.15300000000000002	0.0	non-native
1.2448257	0.5215500	0.01	-2.282	88.95100000000002	19.799999999999272	0.07800000000000029	0.0	non-native
1.3090274	0.5631253	0.01	-2.386000000000001	-2.3629999999999995	-391.3000000000029	0.1080000000000001	1.0	non-native
1.2830913	0.5725182	0.01	-1.7110000000000003	-0.7660000000000196	422.5	0.13100000000000023	2.0	non-native
1.0509651	0.5435051	0.01	-2.428000000000001	91.59700000000001	-273.2000000000007	0.28000000000000025	-1.0	non-native
1.1409218	0.5768341	0.02	-3.072000000000001	160.60000000000002	-185.5	0.22199999999999998	-1.0	non-native
1.2285793	0.5778262	0.02	-2.1750000000000007	106.76000000000002	-56.70000000000073	0.3320000000000003	1.0	non-native
2.1149161	0.7006351	0.0	-5.240000000000001	172.181	775.5999999999985	0.10099999999999998	0.0	non-native
1.7119894	0.6627421	0.04	-2.731	82.029	395.7999999999993	-0.009999999999999787	0.0	non-native
1.7943158	0.5966384	0.06	-2.5220000000000002	29.887	932.2999999999993	-0.02499999999999991	3.0	non-native
1.9886019	0.6824280	0.02	-1.3740000000000006	124.559	636.6999999999971	-0.008999999999999897	1.0	non-native
1.6920210	0.5404029	0.02	-5.727	193.936	261.3999999999978	0.07000000000000028	-2.0	non-native
1.7952726	0.5743770	0.05	-5.0440000000000005	190.745	-304.3000000000029	0.09200000000000008	0.0	non-native
2.2332957	0.7826240	0.06	-5.997000000000001	96.785	98.89999999999782	0.1499999999999999	-1.0	non-native
2.1556561	0.6875471	0.0	-4.7440000000000015	60.13100000000003	307.59999999999854	0.12400000000000011	0.0	non-native
2.6518943	0.8979993	0.0	-5.109000000000001	76.29399999999998	152.0	0.19600000000000017	1.0	non-native
2.5481944	0.8484461	0.0	-4.237	88.072	834.0	0.09100000000000019	1.0	non-native
2.2005937	0.7140010	0.0	-4.828000000000001	63.141999999999996	-207.0	0.11500000000000021	1.0	non-native
2.2802627	0.7516966	0.03	-3.421000000000001	37.08600000000001	-223.90000000000146	0.07600000000000007	1.0	non-native
2.4232852	0.8001418	0.0	-2.287000000000001	-49.68700000000001	551.6999999999971	0.08800000000000008	2.0	non-native
2.0357547	0.6705840	0.03	-3.357000000000001	-57.036	193.59999999999854	0.09200000000000008	2.0	non-native
2.2538681	0.7608254	0.0	-6.952000000000001	234.73200000000003	4.69999999999709	0.2070000000000003	1.0	non-native
2.2539730	0.7602746	0.0	-6.771000000000001	248.4511	-83.40000000000146	0.19100000000000028	1.0	non-native
2.1718240	0.7105429	0.0	-6.596000000000001	-26.740999999999985	1009.0	0.17300000000000004	2.0	non-native
2.2836370	0.7473861	0.0	-7.120000000000001	-18.105000000000018	1339.7999999999993	0.18999999999999995	1.0	non-native
2.5438094	0.8317423	0.0	-6.393000000000001	7.4290000000000305	893.0999999999985	0.2400000000000002	1.0	non-native
1.8277760	0.6041349	0.01	-7.319000000000001	239.804	120.19999999999709	0.19100000000000028	-2.0	non-native
2.1467457	0.7321332	0.04	-4.8980000000000015	253.0686	-111.80000000000291	0.07699999999999996	-2.0	non-native
0.1978876	0.1501487	0.28	4.1839999999999975	-232.17000000000007	1242.5	0.05600000000000005	2.0	native
0.1415285	0.1345420	0.23	4.309999999999999	-110.92000000000007	-229.39999999999418	0.03000000000000025	0.0	native
0.1652944	0.1344624	0.21	2.3619999999999983	-122.44000000000005	1420.9000000000015	0.04499999999999993	1.0	native
0.1974450	0.1415953	0.24	2.546999999999997	-23.450000000000045	15.200000000004366	0.04499999999999993	1.0	native
0.2026870	0.1374084	0.3	3.91	-299.59000000000015	105.80000000000291	0.026000000000000245	1.0	native
0.1441976	0.1281159	0.23	5.0909999999999975	-226.06000000000017	701.1000000000058	0.03100000000000014	-1.0	native
0.2225764	0.1413531	0.21	2.724999999999998	-149.23000000000002	1628.6000000000058	0.03600000000000003	1.0	native
0.1580484	0.1226403	0.27	2.751999999999999	35.87999999999988	1351.2000000000044	0.03200000000000003	0.0	native
0.1933953	0.1487155	0.22	3.7509999999999977	-198.30000000000018	1379.300000000003	0.05799999999999983	3.0	native
0.1645395	0.1361794	0.24	1.8490000000000002	74.81999999999994	-99.29999999999563	0.06800000000000006	-2.0	native
0.2194176	0.1450997	0.25	0.384999999999998	46.429999999999836	-91.0	0.026000000000000245	-2.0	native
0.1720431	0.1315117	0.25	0.7530000000000001	56.00999999999999	1739.5	0.02400000000000002	-1.0	native
0.1285885	0.1216695	0.2	2.687999999999999	-25.190000000000055	767.0	0.014000000000000234	-1.0	native
0.1639098	0.1351675	0.27	1.218	-5.690000000000055	99.0	0.006000000000000227	0.0	native
0.1688416	0.1456866	0.26	2.753	-214.2800000000002	369.8000000000029	0.03600000000000003	1.0	native
0.1726923	0.1406594	0.25	2.299999999999997	-64.84000000000015	-4.5	0.02499999999999991	-1.0	native
0.1903822	0.1266129	0.26	3.0969999999999978	-36.350000000000136	-751.0	0.0009999999999998899	-2.0	native
0.1841320	0.1482282	0.25	2.100999999999999	-36.6400000000001	-394.3999999999942	0.028000000000000025	0.0	native
0.1735573	0.1439609	0.22	1.3179999999999978	33.3599999999999	-606.2999999999956	0.039000000000000146	-1.0	native
0.1788938	0.1396261	0.26	0.977999999999998	48.309999999999945	-415.29999999999563	0.03000000000000025	-2.0	native
0.2085885	0.1561809	0.21	1.3129999999999988	57.069999999999936	10.0	0.028999999999999915	-2.0	native
0.3793955	0.1376704	0.19	1.7469999999999999	-189.95000000000005	1516.6000000000058	0.10499999999999998	0.0	native
0.3969287	0.1502468	0.21	1.1799999999999997	-318.33000000000015	1055.7000000000044	0.11399999999999988	2.0	native
0.3508298	0.1308745	0.27	1.6819999999999986	-227.58000000000015	1049.1000000000058	0.05600000000000005	3.0	native
0.3703166	0.1396306	0.2	1.038999999999998	-126.5	-391.29999999999563	0.09399999999999986	-1.0	native
0.2657974	0.1200385	0.24	2.535999999999998	-286.9200000000001	1016.1000000000058	0.04700000000000015	2.0	native
0.2619250	0.1196355	0.18	1.3419999999999987	0.8999999999998636	742.2000000000044	0.07900000000000018	-2.0	native
0.2927373	0.1357566	0.19	0.20399999999999707	202.6149999999999	-921.0999999999985	0.11100000000000021	-2.0	native
0.3098791	0.1285805	0.16	1.7369999999999983	155.43999999999983	-478.09999999999854	0.07600000000000007	-2.0	native
0.3955800	0.1481371	0.17	0.9559999999999995	330.34199999999987	342.40000000000146	0.10599999999999987	-4.0	native
0.2318388	0.1337004	0.17	1.4319999999999986	27.439999999999827	-498.6999999999971	0.07699999999999996	-2.0	native
0.1758850	0.1313395	0.21	1.1449999999999996	-110.48000000000002	7.30000000000291	0.09399999999999986	1.0	native
0.2295601	0.1359943	0.22	0.6159999999999997	76.36999999999989	-1591.0	0.06400000000000006	-2.0	native
0.2552262	0.1298278	0.15	-0.11400000000000077	104.62999999999988	-164.6999999999971	0.08599999999999985	-1.0	native
0.2698090	0.1336624	0.16	0.4759999999999991	145.03999999999996	-880.0999999999985	0.07900000000000018	0.0	native
0.3100841	0.1421448	0.19	-0.43599999999999994	190.3459999999999	281.5	0.040000000000000036	-4.0	native
0.2256241	0.1346870	0.17	1.2349999999999994	143.3499999999999	-623.0999999999985	0.07100000000000017	-4.0	native
0.2013988	0.1279182	0.21	0.43900000000000006	173.78999999999985	437.70000000000437	0.053999999999999826	-2.0	native
0.3031349	0.1371082	0.14	-0.5360000000000014	315.01999999999987	-1499.199999999997	0.08400000000000007	-4.0	native
0.3243976	0.1489433	0.15	-0.22000000000000242	290.1829999999999	-144.39999999999418	0.03500000000000014	-3.0	native
0.2792300	0.1487727	0.15	0.0519999999999996	174.6199999999999	547.3000000000029	0.10599999999999987	-2.0	native
0.2902739	0.1454131	0.2	0.25	161.64999999999986	1405.800000000003	0.052999999999999936	-2.0	native
1.1524423	0.4623020	0.01	-11.173	389.89700000000005	-220.0	0.33599999999999985	-5.0	non-native
1.1319672	0.4460463	0.02	-10.134	297.872	-2053.399999999994	0.33299999999999974	-3.0	non-native
1.0034151	0.4477494	0.02	-10.892	507.193	-1165.8999999999942	0.33599999999999985	-5.0	non-native
1.0388013	0.4289349	0.01	-10.21	452.13200000000006	-826.1999999999971	0.3460000000000001	-4.0	non-native
0.8891110	0.4296188	0.0	-14.972000000000001	479.52200000000005	-1457.8999999999942	0.5709999999999997	-5.0	non-native
1.1500907	0.3901806	0.01	-14.504000000000001	486.70500000000004	-2130.0	0.4009999999999998	-5.0	non-native
1.1826905	0.3996914	0.01	-14.611	494.39500000000004	-4226.0999999999985	0.3929999999999998	-6.0	non-native
1.0018117	0.3650856	0.03	-13.887	456.213	-1785.699999999997	0.34399999999999986	-5.0	non-native
1.4433724	0.4197639	0.03	-12.794	436.766	-2183.0	0.34899999999999975	-4.0	non-native
1.1511698	0.3640677	0.07	-13.215	431.318	-2244.199999999997	0.3639999999999999	-5.0	non-native
1.3083687	0.3534015	0.03	-12.834	394.43600000000004	-1837.7999999999956	0.31000000000000005	-3.0	non-native
1.3015029	0.3744329	0.05	-15.17	428.05500000000006	-2306.899999999994	0.33499999999999996	-3.0	non-native
1.4928582	0.3977419	0.04	-14.564	436.05400000000003	-2366.0999999999985	0.41999999999999993	-4.0	non-native
1.5109043	0.4163602	0.01	-11.467	349.396	-2153.399999999994	0.3719999999999999	-4.0	non-native
1.7027315	0.4591338	0.02	-16.442999999999998	462.821	-2651.2999999999956	0.5139999999999998	-5.0	non-native
1.4963983	0.4159352	0.03	-14.498000000000001	474.76800000000003	-359.09999999999854	0.3380000000000001	-4.0	non-native
1.2745812	0.3849022	0.04	-11.315	439.539	-1244.3999999999942	0.3169999999999997	-5.0	non-native
1.3901025	0.4169869	0.01	-15.801	444.634	-838.2999999999956	0.42399999999999993	-4.0	non-native
1.4340614	0.4209630	0.02	-13.133000000000001	435.57500000000005	-710.5999999999985	0.3849999999999998	-4.0	non-native
1.5070307	0.4268725	0.02	-11.488	364.90500000000003	-935.5	0.43299999999999983	-5.0	non-native
1.2279720	0.3765230	0.02	-11.525	399.223	-1759.699999999997	0.30699999999999994	-5.0	non-native
2.9898648	0.8306671	0.0	-19.045	616.4609	-2419.2999999999956	0.9940000000000002	-5.0	non-native
3.3224001	0.8666126	0.02	-13.875	343.58700000000005	-1785.5999999999985	0.8209999999999997	-2.0	non-native
3.4033587	0.9110068	0.02	-13.472	370.002	-1394.699999999997	0.718	-1.0	non-native
2.9036567	0.7517742	0.03	-15.586	474.947	-1206.5	0.7469999999999999	-4.0	non-native
2.9876058	0.7507140	0.01	-15.626000000000001	413.87300000000005	-1296.0999999999985	0.7269999999999999	-3.0	non-native
2.7498875	0.7112259	0.0	-16.174	551.513	-740.7999999999956	0.685	-5.0	non-native
3.4837143	0.9030052	0.0	-16.641	501.25	-1762.8999999999942	0.7439999999999998	-5.0	non-native
3.2701416	0.9042812	0.0	-14.75	526.751	-986.0	0.6639999999999997	-5.0	non-native
3.4723692	1.0158340	0.0	-16.788	562.7660000000001	-1562.0	0.7229999999999999	-5.0	non-native
3.3776238	1.0227281	0.0	-13.498	539.154	-2581.0999999999985	0.6349999999999998	-6.0	non-native
3.6384549	1.1062052	0.01	-15.854	477.462	-1557.0	0.7689999999999997	-5.0	non-native
3.5214484	1.0068903	0.0	-15.466999999999999	525.657	-1690.5	0.7010000000000001	-5.0	non-native
3.6631241	0.9903540	0.0	-15.785	543.855	-2450.2999999999956	0.778	-5.0	non-native
3.8274715	1.0168530	0.0	-16.217	462.72900000000004	-1354.0	0.7109999999999999	-4.0	non-native
4.0932813	1.0816982	0.0	-15.992	546.964	-941.6999999999971	0.786	-5.0	non-native
3.9750812	0.9878668	0.0	-15.14	431.19100000000003	-652.2999999999956	0.7509999999999999	-4.0	non-native
4.3478813	1.0577211	0.0	-12.856	356.821	-144.89999999999418	0.7629999999999999	-3.0	non-native
4.2986717	1.0568960	0.0	-12.166	362.83700000000005	-317.1999999999971	0.7410000000000001	-3.0	non-native
4.7025251	1.1901664	0.0	-14.714	477.846	115.80000000000291	0.8799999999999994	-4.0	non-native
4.5817041	1.1356264	0.0	-11.918	394.10200000000003	665.4000000000015	0.71	-3.0	non-native
4.3128948	1.0737684	0.0	-12.559	448.19800000000004	-884.8999999999942	0.6839999999999997	-4.0	non-native
0.2632966	0.1225537	0.24	1.0650000000000013	-399.6160000000001	829.4000000000015	0.05600000000000005	5.0	native
0.3798640	0.1225147	0.24	-0.5559999999999974	-292.65600000000006	113.0	0.12400000000000011	4.0	native
0.4608818	0.1405203	0.25	-1.1649999999999991	-219.19600000000003	-193.09999999999854	0.14100000000000001	5.0	native
0.2755674	0.1191407	0.26	0.843	-492.8159999999999	-245.3000000000029	0.07500000000000018	8.0	native
0.2760973	0.1247935	0.22	0.38000000000000256	-395.0659999999999	766.8000000000029	0.050000000000000266	5.0	native
0.3146053	0.1256701	0.26	0.23000000000000043	-365.456	446.0	0.08499999999999996	7.0	native
0.2399918	0.1250151	0.26	1.8900000000000006	-429.6260000000001	600.4000000000015	0.02400000000000002	6.0	native
0.2404169	0.1213630	0.27	1.3710000000000022	-484.51599999999996	-278.6999999999971	0.052999999999999936	6.0	native
0.2471746	0.1193162	0.26	1.5500000000000007	-411.54599999999994	-140.90000000000146	0.04800000000000004	6.0	native
0.2511639	0.1161862	0.24	0.2710000000000008	-312.976	-592.8000000000029	0.09299999999999997	4.0	native
0.1785705	0.1077333	0.3	1.4619999999999997	-415.3860000000001	-1276.0	0.04700000000000015	7.0	native
0.3053884	0.1308905	0.28	0.5190000000000019	-479.736	-498.6999999999971	0.07699999999999996	9.0	native
0.2719356	0.1272123	0.32	0.870000000000001	-515.776	410.09999999999854	0.06200000000000028	5.0	native
0.1768260	0.1134558	0.27	2.1380000000000017	-484.6059999999999	1351.800000000003	0.02499999999999991	8.0	native
0.2188946	0.1155953	0.26	1.7610000000000028	-410.496	511.8000000000029	0.06200000000000028	4.0	native
0.3387734	0.1389002	0.24	1.1910000000000025	-399.03599999999994	-840.5	0.06999999999999984	7.0	native
0.2822430	0.1106431	0.25	1.2630000000000017	-392.006	-514.0999999999985	0.04700000000000015	7.0	native
0.2443971	0.1294342	0.24	-0.47499999999999787	-245.92600000000004	-1536.9000000000015	0.05500000000000016	2.0	native
0.2410251	0.1155481	0.24	0.0940000000000012	-477.5659999999999	516.8000000000029	0.03500000000000014	6.0	native
0.2858373	0.1442062	0.3	1.5250000000000021	-309.40600000000006	-604.6999999999971	0.02499999999999991	3.0	native
0.2529725	0.1273453	0.24	3.9250000000000007	-409.6260000000001	-73.80000000000291	0.039000000000000146	5.0	native
0.3426604	0.1468474	0.2	-0.46799999999999997	-232.49599999999998	-369.5	0.16700000000000026	3.0	native
0.3391443	0.1199728	0.26	0.47300000000000253	-378.02599999999995	-54.0	0.09799999999999986	3.0	native
0.2236198	0.1186822	0.23	-1.1099999999999994	-354.3760000000001	-296.3000000000029	0.06700000000000017	4.0	native
0.3749314	0.1344692	0.23	-1.597999999999999	-461.0659999999999	539.5999999999985	0.133	4.0	native
0.3931146	0.1435246	0.25	0.245000000000001	-359.3960000000001	55.5	0.12300000000000022	5.0	native
0.3612578	0.1401324	0.26	-1.105999999999998	-305.966	-385.6999999999971	0.13500000000000023	4.0	native
0.2901104	0.1376293	0.29	1.6350000000000016	-279.03599999999994	-517.5999999999985	0.06999999999999984	4.0	native
0.3676690	0.1372171	0.27	-2.16	-251.66600000000005	-358.09999999999854	0.15100000000000025	4.0	native
0.2749157	0.1210617	0.26	-1.6999999999999993	-302.1460000000001	-739.1999999999971	0.09699999999999998	7.0	native
0.2022905	0.1221409	0.24	0.0730000000000004	-157.19600000000003	-1358.300000000003	0.08099999999999996	1.0	native
0.2369862	0.1136014	0.23	-1.8079999999999998	-173.13600000000008	-1417.0	0.07699999999999996	3.0	native
0.2087598	0.1091031	0.25	-0.46899999999999764	-168.0859999999999	-1920.5999999999985	0.08300000000000018	3.0	native
0.2194252	0.1078089	0.28	0.09500000000000242	-216.216	-1273.4000000000015	0.08499999999999996	3.0	native
0.1594493	0.1086270	0.22	0.9080000000000013	-285.16600000000005	1072.9000000000015	0.040999999999999925	5.0	native
0.2293767	0.1183177	0.26	0.6440000000000019	-527.716	689.6999999999971	0.06599999999999984	7.0	native
0.3529808	0.1330391	0.24	-0.8329999999999984	-359.6460000000001	-206.5	0.10499999999999998	5.0	native
0.2919187	0.1185224	0.29	1.341000000000001	-604.746	227.40000000000146	0.09600000000000009	8.0	native
0.3770621	0.1351914	0.26	-0.22100000000000009	-604.006	794.5	0.11900000000000022	9.0	native
0.2220128	0.1141321	0.26	-0.06299999999999883	-368.16600000000005	-2.599999999998545	0.09100000000000019	6.0	native
0.2004354	0.1102184	0.29	1.9009999999999998	-422.496	-832.1999999999971	0.05699999999999994	3.0	native
0.2598291	0.1142899	0.28	0.6189999999999998	-369.456	-893.0	0.06700000000000017	6.0	native
5.6499443	2.3562763	0.0	-18.593999999999998	337.82099999999997	-2116.2999999999956	2.0250000000000004	-4.0	non-native
4.7694879	2.0687866	0.0	-18.762999999999998	412.05899999999997	-1077.7999999999956	1.8689999999999998	-4.0	non-native
5.3994155	2.2885528	0.0	-18.901999999999997	413.90299999999996	-1077.5999999999985	1.8680000000000003	-3.0	non-native
5.7893414	2.3974316	0.0	-18.275	415.42799999999994	-3503.5	1.7039999999999997	-6.0	non-native
5.6484256	2.3111415	0.0	-19.447	566.452	-2660.4000000000015	1.854	-6.0	non-native
5.7715783	2.3806648	0.0	-18.488	419.957	-2600.5999999999985	1.8170000000000002	-6.0	non-native
5.8979468	2.3900518	0.0	-18.287	497.74	-2089.9000000000015	1.67	-5.0	non-native
5.8787837	2.3964136	0.0	-17.855999999999998	416.294	-3830.0999999999985	1.6929999999999996	-6.0	non-native
6.0029716	2.4200668	0.0	-19.020999999999997	438.58399999999995	-2228.9000000000015	1.8399999999999999	-5.0	non-native
5.7599483	2.3141441	0.0	-18.985	449.246	-1866.699999999997	1.9370000000000003	-5.0	non-native
5.3164792	2.2384820	0.0	-19.391	494.53499999999997	-2345.5	1.9530000000000003	-5.0	non-native
5.4882317	2.2812698	0.0	-19.392999999999997	457.13	-2957.9000000000015	1.9770000000000003	-4.0	non-native
5.8531837	2.3466849	0.0	-18.694	432.695	-2060.4000000000015	1.8520000000000003	-5.0	non-native
5.8919272	2.3291938	0.0	-17.926	518.554	-1530.5999999999985	1.6589999999999998	-6.0	non-native
5.4894710	2.2779901	0.0	-18.796	488.27599999999995	-2689.9000000000015	1.8280000000000003	-5.0	non-native
5.5591316	2.3110530	0.0	-19.351	419.24399999999997	-997.0	2.0229999999999997	-3.0	non-native
5.3852282	2.2246363	0.0	-19.68	392.477	-2907.5999999999985	2.064	-4.0	non-native
5.2026920	2.2253501	0.0	-19.137999999999998	440.933	-3163.5999999999985	1.952	-4.0	non-native
5.4395270	2.2356427	0.0	-18.939999999999998	430.37699999999995	-2189.0	1.9290000000000003	-6.0	non-native
5.7892642	2.3610320	0.0	-19.099999999999998	367.018	-2445.7999999999956	1.883	-5.0	non-native
5.8590393	2.4062223	0.0	-19.561999999999998	380.813	-2860.0	1.8339999999999996	-5.0	non-native
1.6265254	0.4129035	0.03	-11.951999999999998	419.18899999999996	-1316.2999999999956	0.3370000000000002	-4.0	non-native
1.8726444	0.4518795	0.03	-16.115	497.799	-1520.9000000000015	0.484	-6.0	non-native
1.8355451	0.4633850	0.03	-12.130999999999998	411.73499999999996	-478.90000000000146	0.4169999999999998	-5.0	non-native
1.6205752	0.4245145	0.04	-12.781999999999998	434.866	-1310.7999999999956	0.3799999999999999	-5.0	non-native
1.8384879	0.4720151	0.05	-13.787999999999998	472.912	-1917.0	0.47299999999999986	-5.0	non-native
1.7619306	0.4466649	0.04	-13.548999999999998	418.48799999999994	-2564.0	0.3839999999999999	-4.0	non-native
1.7138950	0.4393097	0.01	-14.353999999999997	506.217	-2274.0999999999985	0.43599999999999994	-5.0	non-native
1.9653462	0.5149357	0.03	-12.875999999999998	440.635	-2536.199999999997	0.46099999999999985	-4.0	non-native
1.8661447	0.4695655	0.02	-16.698999999999998	510.888	-2002.5	0.5299999999999998	-5.0	non-native
1.7209818	0.4247338	0.02	-15.431999999999999	501.371	-1573.0	0.4540000000000002	-5.0	non-native
1.7003040	0.4463950	0.02	-13.604999999999999	547.723	-2476.0	0.40600000000000014	-6.0	non-native
1.6759312	0.4343416	0.04	-14.997999999999998	479.18699999999995	-3458.2999999999956	0.4590000000000001	-6.0	non-native
1.6342717	0.4241122	0.03	-15.063999999999998	499.817	-2459.9000000000015	0.4540000000000002	-5.0	non-native
1.7222880	0.4263301	0.01	-15.271999999999998	528.348	-3012.0999999999985	0.45999999999999996	-5.0	non-native
1.5162022	0.4045054	0.03	-15.288999999999998	503.841	-2340.5999999999985	0.41500000000000004	-5.0	non-native
1.6691521	0.4337249	0.05	-14.758999999999999	479.789	-3043.9000000000015	0.387	-6.0	non-native
1.9284413	0.4787532	0.02	-15.500999999999998	419.78099999999995	-2552.0	0.43699999999999983	-4.0	non-native
2.3055685	0.5616507	0.0	-15.319999999999999	546.435	-3397.199999999997	0.5640000000000001	-7.0	non-native
1.8469131	0.4649954	0.03	-15.973999999999998	523.65	-702.7999999999956	0.46399999999999997	-5.0	non-native
1.7905822	0.4354326	0.01	-14.534999999999998	624.9549999999999	-2843.699999999997	0.4039999999999999	-7.0	non-native
1.9135141	0.4830962	0.02	-15.627999999999998	534.005	-2301.2999999999956	0.5129999999999999	-5.0	non-native
0.3068539	0.1861822	0.23	2.9780000000000015	6.2999999999999545	-2091.300000000003	-0.06499999999999995	-1.0	native
0.2077349	0.1536482	0.22	0.13700000000000045	52.830000000000155	-1959.5	-0.0259999999999998	-3.0	native
0.2366105	0.1633797	0.2	1.9960000000000022	225.87000000000012	-1912.0999999999985	0.016000000000000014	-4.0	native
0.2140978	0.1731773	0.23	-0.02499999999999858	56.88000000000011	-1810.2000000000044	0.019000000000000128	-2.0	native
0.2821251	0.1695544	0.19	3.4840000000000018	155.73000000000002	-2017.2000000000044	-0.053999999999999826	-2.0	native
0.2156842	0.1650079	0.21	2.0090000000000003	199.83000000000015	-2449.0	0.008000000000000007	-2.0	native
0.2488949	0.1668095	0.22	1.7980000000000018	184.08000000000015	-2074.0	0.008999999999999897	-2.0	native
0.2700576	0.1659619	0.18	2.585000000000001	290.95000000000005	-3022.5	-0.019000000000000128	-5.0	native
0.2366007	0.1643696	0.18	-0.3000000000000007	286.07000000000016	-3045.2000000000044	-0.02300000000000013	-4.0	native
0.2615131	0.1821353	0.18	-1.8299999999999983	167.96000000000004	-2963.0999999999985	-0.0129999999999999	-4.0	native
0.2981699	0.1839798	0.19	1.8449999999999989	-77.70000000000005	-2525.0	-0.041999999999999815	1.0	native
0.2938946	0.1796271	0.21	5.559000000000001	-13.779999999999973	-2413.0999999999985	-0.06899999999999995	0.0	native
0.3622167	0.1905265	0.18	3.0139999999999993	132.48000000000002	-3137.9000000000015	-0.08800000000000008	-2.0	native
0.3117409	0.1656548	0.18	2.7609999999999992	147.82000000000016	-1511.2000000000044	-0.05799999999999983	-2.0	native
0.2490894	0.1623711	0.2	0.6580000000000013	72.37000000000012	-2545.7000000000044	-0.01200000000000001	-2.0	native
0.2276998	0.1532300	0.23	1.0259999999999998	151.97000000000003	-1504.9000000000015	-0.06999999999999984	-2.0	native
0.2189081	0.1609350	0.21	1.4740000000000002	237.44000000000005	-2611.0	-0.029999999999999805	-5.0	native
0.2952225	0.1674499	0.18	2.096	59.570000000000164	-887.4000000000015	-0.06300000000000017	-2.0	native
0.2260838	0.1629459	0.18	0.45899999999999963	108.34000000000015	-1070.5999999999985	-0.005999999999999783	-1.0	native
0.2005598	0.1449840	0.19	-0.4239999999999995	152.81000000000017	-1702.2000000000044	-0.017999999999999794	-1.0	native
0.1741739	0.1568856	0.16	-0.8219999999999992	213.22000000000003	-2706.300000000003	0.02300000000000013	-3.0	native
0.1949753	0.1446733	0.16	-3.1430000000000007	390.845	-3389.0	0.06700000000000017	-6.0	native
0.2514221	0.1637279	0.15	-0.33800000000000097	407.61	-3195.7000000000044	0.0009999999999998899	-7.0	native
0.2910025	0.1460534	0.2	-1.256999999999998	345.1400000000001	-2511.300000000003	0.03100000000000014	-7.0	native
0.2966352	0.1602350	0.16	-1.9890000000000008	392.615	-2360.300000000003	0.05900000000000016	-5.0	native
0.2624304	0.1492804	0.14	-2.4269999999999996	567.9470000000001	-1869.2000000000044	0.052999999999999936	-7.0	native
0.2435505	0.1351490	0.18	-1.759999999999998	543.1840000000001	-3169.9000000000015	0.03600000000000003	-8.0	native
0.3025595	0.1695991	0.16	-3.872	596.485	-3125.7000000000044	0.053999999999999826	-4.0	native
0.2569602	0.1699761	0.2	-2.91	360.22	-2432.9000000000015	0.015000000000000124	-5.0	native
0.1946762	0.1453165	0.18	-3.7609999999999992	313.19000000000005	-3987.5999999999985	0.05500000000000016	-5.0	native
0.3124461	0.1908817	0.15	-5.116	375.4330000000001	-4211.9000000000015	-0.0009999999999998899	-3.0	native
0.3543202	0.2028648	0.14	-2.724	471.6650000000001	-2598.7000000000044	-0.020000000000000018	-7.0	native
0.2990504	0.1783433	0.14	-1.6660000000000004	406.398	-2746.9000000000015	-0.027000000000000135	-4.0	native
0.2790852	0.1645494	0.17	-1.411999999999999	335.49	-1933.800000000003	-0.0019999999999997797	-5.0	native
0.2805927	0.1770137	0.15	-0.49299999999999855	251.87000000000012	-2363.7000000000044	-0.04999999999999982	-3.0	native
0.2481029	0.1652508	0.19	-4.234999999999999	312.93000000000006	-2754.300000000003	0.052999999999999936	-4.0	native
0.3156113	0.1696366	0.17	-1.568999999999999	255.33000000000015	-1709.300000000003	-0.007000000000000117	-3.0	native
0.2744794	0.1692650	0.16	-1.8079999999999998	192.62000000000012	-484.20000000000437	-0.021999999999999797	-2.0	native
0.3325293	0.1862845	0.13	-3.007999999999999	533.422	-1424.300000000003	0.0	-7.0	native
0.2290146	0.1683463	0.14	-3.3689999999999998	438.7210000000001	-1662.4000000000015	0.020999999999999908	-3.0	native
0.2524902	0.1746073	0.16	-4.544999999999998	428.1980000000001	-2747.5	0.027000000000000135	-6.0	native
0.2485452	0.1853318	0.14	-4.817	424.7460000000001	-2304.5	0.06800000000000006	-5.0	native
1.8729568	1.0539621	0.0	-13.531999999999998	409.499	-2248.199999999997	0.6469999999999998	-6.0	non-native
1.8079497	1.0256592	0.0	-12.436999999999998	302.906	-2102.0	0.6789999999999998	-4.0	non-native
1.7512237	0.9939123	0.0	-13.498999999999999	274.50300000000004	-2596.699999999997	0.7319999999999998	-4.0	non-native
1.7869881	0.9863646	0.0	-13.460999999999999	291.42100000000005	-3389.0	0.657	-4.0	non-native
1.8953172	1.0761360	0.0	-14.315999999999999	270.45000000000005	-2365.699999999997	0.8860000000000001	-4.0	non-native
1.9671654	1.0678413	0.0	-13.610999999999999	316.67100000000005	-3010.300000000003	0.8460000000000001	-4.0	non-native
1.9714251	1.0180033	0.0	-13.074999999999998	291.43600000000004	-2431.5	0.7029999999999998	-4.0	non-native
1.7182868	0.9261174	0.0	-14.546999999999999	298.571	-2875.699999999997	0.6299999999999999	-5.0	non-native
1.5958986	0.8814818	0.0	-14.188999999999998	77.96000000000004	-1364.5	0.6120000000000001	-3.0	non-native
1.6621435	0.9354730	0.0	-14.509999999999998	346.04900000000004	-2155.4000000000015	0.806	-6.0	non-native
1.5245960	0.8686550	0.0	-15.287999999999998	391.63	-2780.0	0.8039999999999998	-6.0	non-native
1.4934981	0.8446627	0.0	-13.466999999999999	124.76400000000001	-1929.9000000000015	0.5880000000000001	-3.0	non-native
1.5146523	0.8164759	0.0	-15.444999999999999	366.562	-1260.4000000000015	0.52	-6.0	non-native
1.7292110	0.8566769	0.0	-14.259999999999998	408.80600000000004	-1887.800000000003	0.5049999999999999	-7.0	non-native
1.8198442	0.9002989	0.0	-13.380999999999998	310.937	-2226.699999999997	0.5009999999999999	-6.0	non-native
1.8949679	0.9067212	0.0	-14.238999999999999	206.132	-1404.0999999999985	0.47699999999999987	-4.0	non-native
1.6913640	0.9097164	0.0	-14.697999999999999	384.49	-1993.800000000003	0.516	-6.0	non-native
1.8676523	0.8148216	0.0	-14.275999999999998	357.586	205.5	0.36499999999999977	-6.0	non-native
1.9348426	0.8905375	0.0	-11.294999999999998	346.302	-911.0999999999985	0.31000000000000005	-6.0	non-native
1.7391231	0.8313482	0.0	-11.705999999999998	213.94000000000005	-683.0	0.4079999999999999	-5.0	non-native
1.7138810	0.8726708	0.0	-12.184999999999999	278.96000000000004	-1704.699999999997	0.42799999999999994	-6.0	non-native
1.4353107	0.3667954	0.0	-13.606999999999998	230.22700000000003	-2935.5	0.3759999999999999	-4.0	non-native
1.3769535	0.3870439	0.0	-13.938999999999998	313.26000000000005	-3083.4000000000015	0.3879999999999999	-5.0	non-native
1.5415664	0.3957954	0.04	-15.716999999999999	370.19100000000003	-2318.800000000003	0.44300000000000006	-5.0	non-native
1.5232570	0.3966462	0.04	-14.037999999999998	409.59700000000004	-3855.9000000000015	0.3500000000000001	-6.0	non-native
1.4056333	0.3494440	0.04	-14.636999999999999	447.074	-2412.699999999997	0.32200000000000006	-6.0	non-native
1.1235422	0.3227801	0.04	-15.359999999999998	433.039	-3244.300000000003	0.3769999999999998	-6.0	non-native
1.3045737	0.3350751	0.02	-14.628999999999998	413.88	-1669.0	0.32799999999999985	-5.0	non-native
1.3340973	0.3348350	0.01	-14.460999999999999	399.01	-1802.0999999999985	0.3780000000000001	-6.0	non-native
1.5299987	0.3975550	0.03	-13.445999999999998	346.92900000000003	-1552.699999999997	0.3540000000000001	-5.0	non-native
1.5791996	0.4210387	0.03	-15.202999999999998	428.0	-1943.5999999999985	0.4019999999999997	-6.0	non-native
1.5363301	0.3967186	0.03	-14.496999999999998	402.48900000000003	-1881.9000000000015	0.375	-5.0	non-native
1.6199294	0.4216645	0.05	-14.831999999999999	283.32500000000005	-1045.800000000003	0.44799999999999995	-4.0	non-native
1.3096102	0.3611282	0.05	-17.241	323.329	-2026.5	0.41100000000000003	-4.0	non-native
1.4404323	0.3463275	0.0	-16.165999999999997	328.61400000000003	-3013.0999999999985	0.40700000000000003	-5.0	non-native
0.8507884	0.2591777	0.03	-12.068999999999999	260.46900000000005	-2037.699999999997	0.21799999999999997	-3.0	non-native
0.9152611	0.2648598	0.03	-12.339999999999998	277.944	-1920.4000000000015	0.23199999999999976	-2.0	non-native
1.4742894	0.3658495	0.0	-15.803999999999998	407.57300000000004	-3549.0999999999985	0.4079999999999999	-5.0	non-native
1.4905332	0.3657246	0.03	-15.550999999999998	332.365	-3078.0999999999985	0.3849999999999998	-5.0	non-native
1.5564604	0.3824143	0.03	-16.894	337.29100000000005	-2502.300000000003	0.4419999999999997	-5.0	non-native
1.6837684	0.4110098	0.04	-17.781999999999996	463.468	-2560.0	0.46099999999999985	-6.0	non-native
2.0179112	0.5331933	0.0	-19.098	571.5211	-2171.300000000003	0.573	-7.0	non-native
0.2565958	0.1377521	0.21	3.674000000000003	-26.75999999999999	-2801.5999999999985	-0.027000000000000135	-6.0	native
0.2559374	0.1400528	0.13	2.6970000000000027	-113.26999999999998	-2950.0999999999985	-0.020000000000000018	-3.0	native
0.3102207	0.1377125	0.16	1.8220000000000027	-67.25999999999999	-3211.300000000003	0.01200000000000001	-5.0	native
0.2745872	0.1237611	0.17	1.0890000000000022	55.41000000000008	-3427.5999999999985	-0.017999999999999794	-4.0	native
0.1429143	0.1186415	0.16	-0.23699999999999832	66.86000000000013	-3367.0999999999985	0.03299999999999992	-5.0	native
0.1750308	0.1205681	0.15	0.5670000000000002	62.15000000000009	-2987.5999999999985	0.016999999999999904	-6.0	native
0.2540660	0.1232324	0.15	-0.11499999999999844	-114.26999999999998	-2939.0	0.040000000000000036	-3.0	native
0.2984344	0.1340649	0.15	2.389000000000003	-94.25999999999999	-3571.5	-0.04800000000000004	-3.0	native
0.2723921	0.1295236	0.14	1.3290000000000006	-73.92999999999984	-3121.0	-0.007000000000000117	-3.0	native
0.2806316	0.1357885	0.15	3.428000000000001	-311.8699999999999	-3134.0	-0.027000000000000135	-1.0	native
0.2694964	0.1403834	0.12	2.649000000000001	-220.53999999999996	-4162.0	-0.0129999999999999	-2.0	native
0.2190309	0.1427376	0.11	2.6189999999999998	-290.77	-4818.9000000000015	-0.04800000000000004	-1.0	native
0.2243820	0.1370090	0.14	3.0360000000000014	-165.33999999999992	-3925.800000000003	-0.03600000000000003	-4.0	native
0.2603823	0.1428812	0.13	2.433	-111.56999999999994	-3557.300000000003	-0.03200000000000003	-1.0	native
0.3023418	0.1394951	0.13	3.622	-202.29999999999995	-2909.9000000000015	-0.016999999999999904	0.0	native
0.2652194	0.1497600	0.14	2.6040000000000028	-205.92999999999984	-3610.800000000003	-0.019000000000000128	-1.0	native
0.2597024	0.1451433	0.17	4.200000000000003	-270.0	-3343.0	-0.07799999999999985	0.0	native
0.1745414	0.1322697	0.15	2.870000000000001	-213.87999999999988	-2767.0999999999985	0.0040000000000000036	-1.0	native
0.1596825	0.1312187	0.15	3.0050000000000026	-254.56999999999994	-3013.4000000000015	-0.009999999999999787	-2.0	native
0.1828263	0.1275067	0.15	2.599	-53.950000000000045	-2921.800000000003	0.027000000000000135	-8.0	native
0.1980570	0.1354530	0.15	1.5180000000000007	-63.34999999999991	-3359.9000000000015	-0.017999999999999794	-5.0	native
0.1697602	0.1397081	0.13	-1.347999999999999	-39.49000000000001	-4052.5999999999985	0.07200000000000006	-4.0	native
0.2311302	0.1369765	0.14	-4.596999999999998	134.45000000000005	-4150.5999999999985	0.10499999999999998	-4.0	native
0.2362228	0.1428068	0.14	-4.570999999999998	164.43000000000006	-3644.5	0.12300000000000022	-4.0	native
0.2663828	0.1633739	0.13	-4.093	200.07000000000016	-3750.7000000000044	0.14000000000000012	-3.0	native
0.2974460	0.1645955	0.14	-4.599999999999998	263.93000000000006	-3989.2000000000044	0.1259999999999999	-8.0	native
0.2179231	0.1305002	0.15	-3.294999999999998	202.18000000000006	-3632.300000000003	0.03500000000000014	-5.0	native
0.1618563	0.1210609	0.21	-1.847999999999999	0.6400000000001	-2385.7000000000044	0.05900000000000016	-4.0	native
0.2069652	0.1351358	0.19	-1.666999999999998	-1.5399999999999636	-2891.5	0.040000000000000036	-4.0	native
0.1877575	0.1152328	0.17	-3.267999999999997	60.690000000000055	-3127.7000000000044	0.02400000000000002	-8.0	native
0.2184324	0.1271442	0.15	-3.196999999999999	31.029999999999973	-3614.4000000000015	0.050000000000000266	-3.0	native
0.1860376	0.1297384	0.18	-0.24599999999999866	-177.39999999999986	-4233.4000000000015	0.06999999999999984	-2.0	native
0.2133606	0.1285224	0.19	-1.1280000000000001	39.41000000000008	-3935.9000000000015	0.040000000000000036	-7.0	native
0.2820334	0.1415255	0.13	-2.3119999999999976	246.33000000000015	-5468.200000000004	0.02200000000000024	-7.0	native
0.2278994	0.1222847	0.14	-2.5589999999999975	204.60000000000014	-4939.4000000000015	0.06000000000000005	-6.0	native
0.2303887	0.1276238	0.15	-3.820999999999998	266.52	-4217.300000000003	0.0950000000000002	-8.0	native
0.2156050	0.1224441	0.15	-2.951999999999998	351.1540000000001	-4408.4000000000015	0.050000000000000266	-9.0	native
0.2029607	0.1206299	0.16	-2.5459999999999994	311.918	-4779.200000000004	0.040999999999999925	-9.0	native
0.1586879	0.1274654	0.16	-2.8759999999999977	120.13000000000011	-3579.2000000000044	0.053999999999999826	-4.0	native
0.1874503	0.1325544	0.15	-2.224999999999998	85.22000000000003	-4112.200000000004	0.05900000000000016	-4.0	native
0.2243608	0.1415532	0.16	-2.509999999999998	118.65000000000009	-3978.7000000000044	0.1070000000000002	-7.0	native
0.2252935	0.1539501	0.14	-1.5999999999999979	37.51999999999998	-3886.2000000000044	0.040999999999999925	-6.0	native
0.4391929	0.2425745	0.02	-6.529999999999999	270.846	325.8000000000029	0.23099999999999987	-1.0	non-native
0.5290930	0.2574201	0.05	-8.331	210.56900000000002	-741.8999999999942	0.28600000000000003	0.0	non-native
0.4976921	0.2620530	0.03	-8.323	202.89299999999997	-490.8999999999942	0.28500000000000014	0.0	non-native
0.4613883	0.2588805	0.04	-7.105	143.22899999999998	-581.5	0.22199999999999998	1.0	non-native
0.5082486	0.2825003	0.05	-8.095	31.329999999999984	-929.5999999999985	0.3370000000000002	2.0	non-native
0.5717417	0.2852677	0.03	-4.922999999999998	106.37399999999997	-1157.0999999999985	0.29800000000000004	0.0	non-native
0.4058298	0.2321066	0.04	-5.618	75.86500000000001	-338.29999999999563	0.23099999999999987	2.0	non-native
0.4327253	0.2474287	0.03	-6.964	205.95499999999998	-1410.0	0.2469999999999999	1.0	non-native
0.4684776	0.2471928	0.06	-5.042000000000002	124.99399999999997	-910.3999999999942	0.19600000000000017	1.0	non-native
0.4406726	0.2377768	0.04	-7.327999999999999	138.38599999999997	326.0	0.2400000000000002	1.0	non-native
0.4467536	0.2599801	0.03	-7.952	140.30200000000002	-631.5	0.2650000000000001	1.0	non-native
0.3601026	0.2148449	0.05	-4.846	152.382	497.0	0.16699999999999982	1.0	non-native
0.4553105	0.2305243	0.03	-5.510999999999999	122.906	-101.69999999999709	0.2160000000000002	1.0	non-native
0.4561494	0.2489494	0.04	-6.9239999999999995	120.21199999999999	-795.3999999999942	0.2709999999999999	1.0	non-native
0.4256971	0.2382085	0.02	-8.735	188.031	-1178.7999999999956	0.2320000000000002	0.0	non-native
0.4196396	0.2220059	0.05	-7.991	146.59699999999998	614.0	0.2280000000000002	2.0	non-native
0.4115170	0.2278167	0.04	-4.167999999999999	98.286	591.4000000000015	0.22599999999999998	1.0	non-native
0.4475567	0.2500654	0.02	-4.751000000000001	115.12200000000001	-27.19999999999709	0.2250000000000001	1.0	non-native
0.4127475	0.2482104	0.03	-4.181000000000001	94.62399999999997	324.0	0.22299999999999986	1.0	non-native
0.3901467	0.2407412	0.02	-5.474	11.329000000000008	-715.2999999999956	0.20000000000000018	1.0	non-native
0.4838938	0.2684152	0.01	-9.284	140.17899999999997	-1847.5	0.266	-1.0	non-native
2.4153533	0.6104212	0.0	-10.888	219.534	-338.3999999999942	0.29400000000000004	-1.0	non-native
2.3407621	0.6149074	0.01	-10.964	223.401	-1383.0	0.266	-1.0	non-native
2.6508589	0.6690627	0.01	-12.024	202.21499999999997	-450.59999999999854	0.3860000000000001	2.0	non-native
2.6213396	0.6571444	0.01	-9.878	55.483000000000004	-728.5	0.34399999999999986	3.0	non-native
2.4867296	0.6453471	0.01	-10.518	138.272	-408.1999999999971	0.34799999999999986	2.0	non-native
2.3923807	0.6115701	0.01	-7.827999999999999	67.82299999999998	749.7000000000044	0.2719999999999998	2.0	non-native
2.3130708	0.6289028	0.0	-10.027	252.195	-490.5	0.2549999999999999	-1.0	non-native
2.3274047	0.5985762	0.0	-9.137	203.966	521.8000000000029	0.2400000000000002	-1.0	non-native
2.7585759	0.6619167	0.0	-10.298	141.69799999999998	1071.6000000000058	0.42700000000000005	1.0	non-native
2.8614852	0.6708639	0.0	-12.011	194.15699999999998	589.6000000000058	0.46099999999999985	0.0	non-native
2.6496837	0.6366617	0.0	-9.885	26.283000000000015	-145.89999999999418	0.3959999999999999	3.0	non-native
2.6441355	0.6270893	0.01	-7.491999999999999	-26.36899999999997	781.4000000000015	0.3849999999999998	4.0	non-native
2.6871743	0.6585591	0.0	-10.597	-18.633999999999958	-1060.2999999999956	0.43900000000000006	5.0	non-native
2.4911654	0.6433906	0.0	-7.0280000000000005	14.863	-498.79999999999563	0.32299999999999995	1.0	non-native
2.5804777	0.6696303	0.0	-10.518	182.877	-192.09999999999854	0.31099999999999994	1.0	non-native
2.5763404	0.6755894	0.0	-8.675	207.351	-967.2999999999956	0.30600000000000005	-1.0	non-native
2.6023359	0.6871306	0.01	-7.260999999999999	131.55599999999998	-72.19999999999709	0.2869999999999999	0.0	non-native
2.4413381	0.6698796	0.0	-6.929	99.95100000000002	-366.59999999999854	0.24400000000000022	0.0	non-native
2.7397468	0.7369617	0.0	-6.102	122.85699999999997	1077.5	0.2589999999999999	1.0	non-native
2.3488359	0.6460385	0.0	-6.542	111.23599999999999	-1024.8999999999942	0.2530000000000001	0.0	non-native
2.8752522	0.7530127	0.0	-11.13	45.125	-1003.1999999999971	0.47299999999999986	4.0	non-native
0.4252868	0.1386689	0.22	-1.3790000000000013	-170.65999999999985	-1239.5	0.13500000000000023	0.0	native
0.3738807	0.1715080	0.23	-2.687000000000001	-35.51999999999998	-1746.800000000003	-0.016999999999999904	-1.0	native
0.2795323	0.1494423	0.2	-3.1140000000000008	-88.3599999999999	-1810.2000000000044	0.10899999999999999	0.0	native
0.2609174	0.1481437	0.23	-2.543000000000003	-66.0	-1933.0	0.1080000000000001	0.0	native
0.3137011	0.1636331	0.26	-2.4780000000000015	67.09600000000012	-1704.5	0.027000000000000135	-3.0	native
0.3688102	0.1581618	0.19	-2.1850000000000023	73.37800000000004	-1979.0	0.10400000000000009	-4.0	native
0.3086997	0.1619754	0.19	-2.2890000000000015	101.69700000000012	-552.7000000000044	0.08800000000000008	-3.0	native
0.4470394	0.1420164	0.21	-1.0200000000000031	-188.81999999999994	-809.9000000000015	0.1200000000000001	3.0	native
0.4740612	0.1670153	0.21	-2.035	-77.93999999999983	-1790.1000000000058	0.028000000000000025	0.0	native
0.4151759	0.1547325	0.23	-1.2490000000000023	-103.2199999999998	-2145.300000000003	0.09399999999999986	0.0	native
0.4043812	0.1729894	0.19	-3.179000000000002	105.35700000000008	-779.8000000000029	0.052000000000000046	-3.0	native
0.4529094	0.1699288	0.23	-3.0150000000000006	76.16200000000003	-1208.5	0.0990000000000002	0.0	native
0.3000631	0.1524896	0.21	-2.307000000000002	91.08300000000008	-604.1000000000058	0.11500000000000021	-3.0	native
0.4678008	0.1600865	0.24	-1.5500000000000007	26.530000000000086	-751.2000000000044	-0.007000000000000117	-1.0	native
0.4566980	0.1579526	0.2	-2.173000000000002	110.3420000000001	-211.60000000000582	0.13100000000000023	-4.0	native
0.3620190	0.1758379	0.22	-2.746000000000002	202.76800000000014	-700.3000000000029	-0.02300000000000013	-5.0	native
0.4046797	0.1652129	0.2	-2.5920000000000023	84.02500000000009	-237.90000000000146	0.10899999999999999	-4.0	native
0.5457430	0.1613443	0.21	-2.5100000000000016	22.280000000000086	-985.2000000000044	0.11699999999999999	-4.0	native
0.5395355	0.1516531	0.19	-3.798000000000002	58.802000000000135	-1738.6000000000058	0.13200000000000012	-2.0	native
0.6209487	0.1504772	0.18	-3.6580000000000013	-28.2199999999998	-825.8000000000029	0.13600000000000012	-6.0	native
0.4110468	0.1583650	0.2	-3.5690000000000026	-70.9699999999998	-1435.2000000000044	0.04700000000000015	-2.0	native
0.3216694	0.1273913	0.28	-1.6280000000000001	-190.55999999999995	194.90000000000146	0.006000000000000227	-3.0	native
0.3300847	0.1320256	0.25	-2.7150000000000034	-137.3499999999999	119.90000000000146	0.08099999999999996	-3.0	native
0.2534312	0.1358711	0.31	-2.152000000000001	-24.839999999999918	-818.3999999999942	0.0	-4.0	native
0.2219763	0.1369444	0.31	-2.266000000000002	-90.18999999999983	-955.8999999999942	0.08800000000000008	-2.0	native
0.2701745	0.1407421	0.29	-1.4840000000000018	-13.639999999999873	-549.5	0.06300000000000017	-6.0	native
0.3934769	0.1350103	0.3	-2.9440000000000026	99.46300000000008	-1431.2999999999956	0.10000000000000009	-4.0	native
0.2810211	0.1390149	0.32	-3.5360000000000014	-3.0	-919.6999999999971	0.004999999999999893	-2.0	native
0.3403022	0.1158357	0.26	-0.9680000000000035	-77.26999999999998	-1275.5999999999985	-0.04800000000000004	-1.0	native
0.2858625	0.1164152	0.3	-2.011000000000003	-95.38999999999987	-757.5	0.03000000000000025	-2.0	native
0.4973687	0.1331549	0.3	-1.8620000000000019	-92.77999999999997	-908.7999999999956	0.10099999999999998	-2.0	native
0.2177304	0.1143581	0.32	-1.8670000000000009	-87.70999999999981	-1100.2999999999956	-0.016999999999999904	-1.0	native
0.2405037	0.1176920	0.27	-1.806000000000001	63.12300000000005	-502.5	0.05500000000000016	-4.0	native
0.3426318	0.1233237	0.29	-0.30900000000000105	-73.0	-662.6999999999971	-0.05900000000000016	-2.0	native
0.2587110	0.1122460	0.24	-2.0370000000000026	-19.579999999999927	-557.6999999999971	-0.015000000000000124	1.0	native
0.3056944	0.1131860	0.3	-0.37700000000000244	-155.94999999999982	-707.7999999999956	0.052000000000000046	-2.0	native
0.2597408	0.1257509	0.28	-0.9650000000000034	-187.67999999999984	-1316.699999999997	-0.040000000000000036	1.0	native
0.3534661	0.1170224	0.28	-1.0080000000000027	-214.8699999999999	-505.6999999999971	0.08599999999999985	0.0	native
0.4202124	0.1185245	0.29	-1.7900000000000027	-164.2199999999998	53.30000000000291	0.14300000000000024	0.0	native
0.2920941	0.1091745	0.27	-0.782	-175.7199999999998	300.5	-0.03100000000000014	1.0	native
0.2160651	0.1181206	0.32	-1.0750000000000028	-18.559999999999945	-414.0	0.03100000000000014	-3.0	native
0.2742030	0.1214810	0.3	-3.889000000000003	-98.93999999999983	-879.2999999999956	-0.02300000000000013	-2.0	native
1.0304207	0.3410467	0.07	-9.575	359.8059999999999	-4254.5999999999985	0.5590000000000002	-4.0	non-native
1.0785835	0.3680699	0.05	-10.289	420.634	-3196.800000000003	0.5710000000000002	-4.0	non-native
0.9500072	0.3074147	0.05	-10.354	378.52199999999993	-4106.200000000004	0.524	-5.0	non-native
0.9912686	0.3434330	0.09	-9.348999999999998	359.75	-3092.7000000000044	0.5270000000000001	-5.0	non-native
0.9835497	0.3587603	0.1	-11.682999999999998	410.31899999999996	-3484.2000000000044	0.5580000000000003	-5.0	non-native
1.1027249	0.4072332	0.09	-12.386	419.60799999999995	-2116.5999999999985	0.633	-6.0	non-native
1.1483611	0.4190547	0.05	-12.514	514.384	-2167.800000000003	0.5680000000000001	-6.0	non-native
0.9718907	0.3772125	0.1	-11.326999999999998	438.717	-1647.9000000000015	0.5100000000000002	-5.0	non-native
1.2320201	0.4580404	0.08	-10.980999999999998	378.37799999999993	-1892.0	0.5510000000000002	-5.0	non-native
1.1121554	0.4214606	0.05	-11.566999999999998	594.191	-1841.2000000000044	0.5020000000000002	-7.0	non-native
1.2507731	0.4228095	0.05	-12.674	548.584	-1914.300000000003	0.7100000000000004	-6.0	non-native
1.2382430	0.4251435	0.08	-13.656999999999998	433.15599999999995	-2377.0999999999985	0.6740000000000004	-5.0	non-native
1.4414632	0.4831882	0.05	-11.86	511.53299999999996	-1879.0999999999985	0.7150000000000003	-7.0	non-native
1.2867839	0.4347891	0.08	-11.786999999999999	376.03999999999996	-1743.9000000000015	0.6940000000000004	-4.0	non-native
1.2355797	0.4058713	0.08	-12.768999999999998	429.22399999999993	-2287.4000000000015	0.6950000000000003	-6.0	non-native
1.4661036	0.4555579	0.05	-12.687	660.299	-1244.9000000000015	0.7570000000000001	-7.0	non-native
1.2872089	0.4758110	0.05	-14.719999999999999	608.035	-1428.300000000003	0.7400000000000002	-7.0	non-native
1.3653486	0.4811839	0.04	-10.482999999999999	460.22099999999995	-1837.5999999999985	0.625	-6.0	non-native
1.3150501	0.4455526	0.04	-10.085999999999999	425.7629999999999	-1319.2000000000044	0.5580000000000003	-5.0	non-native
1.3253319	0.4821838	0.06	-11.088	494.587	-1963.800000000003	0.5880000000000001	-6.0	non-native
1.2697873	0.4750877	0.05	-10.177999999999999	490.40299999999996	-2304.5999999999985	0.5710000000000002	-7.0	non-native
0.3625571	0.1450931	0.14	-5.768999999999998	261.07399999999996	-3462.9000000000015	0.08000000000000007	-3.0	non-native
0.6744009	0.1690665	0.13	-6.206999999999999	289.427	-2894.800000000003	0.17000000000000037	-3.0	non-native
0.6797079	0.1521362	0.15	-4.055999999999997	195.404	-3804.4000000000015	0.18700000000000028	-3.0	non-native
0.7260648	0.1750991	0.15	-3.2189999999999976	34.97799999999995	-2543.5	0.17700000000000005	-2.0	non-native
0.7475094	0.1575456	0.18	-3.972999999999999	228.61199999999997	-1945.9000000000015	0.18000000000000016	-3.0	non-native
0.5585380	0.1602475	0.14	-4.849	206.77499999999998	-3181.0999999999985	0.16300000000000026	-4.0	non-native
0.4402919	0.1360253	0.19	-4.4979999999999976	398.87299999999993	-2335.7000000000044	0.09700000000000042	-5.0	non-native
0.5643501	0.1416901	0.15	-4.931999999999999	384.16499999999996	-2109.800000000003	0.14800000000000013	-5.0	non-native
0.4110755	0.1273475	0.15	-2.6759999999999984	198.793	-1991.300000000003	0.05300000000000038	-4.0	non-native
0.6087754	0.1542852	0.16	-4.244	252.97299999999996	-865.8000000000029	0.18400000000000016	-3.0	non-native
0.6848691	0.1491242	0.18	-5.774999999999999	484.39199999999994	-2932.0	0.1940000000000004	-5.0	non-native
0.6187189	0.1538465	0.17	-3.683	200.02999999999997	-1786.9000000000015	0.11900000000000022	-3.0	non-native
0.6609274	0.1510215	0.17	-3.465	316.48	-2495.9000000000015	0.19300000000000006	-6.0	non-native
0.6199775	0.1380045	0.13	-4.957999999999998	305.101	-2003.9000000000015	0.17300000000000004	-5.0	non-native
0.6201929	0.1433589	0.19	-4.881999999999998	389.395	-1678.7000000000044	0.137	-4.0	non-native
0.6012948	0.1417052	0.12	-5.43	387.69399999999996	-2761.0	0.20800000000000018	-6.0	non-native
0.6145512	0.1470727	0.15	-4.768000000000001	261.96399999999994	-2110.5	0.1980000000000004	-4.0	non-native
0.6176034	0.1534945	0.17	-5.111000000000001	330.33899999999994	-2084.7000000000044	0.24800000000000022	-4.0	non-native
0.7222291	0.1563959	0.19	-4.782	239.54399999999998	-1200.0	0.2070000000000003	-3.0	non-native
0.8874230	0.1734613	0.2	-4.8260000000000005	251.788	-2250.2000000000044	0.18900000000000006	-2.0	non-native
0.7173699	0.1430906	0.15	-3.823999999999998	241.35799999999995	-2162.9000000000015	0.2270000000000003	-3.0	non-native
0.8221707	0.1313936	0.25	1.745000000000001	-10.729999999999905	-439.3000000000029	0.10799999999999965	-3.0	native
0.7312888	0.1315592	0.18	0.5599999999999987	32.789999999999964	325.0	0.10999999999999988	-5.0	native
0.7774674	0.1442955	0.26	1.1640000000000015	-27.659999999999968	-1765.0	0.1349999999999998	-2.0	native
1.1024294	0.1480747	0.19	2.0169999999999995	89.05700000000002	-1076.6000000000058	0.2749999999999999	-7.0	native
1.0151922	0.1380532	0.26	0.7809999999999988	101.14700000000005	-241.70000000000437	0.18100000000000005	-8.0	native
0.8612583	0.1354750	0.19	-1.0199999999999996	215.32600000000002	-861.3000000000029	0.18399999999999972	-8.0	native
0.7786235	0.1270629	0.21	1.123000000000001	145.96400000000006	-1912.1000000000058	0.16100000000000003	-4.0	native
0.8742918	0.1318214	0.24	0.7970000000000006	121.89099999999996	-544.6000000000058	0.21299999999999963	-5.0	native
0.8556126	0.1267696	0.25	0.08699999999999974	115.077	-1283.9000000000015	0.16999999999999993	-7.0	native
0.9826109	0.1406351	0.19	-0.5279999999999987	149.265	-1260.5	0.2469999999999999	-6.0	native
0.7964585	0.1148473	0.26	2.7070000000000007	152.14800000000002	-1723.0	0.1549999999999998	-5.0	native
0.8550051	0.1299086	0.28	1.6720000000000006	205.43899999999996	-133.70000000000437	0.18900000000000006	-9.0	native
0.6816943	0.1209370	0.28	0.6550000000000011	119.69899999999996	-693.7000000000044	0.10999999999999988	-6.0	native
0.6872595	0.1229885	0.23	1.4080000000000013	31.57000000000005	-1464.800000000003	0.09899999999999975	-5.0	native
0.6646211	0.1330351	0.22	-0.17099999999999937	162.462	-876.4000000000015	0.12199999999999989	-5.0	native
0.8172760	0.1380187	0.22	-0.5960000000000001	161.17200000000003	-739.5	0.07899999999999974	-7.0	native
0.6081437	0.1323163	0.21	1.1140000000000008	132.34799999999996	-1930.5	0.022999999999999687	-4.0	native
0.5798482	0.1272401	0.23	-0.1509999999999998	131.03999999999996	-742.4000000000015	0.052999999999999936	-6.0	native
0.7178785	0.1249550	0.27	2.1310000000000002	-8.159999999999968	-1216.800000000003	0.09199999999999964	-5.0	native
0.5876798	0.1259840	0.24	2.7349999999999994	-228.83000000000004	-289.5	0.06800000000000006	-2.0	native
0.8198685	0.1193272	0.25	0.4609999999999985	74.202	-716.6000000000058	0.12199999999999989	-2.0	native
0.4148413	0.1169039	0.34	-0.14700000000000202	-2.590000000000032	-666.1000000000058	0.053999999999999826	-4.0	native
0.3529625	0.1248349	0.25	-1.1020000000000003	142.88300000000004	-1801.7000000000044	0.02499999999999991	-6.0	native
0.4357515	0.1329790	0.27	0.03399999999999892	259.85400000000004	183.79999999999563	0.020999999999999908	-8.0	native
0.5645849	0.1411957	0.28	1.9600000000000009	126.54100000000005	-2327.600000000006	0.09499999999999975	-5.0	native
0.7476420	0.1449088	0.24	1.2360000000000007	44.39999999999998	-1403.800000000003	0.08699999999999974	-3.0	native
0.5913396	0.1499236	0.29	1.5219999999999985	83.43100000000004	-929.2000000000044	0.06400000000000006	-6.0	native
0.6113222	0.1379390	0.37	2.007999999999999	17.32000000000005	-1252.300000000003	0.06400000000000006	-2.0	native
0.9276856	0.1701259	0.26	2.4939999999999998	235.22699999999998	-1777.300000000003	0.021999999999999797	-6.0	native
0.8466873	0.1484539	0.28	1.602999999999998	79.45100000000002	-948.0	0.04699999999999971	-1.0	native
0.6676608	0.1510808	0.28	0.1509999999999998	32.46799999999996	-1893.2000000000044	0.040000000000000036	-4.0	native
0.7881711	0.1545478	0.26	-0.0259999999999998	240.64999999999998	-765.1000000000058	0.08199999999999985	-7.0	native
0.8403928	0.1586210	0.27	1.3230000000000004	170.36400000000003	-134.20000000000437	0.028999999999999915	-7.0	native
0.8696920	0.1641437	0.28	1.2579999999999991	171.83799999999997	-1209.2000000000044	0.06800000000000006	-6.0	native
0.8093220	0.1637169	0.29	-0.5710000000000015	205.74400000000003	-868.8000000000029	0.10799999999999965	-7.0	native
0.8359332	0.1636178	0.28	1.3889999999999993	163.22900000000004	-919.9000000000015	0.06099999999999994	-6.0	native
0.8835158	0.1555703	0.24	0.21300000000000097	165.75699999999995	-1556.800000000003	0.07099999999999973	-6.0	native
0.6219804	0.1570764	0.29	1.8210000000000015	116.03399999999999	-805.6000000000058	0.01499999999999968	-5.0	native
0.6874216	0.1595472	0.21	0.815999999999999	206.56000000000006	-951.5	0.08499999999999996	-7.0	native
0.7695789	0.1544259	0.29	0.06299999999999883	144.986	-1334.1000000000058	0.08699999999999974	-5.0	native
0.6499443	0.1510492	0.3	0.625	27.619000000000028	-763.1000000000058	0.07499999999999973	-7.0	native
0.6475041	0.1494029	0.24	1.0279999999999987	10.789999999999964	-1052.300000000003	0.040999999999999925	-4.0	native
0.5829509	0.2061278	0.16	-2.1430000000000007	275.08799999999997	-2216.199999999997	0.21899999999999986	-10.0	non-native
0.4539101	0.1767365	0.14	-2.2510000000000012	279.09399999999994	-2363.899999999994	0.1080000000000001	-9.0	non-native
0.4584217	0.1809678	0.16	-4.209	307.429	-4013.199999999997	0.125	-11.0	non-native
0.3375039	0.1762928	0.19	-2.382999999999999	217.38400000000001	-3153.2999999999956	0.06700000000000017	-6.0	non-native
0.3900064	0.1862174	0.15	-3.746000000000002	239.05200000000002	-3978.199999999997	0.16999999999999993	-8.0	non-native
0.3629921	0.1934306	0.13	-2.099	234.12	-2326.2999999999956	0.06000000000000005	-9.0	non-native
0.3056377	0.1836762	0.14	-2.780000000000001	239.51199999999994	-1783.7999999999956	0.10099999999999998	-6.0	non-native
0.3704575	0.1823255	0.17	-2.833000000000002	280.149	-1641.0999999999985	0.1629999999999998	-6.0	non-native
0.3584310	0.1867980	0.16	-4.356000000000002	454.17099999999994	-2777.0999999999985	0.08999999999999986	-9.0	non-native
0.4207494	0.1781555	0.15	-1.2070000000000007	307.745	-2371.699999999997	0.11499999999999977	-8.0	non-native
0.4011253	0.1910083	0.11	-2.4830000000000005	337.399	-2946.199999999997	0.17700000000000005	-11.0	non-native
0.4488550	0.1927268	0.14	-3.3420000000000023	364.235	-1776.0	0.18999999999999995	-9.0	non-native
0.3234960	0.1902186	0.18	-0.8170000000000002	147.80999999999995	-2283.0999999999985	0.03600000000000003	-4.0	non-native
0.5289893	0.1902420	0.19	-1.5600000000000023	245.17899999999997	-2371.899999999994	0.21599999999999975	-7.0	non-native
0.3886156	0.1878577	0.13	-0.713000000000001	230.20299999999997	-1406.2999999999956	0.08099999999999996	-6.0	non-native
0.4336815	0.1848500	0.13	-3.0090000000000003	327.769	-2416.5	0.23899999999999988	-7.0	non-native
0.4979436	0.1831874	0.16	-1.5440000000000005	254.058	-1678.7999999999956	0.13600000000000012	-6.0	non-native
0.4409738	0.1866992	0.17	-0.4140000000000015	144.1199999999999	-2720.2999999999956	0.18599999999999994	-5.0	non-native
0.4942653	0.1855615	0.19	-0.370000000000001	114.36999999999989	-2469.0999999999985	0.10199999999999987	-1.0	non-native
0.5028151	0.1883825	0.16	-1.245000000000001	168.96000000000004	-2174.899999999994	0.19300000000000006	-4.0	non-native
0.3850278	0.1731019	0.17	-0.9430000000000014	243.57399999999996	-1767.8999999999942	0.05799999999999983	-6.0	non-native
1.3450716	0.3442645	0.04	-9.469000000000001	559.6	-2924.699999999997	0.617	-12.0	non-native
1.6868285	0.3793598	0.05	-9.067	429.90599999999995	-2795.399999999994	0.762	-8.0	non-native
1.6539172	0.3928781	0.05	-11.474	449.46000000000004	-2844.5999999999985	0.823	-11.0	non-native
1.0703983	0.2882991	0.06	-5.783000000000001	194.90999999999997	-2608.7999999999956	0.492	-6.0	non-native
1.0865545	0.2822185	0.08	-6.0070000000000014	246.32600000000002	-3006.5999999999985	0.4790000000000001	-8.0	non-native
1.0436406	0.2562746	0.08	-6.922000000000001	274.73900000000003	-2228.5999999999985	0.4169999999999998	-10.0	non-native
0.9808416	0.2456378	0.09	-5.010000000000002	163.02999999999997	-3242.899999999994	0.46099999999999985	-7.0	non-native
1.2406960	0.2919342	0.08	-8.152000000000001	391.966	-3210.899999999994	0.6099999999999999	-11.0	non-native
0.9966349	0.2832691	0.07	-6.308	333.323	-3465.699999999997	0.3889999999999998	-10.0	non-native
1.0817910	0.2691411	0.06	-6.519000000000002	487.481	-3270.7999999999956	0.4790000000000001	-13.0	non-native
0.9256864	0.2781816	0.06	-9.096	423.88800000000003	-4485.699999999997	0.4670000000000001	-11.0	non-native
0.6596855	0.2686964	0.1	-6.904	318.244	-4431.5	0.45299999999999985	-7.0	non-native
0.6083849	0.2642162	0.09	-7.950000000000001	307.43499999999995	-3340.5999999999985	0.41000000000000014	-7.0	non-native
0.6207151	0.2977720	0.09	-7.182000000000002	419.81600000000003	-3185.699999999997	0.47699999999999987	-10.0	non-native
0.7292213	0.3258685	0.1	-8.318000000000001	393.971	-2793.7999999999956	0.43299999999999983	-11.0	non-native
0.6906432	0.3348036	0.1	-8.337	485.015	-3590.5999999999985	0.46799999999999997	-11.0	non-native
0.7848617	0.3337669	0.12	-7.867000000000001	517.212	-2392.0999999999985	0.3809999999999998	-9.0	non-native
0.7458814	0.3389617	0.11	-10.771	490.63599999999997	-3485.7999999999956	0.3929999999999998	-11.0	non-native
0.9043328	0.3636550	0.12	-7.992000000000001	445.433	-2714.7999999999956	0.44899999999999984	-9.0	non-native
0.7681802	0.3456016	0.13	-8.511000000000001	479.12199999999996	-2816.199999999997	0.3639999999999999	-10.0	non-native
0.8573921	0.3397365	0.15	-9.557	632.918	-3492.399999999994	0.56	-13.0	non-native
1.3869543	0.3486396	0.07	-4.841999999999999	123.29999999999995	-1220.2000000000044	0.31499999999999995	3.0	native
1.1980200	0.3430007	0.1	-5.771000000000001	99.86999999999989	-1576.2000000000044	0.34999999999999964	4.0	native
1.5166411	0.3433760	0.1	-6.489000000000001	184.11699999999985	-2025.300000000003	0.2979999999999996	5.0	native
1.0461568	0.3350907	0.08	-4.8919999999999995	212.33699999999988	-1304.6000000000058	0.32299999999999995	2.0	native
1.4536386	0.3552844	0.1	-7.689999999999998	280.9269999999999	-2180.300000000003	0.38299999999999956	0.0	native
1.3249892	0.3717590	0.09	-7.7769999999999975	272.48299999999995	-1585.5	0.4259999999999997	0.0	native
1.2610632	0.3489144	0.11	-6.713999999999999	291.24599999999987	-2287.100000000006	0.4019999999999997	2.0	native
1.5354704	0.3475161	0.08	-7.234999999999999	296.8349999999999	-1048.2000000000044	0.5199999999999996	2.0	native
1.2341297	0.3322138	0.08	-9.216999999999999	403.84799999999996	-1221.1000000000058	0.4129999999999998	-2.0	native
1.1336303	0.3389251	0.09	-6.887999999999998	378.10699999999986	-1077.5	0.3859999999999997	-1.0	native
1.3374796	0.3379364	0.08	-9.186999999999998	427.3749999999999	-1259.300000000003	0.46499999999999986	-3.0	native
1.4328471	0.3605862	0.08	-8.625999999999998	413.59799999999996	-2814.800000000003	0.488	-3.0	native
1.3862444	0.3455172	0.12	-7.5	337.3459999999999	-2349.100000000006	0.48199999999999976	-1.0	native
1.4385514	0.3567880	0.09	-7.504999999999999	323.80899999999986	-1954.0	0.5359999999999996	0.0	native
1.4774382	0.3528000	0.07	-10.359	497.07799999999986	-1679.4000000000015	0.5109999999999997	-1.0	native
1.2847676	0.3033970	0.08	-11.658	607.2949999999998	-1933.6000000000058	0.5099999999999998	-2.0	native
1.3145461	0.2741333	0.12	-8.585999999999999	374.9999999999999	-2073.5	0.3939999999999997	1.0	native
0.9164991	0.3023544	0.07	-8.936	598.0449999999998	-2215.300000000003	0.3059999999999996	-4.0	native
1.1033353	0.3179563	0.08	-6.898	467.00099999999986	-1243.1000000000058	0.2849999999999997	0.0	native
1.0723225	0.3512441	0.08	-9.642	579.1479999999999	-2390.4000000000015	0.35699999999999976	-3.0	native
0.8158162	0.3366822	0.06	-7.024000000000001	418.15999999999985	-2050.600000000006	0.36199999999999966	-1.0	native
2.0790110	0.6918460	0.01	-10.462	639.0069999999998	-4221.4000000000015	-0.17700000000000005	-2.0	native
2.0373344	0.6457931	0.02	-10.69	599.0109999999999	-3988.0	-0.26300000000000034	-3.0	native
2.3864815	0.7295488	0.01	-9.658	417.6629999999999	-4265.700000000004	-0.02100000000000035	-1.0	native
2.0298247	0.6933112	0.04	-11.425999999999998	412.5819999999999	-3977.800000000003	-0.037000000000000366	-2.0	native
1.7618561	0.6836447	0.03	-13.719	482.44899999999996	-4232.4000000000015	-0.04700000000000015	-2.0	native
1.5375992	0.5873855	0.03	-10.226999999999999	541.6859999999999	-2898.4000000000015	-0.028000000000000025	-3.0	native
1.5787858	0.6434101	0.03	-13.158	501.50099999999986	-3440.600000000006	-0.06400000000000006	-1.0	native
1.7770177	0.6705658	0.03	-13.286	497.1919999999999	-3516.2000000000044	-0.15400000000000036	-3.0	native
2.1484640	0.8268020	0.03	-12.074	594.7219999999999	-3694.300000000003	-0.23000000000000043	-3.0	native
2.0563631	0.8009132	0.01	-14.478	823.1499999999999	-3197.7000000000044	-0.15100000000000025	-7.0	native
2.4357514	0.8889446	0.02	-15.734	685.761	-4208.9000000000015	-0.0040000000000000036	-5.0	native
2.5480547	0.8981925	0.02	-15.911	739.9799999999999	-4589.9000000000015	-0.13200000000000012	-6.0	native
2.6319170	0.8985548	0.02	-15.896999999999998	659.5719999999999	-4476.700000000004	-0.04400000000000004	-4.0	native
2.7915201	0.9666748	0.02	-12.161	454.77999999999986	-5150.700000000004	-0.27300000000000013	0.0	native
2.8552461	1.0068886	0.02	-9.62	518.4699999999999	-4703.100000000006	-0.28300000000000036	-4.0	native
2.6029282	0.9508963	0.01	-16.180999999999997	693.6799999999998	-5056.100000000006	-0.19600000000000017	-3.0	native
2.5435379	0.9837000	0.01	-14.282	587.3429999999998	-5528.9000000000015	-0.16800000000000015	-3.0	native
2.6616783	0.9826128	0.03	-12.203999999999999	366.1159999999999	-3612.800000000003	-0.26700000000000035	-2.0	native
2.6572773	1.0028645	0.02	-15.879	526.6159999999999	-4055.300000000003	-0.03200000000000003	-1.0	native
2.8105760	1.1011236	0.03	-16.026	367.04599999999994	-4446.0	0.07299999999999995	0.0	native
2.7272415	1.0976126	0.03	-13.184999999999999	280.7969999999999	-3204.2000000000044	-0.2290000000000001	0.0	native
0.7309717	0.2583904	0.1	-4.440999999999999	356.05100000000004	-2413.699999999997	0.04699999999999971	-7.0	non-native
1.1165265	0.3394071	0.06	-6.513999999999999	167.29399999999998	-3222.0999999999985	-0.02400000000000002	-2.0	non-native
1.1015902	0.3070984	0.06	-4.381	16.68399999999997	-1429.9000000000015	0.016999999999999904	-2.0	non-native
1.1248946	0.3203959	0.08	-3.09	141.77200000000005	-1831.5	-0.009000000000000341	-2.0	non-native
0.9293507	0.3304127	0.07	-7.35	335.496	-2478.9000000000015	-0.010000000000000231	-6.0	non-native
1.1346571	0.3292452	0.05	-6.491	204.14599999999996	-1795.2999999999956	-0.019000000000000128	-3.0	non-native
1.3120507	0.3404689	0.05	-6.994	245.51800000000003	-1913.199999999997	0.10199999999999987	-4.0	non-native
1.2723832	0.3234069	0.07	-6.216000000000001	185.02999999999997	-1894.699999999997	0.16699999999999982	-4.0	non-native
1.1885052	0.3361918	0.07	-5.259	37.924999999999955	-1732.4000000000015	0.05799999999999983	-2.0	non-native
0.9074272	0.2995580	0.09	-3.318999999999999	97.78200000000004	-1258.5999999999985	-0.04400000000000004	-2.0	non-native
1.1738880	0.3241801	0.06	-6.177	232.43100000000004	-1340.5999999999985	0.1689999999999996	-4.0	non-native
1.4206898	0.3894986	0.04	-8.952	440.43100000000004	-3070.2999999999956	0.32099999999999973	-6.0	non-native
1.5566521	0.3926298	0.05	-8.743	279.197	-1806.5	0.35799999999999965	-4.0	non-native
1.6383010	0.3869642	0.05	-7.889999999999999	212.587	-1413.4000000000015	0.2999999999999998	-3.0	non-native
1.7105581	0.3795789	0.07	-9.189	275.452	-2087.699999999997	0.36499999999999977	-5.0	non-native
1.7604591	0.4022488	0.06	-6.927	177.69899999999996	-2316.0	0.2789999999999999	-2.0	non-native
1.7522449	0.4004492	0.06	-8.607	265.53099999999995	-2112.4000000000015	0.21599999999999975	-4.0	non-native
1.3267353	0.3408841	0.08	-6.190000000000001	225.09900000000005	-1980.4000000000015	0.22999999999999998	-3.0	non-native
1.5118805	0.3338955	0.06	-8.206	326.014	-1968.5999999999985	0.2559999999999998	-4.0	non-native
1.3637048	0.3620822	0.06	-8.703999999999999	237.51599999999996	-2102.0999999999985	0.2609999999999997	-3.0	non-native
1.4714010	0.3725466	0.05	-7.270999999999999	250.87	-2239.7999999999956	0.2859999999999996	-4.0	non-native
1.5414753	0.3401578	0.12	-11.020999999999999	172.37300000000005	-1434.7999999999956	0.7779999999999996	-5.0	non-native
1.2475716	0.2841033	0.13	-8.677	118.78200000000004	-2222.5999999999985	0.609	-2.0	non-native
1.1243589	0.2708871	0.18	-9.474	168.856	-1168.5	0.577	-1.0	non-native
1.4737060	0.3045601	0.16	-9.937999999999999	156.0	-1323.2999999999956	0.6479999999999997	-4.0	non-native
1.4553128	0.3207544	0.14	-8.94	85.13199999999995	-2242.2999999999956	0.6679999999999997	-3.0	non-native
1.3443475	0.2917487	0.14	-7.895	67.70600000000002	-1013.2999999999956	0.5709999999999997	-2.0	non-native
1.6041265	0.3497716	0.13	-8.866	81.34699999999998	-1452.199999999997	0.5909999999999997	-4.0	non-native
1.5093920	0.3253492	0.12	-8.237	144.89099999999996	-2283.4000000000015	0.5879999999999996	-3.0	non-native
1.3493674	0.3135844	0.1	-11.151	220.327	-2508.0	0.6419999999999999	-5.0	non-native
1.4643625	0.3386383	0.14	-9.542	139.76599999999996	-2187.199999999997	0.7229999999999999	-1.0	non-native
1.2031269	0.3007748	0.17	-8.702	258.201	-1337.699999999997	0.6199999999999997	-6.0	non-native
1.7848434	0.3830070	0.11	-9.913	321.98199999999997	-3312.199999999997	0.8889999999999998	-3.0	non-native
1.7098523	0.3634929	0.14	-10.524	173.44500000000005	-2995.0	0.8019999999999996	-6.0	non-native
1.8775820	0.4030522	0.12	-10.679	241.55899999999997	-2007.699999999997	0.8879999999999999	-4.0	non-native
1.2996832	0.3019961	0.12	-10.479	263.621	-2691.0	0.6109999999999998	-6.0	non-native
1.4537661	0.3181331	0.12	-11.043999999999999	319.821	-2174.5999999999985	0.6889999999999996	-7.0	non-native
1.5766443	0.3331682	0.15	-8.795	-7.399999999999977	-2724.2999999999956	0.6839999999999997	-1.0	non-native
1.5413468	0.3271083	0.12	-11.177999999999999	242.85000000000002	-1753.5999999999985	0.7449999999999997	-4.0	non-native
1.8283583	0.3703350	0.12	-11.686	269.81899999999996	-1289.2999999999956	0.8039999999999998	-6.0	non-native
1.3423367	0.3014643	0.11	-9.743	352.626	-2958.0999999999985	0.6139999999999999	-5.0	non-native
1.5746140	0.3135497	0.1	-11.256	435.942	-2276.0999999999985	0.6479999999999997	-5.0	non-native
0.8845842	0.3124916	0.11	-1.0299999999999976	102.70000000000005	-3055.2000000000044	0.1609999999999996	3.0	native
0.8893514	0.2995763	0.13	-0.7650000000000006	28.690000000000055	-3061.5	0.18799999999999972	3.0	native
1.0692972	0.3238234	0.12	-0.8249999999999993	-21.0	-2389.7000000000044	0.258	5.0	native
1.0121839	0.3149810	0.13	-1.3399999999999999	152.20000000000005	-2506.2000000000044	0.19799999999999995	0.0	native
0.7945713	0.3249330	0.13	-1.7590000000000003	91.30999999999995	-4109.5	0.1349999999999998	5.0	native
0.9470764	0.3037054	0.11	-1.5129999999999981	251.79999999999995	-1909.4000000000015	0.1509999999999998	1.0	native
1.0537471	0.3121886	0.12	-1.7719999999999985	263.21000000000004	-1350.6000000000058	0.22699999999999987	2.0	native
1.0537491	0.2988472	0.11	-1.259999999999998	47.700000000000045	-3149.9000000000015	0.20399999999999974	2.0	native
0.9229047	0.3006132	0.11	0.9579999999999984	90.48000000000002	-3449.4000000000015	0.16599999999999993	3.0	native
1.0960469	0.2969040	0.11	-1.2769999999999975	276.95000000000005	-2533.800000000003	0.2509999999999999	-3.0	native
1.0390358	0.3059881	0.12	-1.4869999999999983	272.83000000000015	-2009.4000000000015	0.2889999999999997	0.0	native
1.1404661	0.3087099	0.11	-0.9719999999999978	367.68000000000006	-2384.4000000000015	0.23399999999999999	-3.0	native
0.8021634	0.3064294	0.11	0.875	186.60000000000014	-1880.0	0.121	2.0	native
1.0208473	0.3143181	0.13	-0.5279999999999987	47.47000000000003	-1505.300000000003	0.1479999999999997	5.0	native
1.1362116	0.3185593	0.12	-0.9929999999999986	49.48000000000002	-1925.4000000000015	0.2469999999999999	3.0	native
0.8019733	0.3041569	0.12	-1.029	179.47000000000003	-3026.100000000006	0.1559999999999997	1.0	native
0.9269649	0.3089996	0.11	-0.9710000000000001	46.700000000000045	-1579.800000000003	0.11899999999999977	0.0	native
0.9245180	0.3057247	0.11	-0.7850000000000001	77.91000000000008	-2005.300000000003	0.129	-1.0	native
0.8524671	0.2887151	0.14	1.283999999999999	52.340000000000146	-1412.1000000000058	0.15399999999999991	-1.0	native
1.1269497	0.2982058	0.12	-0.9130000000000003	87.81999999999994	-1489.800000000003	0.21699999999999964	-1.0	native
1.1333308	0.3080719	0.14	-0.7210000000000001	189.11000000000013	-2519.5	0.21199999999999974	1.0	native
0.7665986	0.3533475	0.17	-2.2319999999999993	100.61000000000013	-2643.9000000000015	0.12699999999999978	-1.0	native
0.6090719	0.3382059	0.18	-3.0809999999999995	211.06999999999994	-2110.2000000000044	0.08299999999999974	-1.0	native
0.6802796	0.3555721	0.17	-1.4909999999999997	100.53999999999996	-3537.800000000003	0.12199999999999989	0.0	native
0.6821667	0.3619869	0.18	-0.9229999999999983	43.840000000000146	-2628.800000000003	0.09799999999999986	2.0	native
0.7032992	0.3778919	0.19	-2.0180000000000007	131.21000000000004	-2099.800000000003	0.1849999999999996	0.0	native
0.7690417	0.3324101	0.16	-1.131999999999998	174.34000000000015	-3053.4000000000015	0.12399999999999967	2.0	native
0.6251458	0.3660617	0.19	-1.4989999999999988	237.42000000000007	-2922.7000000000044	0.10499999999999998	-1.0	native
0.7203944	0.3657134	0.18	-1.9319999999999986	121.03999999999996	-2466.4000000000015	0.133	-1.0	native
0.6658322	0.3847109	0.16	-2.186	106.37000000000012	-1975.300000000003	0.12299999999999978	-1.0	native
0.7227519	0.3903643	0.16	-2.872	176.67000000000007	-2881.800000000003	0.16199999999999992	1.0	native
0.8228086	0.3692430	0.17	-2.724999999999998	184.06999999999994	-2597.2000000000044	0.17499999999999982	0.0	native
0.6308697	0.3782241	0.14	-2.852999999999998	294.8900000000001	-3419.300000000003	0.03599999999999959	2.0	native
0.6129299	0.3623551	0.17	-2.2609999999999992	253.09000000000015	-3691.0	0.14100000000000001	-2.0	native
0.7787657	0.3788221	0.15	-2.1439999999999984	195.52999999999997	-3406.800000000003	0.1379999999999999	-1.0	native
0.7864856	0.3894682	0.17	-1.468	181.75	-2254.7000000000044	0.0349999999999997	1.0	native
0.6022904	0.3852019	0.15	-1.3759999999999977	440.45000000000005	-3761.800000000003	0.11799999999999988	-2.0	native
0.8498255	0.3784516	0.14	-3.253999999999998	467.3700000000001	-2799.100000000006	0.1519999999999997	-3.0	native
0.8985965	0.4062318	0.15	-3.1140000000000008	387.99	-3801.2000000000044	0.13199999999999967	-1.0	native
0.6565844	0.3873380	0.16	-3.3019999999999996	344.1300000000001	-3407.800000000003	0.09999999999999964	1.0	native
0.6244836	0.3649200	0.14	-3.788999999999998	475.3600000000001	-3657.4000000000015	0.11299999999999999	-3.0	native
0.6705454	0.3768170	0.17	-2.469999999999999	331.52	-3123.2000000000044	0.029999999999999805	-1.0	native
0.6305760	0.2321471	0.1	-5.111999999999998	341.05600000000004	-2766.2999999999956	0.4179999999999997	-3.0	non-native
0.7389234	0.2477790	0.08	-6.4460000000000015	467.1550000000001	-2756.5	0.5149999999999997	-6.0	non-native
0.6876504	0.2163984	0.11	-6.579000000000001	399.273	-2763.2999999999956	0.4009999999999998	-5.0	non-native
0.6712516	0.2164003	0.11	-6.247	283.087	-2810.199999999997	0.34399999999999986	-4.0	non-native
0.7391626	0.2344507	0.07	-6.309000000000001	502.125	-2929.0999999999985	0.49899999999999967	-6.0	non-native
0.7768548	0.2347345	0.09	-4.989999999999998	486.3670000000001	-2453.2999999999956	0.5399999999999996	-7.0	non-native
0.6891682	0.2303486	0.08	-5.8210000000000015	427.19000000000005	-2907.9000000000015	0.4349999999999996	-5.0	non-native
0.9804156	0.2895334	0.09	-4.280999999999999	284.327	-3353.0999999999985	0.6179999999999999	-5.0	non-native
0.7921837	0.2803845	0.12	-5.172999999999998	130.48400000000004	-2544.2999999999956	0.45199999999999996	-3.0	non-native
1.0201626	0.2894026	0.11	-2.9669999999999987	10.110000000000127	-3226.699999999997	0.5699999999999998	1.0	non-native
0.6476765	0.2505794	0.1	-3.7890000000000015	91.38	-3007.7999999999956	0.359	-1.0	non-native
0.5556121	0.2576054	0.08	-6.2059999999999995	166.6930000000001	-2426.199999999997	0.32099999999999973	-1.0	non-native
0.6166033	0.2390454	0.11	-6.385999999999999	129.962	-1961.5999999999985	0.2839999999999998	0.0	non-native
0.6578781	0.2569857	0.13	-4.483999999999998	128.8230000000001	-1393.699999999997	0.33499999999999996	0.0	non-native
0.8584640	0.2737639	0.1	-3.905000000000001	128.46000000000004	-2094.9000000000015	0.2919999999999998	0.0	non-native
0.8509026	0.2727363	0.15	-3.8520000000000003	8.620000000000118	-2560.199999999997	0.18799999999999972	0.0	non-native
0.7277817	0.2536504	0.12	-3.213000000000001	-22.659999999999854	-2606.4000000000015	0.12299999999999978	0.0	non-native
0.7681670	0.2564271	0.12	-3.3979999999999997	13.970000000000027	-2147.0	0.19499999999999984	1.0	non-native
0.9665611	0.2721522	0.11	-3.7399999999999984	-24.269999999999982	-2293.2999999999956	0.2809999999999997	3.0	non-native
1.2271785	0.3013845	0.1	-4.866	123.47300000000007	-2507.0	0.18699999999999983	0.0	non-native
0.9816779	0.2679406	0.08	-7.49	290.48	-1734.0	0.1559999999999997	-3.0	non-native
1.1760129	0.3207937	0.05	-8.179	270.8670000000001	-2436.5999999999985	0.44799999999999995	-4.0	non-native
1.0550456	0.3045323	0.06	-6.8309999999999995	152.3520000000001	-1870.0	0.48699999999999966	0.0	non-native
1.1314700	0.3085927	0.07	-4.998999999999999	82.96000000000004	-1860.5999999999985	0.3299999999999996	1.0	non-native
0.9234623	0.2986498	0.08	-5.417999999999999	157.14700000000005	-1706.2999999999956	0.3799999999999999	-2.0	non-native
1.1462779	0.3155189	0.07	-7.542999999999999	194.70000000000005	-2355.4000000000015	0.4169999999999998	-2.0	non-native
1.2249327	0.3520719	0.07	-7.211	232.13600000000008	-1702.5999999999985	0.5129999999999999	-1.0	non-native
1.2330049	0.3614982	0.05	-9.146	405.149	-2241.2999999999956	0.508	-4.0	non-native
1.3862023	0.3581847	0.08	-9.465	373.509	-2436.0	0.613	-2.0	non-native
1.1086980	0.3207918	0.07	-7.656000000000001	257.98800000000006	-2418.0999999999985	0.44899999999999984	-2.0	non-native
0.9507758	0.2965181	0.07	-6.925999999999998	242.01700000000005	-3610.5999999999985	0.4149999999999996	-2.0	non-native
1.0272119	0.3190709	0.06	-8.185	185.4770000000001	-2498.5999999999985	0.46699999999999964	-3.0	non-native
1.6360345	0.4111933	0.09	-7.659000000000001	103.75800000000004	-2425.199999999997	0.5789999999999997	0.0	non-native
1.4859589	0.3693247	0.08	-7.3759999999999994	117.56100000000004	-2556.5	0.5529999999999999	1.0	non-native
1.7780492	0.4225880	0.08	-6.6789999999999985	39.01999999999998	-2258.9000000000015	0.5419999999999998	-1.0	non-native
1.4134996	0.3605345	0.09	-6.757999999999999	121.69800000000009	-2023.4000000000015	0.5199999999999996	-1.0	non-native
1.1933550	0.3556699	0.08	-7.218999999999999	245.36700000000008	-2138.9000000000015	0.5449999999999999	-2.0	non-native
1.1635407	0.3447931	0.08	-7.66	262.22400000000005	-2662.0	0.5169999999999999	-3.0	non-native
0.8863591	0.3174143	0.1	-7.0969999999999995	176.183	-2464.0	0.43199999999999994	-2.0	non-native
1.0272630	0.3383054	0.07	-8.424	298.30500000000006	-1701.5	0.4889999999999999	-4.0	non-native
1.0612290	0.3512944	0.1	-10.393	302.211	-1999.0	0.6609999999999996	0.0	non-native
1.1998030	0.3158072	0.07	-6.847999999999999	269.231	-1476.9000000000015	0.34399999999999986	0.0	non-native
3.6205666	1.3216918	0.0	-9.164	272.489	-1362.0999999999985	0.4590000000000001	-2.0	native
3.6992924	1.3121217	0.0	-7.518	2.565999999999974	-282.59999999999854	0.395	1.0	native
3.6079202	1.2950716	0.0	-6.443999999999999	33.02699999999999	-797.5	0.28200000000000003	0.0	native
3.2915957	1.3506916	0.0	-7.06	-17.613	-609.5999999999985	0.44799999999999995	2.0	native
3.3149161	1.3900303	0.0	-7.726999999999999	30.03299999999996	-219.90000000000146	0.496	2.0	native
3.3137619	1.4298218	0.0	-8.893999999999998	156.63799999999998	-1314.0999999999985	0.5780000000000003	0.0	native
3.4420729	1.4203953	0.0	-8.228	147.18999999999997	-864.7999999999993	0.5220000000000002	0.0	native
3.2592947	1.3950068	0.0	-8.838999999999999	179.93099999999998	-212.79999999999927	0.5230000000000001	0.0	native
3.3657084	1.4996778	0.0	-8.884	192.456	-524.2000000000007	0.5680000000000001	-2.0	native
2.8270283	1.2266709	0.0	-9.812999999999999	193.49099999999999	-110.70000000000073	0.45599999999999996	-1.0	native
3.1422400	1.3312097	0.0	-8.591999999999999	204.974	-603.0	0.40200000000000014	-1.0	native
3.3038297	1.3345509	0.0	-9.008	184.80499999999998	-642.5999999999985	0.44200000000000017	-1.0	native
3.3650010	1.3827900	0.0	-7.09	219.52399999999997	-874.4000000000015	0.42900000000000027	-2.0	native
3.1948311	1.3962560	0.0	-8.245	184.47199999999998	-492.2000000000007	0.45999999999999996	-1.0	native
3.0979366	1.2952906	0.0	-10.897	197.19299999999998	-968.5999999999985	0.45599999999999996	-1.0	native
2.7663591	1.2781337	0.0	-10.693	225.20099999999996	-480.0	0.5420000000000003	-1.0	native
2.6456578	1.1441891	0.0	-12.175	354.287	-1493.9000000000015	0.6990000000000003	-2.0	native
2.3883789	1.1925437	0.0	-12.529	359.1837	-235.70000000000073	0.5740000000000003	-2.0	native
2.8184044	1.2457151	0.0	-12.674	354.3225	-696.2999999999993	0.8140000000000001	-2.0	native
2.8440158	1.2800399	0.0	-10.776	357.7251	-1809.7999999999993	0.7010000000000001	-2.0	native
3.1080997	1.3572291	0.0	-11.413	260.25	-711.7000000000007	0.843	0.0	native
1.1736150	0.3126996	0.08	-2.7750000000000004	94.82099999999997	-1010.0	0.13100000000000023	1.0	native
1.1291442	0.2919321	0.12	-1.9559999999999995	109.30899999999997	-975.4000000000015	0.08700000000000019	0.0	native
1.0747739	0.2692513	0.07	-2.125	130.968	-590.4000000000015	0.15500000000000025	0.0	native
1.2748946	0.3113337	0.12	-3.658999999999999	145.03099999999998	-755.5999999999985	0.18199999999999994	0.0	native
1.2290924	0.3193164	0.05	-2.462999999999999	81.27199999999999	-56.79999999999927	0.2120000000000002	0.0	native
1.3803804	0.3786974	0.04	-4.336	139.78099999999998	-422.59999999999854	0.2070000000000003	0.0	native
1.6174550	0.3988159	0.03	-4.788	176.33299999999997	-365.09999999999854	0.26900000000000013	0.0	native
1.1797178	0.2850126	0.05	-2.161999999999999	142.26799999999997	428.09999999999854	0.20800000000000018	-1.0	native
1.0040197	0.2757764	0.07	-3.91	172.65599999999998	470.0	0.20000000000000018	0.0	native
0.7188947	0.2814677	0.05	-5.558999999999999	100.37399999999997	280.40000000000146	0.1339999999999999	-1.0	native
0.9071785	0.2893404	0.03	-5.196	106.27499999999998	-483.7999999999993	0.19600000000000017	0.0	native
0.9220424	0.3959191	0.03	-7.63	127.85099999999997	-200.09999999999854	0.20999999999999996	-1.0	native
1.2404819	0.3919051	0.02	-6.106999999999999	59.22999999999996	-976.0999999999985	0.19500000000000028	0.0	native
1.3738580	0.3116401	0.03	-5.036	5.423000000000002	-815.7999999999993	0.21700000000000008	1.0	native
1.1058986	0.3528241	0.05	-5.123999999999999	90.33699999999999	897.0999999999985	0.21799999999999997	0.0	native
1.3495734	0.3707214	0.02	-4.5969999999999995	-76.404	834.0	0.2749999999999999	1.0	native
1.2507823	0.4090441	0.01	-5.905999999999999	-15.92100000000005	728.5999999999985	0.20800000000000018	0.0	native
1.5178310	0.4305243	0.01	-5.612	-36.78200000000004	709.2999999999993	0.31300000000000017	1.0	native
1.1665351	0.3322981	0.04	-4.362	-10.302999999999997	216.29999999999927	0.19500000000000028	0.0	native
1.1017168	0.3565905	0.02	-5.706999999999999	-12.67100000000005	882.2000000000007	0.2200000000000002	2.0	native
1.3842974	0.3717115	0.01	-5.251999999999999	-75.41000000000003	682.2000000000007	0.246	2.0	native
2.7858958	0.7381988	0.0	-7.302999999999999	178.686	-1593.0	0.4889999999999999	-3.0	non-native
2.5925381	0.7459033	0.0	-5.590999999999999	201.58300000000003	-1675.7999999999993	0.49499999999999966	-3.0	non-native
2.9360318	0.7988219	0.0	-8.582999999999998	248.83230000000003	-1767.2999999999993	0.6379999999999999	-4.0	non-native
2.8247225	0.7786276	0.0	-7.733	258.80310000000003	-1474.0	0.5919999999999996	-3.0	non-native
2.3929617	0.7366513	0.0	-8.78	270.6551	-1181.5999999999985	0.5669999999999997	-4.0	non-native
2.2882385	0.7154363	0.0	-7.9399999999999995	190.275	-1100.199999999997	0.43999999999999995	-3.0	non-native
2.4841418	0.7275432	0.0	-9.103	259.8648	-1280.0	0.6339999999999999	-4.0	non-native
2.7438185	0.7098762	0.0	-6.651999999999999	218.036	-447.3999999999978	0.44499999999999984	-3.0	non-native
3.2447660	0.7769037	0.0	-7.260999999999999	225.50900000000001	-368.8999999999978	0.5099999999999998	-4.0	non-native
3.1289585	0.7500308	0.0	-5.908999999999999	150.62300000000002	-328.5	0.46499999999999986	-2.0	non-native
2.8929698	0.6525342	0.0	-3.937999999999999	152.17000000000002	-396.1999999999971	0.2999999999999998	-1.0	non-native
2.9415679	0.7082621	0.0	-6.061	107.06700000000001	-534.5	0.4179999999999997	-1.0	non-native
2.9705715	0.7208297	0.0	-6.093	110.21200000000002	-1095.199999999997	0.44599999999999973	-1.0	non-native
3.2955186	0.7780353	0.0	-6.2219999999999995	141.233	-1431.699999999997	0.5469999999999997	-2.0	non-native
3.4126089	0.7961313	0.0	-7.38	214.55100000000002	-1028.5999999999985	0.4969999999999999	-4.0	non-native
2.8205805	0.7261195	0.0	-8.071	229.63400000000001	-613.0999999999985	0.5909999999999997	-4.0	non-native
2.6785367	0.7422464	0.0	-8.361	185.55800000000002	-1170.7999999999993	0.5539999999999998	-4.0	non-native
2.8216906	0.7837427	0.0	-7.251999999999999	245.743	-1153.0	0.6429999999999998	-3.0	non-native
3.2516768	0.8089564	0.0	-8.035	215.01000000000002	-1447.8999999999978	0.6039999999999996	-4.0	non-native
3.0702527	0.7421484	0.0	-6.571999999999999	99.63600000000002	-823.8999999999978	0.4189999999999996	-3.0	non-native
3.1938937	0.8114292	0.0	-5.795999999999999	80.54100000000003	-1328.8999999999978	0.5099999999999998	0.0	non-native
1.9266660	0.5370439	0.03	-1.1559999999999988	-263.60400000000004	141.8000000000029	-0.0690000000000004	2.0	non-native
1.8760839	0.5193812	0.03	-0.8129999999999988	-458.86400000000003	406.40000000000146	-0.052000000000000046	4.0	non-native
1.7445829	0.4938414	0.02	-0.09600000000000009	-420.81499999999994	-39.599999999998545	-0.08700000000000019	3.0	non-native
1.8980422	0.5230711	0.03	0.07699999999999996	-362.775	210.90000000000146	-0.06300000000000017	2.0	non-native
1.9496911	0.5411103	0.02	-0.31099999999999994	-408.44399999999996	127.80000000000291	-0.03300000000000036	4.0	non-native
1.9540871	0.5207470	0.04	-0.7679999999999989	-338.145	121.30000000000291	-0.010000000000000231	3.0	non-native
1.7257221	0.4447217	0.03	0.37700000000000067	-396.90599999999995	0.6000000000021828	-0.10200000000000031	4.0	non-native
1.8706740	0.5118059	0.04	0.42100000000000115	-480.39599999999996	105.70000000000073	-0.04100000000000037	5.0	non-native
1.8345499	0.5038321	0.03	0.028999999999999915	-368.56600000000003	131.70000000000073	-0.0690000000000004	4.0	non-native
1.9607737	0.5284907	0.05	-0.4239999999999995	-256.94899999999996	-375.3999999999978	-0.0050000000000003375	1.0	non-native
1.7972088	0.4952419	0.03	-0.4079999999999995	-433.851	-179.6999999999971	-0.08300000000000018	3.0	non-native
1.8352185	0.4969096	0.02	0.3520000000000003	-406.101	310.3000000000029	-0.0770000000000004	4.0	non-native
1.8870928	0.4755768	0.04	-0.27500000000000036	-328.851	-598.7999999999993	-0.02300000000000013	2.0	non-native
1.9166973	0.5368469	0.01	-1.6050000000000004	-354.30600000000004	-268.1999999999971	-0.037000000000000366	4.0	non-native
1.6264726	0.4861524	0.02	-3.926	-194.98199999999997	-342.7999999999993	0.0009999999999998899	0.0	non-native
1.6892936	0.4049536	0.03	-1.7799999999999994	-308.79999999999995	-82.5	-0.0860000000000003	2.0	non-native
1.8466136	0.4550571	0.03	-0.8419999999999987	-326.485	744.0	-0.09300000000000042	3.0	non-native
1.7826419	0.4557189	0.01	-0.6809999999999992	-223.97500000000002	-111.69999999999709	-0.04200000000000026	0.0	non-native
1.9474727	0.4728006	0.01	0.9800000000000004	-337.602	-192.5	-0.04600000000000026	3.0	non-native
1.8325945	0.4704138	0.02	-0.6839999999999993	-382.206	-58.599999999998545	-0.039000000000000146	2.0	non-native
2.0940523	0.5559477	0.01	-2.378	-309.56999999999994	310.3000000000029	-0.006000000000000227	5.0	non-native
1.5910629	0.4937261	0.01	-7.032	37.656000000000006	-105.29999999999927	0.3039999999999998	0.0	native
1.2351178	0.5057032	0.04	-7.728	138.26299999999998	-982.0999999999985	0.2829999999999999	0.0	native
0.9558765	0.2947464	0.03	-6.936	41.40599999999998	-1064.3999999999978	0.32200000000000006	0.0	native
0.9707944	0.3598387	0.05	-8.173	192.015	-1387.5	0.19099999999999984	-2.0	native
0.7793410	0.3157630	0.05	-7.57	207.6354	-1459.0999999999985	0.21700000000000008	-2.0	native
0.9753196	0.3310538	0.05	-3.678000000000001	-11.360000000000014	-1138.5	0.07299999999999995	-1.0	native
1.0711170	0.3776121	0.04	-5.984	42.653999999999996	-849.0999999999985	0.17499999999999982	0.0	native
1.3002431	0.3121060	0.03	-5.5169999999999995	-137.252	63.79999999999927	0.33099999999999996	1.0	native
0.9774578	0.2732855	0.04	-4.641	-137.44800000000004	-730.7999999999993	0.22799999999999976	2.0	native
1.2409922	0.3070022	0.04	-5.369	-12.75	-949.2999999999993	0.2919999999999998	0.0	native
1.1693687	0.3237880	0.04	-5.52	-152.433	-405.3999999999978	0.2909999999999999	2.0	native
1.0767590	0.2732893	0.06	-4.192	-57.19400000000002	-931.2999999999993	0.2889999999999997	2.0	native
1.1366723	0.2695591	0.05	-2.8520000000000003	11.257999999999981	-984.2999999999993	0.31400000000000006	1.0	native
1.0708275	0.2522459	0.11	-3.3580000000000005	47.258999999999986	-581.3999999999978	0.22799999999999976	0.0	native
1.1020684	0.2770783	0.12	-1.9209999999999994	-57.80600000000004	-947.0999999999985	0.2969999999999997	0.0	native
1.1244261	0.2581549	0.06	-5.07	120.60999999999999	-1276.0999999999985	0.29499999999999993	-1.0	native
1.0732192	0.2689756	0.13	-2.923	51.92599999999999	-873.2000000000007	0.23399999999999999	1.0	native
1.0613301	0.2912665	0.04	-5.378	174.483	-450.5	0.30600000000000005	-2.0	native
1.2882655	0.2826164	0.09	-5.118	132.333	-471.5	0.2729999999999997	-1.0	native
0.9558708	0.2685096	0.1	-5.958	158.053	-1551.2000000000007	0.3049999999999997	-1.0	native
1.0896680	0.2618676	0.08	-4.679	140.17899999999997	-1743.5	0.274	-1.0	native
0.9735895	0.4193507	0.01	-5.481	99.84899999999999	-2345.0	0.4870000000000001	-1.0	native
1.0966183	0.4023936	0.0	-7.654	204.2498	-2322.7999999999993	0.5	-1.0	native
0.6623634	0.3534130	0.0	-8.415	67.55099999999999	-2342.100000000002	0.347	-1.0	native
1.1489564	0.4778211	0.0	-6.719	163.07299999999998	-2471.2999999999993	0.4670000000000001	-2.0	native
1.3035988	0.5515259	0.0	-8.727	47.071	-1685.5	0.5699999999999998	0.0	native
1.0740780	0.4875754	0.0	-10.294	227.2878	-1952.9000000000015	0.5549999999999997	-2.0	native
1.1698775	0.4398759	0.0	-7.118	218.18269999999998	-2393.2000000000007	0.2909999999999999	-1.0	native
1.1693017	0.3848156	0.0	-4.76	188.73699999999997	-2668.9000000000015	0.22399999999999975	-2.0	native
1.4882760	0.4238436	0.0	-6.225999999999999	178.245	-2487.2999999999993	0.238	-2.0	native
1.6801375	0.4507279	0.0	-3.048	139.78699999999998	-2553.100000000002	0.17399999999999993	0.0	native
1.5253471	0.3774389	0.0	-4.904	51.946	-2459.100000000002	0.1519999999999997	-1.0	native
1.3999448	0.3812414	0.0	-7.829	125.18599999999998	-2218.7999999999993	0.21999999999999975	-1.0	native
1.8363198	0.4228645	0.0	-6.672000000000001	219.68419999999998	-1769.2999999999993	0.1759999999999997	-2.0	native
1.6178945	0.4492087	0.0	-4.0920000000000005	51.64399999999998	-1607.4000000000015	0.2250000000000001	-1.0	native
1.5877022	0.4183674	0.0	-5.792	-48.35700000000003	-2061.5	0.14000000000000012	0.0	native
1.5454195	0.4061254	0.0	-7.167	6.548999999999978	-1454.7000000000007	0.19399999999999995	0.0	native
1.5474290	0.4042572	0.0	-4.765000000000001	-14.734000000000037	-1375.1000000000022	0.17700000000000005	1.0	native
1.5127370	0.3955933	0.0	-4.246	-87.11900000000003	-99.90000000000146	0.1299999999999999	5.0	native
1.3569175	0.3565015	0.0	-5.754	-1.2440000000000282	-1422.0	0.1259999999999999	0.0	native
1.6183219	0.3996306	0.0	-6.159000000000001	-79.79400000000004	-849.5	0.14900000000000002	2.0	native
1.3827739	0.3555905	0.0	-4.593	12.187000000000012	-1323.9000000000015	0.052000000000000046	0.0	native
3.8473289	1.1461341	0.0	-6.0760000000000005	163.25900000000001	-1061.6000000000022	0.6189999999999998	1.0	non-native
4.0774641	1.1745238	0.0	-6.258000000000001	175.81600000000003	-342.0	0.6720000000000002	1.0	non-native
4.0475783	1.1810312	0.0	-6.365	169.139	-408.40000000000146	0.6509999999999998	-1.0	non-native
3.9179623	1.1646512	0.0	-3.1370000000000005	115.20300000000003	71.89999999999782	0.605	-1.0	non-native
3.9617536	1.2002579	0.0	-5.431000000000001	167.07200000000003	-237.70000000000073	0.6970000000000001	-2.0	non-native
3.9367411	1.2321875	0.0	-5.375	212.823	-146.8000000000029	0.669	-2.0	non-native
3.9916179	1.1382240	0.0	-5.970000000000001	240.68400000000003	-628.7000000000007	0.6280000000000001	-3.0	non-native
3.8322387	1.1285037	0.0	-5.353	212.186	-1199.1000000000022	0.6000000000000001	-2.0	non-native
3.5711696	1.1314071	0.0	-8.928	291.3007	-1738.6000000000022	0.6219999999999999	-2.0	non-native
3.6243098	1.1342404	0.0	-5.583	130.11	-672.9000000000015	0.6120000000000001	-1.0	non-native
3.4900403	1.0966150	0.0	-5.259	98.32600000000002	420.0	0.5459999999999998	0.0	non-native
3.4884603	1.1597623	0.0	-5.753	122.22400000000005	-770.6000000000022	0.5680000000000001	0.0	non-native
3.4113100	1.1859087	0.0	-6.833	70.82300000000004	7.799999999999272	0.6240000000000001	0.0	non-native
3.3709385	1.1894498	0.0	-9.847000000000001	275.19500000000005	-1296.300000000003	0.7359999999999998	-1.0	non-native
3.4610932	1.1773250	0.0	-8.469000000000001	90.94800000000004	-541.6000000000022	0.7210000000000001	1.0	non-native
3.2643740	1.0947469	0.0	-10.294	172.24500000000003	-782.4000000000015	0.6949999999999998	-1.0	non-native
3.1673622	1.1248471	0.0	-9.92	172.305	-174.20000000000073	0.633	-2.0	non-native
3.2000449	1.1584195	0.0	-9.088000000000001	166.41100000000003	-1079.9000000000015	0.6560000000000001	-2.0	non-native
3.1936550	1.1078955	0.0	-9.306000000000001	117.54400000000004	-349.3000000000029	0.6640000000000001	-1.0	non-native
3.6928573	1.1132096	0.0	-6.567	189.431	-347.2000000000007	0.6539999999999999	-2.0	non-native
3.6132319	1.0953286	0.0	-5.170999999999999	72.83800000000002	-1284.2000000000007	0.6069999999999998	0.0	non-native
0.5393900	0.2513120	0.15	-0.9459999999999997	55.78399999999999	723.3999999999978	0.04400000000000004	1.0	non-native
0.6456773	0.2840514	0.09	-1.625	72.66300000000001	919.7999999999993	0.10299999999999976	0.0	non-native
0.7090063	0.2913280	0.18	-1.311	-5.156000000000006	-163.90000000000146	0.052000000000000046	1.0	non-native
0.6520870	0.2769592	0.14	-1.3000000000000007	66.60900000000004	865.7999999999993	0.06299999999999972	0.0	non-native
0.6692463	0.2717358	0.14	-1.6110000000000007	85.029	-221.90000000000146	0.1259999999999999	0.0	non-native
0.6475362	0.2645420	0.18	-0.8190000000000008	10.66700000000003	-346.5	0.04400000000000004	0.0	non-native
0.6615571	0.2668098	0.16	-1.2309999999999999	-13.649999999999977	-433.8000000000029	0.03600000000000003	1.0	non-native
0.6959720	0.2697900	0.13	-1.7040000000000006	109.29000000000002	-485.7000000000007	0.1160000000000001	-1.0	non-native
0.8488345	0.2985164	0.13	-1.7650000000000006	77.50400000000002	-506.0	0.06099999999999994	-1.0	non-native
0.7989377	0.3221507	0.11	-3.636000000000001	43.438000000000045	-557.8000000000029	0.1200000000000001	2.0	non-native
0.8803692	0.3131532	0.16	-1.6319999999999997	52.460000000000036	-285.5	0.08099999999999996	1.0	non-native
0.6502083	0.2781346	0.18	-0.31400000000000006	34.584	-244.0	0.028999999999999915	0.0	non-native
0.6092196	0.2705637	0.14	-2.056000000000001	20.715000000000032	-627.6000000000022	0.040999999999999925	0.0	non-native
0.5848337	0.2606098	0.14	-1.258000000000001	-10.919999999999959	68.89999999999782	0.05899999999999972	1.0	non-native
0.7727828	0.2802679	0.17	-0.9770000000000003	40.513000000000034	-241.8000000000029	0.06499999999999995	0.0	non-native
0.6926777	0.2722518	0.17	-2.0410000000000004	-42.603999999999985	153.0	0.1549999999999998	1.0	non-native
0.7539890	0.2864655	0.17	-1.8550000000000004	73.28399999999999	-758.1000000000022	0.137	-1.0	non-native
0.5106934	0.2627557	0.14	-1.0140000000000011	23.350000000000023	594.3999999999978	0.08000000000000007	-1.0	non-native
0.6960451	0.2916798	0.12	-2.524000000000001	44.839	124.79999999999927	0.1379999999999999	1.0	non-native
0.5977400	0.2533753	0.14	-1.5220000000000002	-9.650999999999954	-486.1000000000022	0.14000000000000012	2.0	non-native
0.7074265	0.2662667	0.16	-1.4900000000000002	-22.474999999999966	130.6999999999971	0.041999999999999815	0.0	non-native
3.4545383	1.1857239	0.02	-7.092	80.64500000000001	-929.8000000000029	1.0869999999999997	2.0	native
3.1897829	1.1395810	0.02	-7.3839999999999995	147.728	-1947.1000000000022	0.8890000000000002	-1.0	native
3.1399076	1.1234099	0.01	-7.989	151.092	-1412.800000000003	0.9460000000000002	-1.0	native
3.3165572	1.1547278	0.01	-7.460999999999999	181.955	-630.1000000000022	0.9470000000000001	-1.0	native
4.0877857	1.2491361	0.01	-7.765999999999999	146.193	-109.40000000000146	1.104	0.0	native
4.0578399	1.2370356	0.0	-8.629999999999999	194.17200000000003	96.29999999999927	1.202	0.0	native
4.7237949	1.3478675	0.0	-10.123	241.29330000000002	-811.4000000000015	1.2560000000000002	0.0	native
5.1145554	1.4426243	0.0	-7.709	192.966	568.6999999999971	0.9980000000000002	1.0	native
5.2869897	1.5225005	0.0	-11.426	250.83870000000002	-664.6000000000022	1.2010000000000005	-1.0	native
5.4398084	1.5505017	0.0	-11.282	205.661	-1005.3000000000029	1.2380000000000004	0.0	native
5.3835154	1.5981563	0.0	-11.86	199.798	-353.8000000000029	1.2860000000000005	0.0	native
5.3068771	1.5620887	0.0	-10.114999999999998	268.0966	-335.7000000000007	1.1920000000000002	-2.0	native
4.5949125	1.4511704	0.0	-10.809	266.9067	-718.4000000000015	1.4080000000000004	-1.0	native
4.2857075	1.4167306	0.0	-10.379999999999999	274.25690000000003	-877.3000000000029	1.3079999999999998	-2.0	native
5.2320943	1.5022475	0.0	-11.546	279.28880000000004	-291.40000000000146	1.4420000000000002	-2.0	native
5.1156592	1.3618171	0.0	-12.642	305.5844	-294.2000000000007	1.2940000000000005	-2.0	native
4.9649296	1.3405037	0.0	-10.055	269.618	-1163.2000000000007	1.0229999999999997	-2.0	native
4.8499064	1.2995949	0.0	-12.597	309.0544	-1192.6000000000022	1.157	-2.0	native
4.3338151	1.2162913	0.0	-14.306999999999999	320.73585	-1403.5	1.053	-2.0	native
3.9969208	1.1695961	0.0	-8.741	239.1361	-524.2000000000007	0.7360000000000002	-1.0	native
4.0087166	1.1298596	0.0	-8.675	236.0831	-903.4000000000015	0.823	-1.0	native
7.7584529	1.9204540	0.0	-14.58	324.77006600000004	-1454.2000000000007	1.729	-2.0	native
7.4991317	1.8411261	0.0	-14.58	324.516292	-1448.6000000000022	1.6370000000000005	-2.0	native
3.5785937	2.2190676	0.0	-14.58	324.609943	-1257.2000000000007	1.952	-2.0	native
7.2437000	1.7284498	0.0	-14.58	324.81597600000003	-1567.7000000000007	1.8250000000000002	-2.0	native
6.7537322	1.6099230	0.0	-14.436	314.1024	-1331.6000000000022	1.4930000000000003	-2.0	native
6.5435171	1.4029934	0.0	-13.706999999999999	197.26100000000002	-1651.2000000000007	1.3680000000000003	-1.0	native
6.7205915	1.4642745	0.0	-13.216999999999999	120.26000000000002	-832.4000000000015	1.391	0.0	native
6.0650678	1.3955773	0.0	-14.581	324.584791	-989.9000000000015	1.5510000000000002	-2.0	native
6.2167730	1.3237606	0.0	-14.141	292.5118	-1891.7000000000007	1.439	-2.0	native
6.0369620	1.4391773	0.0	-14.527	322.91522000000003	-1751.2000000000007	1.5920000000000005	-2.0	native
6.6005716	1.6328887	0.0	-14.58	324.77128500000003	-1469.300000000003	2.0920000000000005	-2.0	native
5.4553638	1.4044640	0.0	-14.58	324.594484	-1813.6000000000022	1.5069999999999997	-2.0	native
4.8809023	1.4585367	0.0	-13.131	308.8974	-1368.0	1.6589999999999998	-2.0	native
5.0107694	1.7857239	0.0	-12.449	128.866	-1661.2000000000007	1.979	0.0	native
5.0173597	1.8727803	0.0	-14.527	324.153302	-1975.800000000003	2.1470000000000002	-2.0	native
4.5864811	1.8890697	0.0	-14.58	324.771	-1626.9000000000015	2.4000000000000004	-2.0	native
3.7130938	1.8211199	0.0	-14.58	324.771357	-1770.6000000000022	2.559	-2.0	native
4.3272104	2.0036500	0.0	-14.58	324.771	-839.6000000000022	2.894	-2.0	native
3.5418057	1.8374643	0.0	-14.578999999999999	324.771159	-502.5	2.4219999999999997	-2.0	native
4.0581236	2.0789235	0.0	-14.58	324.771	-1190.300000000003	2.614	-2.0	native
7.1764774	2.2364373	0.0	-14.578999999999999	324.771	-885.9000000000015	2.638	-2.0	native
3.2911961	0.9743577	0.0	-6.938000000000001	250.673	-2872.899999999998	0.7469999999999999	-4.0	non-native
2.8970916	0.9195886	0.0	-9.318999999999999	338.454	-1967.0999999999985	0.7449999999999997	-3.0	non-native
2.7858567	0.8661981	0.0	-6.1419999999999995	254.15900000000002	-1893.5	0.6459999999999999	-3.0	non-native
3.1064670	0.9219922	0.0	-7.0	310.347	-2189.899999999998	0.7269999999999999	-4.0	non-native
3.1887753	0.9561347	0.0	-6.042999999999999	266.65200000000004	-3017.5	0.7549999999999999	-4.0	non-native
3.1654196	0.9368705	0.0	-7.33	253.097	-2043.699999999997	0.7849999999999997	-2.0	non-native
3.4701338	0.9870797	0.0	-5.6419999999999995	210.93099999999998	-1558.7999999999993	0.7809999999999997	-3.0	non-native
3.2053201	0.9581223	0.0	-6.4879999999999995	248.101	-2021.0	0.6849999999999996	-2.0	non-native
3.4049826	0.9981884	0.0	-6.273999999999999	192.39	-1580.699999999997	0.7309999999999999	-1.0	non-native
3.5524721	1.0511186	0.0	-6.850999999999999	269.53700000000003	-1668.5999999999985	0.7919999999999998	-3.0	non-native
3.4861627	1.0190525	0.0	-6.99	263.79	-1738.199999999997	0.75	-2.0	non-native
3.3291368	1.0332361	0.0	-5.5600000000000005	28.322000000000003	-1880.3999999999978	0.6779999999999999	0.0	non-native
3.1488998	0.9434313	0.0	-6.638999999999999	159.32	-2408.399999999998	0.6609999999999996	-3.0	non-native
3.5815332	1.0452381	0.0	-7.089	286.185	-2075.7999999999993	0.7779999999999996	-4.0	non-native
3.3871202	1.0048536	0.0	-7.279999999999999	214.498	-1337.699999999997	0.7489999999999997	-3.0	non-native
3.2528119	0.9699058	0.0	-6.488999999999999	211.59199999999998	-1684.699999999997	0.7369999999999997	-2.0	non-native
3.3974888	0.9717361	0.0	-7.459	233.344	-1894.3999999999978	0.722	-2.0	non-native
3.4429562	1.0606321	0.0	-7.688000000000001	233.555	-2060.0	0.7639999999999998	-1.0	non-native
3.4514832	1.0219795	0.0	-6.116	238.23600000000002	-2039.2999999999993	0.7569999999999997	-4.0	non-native
3.3433750	0.9994658	0.0	-6.547000000000001	197.065	-1937.199999999997	0.75	-2.0	non-native
3.2026422	1.0044873	0.0	-6.234999999999999	231.639	-2421.899999999998	0.6839999999999997	-1.0	non-native
2.4261045	0.5565845	0.0	-6.004999999999999	207.32300000000004	-1616.5999999999985	0.08499999999999996	-2.0	non-native
2.4206717	0.5424319	0.0	-6.720000000000001	161.87	-2416.0	0.07199999999999962	-1.0	non-native
2.5281551	0.5607440	0.0	-7.177	267.497	-1620.3999999999978	0.07699999999999996	-2.0	non-native
2.3851924	0.5165224	0.0	-6.023999999999999	137.224	-1506.5	0.0019999999999997797	-2.0	non-native
2.3159845	0.5217794	0.0	-7.545	139.63100000000003	-1017.2999999999993	0.042999999999999705	-1.0	non-native
2.4558997	0.5204995	0.0	-5.6530000000000005	115.16300000000001	-798.5999999999985	0.07899999999999974	-1.0	non-native
2.6417680	0.5536849	0.0	-6.2989999999999995	101.42900000000003	-1341.8999999999978	0.0479999999999996	-2.0	non-native
2.4686213	0.5751763	0.01	-4.853	247.072	-1471.0999999999985	0.08999999999999986	-4.0	non-native
2.7197022	0.6610336	0.02	-4.891	169.132	-1126.7999999999993	0.10799999999999965	-1.0	non-native
2.6267178	0.5661436	0.0	-6.532	259.371	-1235.699999999997	0.08599999999999985	-3.0	non-native
2.4947486	0.5803729	0.01	-5.98	194.997	-2407.699999999997	0.09699999999999998	-1.0	non-native
2.4302509	0.5658736	0.01	-6.156000000000001	210.375	-2117.5999999999985	0.15699999999999958	-2.0	non-native
2.5755093	0.6113158	0.01	-6.083	223.079	-2214.399999999998	0.09199999999999964	-1.0	non-native
2.4051392	0.5759935	0.01	-5.962	216.30900000000003	-1268.0999999999985	0.12199999999999989	-1.0	non-native
2.3816240	0.5674821	0.01	-5.390000000000001	208.83800000000002	-1204.2999999999993	0.133	-3.0	non-native
2.2415099	0.5461056	0.03	-4.539	129.12400000000002	-363.2999999999993	0.12199999999999989	-1.0	non-native
2.2873502	0.5737816	0.02	-5.052	136.09700000000004	-902.2999999999993	0.18299999999999983	-1.0	non-native
2.2132130	0.5456396	0.03	-4.504999999999999	144.003	-1027.0	0.1259999999999999	-1.0	non-native
2.6061244	0.6061239	0.03	-3.6959999999999997	196.094	-1245.3999999999978	0.09799999999999986	-1.0	non-native
2.5274918	0.5806473	0.02	-5.388	232.438	-793.7999999999993	0.1379999999999999	-3.0	non-native
2.5998092	0.5576898	0.0	-3.6500000000000004	252.37	-999.0999999999985	0.10199999999999987	-4.0	non-native
1.2366705	0.4223268	0.01	0.402000000000001	-34.67199999999997	11.599999999998545	-0.03500000000000014	2.0	native
1.1179990	0.3917243	0.01	0.995000000000001	-13.842999999999961	-742.6000000000022	-0.07600000000000007	1.0	native
1.3077989	0.3918374	0.01	0.9730000000000008	-45.817999999999984	-711.4000000000015	-0.07800000000000029	2.0	native
1.2031898	0.4119326	0.01	1.138	-2.622000000000014	-1413.5	-0.04600000000000026	-1.0	native
1.1473544	0.3917139	0.01	0.484	-44.206999999999994	-1023.0	-0.08300000000000018	1.0	native
1.1549731	0.3849121	0.01	1.5030000000000001	-27.317999999999984	613.0999999999985	-0.06300000000000017	2.0	native
1.1415888	0.4010923	0.01	2.1319999999999997	-51.992999999999995	-182.0	-0.11400000000000032	0.0	native
1.1094888	0.3995543	0.01	2.1020000000000003	-67.53699999999998	-121.20000000000073	-0.08400000000000007	2.0	native
1.1305461	0.4046799	0.01	2.096	-54.575999999999965	-595.4000000000015	-0.10000000000000009	2.0	native
1.3000255	0.3997439	0.01	2.008000000000001	-48.459	-1655.7000000000007	-0.04800000000000004	2.0	native
1.3672509	0.4167015	0.01	1.1159999999999997	-58.358000000000004	-716.5	-0.020999999999999908	2.0	native
1.3135124	0.4060363	0.01	-0.2259999999999991	-46.738999999999976	-978.9000000000015	0.0019999999999997797	1.0	native
1.3107818	0.4085862	0.01	1.5460000000000012	-52.49199999999996	-559.2000000000007	-0.08400000000000007	2.0	native
1.1421765	0.3968242	0.01	-1.1029999999999998	-2.795000000000016	-882.0	-0.01200000000000001	1.0	native
1.2702692	0.4082531	0.01	0.42300000000000004	-59.38499999999999	-986.7000000000007	-0.052999999999999936	3.0	native
1.0888692	0.3873908	0.01	0.21000000000000085	-26.25799999999998	-190.0	-0.052999999999999936	2.0	native
1.2167308	0.4081236	0.01	0.9540000000000006	-35.301999999999964	-1481.800000000003	-0.03699999999999992	1.0	native
1.1990163	0.4441310	0.01	1.5220000000000002	8.008000000000038	-1278.9000000000015	-0.02499999999999991	2.0	native
1.2168521	0.4353288	0.02	2.1470000000000002	-73.47899999999998	-755.3000000000029	-0.07299999999999995	2.0	native
1.1106977	0.3920641	0.02	0.8480000000000008	-60.91300000000001	-300.6000000000022	-0.10400000000000009	1.0	native
1.2078258	0.4499094	0.01	1.6289999999999996	9.857000000000028	-421.3000000000029	-0.03699999999999992	1.0	native
1.6782620	0.3947763	0.01	-0.17999999999999972	-72.52199999999999	-994.3000000000029	0.21899999999999986	1.0	native
1.6702077	0.3893117	0.05	0.7900000000000009	-79.19200000000001	431.09999999999854	0.18399999999999972	1.0	native
1.7930686	0.4005073	0.05	-0.3379999999999992	-29.077999999999975	-1121.5	0.22699999999999987	0.0	native
1.7899053	0.3958675	0.01	0.5519999999999996	-47.043000000000006	-718.5	0.20299999999999985	1.0	native
1.6028261	0.3937367	0.02	-0.05599999999999916	-28.524999999999977	-625.0	0.21300000000000008	0.0	native
1.8903487	0.4026362	0.01	-0.054999999999999716	-54.73199999999997	-1021.3000000000029	0.24899999999999967	0.0	native
1.8213853	0.3976442	0.01	-1.1310000000000002	-19.988	-614.7000000000007	0.23899999999999988	1.0	native
1.9983108	0.4024393	0.01	-0.9369999999999994	8.999000000000024	-337.6000000000022	0.2569999999999997	0.0	native
1.5216846	0.3744478	0.03	-1.25	13.180000000000007	-109.60000000000218	0.22299999999999986	1.0	native
1.7265579	0.3878432	0.02	0.05000000000000071	-42.18399999999997	320.1999999999971	0.16999999999999993	0.0	native
1.7644225	0.3820649	0.01	0.08900000000000041	-89.262	479.0	0.20900000000000007	0.0	native
1.8141054	0.4041984	0.02	-1.3719999999999999	-9.019000000000005	692.7999999999993	0.2719999999999998	0.0	native
1.6026762	0.3707436	0.02	0.8200000000000003	-28.59899999999999	267.2999999999993	0.15799999999999992	1.0	native
1.6352054	0.3690836	0.02	-1.2039999999999988	-54.428999999999974	364.3999999999978	0.20199999999999996	1.0	native
1.7179133	0.4030887	0.02	-2.267999999999999	-70.46499999999997	-467.1000000000022	0.30200000000000005	3.0	native
1.7316351	0.3735839	0.03	0.009999999999999787	-68.969	-1443.800000000003	0.21899999999999986	2.0	native
1.7354053	0.3863586	0.01	-0.8689999999999998	-8.591999999999985	-921.3000000000029	0.2469999999999999	0.0	native
1.7670233	0.3682265	0.01	-0.10099999999999909	-77.60699999999997	-977.3000000000029	0.20199999999999996	1.0	native
1.6714649	0.3889787	0.01	-2.7560000000000002	-15.086000000000013	-1646.1000000000022	0.32699999999999996	1.0	native
1.6599653	0.3862333	0.01	-2.042	1.0679999999999836	-1316.0	0.31400000000000006	1.0	native
1.7876496	0.4168471	0.01	-1.1820000000000004	-16.29699999999997	-1303.5	0.2769999999999997	0.0	native
2.4709194	0.6147615	0.01	-3.644	-0.1519999999999868	-1447.1000000000022	0.041999999999999815	-2.0	non-native
2.6508658	0.6210267	0.01	-2.8759999999999994	-32.775000000000034	-1882.0	-0.08899999999999997	0.0	non-native
2.5766959	0.5831981	0.01	-1.234	-63.83499999999998	-1469.2000000000007	-0.0820000000000003	-1.0	non-native
2.6480749	0.5438164	0.01	0.09999999999999964	12.514999999999986	-2244.7000000000007	-0.17700000000000005	-2.0	non-native
2.3631656	0.5165737	0.01	0.39700000000000024	-9.831999999999994	-1488.5	-0.11800000000000033	0.0	non-native
2.6342413	0.5561675	0.01	0.15499999999999936	-151.95499999999998	-796.4000000000015	-0.16500000000000004	0.0	non-native
2.7035029	0.5681300	0.01	2.551	-203.78900000000004	-635.8000000000029	-0.2150000000000003	1.0	non-native
2.7547257	0.5657384	0.01	0.7940000000000005	-185.25100000000003	-1744.300000000003	-0.22100000000000009	1.0	non-native
2.7327988	0.5687511	0.01	1.174999999999999	-126.62700000000001	-868.3000000000029	-0.2320000000000002	1.0	non-native
2.6548753	0.5368700	0.01	2.077	-163.23399999999998	-553.6000000000022	-0.21799999999999997	0.0	non-native
2.7244568	0.5931774	0.01	0.26699999999999946	-83.45600000000002	-1695.7000000000007	-0.2200000000000002	-1.0	non-native
2.5466669	0.5276952	0.01	1.625	-173.594	-920.4000000000015	-0.2160000000000002	1.0	non-native
2.5836892	0.5913938	0.01	-2.5869999999999997	-82.22000000000003	-1541.9000000000015	-0.12200000000000033	0.0	non-native
2.5198228	0.5914766	0.01	-3.1880000000000006	-81.03199999999998	-1678.300000000003	-0.06400000000000006	2.0	non-native
2.4845040	0.6091139	0.01	-2.6319999999999997	-124.14100000000002	-973.7000000000007	-0.016000000000000014	2.0	non-native
2.4050076	0.5490675	0.01	-0.44599999999999973	-137.202	-2019.0	-0.12200000000000033	1.0	non-native
2.5788662	0.5955159	0.01	1.3599999999999994	-195.39600000000002	-607.4000000000015	-0.11900000000000022	3.0	non-native
2.6324997	0.6186038	0.01	-1.5060000000000002	-98.894	-1236.4000000000015	-0.1160000000000001	2.0	non-native
2.6997931	0.6301806	0.01	-1.205	-169.48900000000003	-1463.2000000000007	-0.129	4.0	non-native
2.6717784	0.6312397	0.01	-1.3689999999999998	-186.71500000000003	-1164.9000000000015	-0.15300000000000002	3.0	non-native
2.6670172	0.5897913	0.01	1.6129999999999995	-135.87	-2303.800000000003	-0.21300000000000008	1.0	non-native
5.3303132	1.9634467	0.01	-9.357	271.0998	-1198.300000000003	0.7909999999999999	-4.0	non-native
5.3601289	2.0258834	0.01	-10.484	299.3117	-135.40000000000146	0.9259999999999997	-4.0	non-native
5.0142403	1.8845537	0.01	-9.690000000000001	298.3272	-735.7000000000007	0.4939999999999998	-3.0	non-native
5.2266603	1.9317009	0.0	-11.707	318.32513	-1134.2000000000007	0.9369999999999998	-4.0	non-native
[truncated: 11,441 more rows]
