# Supplementary material for: An Ensemble Classifiers for Improved Prediction of Native–Non-Native Protein–Protein Interaction
Source: Int J Mol Sci. 2024 May 29;25(11):5957. doi: 10.3390/ijms25115957 (PMC11172808; doi:10.3390/ijms25115957)
Supplement: Supplementary file 1 [file ijms-25-05957-s001.zip › Dataset/Training-Testing Dataset/features_60_80.csv]

rmsd_l	rmsd_i	dfnat	dbsa	dnonb_e	dnonb_water	dcom_distance	dhbnum	quality
0.8408456	0.2965476	0.17	-2.530000000000001	281.429	-1998.800000000003	0.030999999999999694	-4.0	native
0.7855505	0.2555921	0.17	-0.6490000000000009	300.814	-2116.0	0.020000000000000018	-5.0	native
0.6492091	0.2331336	0.18	-1.6219999999999999	313.429	-1528.5999999999985	0.01200000000000001	-5.0	native
0.7827363	0.2341901	0.15	-1.2200000000000006	180.23000000000002	-661.9000000000015	0.0349999999999997	-4.0	native
0.6754568	0.2329268	0.21	-1.2919999999999998	226.505	-1188.199999999997	-0.027000000000000135	-4.0	native
0.7814538	0.2776357	0.16	-1.8030000000000008	174.50099999999998	-1497.5	0.06400000000000006	-4.0	native
0.8337331	0.2863554	0.14	-0.4720000000000013	125.40899999999999	-1906.300000000003	0.02400000000000002	-4.0	native
0.7346301	0.3041229	0.12	-3.84	365.086	-2421.0	0.07200000000000006	-5.0	native
0.7458944	0.2468641	0.11	-0.6620000000000008	150.582	-1917.0	-0.04200000000000026	-3.0	native
0.8717507	0.2580813	0.13	-2.08	246.935	-1336.800000000003	0.016000000000000014	-4.0	native
0.6825150	0.2234093	0.14	-1.987	81.61400000000003	-1303.699999999997	-0.001000000000000334	-3.0	native
0.7383130	0.2668239	0.17	-2.165000000000001	175.277	-1241.0	0.03799999999999981	-4.0	native
0.7671372	0.2510419	0.16	-2.01	107.15899999999999	-2097.300000000003	-0.020000000000000018	-3.0	native
0.7382496	0.2534787	0.2	-1.9589999999999996	54.03499999999997	-1638.5999999999985	0.02499999999999991	-3.0	native
0.7623628	0.2539339	0.15	-1.6880000000000006	53.96900000000005	-1517.199999999997	0.040999999999999925	-2.0	native
0.8283450	0.2617054	0.15	-2.7880000000000003	226.75799999999998	-2049.4000000000015	0.01200000000000001	-3.0	native
0.6143745	0.2357251	0.11	-2.3760000000000012	229.363	-1041.0999999999985	0.0	-5.0	native
0.7159911	0.2254293	0.16	1.6500000000000004	21.688999999999965	-1439.5999999999985	-0.0950000000000002	-3.0	native
0.7922380	0.2772337	0.14	-0.386000000000001	-49.932000000000016	-1770.4000000000015	-0.07800000000000029	-2.0	native
0.7979295	0.2773891	0.14	-0.7140000000000004	-26.721000000000004	-2210.9000000000015	-0.07600000000000007	-2.0	native
0.7388467	0.2671897	0.16	-1.934000000000001	122.745	-1860.199999999997	-0.10000000000000009	-3.0	native
0.5452446	0.2548115	0.11	-1.3019999999999996	-34.301000000000045	-2135.9000000000015	-0.09200000000000008	0.0	native
0.6395839	0.2831818	0.07	-2.776	-16.827999999999975	-1321.199999999997	-0.013000000000000345	0.0	native
0.6760814	0.2675745	0.07	-1.3010000000000002	-128.28200000000004	-1299.699999999997	-0.121	0.0	native
0.4960633	0.2646026	0.09	-0.918000000000001	-56.79500000000007	-1478.9000000000015	-0.040999999999999925	1.0	native
0.6376928	0.2844980	0.08	-1.939	-86.19400000000007	-2399.9000000000015	-0.06200000000000028	2.0	native
0.5238534	0.2506302	0.11	-0.6810000000000009	46.32899999999995	-1497.699999999997	-0.04400000000000004	1.0	native
0.6547756	0.3113059	0.13	-1.3510000000000009	40.511999999999944	-1673.0999999999985	-0.06000000000000005	0.0	native
0.5874874	0.2825731	0.07	-1.0370000000000008	10.697999999999979	-2328.199999999997	-0.1120000000000001	0.0	native
0.6797603	0.3031448	0.13	-2.2830000000000013	127.87699999999995	-2189.199999999997	-0.07900000000000018	-1.0	native
0.4955132	0.2807666	0.13	-0.6379999999999999	-3.733000000000061	-2060.9000000000015	-0.13200000000000012	1.0	native
0.5879755	0.2543816	0.1	0.2789999999999999	48.46399999999994	-1400.5999999999985	-0.14000000000000012	-1.0	native
0.6297813	0.2643389	0.13	-0.5650000000000013	-6.041000000000054	-1088.199999999997	-0.09200000000000008	-1.0	native
0.5964723	0.2648638	0.14	-0.718	-14.242000000000075	-460.6999999999971	-0.11500000000000021	-1.0	native
0.6237163	0.2691346	0.12	-3.378	28.307000000000016	-1582.0	-0.10499999999999998	1.0	native
0.5835199	0.2629458	0.12	-0.6059999999999999	47.108999999999924	-754.9000000000015	-0.19799999999999995	-2.0	native
0.6236202	0.2605316	0.14	-0.761000000000001	-9.907000000000039	-508.1999999999971	-0.10200000000000031	-2.0	native
0.7682629	0.2912816	0.12	-1.7910000000000004	-62.327999999999975	238.40000000000146	-0.038000000000000256	2.0	native
0.7343338	0.2548939	0.08	-1.5690000000000008	-22.975000000000023	-1284.5999999999985	-0.08300000000000018	0.0	native
0.6465835	0.2238909	0.11	-0.7270000000000003	-41.68100000000004	-2488.800000000003	-0.05699999999999994	1.0	native
0.4946328	0.2288026	0.12	0.677999999999999	-26.555000000000064	-1470.4000000000015	-0.0820000000000003	0.0	native
0.5830902	0.2582736	0.11	-0.06799999999999962	-104.00400000000002	-1532.0	-0.04899999999999993	1.0	native
0.4840662	0.2928241	0.1	2.309000000000001	323.94899999999996	-2092.2999999999956	0.05500000000000016	-6.0	non-native
0.3935349	0.2716528	0.1	1.1159999999999997	357.164	-954.0999999999985	0.016000000000000014	-5.0	non-native
0.4959380	0.2989759	0.11	0.6189999999999998	305.87299999999993	-1501.2999999999956	0.013000000000000345	-5.0	non-native
0.4664230	0.2728941	0.11	1.8500000000000014	336.926	-2233.199999999997	0.03300000000000036	-4.0	non-native
0.5558794	0.2828024	0.1	0.3689999999999998	350.45	-1050.2999999999956	0.04200000000000026	-6.0	non-native
0.4987921	0.3222302	0.13	0.4499999999999993	341.393	-1244.9000000000015	0.040000000000000036	-3.0	non-native
0.5762551	0.3360485	0.13	-0.20500000000000007	349.421	-812.5999999999985	0.10600000000000032	-3.0	non-native
0.5245905	0.3099685	0.11	-0.8930000000000007	320.37199999999996	-392.59999999999854	0.0770000000000004	-4.0	non-native
0.4526998	0.2833952	0.13	0.3550000000000004	332.669	-791.4000000000015	0.03300000000000036	-4.0	non-native
0.4609853	0.2887020	0.1	-0.27699999999999925	354.485	-1355.4000000000015	0.002000000000000224	-4.0	non-native
0.5439323	0.3338034	0.1	-1.8640000000000008	345.211	-2196.199999999997	0.04700000000000015	-4.0	non-native
0.5300884	0.3012663	0.1	-1.8089999999999993	308.952	-2621.699999999997	0.14800000000000013	-3.0	non-native
0.5498371	0.2997597	0.1	-1.4770000000000003	292.29999999999995	-2037.7999999999956	0.129	-4.0	non-native
0.4487313	0.2815225	0.09	-0.8439999999999994	330.64799999999997	-1759.699999999997	0.15000000000000036	-4.0	non-native
0.4856663	0.2926758	0.09	0.48799999999999955	321.89	-1224.5999999999985	0.08300000000000018	-5.0	non-native
0.4807325	0.2917154	0.13	-0.062000000000001165	270.14699999999993	52.30000000000291	0.13000000000000034	-4.0	non-native
0.5609937	0.3018739	0.1	0.43100000000000094	300.26699999999994	-14.400000000001455	0.14000000000000012	-3.0	non-native
0.6885076	0.3526876	0.12	0.02400000000000091	365.24199999999996	-2052.4000000000015	0.2030000000000003	-5.0	non-native
0.4911248	0.3103956	0.11	-0.7059999999999995	289.11299999999994	-1506.0999999999985	0.1200000000000001	-1.0	non-native
0.5692511	0.3062873	0.13	0.18400000000000105	304.14599999999996	-1293.0999999999985	0.10100000000000042	-4.0	non-native
0.4502463	0.2749666	0.08	1.1350000000000016	303.73900000000003	-359.1999999999971	0.05300000000000038	-5.0	non-native
0.5641385	0.2614926	0.11	-0.7140000000000004	228.413	-2481.4000000000015	-0.0519999999999996	-2.0	non-native
0.5476578	0.2836138	0.12	-1.1690000000000005	353.86899999999997	-2613.2999999999956	-0.1349999999999998	-4.0	non-native
0.3934613	0.2715769	0.22	-0.5939999999999994	347.836	-3415.9000000000015	-0.05799999999999983	-4.0	non-native
0.3419441	0.2686093	0.12	-2.9939999999999998	397.16499999999996	-3017.4000000000015	0.06100000000000039	-3.0	non-native
0.3202378	0.2263535	0.09	-4.08	464.90999999999997	-3663.0999999999985	0.020000000000000018	-6.0	non-native
0.4666969	0.2678173	0.12	-1.7759999999999998	361.407	-3122.7999999999956	-0.053999999999999826	-3.0	non-native
0.4413912	0.2595179	0.16	-1.3859999999999992	302.994	-2207.0	-0.03599999999999959	-5.0	non-native
0.4368803	0.2477323	0.17	-0.1039999999999992	298.899	-1517.5999999999985	-0.09699999999999998	-3.0	non-native
0.4820234	0.2539946	0.15	-0.24799999999999933	317.24199999999996	-1633.199999999997	-0.10799999999999965	-3.0	non-native
0.4851055	0.2613325	0.17	-1.1039999999999992	248.43899999999996	-2127.7999999999956	-0.09399999999999986	-3.0	non-native
0.6482930	0.2598090	0.15	-0.5139999999999993	261.413	-2889.5999999999985	-0.04699999999999971	-4.0	non-native
0.5504520	0.2709688	0.12	-0.7590000000000003	290.197	-3210.9000000000015	-0.05899999999999972	-3.0	non-native
0.5633595	0.2732353	0.13	0.41100000000000136	242.63699999999994	-3416.0999999999985	-0.1519999999999997	-2.0	non-native
0.5454072	0.2610759	0.15	-0.9949999999999992	256.952	-3479.699999999997	-0.017999999999999794	-3.0	non-native
0.5269608	0.2673708	0.17	-0.3409999999999993	225.149	-3103.2999999999956	-0.08499999999999996	-3.0	non-native
0.4190648	0.2773190	0.18	-1.1660000000000004	249.73900000000003	-3481.199999999997	-0.08599999999999985	-4.0	non-native
0.5785561	0.2682943	0.17	0.6419999999999995	210.639	-1840.199999999997	-0.11999999999999966	-2.0	non-native
0.6174055	0.2653421	0.13	0.40500000000000114	223.56999999999994	-2819.5	-0.09799999999999986	-2.0	non-native
0.5727202	0.2675225	0.15	-2.177999999999999	308.307	-3733.7999999999956	-0.07199999999999962	-4.0	non-native
0.4579895	0.2839830	0.13	-0.9329999999999998	233.077	-2007.199999999997	-0.07299999999999995	-5.0	non-native
0.4552820	0.2726927	0.18	-0.047999999999998266	201.553	-2076.0999999999985	-0.06999999999999984	-1.0	non-native
0.4836886	0.2242581	0.14	-2.2940000000000005	-25.35800000000006	-2167.5	-0.06800000000000006	1.0	native
0.5531967	0.2448818	0.15	-1.0389999999999997	-24.366999999999962	-2694.7999999999956	0.021999999999999797	0.0	native
0.6290231	0.2413007	0.18	-0.668000000000001	-315.869	-1430.699999999997	0.020999999999999908	3.0	native
0.4424489	0.1997683	0.16	0.09600000000000009	-436.44000000000005	-313.90000000000146	-0.02300000000000013	5.0	native
0.4169836	0.2089545	0.24	0.09199999999999875	-300.16999999999996	-1104.0999999999985	-0.03600000000000003	3.0	native
0.5227890	0.2065774	0.16	-1.527000000000001	-144.38099999999997	-2057.199999999997	-0.13200000000000012	1.0	native
0.4814763	0.2270453	0.18	-0.48900000000000077	-113.048	-1007.2999999999956	-0.10600000000000032	2.0	native
0.5583830	0.2247716	0.18	-1.2540000000000013	-130.17700000000002	-1736.0	-0.14000000000000012	2.0	native
0.5445045	0.2567848	0.16	-2.2010000000000005	-47.60699999999997	-744.2999999999956	-0.020000000000000018	1.0	native
0.4276718	0.2105924	0.15	-1.2469999999999999	-205.76099999999997	-1822.0999999999985	-0.1030000000000002	3.0	native
0.4736321	0.2265782	0.14	-0.21199999999999974	-187.164	-737.0	-0.04100000000000037	4.0	native
0.4356444	0.2163814	0.12	-2.245000000000001	-134.92399999999998	-740.4000000000015	-0.05600000000000005	1.0	native
0.5453666	0.2110113	0.13	-2.636000000000001	-215.08799999999997	-276.29999999999563	-0.09600000000000009	4.0	native
0.5508965	0.2425795	0.09	-3.8000000000000007	-68.96299999999997	-1295.4000000000015	-0.050000000000000266	1.0	native
0.6141155	0.2340665	0.09	-4.050000000000001	-225.21500000000003	-481.79999999999563	-0.0940000000000003	2.0	native
0.5733271	0.2400401	0.11	-1.3660000000000014	-293.51700000000005	84.90000000000146	0.011999999999999567	3.0	native
0.4615979	0.2031233	0.12	-0.30900000000000105	-239.03600000000006	-585.1999999999971	-0.038000000000000256	4.0	native
0.5540544	0.2646629	0.18	-1.3480000000000008	-227.03200000000004	-380.40000000000146	-0.001000000000000334	1.0	native
0.5402995	0.2670943	0.1	-1.4380000000000006	-229.35800000000006	-203.59999999999854	-0.03300000000000036	2.0	native
0.5958635	0.2773661	0.15	-1.7100000000000009	-161.42999999999995	371.59999999999854	-0.03000000000000025	0.0	native
0.5596641	0.2586811	0.1	-3.2230000000000008	-15.498000000000047	-968.5999999999985	-0.06000000000000005	0.0	native
0.5184839	0.3234541	0.21	-3.449	206.59199999999998	-2437.699999999997	0.1429999999999998	-3.0	native
0.3644433	0.2506537	0.33	-1.0060000000000002	-99.50699999999995	-2031.0999999999985	0.0259999999999998	-1.0	native
0.4517165	0.2936881	0.21	-2.641	103.29199999999997	-1714.5	0.09199999999999964	-2.0	native
0.4020465	0.2674496	0.31	-1.5389999999999997	20.924999999999955	-2207.7999999999956	0.02799999999999958	0.0	native
0.4212855	0.2551424	0.25	-2.0380000000000003	174.40499999999997	-2630.7999999999956	0.10999999999999988	-3.0	native
0.5309572	0.2596070	0.21	-2.692	103.856	-3202.9000000000015	0.09499999999999975	-2.0	native
0.4827766	0.2470644	0.19	-3.9939999999999998	170.954	-1337.9000000000015	-0.0030000000000001137	-1.0	native
0.5757465	0.2701094	0.18	-3.9350000000000005	245.935	-2178.9000000000015	0.18999999999999995	-3.0	native
0.4390496	0.2264051	0.21	-2.901	247.079	-2936.4000000000015	0.07799999999999985	-2.0	native
0.3978342	0.1988001	0.23	-2.453000000000001	124.04199999999997	-708.5	-0.006000000000000227	-1.0	native
0.5280441	0.2407281	0.15	-2.878	287.814	-1529.199999999997	0.121	-3.0	native
0.4430029	0.2371301	0.05	-4.687000000000001	284.097	-3449.0	0.15299999999999958	-3.0	native
0.5909089	0.2336268	0.14	-4.662000000000001	175.291	-2202.5	0.19099999999999984	-2.0	native
0.8026091	0.2922398	0.06	-6.486000000000001	360.703	-2859.4000000000015	0.24399999999999977	-4.0	native
0.7420862	0.2651820	0.12	-7.418	271.49	-3233.0	0.34299999999999997	-3.0	native
0.7561998	0.3136273	0.16	-4.909000000000001	205.44099999999997	-1593.5	0.2589999999999999	-2.0	native
0.9079197	0.3461856	0.13	-8.16	373.61400000000003	-2643.0	0.4379999999999997	-3.0	native
0.9642988	0.3918403	0.14	-6.712	232.3	-1186.5999999999985	0.5479999999999996	-2.0	native
1.1568698	0.4088672	0.13	-6.009	249.962	-1663.5	0.5119999999999996	-1.0	native
0.7805976	0.3065376	0.1	-7.859000000000001	411.03700000000003	-4078.9000000000015	0.1759999999999997	-4.0	native
0.8104141	0.3085142	0.07	-9.679	478.6144	-3520.0	0.3129999999999997	-4.0	native
0.4353454	0.2410627	0.3	-1.942000000000002	326.817	-2372.2000000000044	-0.0040000000000000036	-3.0	non-native
0.3947242	0.2356284	0.33	-2.4620000000000015	249.32899999999995	-2180.9000000000015	0.04599999999999982	-2.0	non-native
0.4155106	0.2050271	0.28	-2.5330000000000013	162.16199999999992	-950.5	0.04700000000000015	-2.0	non-native
0.4651023	0.2452907	0.3	-2.6540000000000017	308.919	-1616.300000000003	0.041999999999999815	-3.0	non-native
0.6178478	0.2994528	0.29	-2.115000000000002	316.64699999999993	-2339.300000000003	-0.03200000000000003	-5.0	non-native
0.3549569	0.2195136	0.28	-2.678000000000001	209.00699999999995	-1838.300000000003	0.02300000000000013	0.0	non-native
0.4610326	0.2287811	0.29	-2.5440000000000023	249.3499999999999	-2465.5999999999985	0.027000000000000135	-2.0	non-native
0.4083895	0.2289301	0.36	-1.7510000000000012	108.47499999999991	-942.4000000000015	-0.02400000000000002	1.0	non-native
0.6433111	0.2457984	0.28	-3.048000000000002	321.399	-2421.9000000000015	0.03799999999999981	-2.0	non-native
0.6340839	0.2576055	0.29	-4.461000000000002	327.294	-678.0999999999985	0.06800000000000006	-2.0	non-native
0.5159591	0.3264873	0.28	-4.678000000000001	303.80899999999997	-2194.9000000000015	0.0259999999999998	-3.0	non-native
0.4972757	0.3020686	0.23	-5.056000000000001	495.62299999999993	-2253.7000000000044	0.14500000000000002	-5.0	non-native
0.5160433	0.2515069	0.28	-4.569000000000001	317.134	-2312.0999999999985	0.04700000000000015	-4.0	non-native
0.4678669	0.2455782	0.32	-3.7780000000000022	295.35799999999995	-2691.9000000000015	0.07699999999999996	-4.0	non-native
0.5494811	0.2701417	0.27	-3.4060000000000024	261.17999999999995	-2379.5	0.04999999999999982	-3.0	non-native
0.6948987	0.3215923	0.27	-5.052000000000001	299.5899999999999	-2730.300000000003	-0.03699999999999992	-2.0	non-native
0.6319574	0.2926696	0.31	-4.307000000000002	199.15699999999993	-1539.7000000000044	0.007000000000000117	0.0	non-native
0.7188440	0.3796057	0.31	-3.5130000000000017	202.30999999999995	-1731.300000000003	-0.0040000000000000036	-2.0	non-native
0.6390842	0.3172294	0.3	-3.7680000000000007	254.4219999999999	-2200.5	0.03200000000000003	-1.0	non-native
0.5724570	0.3009822	0.29	-3.557000000000002	277.9119999999999	-2048.0	0.05500000000000016	-3.0	non-native
0.6146578	0.3213496	0.28	-3.620000000000001	267.793	-1968.2000000000044	0.05600000000000005	-2.0	non-native
0.5368465	0.2535158	0.11	-0.8640000000000008	346.22299999999996	-2183.2000000000044	-0.01100000000000012	-5.0	non-native
0.4708189	0.2429351	0.13	0.44599999999999795	285.1569999999999	-3294.5999999999985	0.01200000000000001	-4.0	non-native
0.4725501	0.2417881	0.12	0.1609999999999978	266.71299999999997	-2670.0999999999985	0.008000000000000007	-4.0	non-native
0.5314022	0.2406202	0.15	1.293999999999997	189.5709999999999	-2056.300000000003	-0.002000000000000224	-2.0	non-native
0.7059308	0.2674992	0.17	-1.9390000000000018	404.67499999999995	-3400.300000000003	0.041999999999999815	-4.0	non-native
0.5813873	0.2795338	0.18	-1.7190000000000012	293.46299999999997	-3081.5999999999985	-0.02499999999999991	-1.0	non-native
0.5957621	0.2752169	0.18	-1.3960000000000008	320.29099999999994	-1929.9000000000015	-0.08400000000000007	-2.0	non-native
0.5433736	0.2754380	0.19	-0.38200000000000145	163.20299999999997	-2154.5	-0.06899999999999995	-1.0	non-native
0.6219915	0.2628983	0.18	-1.2710000000000008	194.70399999999995	-3310.300000000003	-0.040999999999999925	-3.0	non-native
0.6793931	0.2878487	0.2	-1.011000000000001	90.769	-2596.5999999999985	-0.01200000000000001	-1.0	non-native
0.6660744	0.3121264	0.21	-1.495000000000001	167.99799999999993	-2497.4000000000015	0.04800000000000004	-2.0	non-native
0.5500644	0.2838034	0.25	0.27199999999999847	-6.6299999999999955	-2525.7000000000044	-0.07299999999999995	-1.0	non-native
0.5595263	0.2741821	0.19	-0.2690000000000019	178.7489999999999	-2361.5	-0.04899999999999993	-1.0	non-native
0.5882642	0.2958538	0.18	0.1869999999999976	68.98599999999999	-2820.9000000000015	-0.07699999999999996	-1.0	non-native
0.5681943	0.2747974	0.23	1.0729999999999968	170.4749999999999	-2360.5999999999985	-0.01399999999999979	-2.0	non-native
0.6109720	0.2991730	0.27	2.5889999999999986	69.84799999999996	-2306.4000000000015	-0.05799999999999983	-1.0	non-native
0.5769535	0.2840303	0.22	0.7939999999999969	67.93099999999993	-2788.5	-0.04599999999999982	0.0	non-native
0.6356548	0.2841597	0.2	0.4299999999999997	228.61199999999997	-2576.9000000000015	-0.041999999999999815	-3.0	non-native
0.6357400	0.2663320	0.14	0.46499999999999986	141.20799999999997	-3025.4000000000015	-0.06099999999999994	0.0	non-native
0.7214578	0.2691996	0.19	-0.045000000000001705	129.86799999999994	-2538.300000000003	-0.04400000000000004	1.0	non-native
0.6084359	0.2519760	0.17	0.20899999999999963	26.128999999999905	-2431.0	-0.002000000000000224	0.0	non-native
0.5373120	0.2332325	0.32	4.667000000000002	-430.862	-2385.2000000000044	-0.04400000000000004	4.0	native
0.4610300	0.2163867	0.33	4.497	-350.805	-1540.9000000000015	-0.1120000000000001	4.0	native
0.4021660	0.2103084	0.23	5.239000000000001	-482.15900000000005	-3155.9000000000015	-0.10499999999999998	5.0	native
0.4180851	0.2011573	0.32	4.542999999999999	-412.60099999999994	-1231.9000000000015	-0.1200000000000001	4.0	native
0.4855106	0.2520131	0.15	3.601000000000001	-227.92900000000003	-2692.600000000006	-0.06300000000000017	1.0	native
0.4908266	0.2433486	0.13	1.9030000000000005	-181.72999999999996	-2425.9000000000015	-0.06700000000000017	2.0	native
0.4447607	0.2428265	0.22	1.841000000000001	-191.90299999999996	-2133.7000000000044	-0.07100000000000017	2.0	native
0.4904935	0.2415340	0.17	0.6440000000000001	-198.25100000000003	-3033.4000000000015	-0.15200000000000014	3.0	native
0.5507299	0.2701919	0.23	-0.30599999999999916	34.06	-3224.100000000006	0.11399999999999988	0.0	native
0.4278348	0.2407224	0.21	1.2680000000000007	-35.13499999999999	-3169.5	0.020000000000000018	0.0	native
0.4725291	0.2167260	0.24	2.1580000000000013	-79.66500000000002	-3549.2000000000044	0.042999999999999705	1.0	native
0.6020671	0.2315152	0.21	0.06099999999999994	62.031000000000006	-3375.7000000000044	0.09299999999999997	-1.0	native
0.3994621	0.2264651	0.18	1.2729999999999997	-192.70800000000003	-3548.7000000000044	0.0	1.0	native
0.4817878	0.2268524	0.27	1.9580000000000002	-202.84499999999997	-2263.300000000003	0.04599999999999982	2.0	native
0.4935233	0.2415194	0.18	0.20599999999999952	35.18900000000002	-3607.9000000000015	0.04499999999999993	0.0	native
0.4571519	0.2366434	0.15	2.154	-128.55599999999998	-2689.0	0.08699999999999974	1.0	native
0.4636691	0.2542749	0.19	-0.08799999999999919	-52.51299999999998	-3190.9000000000015	0.08299999999999974	-1.0	native
0.3475366	0.2175496	0.27	1.3780000000000001	-76.661	-3196.100000000006	-0.01200000000000001	1.0	native
0.4744529	0.2483687	0.22	-1.2169999999999987	113.61000000000001	-2801.7000000000044	0.016999999999999904	-1.0	native
0.4645685	0.2547033	0.28	1.5600000000000005	-65.572	-2908.600000000006	0.0019999999999997797	0.0	native
0.4385345	0.2345553	0.29	2.3580000000000005	-137.08199999999994	-3058.100000000006	0.0129999999999999	3.0	native
0.4371443	0.2186076	0.23	0.3879999999999999	45.067999999999984	-1068.0	-0.1499999999999999	1.0	native
0.5343521	0.2326741	0.21	0.3849999999999998	-37.976999999999975	-2687.4000000000015	-0.14800000000000013	0.0	native
0.4258133	0.2050786	0.29	0.11299999999999955	65.50799999999998	-1999.5	-0.09200000000000008	-1.0	native
0.5601130	0.2140800	0.29	0.6029999999999998	9.843999999999994	-1674.0	-0.08800000000000008	0.0	native
0.4547761	0.2262842	0.43	1.6300000000000008	-34.825999999999965	-1077.1000000000058	-0.07400000000000029	1.0	native
0.3605782	0.2333452	0.22	-0.2889999999999997	-11.658000000000015	-3102.600000000006	-0.02400000000000002	-1.0	native
0.5763428	0.2439621	0.24	-1.4469999999999992	16.63100000000003	-1640.7000000000044	0.0009999999999998899	0.0	native
0.5374804	0.2404561	0.23	0.0389999999999997	54.90899999999999	-2014.5	-0.04800000000000004	-1.0	native
0.5723087	0.2419884	0.36	-0.6630000000000003	-1.8050000000000068	-1662.6000000000058	-0.019000000000000128	1.0	native
0.6023659	0.2487202	0.14	-2.2319999999999993	96.63100000000003	-2100.300000000003	-0.04899999999999993	-2.0	native
0.5056178	0.2246547	0.18	0.6479999999999997	-20.099999999999966	-1608.0	-0.06600000000000028	-1.0	native
0.6987936	0.2453797	0.13	-0.5759999999999987	67.89800000000002	-3686.9000000000015	0.04899999999999993	-1.0	native
0.5344016	0.2536276	0.15	1.1929999999999996	30.61700000000002	-2162.7000000000044	-0.03299999999999992	-1.0	native
0.7386655	0.2576882	0.13	0.041999999999999815	98.49200000000002	-2712.4000000000015	0.03100000000000014	-2.0	native
0.5025416	0.2361061	0.21	0.15200000000000102	60.87099999999998	-1136.5	-0.008999999999999897	-1.0	native
0.4887551	0.2537069	0.15	0.23000000000000043	47.20300000000003	-2697.600000000006	-0.05699999999999994	-1.0	native
0.4910232	0.2414182	0.14	0.4280000000000008	89.291	-1555.300000000003	-0.04800000000000004	-1.0	native
0.4988554	0.2213022	0.23	-0.5549999999999997	70.73200000000003	-2050.2000000000044	0.020999999999999908	-2.0	native
0.4636782	0.2495352	0.21	-0.37899999999999956	31.86500000000001	-1214.0	-0.03299999999999992	-1.0	native
0.5996984	0.2839108	0.07	-1.407	203.716	-2134.2000000000044	0.04499999999999993	-3.0	native
0.7653685	0.2653139	0.13	0.3390000000000004	71.55000000000001	-2494.800000000003	0.04699999999999971	-2.0	native
0.2710694	0.2132290	0.26	-1.1799999999999997	424.758	-3037.800000000003	0.1379999999999999	-3.0	non-native
0.2666002	0.1826380	0.31	-1.452	429.025	-3509.5	0.15300000000000002	-4.0	non-native
0.4514861	0.2371847	0.24	-0.6940000000000008	179.79099999999994	-2941.300000000003	0.09599999999999964	2.0	non-native
0.4107425	0.2270242	0.28	-1.3900000000000006	65.07399999999996	-2231.800000000003	0.016000000000000014	2.0	non-native
0.4517419	0.2143576	0.32	-0.8120000000000012	298.025	-3268.0	0.0259999999999998	-1.0	non-native
0.3076574	0.1901083	0.29	-1.8510000000000009	284.049	-3206.0	0.11099999999999977	-1.0	non-native
0.4449214	0.2200729	0.27	-1.5940000000000012	285.74	-3176.600000000006	0.08899999999999997	-1.0	non-native
0.3805153	0.2010155	0.25	-2.824	385.674	-2662.9000000000015	0.05899999999999972	-2.0	non-native
0.2971560	0.2012496	0.25	-0.9400000000000013	340.33899999999994	-3331.0	0.07399999999999984	-2.0	non-native
0.3046330	0.2015521	0.21	-2.0820000000000007	303.486	-2841.600000000006	0.06899999999999995	-1.0	non-native
0.2657036	0.1880494	0.22	-2.0020000000000007	443.818	-3065.800000000003	0.12299999999999978	-4.0	non-native
0.7220042	0.2522703	0.2	-3.572000000000001	465.27299999999997	-3398.4000000000015	0.05699999999999994	-2.0	non-native
0.5610425	0.2338603	0.18	-2.9450000000000003	426.505	-2404.800000000003	0.05099999999999971	-2.0	non-native
0.7930399	0.2780467	0.21	-3.375	356.921	-2456.600000000006	-0.016000000000000014	-2.0	non-native
0.6985443	0.2238507	0.19	-1.9740000000000002	446.77	-3319.800000000003	0.008999999999999897	-2.0	non-native
0.6621233	0.2264348	0.18	-5.280000000000001	528.3340000000001	-2769.4000000000015	0.042999999999999705	-4.0	non-native
0.6147509	0.2323816	0.2	-2.654	450.406	-2346.9000000000015	0.028000000000000025	-3.0	non-native
0.6822571	0.2281090	0.21	-2.444000000000001	438.722	-1812.0	0.006999999999999673	-3.0	non-native
0.6971355	0.2239436	0.16	-3.8470000000000013	502.31	-3312.300000000003	0.054999999999999716	-4.0	non-native
0.4933878	0.2187574	0.19	-3.1189999999999998	507.503	-2994.2000000000044	0.09299999999999997	-3.0	non-native
0.7661344	0.3067083	0.17	-4.925000000000001	309.26	-1632.4000000000015	0.06999999999999984	-1.0	non-native
0.6726729	0.3581037	0.04	-6.253	624.365	-2438.4000000000015	0.06599999999999984	-5.0	non-native
0.5377649	0.3364904	0.03	-4.323	518.487	-3092.800000000003	0.054999999999999716	-3.0	non-native
0.3905393	0.2911483	0.04	-4.034000000000001	565.9169999999999	-2524.800000000003	0.10699999999999976	-4.0	non-native
0.3300731	0.2595930	0.04	-4.785	548.169	-1811.300000000003	0.09399999999999986	-4.0	non-native
0.4126823	0.2677004	0.04	-3.3499999999999996	475.864	-2985.5	0.07199999999999962	-4.0	non-native
0.4045938	0.2618341	0.05	-3.4610000000000003	470.592	-2343.9000000000015	0.09699999999999998	-4.0	non-native
0.6636931	0.3230364	0.08	-5.857000000000001	550.621	-3119.2000000000044	0.4429999999999996	-4.0	non-native
0.4058709	0.2577924	0.12	-5.792	539.4780000000001	-2806.5	0.2999999999999998	-4.0	non-native
0.4689809	0.2809857	0.11	-5.074	485.42699999999996	-3516.2000000000044	0.30699999999999994	-4.0	non-native
0.4240258	0.2293553	0.09	-5.929	576.5740000000001	-4080.9000000000015	0.32499999999999973	-3.0	non-native
0.4428241	0.2593971	0.05	-6.345000000000001	574.306	-3083.7000000000044	0.3139999999999996	-4.0	non-native
0.5699213	0.3148164	0.05	-6.942	631.588	-3906.0	0.34599999999999964	-5.0	non-native
0.4628364	0.2670973	0.09	-6.202	647.2529999999999	-3708.300000000003	0.2789999999999999	-6.0	non-native
0.4938384	0.2410270	0.1	-4.82	552.8969999999999	-3652.0	0.1769999999999996	-4.0	non-native
0.4283579	0.2710432	0.07	-6.035	587.6030000000001	-2928.100000000006	0.2979999999999996	-4.0	non-native
0.6609804	0.2807966	0.07	-4.9670000000000005	498.08299999999997	-2841.2000000000044	0.11699999999999999	-4.0	non-native
0.6616001	0.3150468	0.05	-4.195	327.505	-2932.4000000000015	0.07599999999999962	-1.0	non-native
0.5582615	0.3257861	0.05	-5.869	506.76599999999996	-4451.4000000000015	0.22399999999999975	-4.0	non-native
0.4480032	0.2623831	0.07	-5.975	647.135	-4553.600000000006	0.2709999999999999	-5.0	non-native
0.5543050	0.3063096	0.11	-5.878	611.255	-4086.5	0.29499999999999993	-5.0	non-native
0.5205539	0.3136476	0.05	-6.7490000000000006	559.808	-3644.800000000003	0.3059999999999996	-4.0	non-native
0.4050838	0.2728510	0.14	2.528999999999998	-219.07799999999997	-3029.0999999999985	-0.0990000000000002	2.0	native
0.3627791	0.2465656	0.1	1.5009999999999994	-204.649	-2353.300000000003	-0.040999999999999925	1.0	native
0.4616886	0.2867490	0.12	2.322000000000001	-249.923	-3409.699999999997	-0.10200000000000031	1.0	native
0.3892904	0.2955218	0.1	1.984	-146.601	-390.09999999999854	-0.14000000000000012	1.0	native
0.4247815	0.2586544	0.14	2.6259999999999994	-302.254	-1998.4000000000015	-0.08899999999999997	2.0	native
0.3147101	0.2519163	0.17	3.7539999999999996	-388.726	-2628.800000000003	-0.10899999999999999	3.0	native
0.5724362	0.2613367	0.14	2.269999999999998	-357.557	-1952.300000000003	-0.07299999999999995	3.0	native
0.2859789	0.2593665	0.1	3.08	-43.25200000000001	-2298.4000000000015	-0.13100000000000023	0.0	native
0.4085893	0.2575334	0.14	1.0729999999999986	-144.438	-2369.5999999999985	-0.08899999999999997	2.0	native
0.3149885	0.2471424	0.14	3.5999999999999996	-181.04899999999998	-1834.300000000003	-0.125	2.0	native
0.3457540	0.2633944	0.11	3.578000000000001	-172.63	-1714.0	-0.13100000000000023	2.0	native
0.2891019	0.2614582	0.16	1.7499999999999982	-143.00300000000004	-1077.199999999997	-0.08400000000000007	2.0	native
0.3357347	0.2995054	0.12	3.3869999999999987	-155.462	-2154.4000000000015	-0.10599999999999987	-1.0	native
0.2764277	0.2644506	0.14	3.726000000000001	-345.10400000000004	-1590.0	-0.17500000000000027	3.0	native
0.3053434	0.2858060	0.12	4.119999999999999	-353.586	-2295.199999999997	-0.06600000000000028	2.0	native
0.3084756	0.2673808	0.06	3.453999999999999	-407.08500000000004	-2335.199999999997	-0.06600000000000028	2.0	native
0.4400093	0.2793663	0.07	0.07000000000000028	-102.60400000000004	-2528.199999999997	0.03200000000000003	-1.0	native
0.3202668	0.2734792	0.03	0.05599999999999916	49.942999999999984	-3079.5	-0.040999999999999925	-2.0	native
0.3445056	0.2618034	0.1	-0.30799999999999983	23.238	-1728.0	-0.007000000000000117	-1.0	native
0.5978230	0.3312498	0.1	-0.9009999999999998	-63.697	-2700.5999999999985	0.07699999999999996	-1.0	native
0.6049348	0.3085753	0.12	-0.8719999999999999	-57.822	-3752.5999999999985	0.08999999999999986	-1.0	native
0.8923298	0.3054591	0.18	-0.495000000000001	-46.565000000000055	-2582.800000000003	0.016999999999999904	-1.0	native
0.7947524	0.2679610	0.14	0.2679999999999989	-3.0960000000000036	-3288.0	0.03399999999999981	-3.0	native
0.9402489	0.2847293	0.12	0.5670000000000002	114.44599999999997	-2404.5999999999985	-0.05500000000000016	-3.0	native
0.6143639	0.2843903	0.11	-0.004000000000001336	107.73999999999995	-2046.199999999997	-0.020000000000000018	-2.0	native
0.7455578	0.2577395	0.07	-0.3000000000000007	41.77499999999998	-2079.9000000000015	0.08099999999999996	-1.0	native
1.0157207	0.3191315	0.1	-0.5460000000000012	93.01099999999997	-2384.199999999997	-0.007000000000000117	-4.0	native
0.8286070	0.3293182	0.17	1.6229999999999993	-188.995	-2069.5	-0.015000000000000124	1.0	native
0.8697199	0.3255894	0.18	1.5909999999999993	-240.683	-1248.9000000000015	0.016999999999999904	1.0	native
0.7359207	0.3238318	0.21	0.49599999999999866	-128.97900000000004	-1713.199999999997	0.06899999999999995	-2.0	native
0.9768043	0.3210970	0.18	-0.6189999999999998	-17.323000000000036	-2562.0	-0.004999999999999893	-2.0	native
0.8785448	0.2973753	0.11	-0.6980000000000004	6.255999999999972	-1285.5999999999985	-0.020999999999999908	0.0	native
0.8668648	0.3033546	0.2	-0.7860000000000014	-262.59900000000005	-1784.9000000000015	-0.01100000000000012	2.0	native
0.6310405	0.2552491	0.14	1.8839999999999986	-313.34900000000005	-2619.5	-0.026000000000000245	2.0	native
0.6820684	0.2762786	0.18	-0.6180000000000003	-204.50900000000001	-2561.4000000000015	0.06699999999999973	0.0	native
0.8324966	0.2518508	0.14	-1.9960000000000004	-204.86900000000003	-212.1999999999971	0.07299999999999995	0.0	native
0.8808209	0.3130888	0.17	-0.5470000000000006	-210.35700000000008	-1810.199999999997	0.04699999999999971	1.0	native
0.9753906	0.3195802	0.17	-0.6550000000000011	-168.19799999999998	-669.5999999999985	0.022999999999999687	-1.0	native
1.0659025	0.3477587	0.21	-0.8250000000000011	-242.78100000000006	-1973.5999999999985	0.09799999999999986	0.0	native
0.9748153	0.3390779	0.17	-2.277000000000001	-120.173	-2305.0	0.09799999999999986	-1.0	native
0.8063790	0.2770566	0.18	-0.3290000000000006	-207.92399999999998	-1702.4000000000015	0.07600000000000007	0.0	native
0.9988588	0.2869165	0.12	-1.229000000000001	-252.14	-1824.300000000003	0.07799999999999985	0.0	native
0.7633904	0.3938031	0.02	-3.6690000000000005	122.85500000000002	-1392.300000000003	0.13200000000000012	0.0	non-native
0.7441379	0.4152292	0.01	-5.674000000000001	153.96900000000005	-889.9000000000015	0.18299999999999983	0.0	non-native
0.6591149	0.3838351	0.01	-4.0120000000000005	145.53000000000003	-2570.800000000003	0.07299999999999995	0.0	non-native
0.6290392	0.3748712	0.02	-3.9880000000000013	212.29700000000003	-2134.100000000006	0.05900000000000016	-1.0	non-native
0.7142798	0.4093201	0.02	-3.6370000000000005	238.27200000000002	-2640.9000000000015	0.07200000000000006	-2.0	non-native
0.6786312	0.3951077	0.03	-4.923	158.01700000000005	-3460.800000000003	0.14400000000000013	-1.0	non-native
0.5945574	0.3812760	0.02	-2.8420000000000005	181.20700000000005	-1932.300000000003	0.027000000000000135	-1.0	non-native
0.4343482	0.3105417	0.03	-1.721	118.98200000000003	-689.6000000000058	-0.09299999999999997	0.0	non-native
0.6099408	0.3155820	0.01	-5.343	265.80600000000004	-2127.2000000000044	-0.04499999999999993	-1.0	non-native
0.7925936	0.3477132	0.01	-4.208	250.42800000000003	-2709.800000000003	-0.05799999999999983	-1.0	non-native
0.6519769	0.3385711	0.01	-3.577	290.52600000000007	-2542.100000000006	-0.008999999999999897	-2.0	non-native
0.6556715	0.3346057	0.0	-4.3260000000000005	298.81100000000004	-2306.5	-0.008999999999999897	-2.0	non-native
0.8412107	0.3936849	0.02	-4.171000000000001	310.26	-1972.800000000003	-0.017999999999999794	-2.0	non-native
0.7071599	0.3091954	0.03	-3.4160000000000004	216.69600000000003	-1894.5	-0.015000000000000124	-1.0	non-native
0.6782645	0.3361355	0.02	-3.019	182.11600000000004	-2693.800000000003	0.02200000000000024	1.0	non-native
0.7715521	0.3416469	0.04	-3.4620000000000015	250.949	-2453.5	-0.01200000000000001	-1.0	non-native
0.5090576	0.3075979	0.0	-4.184000000000001	178.947	-3350.2000000000044	-0.05699999999999994	0.0	non-native
0.6585240	0.3912246	0.0	-5.627000000000001	313.391	-2697.9000000000015	0.04400000000000004	-2.0	non-native
0.6993735	0.3877686	0.0	-4.824	216.55200000000002	-2773.2000000000044	-0.016000000000000014	-1.0	non-native
0.7392436	0.3891119	0.0	-5.552000000000001	274.44100000000003	-2964.600000000006	0.04899999999999993	-1.0	non-native
0.5634866	0.3597498	0.0	-1.623000000000001	158.567	-2021.6000000000058	-0.08700000000000019	0.0	non-native
0.8785254	0.3008985	0.09	-2.5150000000000006	81.71300000000002	-1747.7000000000044	0.24400000000000022	3.0	non-native
0.9203307	0.3889078	0.01	-5.963000000000001	293.92400000000004	-1483.1000000000058	0.33199999999999985	-2.0	non-native
1.0805377	0.3519564	0.04	-3.6800000000000015	155.65200000000004	-1317.5	0.29400000000000004	-1.0	non-native
0.8498957	0.3185975	0.03	-4.793000000000001	198.73100000000002	-2358.9000000000015	0.23399999999999999	-1.0	non-native
0.7007539	0.2773434	0.04	-3.0090000000000003	158.32000000000005	-2357.7000000000044	0.041999999999999815	-1.0	non-native
0.5708756	0.3422016	0.04	-7.186000000000001	343.27500000000003	-2139.100000000006	0.1549999999999998	-2.0	non-native
0.8943929	0.4323921	0.06	-6.547000000000001	298.91700000000003	-2365.9000000000015	0.3330000000000002	-2.0	non-native
0.9968709	0.3799644	0.04	-7.870000000000001	324.24	-2987.7000000000044	0.3250000000000002	-2.0	non-native
0.8393337	0.3807187	0.04	-7.908	348.6831	-3176.0	0.33599999999999985	-2.0	non-native
0.9875801	0.3683594	0.09	-6.031000000000001	316.199	-3203.9000000000015	0.30500000000000016	-2.0	non-native
1.1193473	0.4792499	0.06	-5.868	241.60000000000002	-2572.5	0.29899999999999993	-1.0	non-native
1.1638523	0.5009387	0.06	-5.793000000000001	293.223	-2777.9000000000015	0.31099999999999994	-1.0	non-native
1.1018292	0.4456659	0.04	-5.316000000000001	279.32000000000005	-1643.4000000000015	0.26400000000000023	-1.0	non-native
1.1884228	0.4662287	0.03	-6.3790000000000004	287.369	-2259.5	0.3799999999999999	-1.0	non-native
1.1987845	0.4525954	0.04	-5.860000000000001	249.491	-2319.4000000000015	0.30500000000000016	-2.0	non-native
1.5237395	0.6086215	0.04	-7.958000000000001	349.1027	-2129.5	0.5800000000000001	-2.0	non-native
1.0182894	0.4085655	0.05	-6.466000000000001	268.82800000000003	-1420.0	0.3420000000000001	-2.0	non-native
1.1670965	0.4432985	0.05	-5.559000000000001	295.562	-1804.1000000000058	0.3620000000000001	-2.0	non-native
1.3544160	0.4860495	0.09	-5.960000000000001	258.081	-1963.2000000000044	0.45500000000000007	-2.0	non-native
1.3191102	0.4716958	0.04	-6.753000000000001	302.374	-1443.9000000000015	0.47799999999999976	-2.0	non-native
1.3254834	0.4945385	0.07	-7.2410000000000005	334.08400000000006	-2029.800000000003	0.46499999999999986	-2.0	non-native
0.6710321	0.4244497	0.04	-5.981999999999999	203.94299999999998	-385.90000000000146	-0.15000000000000036	1.0	native
0.6224872	0.4215254	0.04	-3.2049999999999983	276.495	-595.7000000000044	-0.21499999999999986	0.0	native
0.7156047	0.4370209	0.02	-2.7279999999999998	200.38300000000004	-354.20000000000437	-0.25900000000000034	0.0	native
0.4581817	0.3230425	0.08	-4.366999999999999	216.52800000000002	-866.8000000000029	-0.18900000000000006	-1.0	native
0.7238865	0.4321769	0.04	-3.7989999999999995	357.105	-785.8000000000029	-0.30900000000000016	-1.0	native
0.6947483	0.4436572	0.02	-5.882999999999999	133.15499999999997	-1266.4000000000015	-0.2400000000000002	0.0	native
0.6913573	0.4588774	0.02	-5.088999999999999	233.38100000000009	1427.5999999999985	-0.24800000000000022	0.0	native
0.5295675	0.4090953	0.04	-3.7639999999999993	155.62300000000005	21.599999999998545	-0.2599999999999998	1.0	native
0.8309608	0.4426704	0.03	-5.558	99.18500000000006	-9.5	-0.242	1.0	native
0.7781104	0.4223593	0.02	-5.484999999999999	142.07900000000006	-909.0	-0.2400000000000002	1.0	native
1.0418073	0.5012938	0.01	-5.832999999999998	240.332	-1547.1000000000058	-0.19500000000000028	-1.0	native
0.8553301	0.4502656	0.05	-5.446	88.793	-1350.6000000000058	-0.25400000000000045	1.0	native
0.8110975	0.4667593	0.03	-6.523999999999999	92.61700000000008	-2050.300000000003	-0.3340000000000005	2.0	native
0.9454556	0.4622350	0.06	-4.084999999999999	118.18799999999999	-2044.4000000000015	-0.26900000000000013	4.0	native
0.9751819	0.4783520	0.05	-3.311	210.038	-1573.2000000000044	-0.39000000000000057	-2.0	native
0.8556282	0.4362036	0.09	-2.8909999999999982	116.85900000000004	-1162.5	-0.3020000000000005	1.0	native
0.8539405	0.4174585	0.02	-5.1179999999999986	309.377	-835.4000000000015	-0.31700000000000017	-3.0	native
1.2268045	0.4531633	0.05	-4.656999999999998	169.07400000000007	-1616.6000000000058	-0.31700000000000017	1.0	native
1.0319277	0.4262048	0.08	-4.151	93.27300000000002	-822.6000000000058	-0.25100000000000033	0.0	native
0.9338902	0.4577526	0.04	-3.5439999999999987	116.41399999999999	-2244.600000000006	-0.43599999999999994	0.0	native
0.6831797	0.4624156	0.06	-3.331999999999999	234.51100000000008	-1825.1000000000058	-0.35599999999999987	-3.0	native
0.4699846	0.2652084	0.16	-2.879999999999999	231.17000000000007	-1046.4000000000015	-0.023000000000000576	-2.0	native
0.6587594	0.3155149	0.14	-3.0409999999999986	250.06400000000008	-358.6000000000058	-0.14200000000000035	-2.0	native
0.5066290	0.3061194	0.12	-5.808999999999999	313.644	-1071.9000000000015	-0.06299999999999972	-2.0	native
0.4871164	0.3304356	0.09	-4.077999999999999	130.64	-224.40000000000146	-0.18400000000000016	-1.0	native
0.3337778	0.3346112	0.12	-2.826999999999998	147.40100000000007	-818.7000000000044	-0.12199999999999989	0.0	native
0.3843421	0.3346856	0.15	-1.9890000000000008	-4.409999999999968	-14.80000000000291	-0.15399999999999991	0.0	native
0.4118502	0.2906976	0.15	-0.8320000000000007	18.74000000000001	-345.0	-0.03399999999999981	-1.0	native
0.4406201	0.3431960	0.16	-1.573999999999998	45.333000000000084	328.79999999999563	-0.14700000000000024	0.0	native
0.3239396	0.3378940	0.13	-2.9019999999999992	47.38499999999999	-1129.5	0.016000000000000014	1.0	native
0.4064447	0.2918686	0.14	-2.9339999999999993	126.678	-1456.1000000000058	-0.02200000000000024	1.0	native
0.5499210	0.3880847	0.21	-2.036999999999999	28.11099999999999	-535.9000000000015	-0.10899999999999999	2.0	native
0.4691862	0.4258761	0.13	-3.0409999999999986	272.08000000000004	59.099999999998545	-0.23599999999999977	-1.0	native
0.5356460	0.3448657	0.17	-0.9009999999999998	-50.88799999999992	-1311.300000000003	-0.24100000000000055	2.0	native
0.5635425	0.3663979	0.15	-1.2109999999999985	45.327	635.0999999999985	-0.20800000000000018	-1.0	native
0.4837501	0.3853542	0.15	-4.2429999999999986	96.69100000000003	-1049.300000000003	-0.16800000000000015	-1.0	native
0.4076302	0.4100989	0.12	-2.6099999999999994	194.63200000000006	-1162.2000000000044	-0.10099999999999998	-1.0	native
0.4110600	0.3471484	0.08	-4.047999999999998	364.79	23.19999999999709	-0.01100000000000012	-1.0	native
0.6348130	0.2783207	0.09	-2.876999999999999	282.168	-1642.6000000000058	0.0009999999999994458	-1.0	native
0.7265339	0.3502113	0.1	-4.863999999999999	304.636	-1679.5	-0.15200000000000014	-1.0	native
0.3845856	0.3172784	0.09	-3.353999999999999	295.841	-1803.9000000000015	-0.09700000000000042	-2.0	native
0.4915630	0.3498073	0.13	-2.3840000000000003	183.75099999999998	-1753.6000000000058	-0.21999999999999975	0.0	native
2.4279084	0.6187392	0.0	-5.577999999999999	228.39199999999994	-2522.5999999999985	0.3879999999999999	-1.0	non-native
2.0748801	0.6225672	0.01	-5.094999999999999	162.74299999999994	-1280.5999999999985	0.39999999999999947	-3.0	non-native
2.7055414	0.6175127	0.01	-4.959999999999999	225.79999999999995	-1226.5	0.23999999999999932	-2.0	non-native
1.4192344	0.5610898	0.0	-6.061	254.66999999999996	-2555.5999999999985	0.3489999999999993	-3.0	non-native
1.9341383	0.5388517	0.01	-6.097999999999999	245.70699999999994	-2425.4000000000015	0.29300000000000015	-4.0	non-native
1.5334017	0.5306572	0.0	-5.616	151.65199999999993	-2650.5999999999985	0.24399999999999977	1.0	non-native
1.7151427	0.5768368	0.02	-3.4989999999999988	268.40299999999996	-2296.0999999999985	0.2029999999999994	-2.0	non-native
1.7567226	0.5750692	0.0	-5.847999999999999	313.9789999999999	-1813.0	0.21799999999999997	-3.0	non-native
2.2252669	0.6047491	0.0	-5.019	336.09899999999993	-1365.199999999997	0.3039999999999994	-5.0	non-native
2.1397669	0.5991802	0.0	-6.648999999999999	267.7459999999999	-2610.2999999999956	0.3979999999999997	-1.0	non-native
1.8850064	0.5950308	0.01	-5.466999999999999	216.08599999999996	-2245.699999999997	0.30799999999999983	-2.0	non-native
1.8819673	0.5688955	0.01	-4.273999999999999	234.52899999999994	-2707.2999999999956	0.41299999999999937	-2.0	non-native
2.1010127	0.6178012	0.02	-5.2429999999999986	214.88199999999995	-4131.799999999996	0.3460000000000001	0.0	non-native
1.9095418	0.5610560	0.02	-5.388999999999999	200.80799999999994	-2843.4000000000015	0.4119999999999999	-1.0	non-native
1.7691878	0.6051306	0.0	-4.138	215.60199999999992	-2809.9000000000015	0.33499999999999996	-2.0	non-native
2.5615089	0.5761581	0.01	-3.9139999999999997	250.05799999999994	-1477.5999999999985	0.351	-3.0	non-native
1.8543366	0.5599310	0.01	-5.116999999999999	237.59099999999995	-2338.699999999997	0.3439999999999994	-1.0	non-native
1.8651090	0.5729549	0.01	-5.6	259.155	-3367.199999999997	0.36599999999999966	-2.0	non-native
1.8785760	0.6116728	0.02	-5.725999999999999	179.58899999999994	-2307.5999999999985	0.38899999999999935	-1.0	non-native
2.2833583	0.6015181	0.01	-5.289999999999999	242.15799999999996	-1349.4000000000015	0.36299999999999955	-2.0	non-native
2.6380799	0.6442212	0.01	-4.785	192.85499999999996	-1220.199999999997	0.30799999999999983	0.0	non-native
13.1333380	5.7894382	0.0	-15.420999999999943	688.06	-1522.2999999999956	3.520999999999999	-6.0	non-native
10.9179668	4.9463067	0.0	-15.421999999999999	688.06	-2408.5	4.116999999999999	-6.0	non-native
12.8788414	5.7134714	0.0	-15.421999999999999	688.06	-2131.4000000000015	3.459999999999999	-6.0	non-native
12.3336229	5.5540676	0.0	-15.423	688.06	-2231.7999999999956	3.062999999999999	-6.0	non-native
12.6701555	5.5297303	0.0	-15.421999999999999	688.06	-2327.7999999999956	2.9990000000000006	-6.0	non-native
13.2131968	5.7074599	0.0	-15.423	688.06	-2568.4000000000015	3.0570000000000004	-6.0	non-native
12.7641869	5.6044660	0.0	-15.423	688.06	-1378.699999999997	2.5619999999999994	-6.0	non-native
13.2438631	5.6807976	0.0	-15.423	688.06	-1987.0	2.866999999999999	-6.0	non-native
9.8866854	4.0386796	0.0	-15.421999999999999	688.06	-1590.0	2.75	-6.0	non-native
9.3944244	4.0440302	0.0	-15.421999999999999	688.06	-1698.9000000000015	2.8629999999999995	-6.0	non-native
8.2481298	3.4469306	0.0	-15.421999999999999	688.06	-2160.7999999999956	2.754999999999999	-6.0	non-native
7.5366015	3.3086133	0.0	-15.421999999999999	688.06	-2043.0999999999985	2.4979999999999993	-6.0	non-native
7.3493919	2.9036903	0.0	-15.423	688.06	-3246.5999999999985	1.686	-6.0	non-native
8.3415709	2.9414608	0.0	-15.421999999999999	688.06	-2044.5	2.154	-6.0	non-native
8.1462564	3.0273623	0.0	-15.421999999999999	688.06	-2299.0999999999985	2.1789999999999994	-6.0	non-native
8.2024422	3.1504512	0.0	-15.421999999999999	688.06	-2337.5	2.168	-6.0	non-native
8.7236271	3.2855344	0.0	-15.423	688.06	-2129.5999999999985	2.3529999999999998	-6.0	non-native
7.5021172	2.8999877	0.0	-15.421999999999999	688.06	-2216.7999999999956	2.051	-6.0	non-native
7.9812679	3.2420754	0.0	-15.421999999999999	688.06	-3899.199999999997	2.6339999999999995	-6.0	non-native
7.9278817	3.0411048	0.0	-15.421999999999999	688.06	-3380.2999999999956	2.4939999999999998	-6.0	non-native
7.8005757	2.8892922	0.0	-15.423	688.06	-1327.2999999999956	1.8649999999999993	-6.0	non-native
10.1061316	3.1236961	0.0	-20.834	835.020606	-1065.0	1.218	-8.0	native
11.1561546	3.3911419	0.0	-20.834	835.125	-119.09999999999854	2.0860000000000003	-8.0	native
11.3071508	3.5017660	0.0	-20.834	835.125	-2673.2000000000044	2.654	-8.0	native
11.6423197	3.7033110	0.0	-20.834	835.125	-1277.2000000000044	2.7889999999999997	-8.0	native
10.7192888	3.3498650	0.0	-20.834	835.125	-2767.5	2.630000000000001	-8.0	native
9.5253277	3.0265138	0.0	-20.834	835.125	-1155.5	2.3470000000000004	-8.0	native
9.3518763	3.1414478	0.0	-20.834999999999997	835.125	-2194.0	2.5440000000000005	-8.0	native
8.9250059	4.3597350	0.0	-20.834	835.125	-1169.7000000000044	2.165	-8.0	native
8.1602430	4.0242872	0.0	-20.833	835.125	-871.0999999999985	2.157	-8.0	native
7.2647099	3.7095606	0.0	-20.834	835.037332	-1864.7000000000044	1.7360000000000007	-8.0	native
7.3475723	3.5142808	0.0	-20.834	834.923534	-2265.5	1.1560000000000006	-8.0	native
6.6873584	3.1427903	0.0	-19.753999999999998	811.1276	-2170.800000000003	0.5150000000000006	-8.0	native
6.7733536	3.2731760	0.0	-20.773999999999997	832.76829	-1771.800000000003	1.0650000000000004	-8.0	native
7.2284603	3.6141374	0.0	-20.834	835.125	-2467.9000000000015	1.7590000000000003	-8.0	native
7.0130730	3.7611363	0.0	-20.834	835.125	-1941.2000000000044	2.5140000000000002	-8.0	native
7.1040049	3.8895042	0.0	-20.834999999999997	835.125	-2270.9000000000015	3.077	-8.0	native
8.2792082	4.1851354	0.0	-20.834999999999997	835.125	-2664.4000000000015	2.969000000000001	-8.0	native
8.5969706	4.2517371	0.0	-20.834	835.125	-757.4000000000015	3.231	-8.0	native
7.5915980	4.0091543	0.0	-20.834999999999997	835.125	-2230.4000000000015	3.572000000000001	-8.0	native
6.9638414	3.6837234	0.0	-20.834	835.125	-2214.7000000000044	3.306000000000001	-8.0	native
7.0479860	3.6719410	0.0	-20.833	835.125	-689.8000000000029	3.271000000000001	-8.0	native
1.4288815	0.5681689	0.0	-11.222999999999999	349.749	-2052.5	0.15300000000000047	-3.0	native
1.4227140	0.6060392	0.0	-11.7	385.615	-1952.5999999999985	0.2110000000000003	-6.0	native
1.7445369	0.5851230	0.0	-9.947999999999999	365.527	-1506.0999999999985	-0.04800000000000004	-4.0	native
1.2967689	0.5448544	0.0	-9.941999999999998	321.03499999999997	-1788.5	0.0	-4.0	native
1.2769536	0.5944184	0.0	-9.438999999999998	228.06899999999996	-1019.5	0.10600000000000076	-3.0	native
1.5099618	0.6260049	0.0	-8.938999999999998	269.645	-189.5	0.06300000000000061	-4.0	native
1.6244129	0.6012141	0.0	-7.518999999999998	324.272	-578.5999999999985	0.06400000000000006	-4.0	native
1.6066792	0.5889465	0.0	-7.848999999999998	347.662	-984.0	-0.040000000000000036	-6.0	native
1.6866477	0.5681776	0.0	-11.181	447.256	-619.5	0.031000000000000583	-6.0	native
1.3431462	0.6122642	0.0	-9.278999999999998	348.56	-689.2000000000044	-0.022999999999999687	-5.0	native
1.5253168	0.5842651	0.0	-10.195999999999998	513.512	-522.8000000000029	0.12400000000000055	-7.0	native
1.2813884	0.6253735	0.0	-10.008999999999999	284.274	-609.5	0.10500000000000043	-3.0	native
1.7456173	0.5652414	0.0	-9.490999999999998	438.715	-830.0999999999985	-0.040000000000000036	-7.0	native
2.1030393	0.6607548	0.0	-12.420999999999998	543.443	-358.09999999999854	0.2110000000000003	-7.0	native
2.4209030	0.7396263	0.0	-11.879999999999999	539.895	-1407.5999999999985	0.399	-7.0	native
2.2295108	0.7160994	0.0	-10.374999999999998	524.1379999999999	-134.3000000000029	0.16999999999999993	-6.0	native
2.4441633	0.7279665	0.0	-10.937999999999999	426.151	-257.3000000000029	-0.1689999999999996	-6.0	native
2.1324167	0.7173445	0.0	-10.867999999999999	440.152	-1026.0999999999985	-0.07899999999999974	-6.0	native
2.1597304	0.7574356	0.0	-11.420999999999998	390.427	-1426.4000000000015	-0.12799999999999923	-5.0	native
2.0453744	0.7101427	0.0	-10.793	317.76700000000005	-858.9000000000015	0.02800000000000047	-5.0	native
1.8692012	0.6740569	0.0	-11.681999999999999	331.273	-1424.0	0.04900000000000038	-4.0	native
6.8271160	3.0802262	0.0	-16.03	626.956	-2903.0999999999985	1.718	-3.0	non-native
6.4210382	2.9421384	0.0	-16.031	626.956	-1996.0999999999985	1.6269999999999998	-3.0	non-native
6.6919694	3.0377967	0.0	-16.03	626.956	-3066.699999999997	1.9779999999999998	-3.0	non-native
7.0170698	3.3701839	0.0	-16.03	626.956	-2944.5999999999985	2.093	-3.0	non-native
6.8500676	3.1980398	0.0	-16.03	626.956	-1817.5999999999985	1.904	-3.0	non-native
6.5183587	3.0947483	0.0	-16.03	626.956	-661.0	1.9889999999999999	-3.0	non-native
7.6792583	3.1476200	0.0	-16.03	626.956	-2991.5999999999985	2.391	-3.0	non-native
7.1860986	3.0156279	0.0	-16.031	626.956	-1424.199999999997	2.175	-3.0	non-native
7.1436229	3.1400762	0.0	-16.03	626.956	-2789.199999999997	2.3709999999999996	-3.0	non-native
7.2858829	3.2418025	0.0	-16.031	626.956	-2332.2999999999956	2.4059999999999997	-3.0	non-native
8.5675812	3.5427263	0.0	-16.03	626.956	-2406.5	2.4269999999999996	-3.0	non-native
7.8017483	3.4389946	0.0	-16.031	626.956	-3018.2999999999956	2.0249999999999995	-3.0	non-native
6.9225259	3.1338222	0.0	-16.03	626.956	-3382.899999999994	1.444	-3.0	non-native
7.6746521	3.1889634	0.0	-16.029	626.959486	-2386.7999999999956	1.104	-3.0	non-native
7.1362276	3.0049329	0.0	-16.03	627.083428	-2538.699999999997	1.2619999999999996	-3.0	non-native
7.3748779	3.4855886	0.0	-16.03	626.956	-2268.0	1.5349999999999993	-3.0	non-native
7.0187068	3.0732801	0.0	-16.029	626.956083	-3235.2999999999956	1.521	-3.0	non-native
6.5174370	2.8870742	0.0	-16.03	626.956	-2374.5999999999985	1.4029999999999996	-3.0	non-native
7.0577073	2.7360649	0.0	-16.03	627.056051	-2613.0	0.7999999999999998	-3.0	non-native
7.2625999	2.7630959	0.0	-16.03	626.89795	-3252.899999999994	0.5069999999999997	-3.0	non-native
6.4374747	2.4709094	0.0	-15.924	626.743861	-2389.0	0.35299999999999976	-3.0	non-native
0.8021497	0.4458450	0.02	-3.353999999999999	190.12900000000002	-1129.5999999999985	-0.23800000000000043	1.0	non-native
1.0916519	0.4578061	0.02	-3.2089999999999996	232.79400000000004	-1313.8999999999942	-0.15399999999999991	1.0	non-native
0.8524652	0.4407917	0.04	-1.859	267.531	-1544.5	-0.21500000000000075	-1.0	non-native
0.9790954	0.4656620	0.03	-3.6639999999999997	365.833	-1551.0999999999985	-0.18300000000000072	-1.0	non-native
0.9065799	0.5056014	0.02	-3.5489999999999995	407.21500000000003	-890.7999999999956	-0.2270000000000003	-3.0	non-native
0.8576705	0.4970547	0.0	-4.965	427.626	-2544.899999999994	-0.2860000000000005	-2.0	non-native
0.8583049	0.4799968	0.01	-3.5760000000000005	328.843	-2274.399999999994	-0.2290000000000001	-2.0	non-native
0.9019513	0.4384513	0.04	-3.5310000000000006	418.909	-701.6999999999971	-0.17300000000000004	-2.0	non-native
0.8998802	0.4755647	0.02	-1.5869999999999997	354.817	-2874.199999999997	-0.3460000000000001	-2.0	non-native
0.8700373	0.4638497	0.02	-3.0540000000000003	391.516	-904.7999999999956	-0.3250000000000002	-2.0	non-native
0.9407056	0.4644402	0.03	-2.7609999999999992	315.37100000000004	-1503.699999999997	-0.27000000000000046	-2.0	non-native
0.8627283	0.5127134	0.01	-1.6310000000000002	350.613	-1377.7999999999956	-0.35300000000000065	-1.0	non-native
1.0122907	0.5308133	0.05	-5.0649999999999995	406.98800000000006	-2028.2999999999956	-0.4190000000000005	-3.0	non-native
0.8163722	0.4658908	0.04	-3.6389999999999993	264.55	-1721.0	-0.35300000000000065	-1.0	non-native
0.7903625	0.4364011	0.04	-4.683999999999999	445.42900000000003	-1677.7999999999956	-0.28800000000000026	-2.0	non-native
0.9451912	0.5644498	0.02	-4.17	306.103	-1744.199999999997	-0.3680000000000003	-1.0	non-native
0.9009897	0.5452552	0.03	-3.9589999999999996	382.03700000000003	-865.7999999999956	-0.3390000000000004	-1.0	non-native
1.0787182	0.5215962	0.05	-2.8480000000000008	390.145	-1352.0999999999985	-0.41300000000000026	-2.0	non-native
0.8418992	0.4812175	0.03	-5.805999999999999	433.672	-2007.3999999999942	-0.22300000000000075	-2.0	non-native
1.0433899	0.6146517	0.01	-8.386	497.083	-1540.5999999999985	-0.5360000000000005	-3.0	non-native
0.7183235	0.4207922	0.05	-4.307	464.571	-1191.3999999999942	-0.2160000000000002	-3.0	non-native
2.7728424	0.6593420	0.0	-13.029999999999998	759.616	-1561.800000000003	-0.2939999999999996	-7.0	native
3.1747899	0.7241762	0.0	-13.666999999999998	780.7706	-1589.699999999997	-0.3849999999999998	-6.0	native
3.0107913	0.8100873	0.0	-15.690999999999999	756.536	-1249.0999999999985	-0.27500000000000036	-7.0	native
2.6795504	0.8370213	0.0	-15.238	753.117	-1811.300000000003	-0.2569999999999997	-6.0	native
3.0993567	0.9273916	0.0	-15.700999999999999	669.818	-443.0	-0.18799999999999972	-5.0	native
3.0771141	0.8583854	0.0	-15.468999999999998	797.875	-1604.699999999997	-0.09999999999999964	-6.0	native
2.7937353	0.8686839	0.0	-13.733999999999998	810.5129	-1222.699999999997	-0.36299999999999955	-7.0	native
2.6641128	0.7599753	0.0	-12.079999999999998	749.435	-782.9000000000015	-0.4059999999999997	-6.0	native
2.3511205	0.7622359	0.0	-11.567999999999998	733.242	-1847.800000000003	-0.5129999999999999	-6.0	native
2.7161596	0.8364149	0.0	-13.959999999999997	703.4879999999999	-1360.0999999999985	-0.2549999999999999	-7.0	native
2.9229200	0.8216203	0.0	-15.413999999999998	775.077	-143.0	-0.2450000000000001	-6.0	native
2.9965582	0.7289234	0.0	-14.409999999999998	795.8098	-1300.300000000003	-0.3179999999999996	-7.0	native
3.1253557	0.7359533	0.0	-11.741999999999999	744.233	-1498.4000000000015	-0.4939999999999998	-6.0	native
3.3365483	0.7314968	0.0	-8.923999999999998	672.827	-2066.5999999999985	-0.5670000000000002	-6.0	native
3.5933096	0.7424001	0.0	-7.269999999999998	590.9879999999999	-2872.300000000003	-0.6029999999999998	-3.0	native
2.8160326	0.6888293	0.0	-12.284999999999998	754.346	-2423.0	-0.44099999999999984	-6.0	native
2.6424160	0.6770273	0.01	-13.296	663.771	-2501.0999999999985	-0.06400000000000006	-4.0	native
1.8612911	0.6022819	0.0	-11.907999999999998	682.819	-1701.5	0.11099999999999977	-6.0	native
1.6673011	0.6606554	0.01	-11.734999999999998	665.692	-3543.199999999997	0.054999999999999716	-5.0	native
1.8239264	0.6444342	0.0	-13.282999999999998	736.0999999999999	-2745.800000000003	-0.01100000000000012	-6.0	native
1.4233447	0.5990734	0.0	-13.218999999999998	775.165	-1460.300000000003	0.06299999999999972	-7.0	native
0.7495015	0.3771679	0.01	-4.978999999999999	155.3259999999999	-223.90000000000146	0.3180000000000005	-3.0	native
0.9225499	0.3937742	0.01	-5.145999999999999	201.995	-603.1999999999971	0.31700000000000017	-2.0	native
0.9768696	0.4226727	0.01	-5.133999999999999	108.96499999999992	-221.90000000000146	0.37900000000000045	-1.0	native
0.8351406	0.4191193	0.01	-5.489999999999998	106.404	-262.5	0.3929999999999998	0.0	native
0.8806289	0.3817119	0.02	-3.965	124.28899999999999	-1636.5999999999985	0.26200000000000045	-2.0	native
0.7973654	0.4080078	0.01	-5.395999999999999	109.06899999999996	-591.6999999999971	0.28500000000000014	-1.0	native
0.6797039	0.4177342	0.01	-6.946999999999999	139.90699999999993	-1301.300000000003	0.375	-1.0	native
0.9997844	0.4287533	0.0	-7.802999999999999	215.04199999999992	-1916.199999999997	0.32699999999999996	-1.0	native
0.9056126	0.4186845	0.01	-5.587999999999999	256.7289999999999	-872.3000000000029	0.11899999999999977	0.0	native
0.8720706	0.4177701	0.02	-6.761999999999999	236.49799999999993	-326.5	0.10400000000000009	-1.0	native
0.9862190	0.4325887	0.01	-6.238999999999999	185.9459999999999	-1088.5999999999985	0.1280000000000001	0.0	native
0.9742107	0.4576864	0.01	-5.3199999999999985	241.736	-378.5	0.05900000000000016	-2.0	native
0.7347326	0.4258931	0.02	-4.921999999999997	160.024	-549.5	0.23399999999999999	1.0	native
0.5589963	0.3751103	0.02	-5.087999999999999	102.02599999999995	-789.9000000000015	0.17999999999999972	-2.0	native
0.5586516	0.4160511	0.02	-6.826999999999998	390.49299999999994	-1849.300000000003	0.18599999999999994	-5.0	native
0.6095945	0.4031126	0.01	-5.920999999999999	256.15999999999997	-877.4000000000015	0.15399999999999991	0.0	native
0.9079960	0.5044236	0.01	-5.864999999999998	269.59799999999996	-87.5	0.17799999999999994	-3.0	native
0.8389360	0.5225186	0.01	-4.138999999999999	180.7879999999999	-704.6999999999971	0.1070000000000002	-2.0	native
0.7251503	0.4522348	0.0	-3.790999999999997	206.38199999999995	-707.9000000000015	0.16500000000000004	-2.0	native
0.6915986	0.5146893	0.01	-6.014999999999999	323.18999999999994	-2244.199999999997	0.13400000000000034	-4.0	native
0.7173571	0.5148106	0.02	-5.290999999999999	383.54999999999995	-1826.9000000000015	0.18599999999999994	-4.0	native
6.9864297	3.4652014	0.0	-14.907	490.825	-1989.9000000000015	3.1739999999999995	-3.0	non-native
8.6812868	4.0437298	0.0	-14.905999999999999	490.825	-940.1999999999971	3.8149999999999995	-3.0	non-native
7.9922600	3.7521331	0.0	-14.905999999999999	490.825	-546.6999999999971	3.3279999999999994	-3.0	non-native
7.1872253	3.5663595	0.0	-14.905999999999999	490.825	-484.3000000000029	3.42	-3.0	non-native
6.9966321	3.2239156	0.0	-14.907	490.825	-955.0999999999985	2.7620000000000005	-3.0	non-native
6.7860179	3.3926733	0.0	-14.905999999999999	490.825	411.6999999999971	2.753	-3.0	non-native
7.0278702	3.6364274	0.0	-14.905	490.825	135.6999999999971	3.128	-3.0	non-native
11.6772194	3.5860846	0.0	-14.905999999999999	490.825	-825.0	2.3739999999999997	-3.0	non-native
12.4502401	4.0200710	0.0	-14.905999999999999	490.825	153.1999999999971	2.338	-3.0	non-native
11.8957930	3.7328250	0.0	-14.905999999999999	490.825	118.80000000000291	1.6209999999999996	-3.0	non-native
11.9473610	4.0142379	0.0	-14.905999999999999	490.825	-279.59999999999854	1.3639999999999999	-3.0	non-native
12.6588602	4.2302971	0.0	-14.905999999999999	490.825	-1500.4000000000015	1.9059999999999997	-3.0	non-native
5.8619847	3.2582638	0.0	-14.905999999999999	490.825	-1450.199999999997	2.882999999999999	-3.0	non-native
13.6184397	4.6974044	0.0	-14.905999999999999	490.825	-465.59999999999854	2.773999999999999	-3.0	non-native
12.9271917	4.6137924	0.0	-14.907	490.825	-1921.9000000000015	2.165	-3.0	non-native
12.7952585	4.7519403	0.0	-14.905999999999999	490.825	-968.3000000000029	2.4529999999999994	-3.0	non-native
12.3275833	4.6028934	0.0	-14.905999999999999	490.825	-832.9000000000015	1.6899999999999995	-3.0	non-native
13.0445957	4.7871108	0.0	-14.905999999999999	490.825	-1146.5	2.4259999999999993	-3.0	non-native
13.0579929	4.3912220	0.0	-14.905999999999999	490.825	-260.8000000000029	2.3129999999999997	-3.0	non-native
4.4626698	2.8072991	0.0	-14.905999999999999	490.825	-506.1999999999971	2.096	-3.0	non-native
12.8617458	4.2746334	0.0	-14.905	490.825	-1312.199999999997	2.1759999999999993	-3.0	non-native
6.0753903	2.2066112	0.01	-0.21199999999999974	56.613	-226.40000000000146	-1.9780000000000002	-1.0	non-native
6.0381670	2.1745358	0.01	1.545	42.851999999999975	-431.1999999999971	-2.063	-2.0	non-native
6.1177969	2.1923482	0.01	0.4400000000000013	34.89499999999998	-703.5999999999985	-2.0530000000000004	1.0	non-native
6.1929016	2.1872208	0.01	-1.7919999999999998	188.31099999999998	-1337.800000000003	-2.0360000000000005	-1.0	non-native
6.1106019	2.3241367	0.01	-3.596	217.923	-1461.9000000000015	-2.1080000000000005	-2.0	non-native
6.1782150	2.3457849	0.01	-7.9959999999999996	318.899	-1902.0999999999985	-1.6640000000000001	-2.0	non-native
6.0493221	2.3325682	0.01	-7.4159999999999995	311.899	-970.3000000000029	-1.7340000000000004	-2.0	non-native
6.2072868	2.3110642	0.01	-5.3679999999999986	215.41699999999997	-2228.800000000003	-1.8670000000000004	-1.0	non-native
6.1374917	2.3383803	0.01	-3.715	205.368	1.1999999999970896	-1.7750000000000004	-1.0	non-native
6.3565559	2.3531234	0.01	-5.853	241.87599999999998	-112.40000000000146	-1.7240000000000002	-2.0	non-native
6.3133669	2.4395933	0.01	-9.347999999999999	319.397	-2094.300000000003	-1.5910000000000002	-2.0	non-native
6.3490138	2.4690630	0.01	-9.649999999999999	319.722	-847.3000000000029	-1.6090000000000004	-2.0	non-native
6.1389790	2.4742048	0.01	-11.396999999999998	340.302	-1268.0999999999985	-1.4620000000000002	-2.0	non-native
6.3412337	2.4647636	0.01	-7.234999999999999	418.52549999999997	-872.5	-1.8500000000000005	-3.0	non-native
6.2870774	2.4012983	0.01	-2.6259999999999994	276.865	-1206.5999999999985	-1.8740000000000006	-2.0	non-native
6.5299616	2.3905897	0.01	-1.4079999999999995	217.22999999999996	-1257.0	-2.031	-2.0	non-native
6.3365316	2.2403653	0.01	1.6059999999999999	200.56799999999998	-220.90000000000146	-2.075	-1.0	non-native
6.2671580	2.2614441	0.01	1.5370000000000008	35.18799999999999	-1509.300000000003	-2.1020000000000003	0.0	non-native
6.1799498	2.2514384	0.01	1.6319999999999997	59.43700000000001	-808.5999999999985	-2.0540000000000003	0.0	non-native
6.2944202	2.2430630	0.01	-0.0779999999999994	46.89699999999999	-278.09999999999854	-2.083	0.0	non-native
6.2881513	2.3227179	0.01	0.6230000000000011	147.279	-1602.699999999997	-2.1000000000000005	0.0	non-native
0.6014832	0.3545640	0.07	-3.2979999999999983	240.98699999999997	-1885.9000000000015	-0.09100000000000019	-1.0	native
0.5124398	0.3653582	0.05	-2.081999999999999	-38.710000000000036	-1852.7000000000044	-0.0860000000000003	1.0	native
0.6937565	0.3750800	0.05	-3.522999999999998	124.46199999999999	-967.3000000000029	-0.08099999999999952	-2.0	native
0.5661099	0.3804763	0.04	-4.998999999999999	182.07799999999997	-2462.5	-0.07800000000000029	-2.0	native
0.6805060	0.4073358	0.06	-2.7659999999999982	-104.32799999999997	-3097.0	-0.08000000000000007	1.0	native
0.6855112	0.3733641	0.04	-4.112999999999998	102.31500000000005	-3657.100000000006	-0.05999999999999961	0.0	native
0.6675338	0.3626056	0.09	-3.224999999999998	-135.67999999999995	-1758.300000000003	-0.04499999999999993	1.0	native
0.6739564	0.3427185	0.05	-3.283999999999999	13.110000000000014	-2152.100000000006	-0.043999999999999595	0.0	native
0.8447704	0.3781216	0.05	-1.693999999999999	100.24000000000001	-3154.100000000006	-0.18400000000000016	-1.0	native
0.7056940	0.4160666	0.05	-3.7749999999999986	225.36	-2646.100000000006	-0.1299999999999999	-2.0	native
1.0028089	0.4086937	0.01	-4.717999999999998	221.69899999999996	-3111.0	-0.2110000000000003	-3.0	native
0.9744636	0.4659741	0.06	-5.679999999999998	322.561	-4142.5	-0.19899999999999984	-3.0	native
0.9594656	0.4512663	0.03	-3.924999999999999	239.663	-3194.2000000000044	-0.2560000000000002	-4.0	native
1.1343651	0.4823135	0.01	-8.701999999999998	250.96499999999997	-2871.100000000006	-0.1689999999999996	-3.0	native
1.0674978	0.4135601	0.06	-2.619999999999999	-26.92100000000005	-2246.5	-0.2939999999999996	0.0	native
1.2910395	0.4498540	0.03	-3.4259999999999984	140.14099999999996	-1985.7000000000044	-0.31899999999999995	-2.0	native
1.3485782	0.4155698	0.06	-2.007999999999999	-67.79399999999998	-1196.1000000000058	-0.3360000000000003	2.0	native
1.2748154	0.4310017	0.05	-1.8269999999999982	107.95000000000005	-3877.800000000003	-0.31899999999999995	-3.0	native
1.1335636	0.4265263	0.01	-3.145999999999999	134.08399999999995	-2912.5	-0.29300000000000015	-2.0	native
1.6104542	0.4481707	0.02	-2.551999999999998	72.85199999999998	-4433.100000000006	-0.4119999999999999	-1.0	native
1.0229359	0.3714025	0.04	-2.4259999999999984	-151.46299999999997	-2966.800000000003	-0.16800000000000015	1.0	native
0.9304565	0.5213957	0.12	-5.936999999999999	204.30999999999995	-485.70000000000437	0.23800000000000043	-1.0	native
0.5007448	0.4931372	0.14	-7.785999999999998	371.465	-956.7000000000044	0.19700000000000006	-3.0	native
0.8764513	0.5859359	0.16	-5.3039999999999985	199.47799999999995	-1619.7000000000044	0.3460000000000001	-2.0	native
0.8717799	0.6397588	0.09	-5.655999999999999	225.53700000000003	-1905.7000000000044	0.28300000000000036	-3.0	native
1.0934577	0.6616189	0.11	-5.940999999999999	157.71299999999997	-172.10000000000582	0.4950000000000001	-1.0	native
0.6750180	0.4740423	0.18	-3.9769999999999985	208.765	-699.6000000000058	0.08800000000000008	-2.0	native
1.1580527	0.6186548	0.17	-4.811999999999999	147.22799999999995	-2426.9000000000015	0.2549999999999999	-2.0	native
0.6743632	0.5001200	0.19	-5.821999999999999	346.353	-2883.7000000000044	0.3150000000000004	-3.0	native
0.8260408	0.4744297	0.16	-4.489999999999998	237.14700000000005	-3548.800000000003	0.08199999999999985	-2.0	native
0.9696969	0.4942989	0.12	-4.147999999999998	312.329	-3787.100000000006	-0.08699999999999974	-3.0	native
0.7262774	0.3387760	0.17	-3.6389999999999993	369.067	-3278.4000000000015	-0.08499999999999996	-3.0	native
0.5473024	0.3229757	0.21	-1.9769999999999985	193.212	-2383.7000000000044	-0.09199999999999964	-2.0	native
0.6433637	0.2889123	0.19	-0.8559999999999981	16.34400000000005	-1250.2000000000044	-0.052999999999999936	-1.0	native
0.9174543	0.3890792	0.14	-2.387999999999998	280.429	-2160.7000000000044	-0.22100000000000009	-2.0	native
0.6685259	0.3761052	0.22	-1.131999999999998	247.926	-991.4000000000015	-0.1719999999999997	-4.0	native
0.5996270	0.3644489	0.17	-1.4539999999999988	5.748000000000047	-1499.300000000003	-0.2829999999999995	2.0	native
0.5122613	0.3451033	0.18	-2.1979999999999986	86.10400000000004	-1572.7000000000044	-0.17300000000000004	-1.0	native
0.6031542	0.4044304	0.15	-1.5919999999999987	44.985000000000014	36.89999999999418	-0.32899999999999974	1.0	native
0.9958828	0.3973291	0.13	-1.5569999999999986	129.76599999999996	-2091.4000000000015	-0.242	0.0	native
0.9357542	0.3745047	0.19	-0.7240000000000002	96.19200000000001	-984.2000000000044	-0.34799999999999986	0.0	native
0.8979865	0.3555949	0.09	0.3130000000000024	104.40700000000004	-1702.0	-0.17300000000000004	0.0	native
3.9926815	1.3036635	0.02	-8.004000000000001	-18.009000000000015	-1711.5999999999985	-0.0810000000000004	0.0	non-native
4.4775476	1.4974116	0.01	-7.675000000000001	-18.80600000000004	-531.6999999999971	-0.03000000000000025	1.0	non-native
3.8467345	1.1570708	0.01	-4.893000000000001	-70.68700000000001	-2497.7999999999956	-0.4770000000000003	0.0	non-native
3.7777829	1.2098708	0.0	-9.543000000000001	-40.55900000000008	-2140.0	-0.01499999999999968	2.0	non-native
4.2283335	1.4092780	0.0	-6.800000000000001	65.38799999999992	-1491.0999999999985	-0.04999999999999982	0.0	non-native
4.0320907	1.3414450	0.0	-8.200000000000001	-44.25800000000004	-823.5999999999985	0.001000000000000334	1.0	non-native
3.8388786	1.2756819	0.0	-9.916000000000002	102.70799999999997	-1490.5	0.008999999999999453	1.0	non-native
3.9304388	1.2874193	0.02	-8.881000000000002	-33.81000000000006	-600.0999999999985	0.004999999999999893	1.0	non-native
3.9655199	1.2865717	0.01	-7.721000000000002	81.17599999999993	-2928.0	-0.08000000000000007	0.0	non-native
3.6723852	1.1924622	0.01	-7.836000000000002	15.155999999999949	-2720.5	-0.006000000000000227	1.0	non-native
3.8857679	1.2876104	0.0	-9.543000000000001	102.44999999999993	-920.1999999999971	0.13399999999999945	0.0	non-native
4.2142286	1.4056045	0.02	-8.863000000000001	-65.97400000000005	-2024.0	0.05900000000000016	2.0	non-native
3.4462090	1.1083516	0.0	-9.289000000000001	99.10499999999996	-1694.0999999999985	-0.06099999999999994	0.0	non-native
4.0821757	1.3140389	0.0	-9.207	-10.168000000000006	-2987.5999999999985	0.11500000000000021	2.0	non-native
3.6699882	1.1537937	0.0	-10.547	21.934999999999945	-1985.5999999999985	-0.19599999999999973	1.0	non-native
3.6246471	1.2055494	0.0	-10.112000000000002	52.16799999999995	-1701.7999999999956	-0.10400000000000009	2.0	non-native
4.3345861	1.3700632	0.01	-8.8	38.91399999999993	-1061.699999999997	0.07399999999999984	0.0	non-native
3.8843391	1.2161145	0.0	-8.841000000000001	-186.78600000000006	156.5	-0.11099999999999977	3.0	non-native
3.5811746	1.1533871	0.01	-10.057000000000002	-54.40400000000011	-718.5	0.027000000000000135	0.0	non-native
3.9639659	1.3008202	0.01	-9.814000000000002	10.639999999999986	-1910.7999999999956	0.21199999999999974	-1.0	non-native
3.5230656	1.1007464	0.01	-8.905000000000001	-20.601	-1777.7999999999956	-0.20800000000000018	1.0	non-native
3.1070337	0.5926717	0.0	-1.6730000000000018	-338.803	-600.0	0.31599999999999984	8.0	non-native
3.2059433	0.5954249	0.0	-2.9080000000000013	-310.9680000000001	-1401.699999999997	0.23399999999999999	3.0	non-native
2.8806951	0.5431450	0.01	-2.7510000000000012	-295.355	-942.8999999999942	0.2809999999999997	3.0	non-native
2.9778192	0.5762643	0.0	-3.5730000000000004	-233.34000000000003	-2061.0999999999985	0.18299999999999983	0.0	non-native
3.2428410	0.6308838	0.0	-3.8180000000000014	-196.80500000000006	-844.7999999999956	0.19099999999999984	2.0	non-native
3.3338823	0.6240273	0.02	-2.0790000000000006	-459.673	-1674.2999999999956	0.2599999999999998	5.0	non-native
3.1858416	0.6590313	0.0	-1.8960000000000008	-397.7320000000001	-1709.0999999999985	0.2839999999999998	4.0	non-native
2.6606386	0.5893492	0.01	-3.072000000000001	-330.27700000000004	-959.0999999999985	0.3440000000000003	4.0	non-native
3.1544845	0.5550225	0.0	-2.9570000000000007	-323.61800000000005	-839.7999999999956	0.21499999999999986	3.0	non-native
3.1793399	0.6045607	0.01	0.6020000000000003	-605.6260000000001	615.4000000000015	0.13999999999999968	10.0	non-native
3.1567366	0.6023301	0.03	-0.9640000000000022	-641.3960000000001	-739.7999999999956	0.2240000000000002	9.0	non-native
3.0396049	0.6208709	0.01	-1.2910000000000004	-431.033	1191.0	0.35499999999999954	3.0	non-native
2.2905645	0.5529422	0.01	-5.290000000000001	-74.7220000000001	-1547.0	0.359	2.0	non-native
2.7304170	0.5700660	0.01	-5.574000000000002	-96.21100000000001	-1782.8999999999942	0.3620000000000001	0.0	non-native
2.9152498	0.5672954	0.0	-4.878000000000002	-257.22900000000004	-1426.2999999999956	0.2400000000000002	5.0	non-native
2.9600933	0.6273646	0.0	-5.1690000000000005	-199.32400000000007	-358.1999999999971	0.29499999999999993	4.0	non-native
2.7943771	0.5905321	0.0	-4.3820000000000014	-133.9140000000001	-657.0	0.2809999999999997	1.0	non-native
3.3901298	0.6149871	0.0	-5.594000000000001	-97.86000000000001	-899.8999999999942	0.2240000000000002	2.0	non-native
2.7694900	0.5555246	0.01	-5.552000000000001	37.36599999999993	-1804.7999999999956	0.21399999999999952	0.0	non-native
2.6920004	0.5503111	0.01	-4.402000000000001	-42.773000000000025	-498.29999999999563	0.2599999999999998	1.0	non-native
3.3139448	0.6109753	0.0	-6.016000000000002	-78.18600000000004	257.40000000000146	0.35499999999999954	1.0	non-native
0.6439496	0.3226238	0.1	-1.8160000000000007	113.53000000000003	328.6000000000022	-0.020999999999999908	-3.0	native
0.6020961	0.2764318	0.14	-1.8569999999999993	167.341	731.8000000000029	0.02200000000000024	-4.0	native
0.6300827	0.3021219	0.18	-1.8740000000000006	73.54200000000003	314.6000000000022	-0.042999999999999705	-3.0	native
0.5822920	0.2821074	0.12	-1.891	109.76500000000004	-103.69999999999709	-0.017999999999999794	-3.0	native
0.6575167	0.2861353	0.16	-2.8209999999999997	165.11700000000002	-156.29999999999927	-0.004999999999999893	-4.0	native
0.6875917	0.2876831	0.19	-1.8970000000000002	138.27300000000002	357.7000000000007	-0.03299999999999992	-4.0	native
0.7056000	0.2540112	0.1	-1.6500000000000004	164.37400000000002	-311.2999999999993	-0.016000000000000014	-4.0	native
0.7770821	0.3069995	0.14	-3.321999999999999	167.03900000000004	-487.6999999999971	-0.05699999999999994	-5.0	native
0.6685867	0.2754087	0.14	-1.4480000000000004	112.74100000000004	-413.09999999999854	-0.03399999999999981	-4.0	native
0.5882441	0.2645454	0.13	-1.4190000000000005	85.51700000000005	30.600000000002183	-0.008999999999999897	-3.0	native
0.5722231	0.2602915	0.14	-1.8190000000000008	98.80900000000003	7.0	-0.009999999999999787	-2.0	native
0.5226215	0.2505235	0.17	-0.359	71.55600000000004	-202.29999999999927	-0.0029999999999996696	-1.0	native
0.5969169	0.2888892	0.14	-2.997	172.32200000000006	-180.09999999999854	0.04300000000000015	-4.0	native
0.5687531	0.2657538	0.12	-1.6809999999999992	103.32300000000004	117.70000000000073	0.03200000000000003	-4.0	native
0.5165856	0.2640553	0.1	-2.3450000000000006	138.36900000000003	664.9000000000015	0.04200000000000026	-3.0	native
0.5980152	0.2692811	0.19	-2.1029999999999998	112.33600000000001	66.90000000000146	0.03500000000000014	-3.0	native
0.8318872	0.2667292	0.14	-2.0489999999999995	127.10300000000001	-638.5	0.010000000000000231	-3.0	native
0.7421062	0.2692834	0.12	-1.154	112.94600000000003	-28.299999999999272	0.03000000000000025	-3.0	native
0.8712562	0.2692238	0.18	-0.9960000000000004	133.687	241.10000000000218	-0.05699999999999994	-5.0	native
0.8381047	0.2592902	0.16	-1.4559999999999995	52.01900000000006	-662.5999999999985	0.06500000000000039	-1.0	native
0.7922539	0.2556862	0.14	-1.7300000000000004	123.46700000000004	636.4000000000015	-0.01499999999999968	-3.0	native
1.3218964	0.3779723	0.17	4.4399999999999995	72.97900000000004	28.700000000000728	-0.44099999999999984	-4.0	native
1.2360604	0.3939558	0.12	4.636000000000001	-86.55700000000002	639.9000000000015	-0.391	-5.0	native
1.2081962	0.3557312	0.09	1.427999999999999	81.40200000000004	225.90000000000146	-0.35599999999999987	-6.0	native
1.2176716	0.3611421	0.09	-1.0350000000000001	234.66200000000003	-562.6999999999971	-0.2929999999999997	-6.0	native
1.0616090	0.4249416	0.1	-2.366999999999999	88.80900000000003	296.6000000000022	-0.2759999999999998	-5.0	native
0.9770252	0.4013428	0.1	0.3830000000000009	6.578000000000031	108.40000000000146	-0.2869999999999999	-4.0	native
1.0050036	0.3857898	0.12	-0.8000000000000007	133.69100000000003	-217.39999999999782	-0.2939999999999996	-6.0	native
0.9877493	0.3939680	0.14	1.0580000000000016	104.88600000000002	-296.1999999999971	-0.2729999999999997	-5.0	native
0.9352907	0.3431210	0.13	-0.9670000000000005	174.56400000000002	258.3000000000029	-0.24499999999999966	-6.0	native
1.1186544	0.4450570	0.05	1.116999999999999	167.68500000000006	-611.6999999999971	-0.35299999999999976	-6.0	native
0.9334202	0.3417066	0.16	-0.7080000000000002	205.55100000000004	-81.89999999999782	-0.22799999999999976	-6.0	native
0.8883144	0.3606031	0.14	1.8770000000000007	74.71900000000005	-557.6999999999971	-0.2859999999999996	-5.0	native
1.0604160	0.4080930	0.14	1.1549999999999994	128.865	347.5	-0.35599999999999987	-5.0	native
1.0859531	0.3716836	0.13	-1.9879999999999995	196.37000000000006	-279.3999999999978	-0.258	-6.0	native
1.1831201	0.3696600	0.09	-1.4160000000000004	189.08200000000005	-838.0	-0.33899999999999997	-5.0	native
1.2616764	0.4209324	0.21	1.6830000000000016	112.23200000000003	-925.2999999999993	-0.383	-3.0	native
1.2274950	0.4081818	0.19	-0.9220000000000006	73.44600000000003	343.7000000000007	-0.34999999999999964	-5.0	native
0.9437557	0.3719736	0.11	1.8690000000000015	-53.75	-1537.3999999999978	-0.2979999999999996	-3.0	native
0.9780552	0.4461974	0.11	2.856	-149.76099999999997	51.10000000000218	-0.33899999999999997	-2.0	native
0.9866831	0.4767517	0.12	3.9419999999999984	-28.997999999999934	-238.6999999999971	-0.35799999999999965	-6.0	native
0.9954741	0.4567232	0.17	2.4040000000000017	11.053000000000054	-552.8999999999978	-0.35199999999999987	-4.0	native
1.0841277	0.2410171	0.21	-0.8539999999999992	-17.69500000000005	1311.2000000000007	0.0	3.0	non-native
0.9421559	0.2437443	0.2	-1.8360000000000003	15.263999999999953	1027.7000000000007	-0.03400000000000025	2.0	non-native
1.1356323	0.2260103	0.19	-0.7100000000000009	103.04799999999994	117.79999999999927	-0.051000000000000156	0.0	non-native
1.0994134	0.2596156	0.18	-1.6449999999999996	93.57399999999996	675.5	-0.05799999999999983	0.0	non-native
0.8706859	0.2414394	0.19	-0.8680000000000003	84.48399999999992	287.7000000000007	0.1429999999999998	0.0	non-native
1.3035349	0.3575032	0.02	-3.1630000000000003	320.645	-390.3999999999978	0.30200000000000005	-3.0	non-native
1.1280313	0.3525622	0.03	-4.913	340.8399999999999	-68.39999999999782	0.242	-3.0	non-native
1.0680463	0.3509473	0.02	-4.707000000000001	322.7679999999999	-834.5	0.23599999999999977	-2.0	non-native
0.9782841	0.3798598	0.01	-4.359999999999999	313.169	-814.5999999999985	0.355	-3.0	non-native
1.0245428	0.3828798	0.02	-4.872	294.7439999999999	-522.5	0.3380000000000001	-3.0	non-native
1.1591784	0.3777945	0.02	-6.64	328.4649999999999	-1142.7000000000007	0.33599999999999985	-1.0	non-native
0.9659210	0.4016029	0.01	-6.673	363.16499999999996	-1293.8999999999978	0.3860000000000001	-3.0	non-native
0.9060292	0.4130583	0.02	-7.7459999999999996	396.72999999999996	-714.7999999999993	0.3879999999999999	-3.0	non-native
1.0997162	0.4078252	0.03	-6.683	358.948	304.2000000000007	0.3729999999999998	-3.0	non-native
1.1404887	0.3941054	0.03	-5.704000000000001	347.45899999999995	-367.2999999999993	0.31700000000000017	-3.0	non-native
0.9963004	0.4403744	0.02	-7.267	358.44199999999995	954.5	0.4830000000000001	-2.0	non-native
1.1190273	0.4098598	0.02	-5.981	328.8829999999999	-574.2000000000007	0.43400000000000016	-2.0	non-native
1.2065316	0.4386805	0.02	-7.72	404.97999999999996	-968.0999999999985	0.5209999999999999	-4.0	non-native
1.1222761	0.4102768	0.01	-8.071	403.9649999999999	-101.20000000000073	0.367	-4.0	non-native
1.1383246	0.4406357	0.02	-6.944	347.2869999999999	481.2999999999993	0.31700000000000017	-4.0	non-native
1.0616446	0.4584394	0.01	-8.594999999999999	444.29669999999993	-931.3999999999978	0.47299999999999986	-4.0	non-native
0.7043858	0.2133064	0.24	-1.5860000000000003	88.01899999999995	-253.29999999999927	0.004999999999999893	0.0	non-native
0.8796570	0.2003799	0.31	-2.035	75.58999999999992	-724.3999999999978	-0.07299999999999995	1.0	non-native
0.9786130	0.2831838	0.26	-3.5649999999999995	122.59699999999992	-344.7000000000007	0.0040000000000000036	1.0	non-native
0.8690408	0.2431578	0.25	-2.1850000000000005	77.09199999999993	-730.0999999999985	-0.08599999999999985	1.0	non-native
0.6359996	0.2154594	0.33	-1.9339999999999993	97.84999999999997	-719.5999999999985	0.07399999999999984	0.0	non-native
0.6894141	0.2397083	0.25	-1.7439999999999998	92.32999999999993	-317.09999999999854	0.15600000000000014	0.0	non-native
0.7269529	0.2079887	0.26	-1.7579999999999991	84.67899999999992	-488.09999999999854	0.17700000000000005	1.0	non-native
0.7032779	0.2208074	0.33	-1.2159999999999993	42.75599999999997	-293.7000000000007	0.021999999999999797	1.0	non-native
0.5735354	0.1992605	0.29	-1.2750000000000004	111.60899999999992	-1098.7000000000007	0.07399999999999984	-1.0	non-native
0.6916291	0.2377175	0.3	-1.3800000000000008	47.801999999999964	-633.5	0.23199999999999976	1.0	non-native
0.6455128	0.2156167	0.31	-1.5489999999999995	95.91799999999995	-1003.7999999999993	0.18400000000000016	-1.0	non-native
0.5340892	0.2329395	0.31	-0.9090000000000007	88.26699999999994	-615.5999999999985	0.17499999999999982	0.0	non-native
0.5812796	0.2320437	0.32	-2.5939999999999994	138.74999999999994	-878.2999999999993	0.242	0.0	non-native
0.5852739	0.2200973	0.24	-1.92	90.37699999999995	-463.5	0.18800000000000017	-1.0	non-native
0.7995566	0.2513293	0.28	-1.686	30.164999999999964	-961.5	0.17899999999999983	2.0	non-native
0.5743228	0.2153244	0.3	-0.8300000000000001	66.03599999999994	-1280.7000000000007	0.02400000000000002	1.0	non-native
0.7957371	0.2155481	0.26	-1.2309999999999999	55.21899999999994	-1085.5	0.06199999999999983	1.0	non-native
0.5661949	0.2009598	0.35	-1.1820000000000004	35.37899999999996	-1099.3999999999978	0.1339999999999999	1.0	non-native
0.6330035	0.2258933	0.21	0.5500000000000007	-5.623000000000047	-214.20000000000073	0.2490000000000001	2.0	non-native
0.6659167	0.2250775	0.28	1.2080000000000002	-92.58100000000002	-556.0999999999985	0.11399999999999988	4.0	non-native
0.5768700	0.2296166	0.2	-0.11100000000000065	-76.52800000000002	-322.09999999999854	0.19599999999999973	4.0	non-native
1.1021768	0.3450445	0.4	3.301	-121.11299999999994	-723.7999999999993	-0.09399999999999986	1.0	native
1.1596522	0.3857738	0.36	2.4429999999999996	-39.65999999999997	-640.1999999999971	-0.07099999999999973	1.0	native
1.1243392	0.3482637	0.4	2.9659999999999993	-59.13099999999997	-18.5	-0.10999999999999988	1.0	native
1.0804907	0.3675037	0.29	2.7799999999999994	-144.26099999999997	289.40000000000146	-0.08799999999999963	2.0	native
1.0925537	0.3324684	0.33	2.336999999999998	-62.51099999999997	449.8000000000029	-0.07799999999999985	0.0	native
1.1537185	0.3804057	0.25	2.1180000000000003	-30.880999999999972	-258.2999999999993	-0.06299999999999972	1.0	native
1.1398705	0.3415943	0.29	3.5269999999999992	-108.55499999999995	-112.79999999999927	-0.10699999999999976	3.0	native
1.1491318	0.3565417	0.29	2.6569999999999983	-107.89499999999998	-348.5	-0.05899999999999972	1.0	native
1.0970305	0.3287729	0.28	2.453999999999999	-100.30600000000004	-623.0999999999985	-0.08499999999999996	2.0	native
1.0872959	0.3339869	0.31	2.2479999999999993	-118.03700000000003	143.10000000000218	-0.08099999999999996	3.0	native
1.0451505	0.3310374	0.27	2.7460000000000004	-88.27599999999995	-159.09999999999854	-0.08199999999999985	1.0	native
1.0189149	0.3143406	0.41	3.8970000000000002	-141.60299999999995	-622.0	-0.13599999999999968	2.0	native
1.0156875	0.3194727	0.32	2.4739999999999984	-88.98400000000004	-583.0	-0.10799999999999965	0.0	native
1.1588187	0.3652232	0.39	3.993999999999998	-163.32799999999997	-224.5	-0.14399999999999968	1.0	native
1.1260927	0.3447550	0.28	2.3130000000000006	-113.582	191.0	-0.06299999999999972	3.0	native
1.0960290	0.3389529	0.31	2.267999999999999	-94.38499999999999	-35.599999999998545	-0.09299999999999997	1.0	native
1.0901489	0.3419177	0.32	2.584999999999999	-13.36099999999999	-422.0	-0.08799999999999963	1.0	native
1.0152769	0.3466848	0.27	3.8450000000000006	-92.05499999999995	-424.5	-0.08699999999999974	-1.0	native
1.0217167	0.2945388	0.33	2.950000000000001	-77.84500000000003	-753.2999999999993	-0.13299999999999956	1.0	native
1.0399916	0.3421198	0.29	3.019	-28.90300000000002	-710.0999999999985	-0.07199999999999962	-1.0	native
0.9572073	0.3136751	0.33	1.4029999999999987	-13.977999999999952	-346.0	-0.06899999999999995	1.0	native
0.9947727	0.3556378	0.16	-2.652000000000001	207.29200000000003	-2466.5999999999985	0.05300000000000038	-3.0	native
0.8284224	0.3213760	0.11	-2.0340000000000007	203.565	-1693.0999999999985	0.01200000000000001	-4.0	native
0.8439053	0.3243522	0.11	-4.317	338.63	-2353.699999999997	0.2610000000000001	-6.0	native
0.8862570	0.3960691	0.08	-4.099	302.28000000000003	-2469.7999999999993	0.37200000000000033	-6.0	native
0.7419444	0.2740900	0.06	-3.7810000000000006	299.49100000000004	-2735.7999999999993	0.17700000000000005	-5.0	native
0.9577830	0.3449589	0.05	-5.066000000000001	324.793	-2840.5	0.16300000000000026	-5.0	native
0.9119270	0.3161361	0.09	-2.1400000000000006	247.476	-2352.699999999997	0.11500000000000021	-3.0	native
1.0730609	0.3673786	0.09	-4.030000000000001	378.019	-2261.5999999999985	0.2110000000000003	-6.0	native
0.9191480	0.3686596	0.09	-2.399000000000001	363.047	-1761.7999999999993	0.3520000000000003	-7.0	native
1.0104164	0.3735193	0.08	-2.593	301.75100000000003	-2258.699999999997	0.06500000000000039	-6.0	native
0.7468294	0.2958524	0.1	-2.5660000000000007	306.02700000000004	-1668.3999999999978	0.14800000000000013	-5.0	native
0.9203302	0.4224761	0.11	-0.8580000000000005	226.43	-1695.0999999999985	0.01200000000000001	-4.0	native
0.9703227	0.4349054	0.06	-4.073	281.34700000000004	-1804.8999999999978	0.125	-4.0	native
0.9442871	0.4345425	0.08	-2.245000000000001	239.32600000000002	-2253.199999999997	0.133	-3.0	native
1.0685982	0.3949116	0.13	-3.5970000000000013	294.105	-2700.399999999998	0.14500000000000002	-5.0	native
0.9245616	0.3473070	0.16	-4.100000000000001	299.36400000000003	-1543.7999999999993	0.19300000000000006	-6.0	native
0.9556938	0.3704123	0.08	-3.5840000000000014	298.736	-2643.399999999998	0.002000000000000224	-3.0	native
0.8752406	0.3484081	0.16	-3.851000000000001	319.0	-2051.699999999997	0.006000000000000227	-4.0	native
0.9439493	0.3808078	0.14	-2.705	239.69600000000003	-1837.0	0.137	-3.0	native
1.0311021	0.4073417	0.12	-3.0220000000000002	228.24100000000004	-2075.899999999998	0.17700000000000005	-4.0	native
0.7912045	0.3007759	0.13	-3.824	257.218	-2626.399999999998	0.1080000000000001	-2.0	native
1.1110303	0.5074540	0.01	-0.6199999999999992	-53.18399999999997	-240.89999999999782	-0.010999999999999677	4.0	non-native
1.0575826	0.4664435	0.0	-2.446999999999999	2.4220000000000255	-371.2999999999993	0.06099999999999994	2.0	non-native
1.1688812	0.5292847	0.01	-0.5730000000000004	-46.97300000000001	-83.09999999999854	-0.006999999999999673	2.0	non-native
1.1139483	0.4824621	0.02	-0.9380000000000006	13.840000000000032	-449.59999999999854	-0.03299999999999992	3.0	non-native
0.9222043	0.4403853	0.01	-2.1929999999999996	27.839	-664.1999999999971	0.08099999999999996	3.0	non-native
1.1167288	0.4679977	0.0	-2.2270000000000003	56.394000000000005	-547.8999999999978	0.02900000000000036	1.0	non-native
1.0564034	0.4706710	0.01	-1.584999999999999	49.56299999999999	-779.0	0.03100000000000014	1.0	non-native
1.0030349	0.5018170	0.01	-2.458	37.459	-1361.7999999999993	0.07000000000000028	1.0	non-native
1.0278770	0.4753902	0.01	-2.1579999999999995	-29.754999999999995	601.3000000000029	-0.02699999999999969	3.0	non-native
0.9834272	0.4556380	0.01	-2.9689999999999994	17.971000000000004	197.40000000000146	0.07200000000000006	3.0	non-native
0.9482666	0.4103611	0.01	-2.5969999999999995	14.579000000000008	-281.5	0.04100000000000037	1.0	non-native
1.0351646	0.4614484	0.0	-2.3759999999999994	33.29599999999999	-604.0	0.040000000000000036	2.0	non-native
0.9678924	0.4220701	0.02	-2.1340000000000003	53.27699999999999	-674.1999999999971	0.015000000000000124	3.0	non-native
0.9769657	0.4436064	0.01	-1.7219999999999995	22.701999999999998	-1074.199999999997	0.002000000000000224	4.0	non-native
0.9894577	0.4292101	0.01	-1.375	47.99200000000002	-600.3999999999978	-0.020000000000000018	2.0	non-native
0.9925451	0.4500521	0.02	-3.132999999999999	91.346	369.7000000000007	-0.006999999999999673	2.0	non-native
1.0453932	0.4935853	0.03	-2.9730000000000008	19.585000000000036	131.8000000000029	0.05400000000000027	4.0	non-native
0.9922199	0.4532422	0.01	-2.9179999999999993	38.34000000000003	133.40000000000146	0.06800000000000006	3.0	non-native
0.9899755	0.4278727	0.0	-2.1289999999999996	35.73599999999999	151.5	-0.0029999999999996696	4.0	non-native
1.0816031	0.4674892	0.02	-1.7810000000000006	44.391999999999996	-280.8999999999978	0.0030000000000001137	3.0	non-native
0.9833806	0.4630502	0.03	-1.1080000000000005	-9.659999999999968	42.0	0.015000000000000124	4.0	non-native
1.0035361	0.4981461	0.0	-3.9090000000000007	173.931	-693.7999999999993	0.2400000000000002	0.0	non-native
0.9930234	0.4974130	0.0	-5.760999999999999	224.70700000000002	-745.0	0.3160000000000003	0.0	non-native
1.1595851	0.4889608	0.01	-5.436	177.186	-1503.5	0.29000000000000004	1.0	non-native
1.2043904	0.5297055	0.0	-6.126	158.642	-1383.2999999999993	0.28700000000000037	1.0	non-native
1.2499197	0.4994348	0.02	-2.4410000000000007	125.62700000000001	-766.8999999999978	0.15600000000000014	2.0	non-native
1.1597674	0.5057955	0.0	-2.161999999999999	154.089	-1537.7999999999993	0.10200000000000031	1.0	non-native
0.9239135	0.4444467	0.01	-1.984	96.56100000000004	-205.29999999999927	0.07299999999999995	1.0	non-native
1.1482177	0.4845584	0.02	-3.49	134.41400000000002	-1848.5	0.12200000000000033	1.0	non-native
1.1062407	0.4834561	0.02	-2.850999999999999	166.25300000000001	-1974.3999999999978	0.06800000000000006	1.0	non-native
1.2631980	0.4882948	0.01	-4.035	135.191	-1010.5	0.038000000000000256	1.0	non-native
1.0660877	0.4909995	0.02	-3.253	134.882	-1425.699999999997	0.18300000000000027	1.0	non-native
1.0141476	0.4819557	0.01	-3.0039999999999996	196.197	-1380.2999999999993	0.278	1.0	non-native
1.0800647	0.4774251	0.01	-3.718	163.131	-225.79999999999927	0.19100000000000028	1.0	non-native
0.9396709	0.5008170	0.02	-3.7989999999999995	158.42000000000002	-579.0	0.2330000000000001	1.0	non-native
1.1787716	0.4793971	0.01	-3.6560000000000006	164.87	-682.6999999999971	0.31099999999999994	1.0	non-native
1.3412538	0.5164715	0.0	-5.013	194.01500000000001	-396.2999999999993	0.41100000000000003	1.0	non-native
1.0993772	0.4903860	0.01	-5.106999999999999	180.16400000000002	-1273.2999999999993	0.41400000000000015	1.0	non-native
1.3171339	0.4923216	0.02	-4.176	156.991	-1242.0	0.27600000000000025	1.0	non-native
1.2997264	0.4972224	0.01	-3.959999999999999	149.83700000000002	-492.3999999999978	0.27500000000000036	1.0	non-native
1.7721895	0.5853854	0.01	-3.9320000000000004	115.852	-1848.7999999999993	0.2990000000000004	1.0	non-native
1.6973078	0.6134157	0.0	-4.938000000000001	176.19	-1952.5	0.4900000000000002	1.0	non-native
1.6041502	0.2792718	0.38	10.668000000000001	-511.29599999999994	-74.0	-0.3889999999999998	3.0	native
1.5654563	0.2714539	0.48	9.517999999999999	-506.226	688.1000000000022	-0.42300000000000004	3.0	native
1.5685548	0.2876200	0.38	10.322999999999999	-518.0759999999999	-19.700000000000728	-0.391	5.0	native
1.6092430	0.2740678	0.44	8.248	-420.418	-61.20000000000073	-0.4059999999999997	0.0	native
1.6194361	0.2719671	0.51	8.164	-412.50300000000004	599.4000000000015	-0.4009999999999998	4.0	native
1.5854715	0.2750932	0.53	10.034	-573.6260000000001	203.70000000000073	-0.43100000000000005	2.0	native
1.6369680	0.2806581	0.53	10.174000000000001	-520.3359999999999	18.5	-0.45299999999999985	2.0	native
1.5874568	0.2641636	0.57	10.171999999999999	-548.976	374.2999999999993	-0.3999999999999999	4.0	native
1.6507814	0.2870005	0.45	11.424000000000001	-571.176	-305.0	-0.42700000000000005	5.0	native
1.6302075	0.2782400	0.51	10.607000000000001	-595.916	212.79999999999927	-0.4219999999999997	4.0	native
1.6625782	0.2782310	0.43	11.043000000000001	-591.6059999999999	440.40000000000146	-0.46099999999999985	5.0	native
1.6192924	0.2779650	0.48	12.540999999999999	-800.0459999999999	-62.39999999999782	-0.44899999999999984	9.0	native
1.6585859	0.2851915	0.49	11.540999999999999	-808.516	1154.7999999999993	-0.44700000000000006	7.0	native
1.6492529	0.2802141	0.5	11.415999999999999	-810.926	1411.7000000000007	-0.45100000000000007	8.0	native
1.6521531	0.2961439	0.46	9.907000000000002	-567.0859999999999	980.0	-0.44700000000000006	3.0	native
1.7596340	0.2988608	0.44	4.979999999999999	-370.41599999999994	716.2999999999993	-0.43299999999999983	5.0	native
1.6602339	0.2971126	0.41	4.334000000000001	-183.23000000000002	321.2999999999993	-0.3660000000000001	0.0	native
1.5289066	0.2549472	0.5	5.897	-273.34799999999996	683.9000000000015	-0.3689999999999998	1.0	native
1.5068103	0.2611019	0.43	4.035000000000002	-133.082	426.7000000000007	-0.3039999999999998	1.0	native
1.5963694	0.2663560	0.46	5.705	-204.06899999999996	-94.29999999999927	-0.3580000000000001	3.0	native
1.5991539	0.2533495	0.45	4.24	-302.807	-118.20000000000073	-0.29499999999999993	1.0	native
0.8977567	0.1880922	0.43	2.192	-11.345000000000027	-1364.0999999999985	-0.010999999999999677	-3.0	native
0.9803879	0.2178903	0.43	1.6319999999999997	-54.043000000000006	-457.2000000000007	0.051000000000000156	1.0	native
1.1352314	0.2113663	0.43	2.8000000000000007	-100.88999999999999	-1267.0	-0.13599999999999968	1.0	native
0.9844970	0.2027425	0.56	0.6260000000000012	-86.87599999999998	-866.0	0.016999999999999904	0.0	native
0.9487402	0.1888245	0.41	1.4250000000000007	-43.21199999999999	-491.3999999999978	-0.03699999999999992	-1.0	native
0.9107020	0.1864004	0.52	1.4139999999999997	-53.95100000000002	-379.3999999999978	0.028000000000000025	0.0	native
0.8714646	0.1973580	0.45	1.2599999999999998	-59.98400000000004	-519.0	0.08400000000000007	-1.0	native
0.4862788	0.1429058	0.51	1.7620000000000005	-60.101	-426.7000000000007	0.0129999999999999	-1.0	native
0.6780063	0.1423635	0.45	1.4990000000000006	-86.22699999999998	-1864.5	0.02400000000000002	-1.0	native
0.6002083	0.1414398	0.55	1.2170000000000005	-16.937999999999988	-1295.0999999999985	0.020000000000000018	-1.0	native
0.6263143	0.1422518	0.38	0.41300000000000026	25.572000000000003	-1320.5	0.08300000000000018	-2.0	native
0.4161219	0.1418328	0.41	1.0050000000000008	-47.821000000000026	-814.3999999999978	0.06899999999999995	-1.0	native
0.3768350	0.1583553	0.46	1.1820000000000004	-77.096	-1325.5	0.02499999999999991	-1.0	native
0.2885542	0.1419773	0.52	3.0570000000000004	-110.27599999999995	-1003.5999999999985	-0.04899999999999993	-1.0	native
0.3739492	0.1320504	0.43	1.8520000000000003	-28.737999999999943	-1341.2000000000007	-0.03600000000000003	-2.0	native
0.4876781	0.1320577	0.44	2.6129999999999995	-35.64999999999998	-21.200000000000728	-0.10099999999999998	-2.0	native
0.2998056	0.1473341	0.41	1.524000000000001	-52.99000000000001	-253.89999999999782	-0.04800000000000004	0.0	native
0.3440582	0.1267967	0.43	1.6189999999999998	-53.05799999999999	-889.5	-0.010999999999999677	-2.0	native
0.4074662	0.1507238	0.48	2.4640000000000004	-57.13599999999997	-389.09999999999854	-0.05099999999999971	-1.0	native
0.3626791	0.1582423	0.49	0.8350000000000009	-36.41899999999998	-11.099999999998545	0.04200000000000026	-2.0	native
0.3490615	0.1445565	0.61	1.096	-90.00400000000002	-158.70000000000073	-0.06099999999999994	0.0	native
2.9233310	0.9057690	0.01	-9.799999999999999	202.08700000000002	-2115.4000000000015	0.5089999999999999	-1.0	non-native
3.3830943	0.9812898	0.01	-8.704999999999998	211.151	-1467.6000000000022	0.4889999999999999	-1.0	non-native
2.8409183	0.9012958	0.01	-9.04	182.40800000000002	-2242.600000000002	0.532	-1.0	non-native
2.7430637	0.8042295	0.02	-7.919999999999999	125.227	-3152.2999999999993	0.6800000000000002	1.0	non-native
2.6722252	0.8723138	0.01	-8.512999999999998	153.744	-1946.2000000000007	0.484	2.0	non-native
2.1637061	0.6941317	0.01	-7.044999999999999	33.42900000000003	-1542.4000000000015	0.36099999999999977	2.0	non-native
2.5692306	0.7513572	0.01	-7.233	33.995000000000005	-1833.7000000000007	0.5219999999999998	1.0	non-native
2.4615183	0.7259549	0.01	-8.98	103.03199999999998	-1630.4000000000015	0.6970000000000001	0.0	non-native
2.7218418	0.7183340	0.02	-8.672	95.14800000000002	-1997.2000000000007	0.7959999999999998	1.0	non-native
2.3670449	0.6903769	0.01	-9.437999999999999	251.52300000000002	-2641.2000000000007	0.8849999999999998	-1.0	non-native
2.7936084	0.8270029	0.01	-6.5409999999999995	55.11900000000003	-2734.9000000000015	1.0059999999999998	1.0	non-native
2.7307193	0.8524870	0.01	-8.004	252.786	-2454.9000000000015	0.9449999999999998	-2.0	non-native
2.7061226	0.8517973	0.01	-8.546	215.685	-1390.9000000000015	0.9239999999999999	-1.0	non-native
2.1534104	0.7189463	0.02	-8.722999999999999	225.038	-1675.5	0.7599999999999998	-1.0	non-native
2.2503595	0.8154427	0.02	-7.808999999999999	282.8489	-2713.100000000002	0.6739999999999999	-1.0	non-native
2.5530393	0.8632387	0.01	-6.262	218.27700000000002	-1823.4000000000015	0.5139999999999998	0.0	non-native
2.8469114	0.9045558	0.01	-6.078999999999999	230.44	-2129.2000000000007	0.375	0.0	non-native
2.7394445	0.8779063	0.01	-6.3919999999999995	231.399	-3209.0	0.532	0.0	non-native
2.7522705	0.8963381	0.01	-5.989999999999999	208.603	-1827.7999999999993	0.395	0.0	non-native
2.5037498	0.8542866	0.01	-5.5729999999999995	230.999	-1822.2000000000007	0.43999999999999995	-1.0	non-native
2.2921023	0.8326960	0.01	-7.0249999999999995	237.96200000000002	-1720.2999999999993	0.3729999999999998	0.0	non-native
1.1634092	0.4536702	0.13	1.9800000000000004	-12.736999999999966	-1090.6000000000022	-0.2959999999999998	0.0	non-native
1.2403182	0.4422978	0.1	2.671000000000001	-70.73500000000001	-894.9000000000015	-0.34399999999999986	2.0	non-native
1.3439548	0.4534460	0.1	3.881000000000002	-53.851	-1157.4000000000015	-0.40700000000000003	0.0	non-native
1.2150205	0.4630128	0.09	1.0310000000000006	-36.789999999999964	-314.90000000000146	-0.2709999999999999	0.0	non-native
1.1476609	0.4348041	0.11	1.7330000000000005	-49.861999999999966	-1231.2000000000007	-0.30699999999999994	2.0	non-native
1.0928154	0.4580306	0.12	0.4870000000000001	-10.51400000000001	-1229.2999999999993	-0.238	0.0	non-native
1.0851251	0.4335189	0.1	1.346	-49.690999999999974	-410.40000000000146	-0.26900000000000013	1.0	non-native
1.0941966	0.4485711	0.12	1.9590000000000014	-70.58299999999997	72.89999999999782	-0.262	2.0	non-native
1.1008139	0.4369092	0.12	1.2100000000000009	-49.382000000000005	-665.7000000000007	-0.2610000000000001	1.0	non-native
1.2480860	0.4541300	0.09	1.58	-50.164999999999964	-642.4000000000015	-0.3330000000000002	1.0	non-native
1.1914350	0.4389485	0.11	2.7670000000000012	-22.539999999999964	-850.6000000000022	-0.242	1.0	non-native
1.1690282	0.4177006	0.07	1.3500000000000014	-8.795999999999992	-553.7000000000007	-0.2749999999999999	2.0	non-native
0.8420163	0.4393145	0.05	0.6080000000000005	-10.39100000000002	-1094.6000000000022	-0.17099999999999982	1.0	non-native
0.9888942	0.4217007	0.13	0.7840000000000007	82.33699999999999	-1416.7999999999993	-0.246	0.0	non-native
0.8727349	0.3460366	0.14	-0.42600000000000016	97.161	-1084.0	-0.21099999999999985	0.0	non-native
0.9953058	0.3761081	0.09	0.06400000000000006	-22.290999999999997	-1065.2000000000007	-0.2509999999999999	2.0	non-native
1.1011565	0.3726028	0.13	2.7760000000000016	-70.08600000000001	-1502.2999999999993	-0.33999999999999986	4.0	non-native
1.0934378	0.3885749	0.12	0.3160000000000007	-58.113999999999976	-1215.0	-0.3639999999999999	4.0	non-native
1.1143622	0.3646461	0.11	2.9560000000000013	-122.75	-1264.2000000000007	-0.3799999999999999	4.0	non-native
1.1206875	0.3646764	0.12	2.6899999999999995	-86.755	-220.90000000000146	-0.38900000000000023	3.0	non-native
1.0819474	0.3898710	0.15	2.290000000000001	-128.204	-182.20000000000073	-0.3380000000000001	5.0	non-native
0.3867036	0.1849782	0.32	0.7210000000000001	28.58699999999999	-2050.7999999999993	0.06600000000000028	-1.0	native
0.5472625	0.2054447	0.21	1.1669999999999998	-7.967000000000041	-429.09999999999854	0.08899999999999997	1.0	native
0.5035912	0.2071816	0.32	0.5649999999999995	102.37599999999998	-868.7000000000007	0.1030000000000002	-2.0	native
0.3510629	0.1846721	0.29	-0.3849999999999998	101.47999999999996	-1372.0999999999985	0.0860000000000003	-1.0	native
0.3518675	0.1918805	0.28	0.6400000000000006	137.49699999999996	-1316.0	0.08400000000000007	-3.0	native
0.3624000	0.2040688	0.35	-0.03500000000000014	96.85499999999996	-1627.5999999999985	0.03400000000000025	-2.0	native
0.3100991	0.1773015	0.31	0.9900000000000002	62.04699999999997	-1891.7999999999993	0.040000000000000036	-1.0	native
0.4433047	0.1882180	0.23	1.8309999999999995	26.70799999999997	-1138.7000000000007	0.02300000000000013	-2.0	native
0.3637606	0.1940894	0.26	0.9100000000000001	38.44999999999999	-1506.0999999999985	0.03699999999999992	-1.0	native
0.3372611	0.1830318	0.27	1.4930000000000003	84.34699999999998	-1656.7000000000007	-0.009999999999999787	-1.0	native
0.4304385	0.1800618	0.26	-0.18599999999999994	118.21999999999997	-1348.5	0.09699999999999998	-2.0	native
0.4912881	0.2004962	0.28	-0.3019999999999996	149.07399999999996	-972.2000000000007	0.1200000000000001	-1.0	native
0.5659311	0.1936286	0.32	-0.6669999999999998	116.30699999999996	-1002.7999999999993	0.11000000000000032	-2.0	native
0.3664801	0.1925395	0.28	-0.15000000000000036	103.161	-907.8999999999978	0.026000000000000245	-3.0	native
0.4085217	0.1978922	0.31	0.9879999999999995	18.613	-540.8999999999978	0.017000000000000348	-1.0	native
0.3861947	0.1900554	0.3	0.4710000000000001	28.095999999999947	-1447.3999999999978	0.06400000000000006	-1.0	native
0.3357217	0.1927584	0.31	-0.7620000000000005	145.01299999999998	-1428.5	0.03500000000000014	-2.0	native
0.4112068	0.2095625	0.3	-2.4930000000000003	201.93899999999996	-1320.7999999999993	0.16800000000000015	-3.0	native
0.3529965	0.2030219	0.27	-1.1999999999999993	185.11699999999996	-1275.5999999999985	0.06200000000000028	-3.0	native
0.5582511	0.2142427	0.29	-0.6850000000000005	87.41299999999995	-1771.0999999999985	0.2230000000000003	-1.0	native
0.6820425	0.2384922	0.36	-0.17099999999999937	59.30799999999999	-1394.3999999999978	0.16800000000000015	-1.0	native
0.9476989	0.2133537	0.3	1.0090000000000003	-150.281	-1029.0	-0.0029999999999996696	4.0	native
0.9929225	0.2258682	0.35	1.0839999999999996	-7.05600000000004	-1067.0999999999985	-0.017999999999999794	1.0	native
1.0446948	0.2256230	0.4	1.2409999999999997	-125.00900000000007	-346.5	-0.008999999999999897	4.0	native
1.1200714	0.2448300	0.35	0.7010000000000005	-175.64900000000006	-1393.3999999999978	-0.018999999999999684	3.0	native
0.8858057	0.2093677	0.33	1.1669999999999998	-119.11700000000002	-1567.7999999999993	-0.009999999999999787	2.0	native
1.1054475	0.2476947	0.37	2.087999999999999	-209.127	-974.0999999999985	-0.04599999999999982	3.0	native
1.1233321	0.2338894	0.35	1.863999999999999	-175.781	-1069.0	-0.03799999999999981	4.0	native
1.1237649	0.2508086	0.28	2.209999999999999	-121.81	-866.2999999999993	-0.02699999999999969	3.0	native
1.0074385	0.2297960	0.29	1.0220000000000002	-118.084	-1130.7000000000007	-0.02400000000000002	4.0	native
1.0606529	0.2191255	0.37	1.3160000000000007	-123.54599999999999	-1202.2000000000007	-0.01499999999999968	2.0	native
0.9411968	0.2079040	0.38	0.9209999999999994	-153.719	-1174.5	-0.020000000000000018	4.0	native
1.0789179	0.2325576	0.33	2.241999999999999	-166.733	-685.7999999999993	-0.03399999999999981	6.0	native
0.9584355	0.2203916	0.41	1.1240000000000006	-92.67400000000004	-583.7999999999993	-0.042999999999999705	2.0	native
1.0668492	0.2232136	0.45	2.0679999999999996	-193.19800000000004	-461.2000000000007	-0.10699999999999976	3.0	native
0.9029765	0.2174307	0.37	1.4000000000000004	-109.54300000000006	-246.59999999999854	-0.04400000000000004	3.0	native
0.8223917	0.1976033	0.34	1.5099999999999998	-201.88000000000005	-1200.2999999999993	-0.04599999999999982	3.0	native
0.7374440	0.1874147	0.32	1.1319999999999997	-141.695	-597.8999999999978	-0.06099999999999994	4.0	native
0.8112935	0.2012594	0.38	1.568999999999999	-170.78800000000007	-167.70000000000073	-0.020999999999999908	4.0	native
0.8469177	0.1984717	0.34	1.7929999999999993	-205.86600000000004	-836.7999999999993	-0.020999999999999908	3.0	native
0.8051440	0.1877256	0.45	1.8529999999999998	-180.78199999999998	-474.8999999999978	-0.052999999999999936	4.0	native
0.7747846	0.1804032	0.27	1.4540000000000006	-148.52800000000008	-700.5	-0.05899999999999972	3.0	native
1.0264229	0.4850776	0.05	-2.4250000000000007	23.716999999999985	214.59999999999854	0.14100000000000001	1.0	non-native
0.8664951	0.4663013	0.01	-2.1980000000000004	-6.926999999999964	487.59999999999854	0.07900000000000018	1.0	non-native
1.0297775	0.4804009	0.03	-2.6160000000000014	-10.187000000000012	486.5	0.17799999999999994	1.0	non-native
1.0276488	0.4803452	0.03	-2.8210000000000015	64.30099999999999	-223.40000000000146	0.3420000000000001	0.0	non-native
1.0745045	0.5148656	0.0	-2.5730000000000004	23.79200000000003	-368.40000000000146	0.23899999999999988	1.0	non-native
1.2872289	0.5531654	0.01	-2.585000000000001	-0.2540000000000191	-249.10000000000218	0.22299999999999986	1.0	non-native
1.1566733	0.5566411	0.01	-2.285	21.08699999999999	292.2999999999993	0.18400000000000016	1.0	non-native
1.1115813	0.5146069	0.01	-2.197000000000001	108.87800000000001	924.2999999999993	0.399	-1.0	non-native
1.0666776	0.4927262	0.03	-1.7910000000000004	104.918	453.3999999999978	0.351	-1.0	non-native
0.9967409	0.4781420	0.02	-2.354000000000001	69.95400000000001	-226.8000000000029	0.31800000000000006	0.0	non-native
1.2588609	0.5740796	0.05	-2.154	135.656	461.1999999999971	0.5110000000000001	-1.0	non-native
1.3903705	0.6167991	0.02	-2.944000000000001	77.80200000000002	-275.8000000000029	0.43800000000000017	0.0	non-native
1.2669153	0.5614955	0.01	-3.4300000000000015	132.63500000000002	-97.70000000000073	0.5150000000000001	-1.0	non-native
1.2397392	0.5745116	0.01	-1.7540000000000013	85.49799999999999	178.29999999999927	0.3610000000000002	0.0	non-native
1.3427747	0.5870076	0.01	-2.3470000000000013	76.90300000000002	121.09999999999854	0.40500000000000025	1.0	non-native
1.4262302	0.6338558	0.03	-3.085000000000001	62.084	-951.3000000000029	0.5740000000000003	0.0	non-native
1.2504698	0.6234493	0.03	-3.200000000000001	98.852	142.6999999999971	0.42300000000000004	-1.0	non-native
1.4158974	0.6791463	0.02	-2.6770000000000014	72.36900000000003	27.299999999999272	0.593	0.0	non-native
1.7074759	0.7030690	0.03	-4.191000000000001	142.118	459.09999999999854	0.6379999999999999	-1.0	non-native
1.5864068	0.5913980	0.02	-3.5090000000000003	159.805	295.3999999999978	0.5990000000000002	-1.0	non-native
1.2623384	0.5199839	0.03	-2.436	131.048	322.09999999999854	0.39300000000000024	-1.0	non-native
3.2229707	1.1534528	0.0	-8.120000000000001	129.988	718.0999999999985	0.3740000000000001	-1.0	non-native
2.8299797	0.9480760	0.0	-6.178000000000001	157.14100000000002	1401.0999999999985	0.26000000000000023	-1.0	non-native
2.6481116	0.8712347	0.01	-5.457000000000001	44.865999999999985	807.0999999999985	0.09600000000000009	1.0	non-native
2.5064850	0.7791671	0.0	-5.091000000000001	11.927999999999997	1778.5	0.1030000000000002	0.0	non-native
2.5961647	0.7872726	0.0	-4.8260000000000005	3.923000000000002	35.0	0.1259999999999999	0.0	non-native
2.3839536	0.7196985	0.01	-4.504000000000001	2.1200000000000045	1585.3999999999978	0.12400000000000011	2.0	non-native
2.2977693	0.7434836	0.01	-6.3740000000000006	66.92000000000002	823.5	0.14000000000000012	0.0	non-native
2.6309228	0.9043495	0.0	-5.578000000000001	121.39700000000002	1352.699999999997	0.14100000000000001	-1.0	non-native
2.3470447	0.8217775	0.0	-4.626000000000001	76.35200000000003	286.09999999999854	0.07100000000000017	-1.0	non-native
2.4609008	0.8276902	0.01	-5.6930000000000005	131.29000000000002	62.599999999998545	0.137	-1.0	non-native
2.3619404	0.8156028	0.0	-6.517	208.743	311.7999999999993	0.17600000000000016	-2.0	non-native
2.3336306	0.7839696	0.0	-6.372000000000001	213.037	206.6999999999971	0.07900000000000018	-1.0	non-native
2.4872472	0.9009211	0.0	-5.275	103.37800000000001	-892.9000000000015	0.07000000000000028	0.0	non-native
2.3496749	0.7069340	0.03	-5.147000000000001	63.61400000000003	-165.70000000000073	0.09399999999999986	3.0	non-native
2.8462362	0.9279215	0.0	-5.264000000000001	129.983	-338.2000000000007	0.13900000000000023	-1.0	non-native
2.5870318	0.7912890	0.0	-4.922000000000001	76.88999999999999	51.19999999999709	0.08599999999999985	0.0	non-native
2.7840643	0.8934295	0.0	-3.4880000000000013	126.351	302.7999999999993	0.06099999999999994	-2.0	non-native
2.6775353	0.8671636	0.0	-4.303000000000001	113.57900000000001	4.099999999998545	0.05500000000000016	-1.0	non-native
2.7945487	0.8999562	0.0	-4.479000000000001	92.65900000000002	368.3999999999978	0.06099999999999994	1.0	non-native
2.9445090	0.8974462	0.0	-2.7040000000000006	25.584000000000003	77.59999999999854	0.06099999999999994	-1.0	non-native
2.5911860	0.7943545	0.0	-5.5760000000000005	95.048	635.3999999999978	0.07200000000000006	-1.0	non-native
0.2182847	0.1346711	0.28	4.645	-225.94000000000005	-212.29999999999563	0.02499999999999991	-1.0	native
0.2025358	0.1488468	0.25	2.511999999999997	-91.42000000000007	213.20000000000437	0.06000000000000005	0.0	native
0.1930795	0.1379905	0.25	1.5219999999999985	-193.60000000000014	1406.1000000000058	0.02499999999999991	3.0	native
0.2041924	0.1502720	0.26	1.2069999999999972	10.579999999999927	430.20000000000437	0.05799999999999983	-3.0	native
0.2319729	0.1540926	0.23	0.4629999999999974	67.08999999999992	936.6000000000058	0.051000000000000156	-2.0	native
0.2223084	0.1626977	0.2	1.695999999999998	31.549999999999955	169.8000000000029	0.07100000000000017	0.0	native
0.1899231	0.1524811	0.24	2.7729999999999997	24.419999999999845	-171.0	0.06499999999999995	-3.0	native
0.2453854	0.1677771	0.23	3.613999999999997	-69.38000000000011	162.40000000000146	0.06800000000000006	-2.0	native
0.2937841	0.1844391	0.26	3.5859999999999985	-74.5300000000002	-1606.0999999999985	0.052999999999999936	2.0	native
0.1683574	0.1441998	0.27	3.764999999999997	-168.87000000000012	-215.09999999999854	0.026000000000000245	2.0	native
0.2068499	0.1443979	0.25	3.820999999999998	-11.3900000000001	-676.5999999999985	0.04599999999999982	-1.0	native
0.1672940	0.1392021	0.23	1.5169999999999995	-36.330000000000155	-622.3999999999942	0.040999999999999925	0.0	native
0.1763537	0.1453490	0.23	2.3739999999999988	-76.67000000000007	38.400000000001455	0.040999999999999925	-1.0	native
0.1963930	0.1386553	0.26	2.858999999999998	30.569999999999936	-2061.2999999999956	0.026000000000000245	-1.0	native
0.1700088	0.1434659	0.28	-0.5840000000000032	-88.0	-75.59999999999854	0.05500000000000016	0.0	native
0.1828653	0.1368910	0.21	2.7099999999999973	101.24000000000001	56.10000000000582	0.006000000000000227	-1.0	native
0.2126828	0.1426006	0.26	2.276	-2.1200000000001182	-460.29999999999563	0.007000000000000117	-1.0	native
0.1760238	0.1304173	0.19	2.325999999999997	115.14999999999986	-1153.3999999999942	0.02300000000000013	-2.0	native
0.1827932	0.1417371	0.24	3.692999999999998	112.63999999999987	-697.0999999999985	0.07299999999999995	-1.0	native
0.1863161	0.1347551	0.26	4.009999999999998	-178.25	168.3000000000029	0.02400000000000002	1.0	native
0.2264866	0.1282583	0.25	-0.1670000000000016	67.61999999999989	-502.1999999999971	0.03600000000000003	-1.0	native
0.2575802	0.1272833	0.18	-0.5140000000000029	128.82999999999993	1401.800000000003	0.10099999999999998	-2.0	native
0.2456048	0.1220349	0.25	0.786999999999999	79.08999999999992	1097.0	0.07799999999999985	1.0	native
0.3023516	0.1385379	0.21	0.41899999999999693	282.75299999999993	-226.6999999999971	0.1200000000000001	-3.0	native
0.2639554	0.1322956	0.22	-1.221	339.85199999999986	-1126.5	0.1280000000000001	0.0	native
0.2165530	0.1374150	0.2	2.947999999999997	60.549999999999955	-400.3999999999942	0.08499999999999996	0.0	native
0.3839392	0.1620452	0.23	0.8709999999999987	42.789999999999964	198.0	0.121	0.0	native
0.2336940	0.1463877	0.23	2.320999999999998	160.2299999999999	170.70000000000437	0.08300000000000018	-2.0	native
0.2563950	0.1552035	0.24	2.948999999999998	213.10399999999993	-453.59999999999854	0.10400000000000009	-5.0	native
0.2867471	0.1525907	0.24	4.3919999999999995	85.07999999999993	-650.1999999999971	0.08199999999999985	-3.0	native
0.2733239	0.1489177	0.26	3.331999999999997	-38.97000000000003	658.8000000000029	0.04999999999999982	0.0	native
0.2304753	0.1429354	0.19	3.408999999999999	266.9789999999999	55.400000000001455	0.05600000000000005	-5.0	native
0.3022364	0.1548723	0.23	3.3689999999999998	97.30999999999995	-319.6999999999971	0.06000000000000005	1.0	native
0.3955657	0.1579410	0.22	1.8719999999999999	114.43999999999983	543.8000000000029	0.09399999999999986	-3.0	native
0.3611220	0.1859071	0.23	1.3639999999999972	164.2399999999999	399.3000000000029	0.137	-3.0	native
0.3933701	0.1615582	0.23	2.1069999999999993	136.90999999999985	560.5	0.07200000000000006	-2.0	native
0.3053811	0.1578526	0.25	2.693999999999999	-1.0700000000001637	747.3000000000029	0.06199999999999983	0.0	native
0.3823262	0.1576649	0.21	2.003	-3.509999999999991	700.2000000000044	0.08700000000000019	2.0	native
0.2876011	0.1539359	0.23	4.540999999999997	-6.4500000000000455	1662.9000000000015	0.06300000000000017	-1.0	native
0.3245804	0.1562334	0.25	2.5509999999999984	79.75	84.30000000000291	0.08800000000000008	-2.0	native
0.3265308	0.1590564	0.19	3.2989999999999995	128.3499999999999	1158.5	0.09299999999999997	0.0	native
0.2592569	0.1523817	0.21	2.6999999999999993	-3.790000000000191	1719.5	0.0990000000000002	0.0	native
1.3239416	0.4309404	0.02	-8.967	402.735	-1473.5999999999985	0.28600000000000003	-5.0	non-native
1.3983941	0.4554935	0.02	-11.883000000000001	422.02500000000003	-2100.5999999999985	0.30699999999999994	-5.0	non-native
1.2871401	0.4481454	0.01	-9.491	444.36300000000006	-1757.2999999999956	0.32699999999999996	-6.0	non-native
1.3397636	0.4602876	0.01	-10.924	496.92	-1169.7999999999956	0.32299999999999995	-6.0	non-native
1.3473721	0.4208120	0.0	-10.367	435.389	-2077.399999999994	0.2879999999999998	-5.0	non-native
1.2913101	0.4380810	0.02	-13.903	503.146	-1678.5	0.4670000000000001	-6.0	non-native
1.5030894	0.5474835	0.02	-12.511	236.452	-1399.2999999999956	0.52	-2.0	non-native
1.6705019	0.5817432	0.01	-11.512	245.95800000000003	-2196.0999999999985	0.45799999999999974	-1.0	non-native
1.4369818	0.5175387	0.01	-10.411	287.41900000000004	-1248.3999999999942	0.4019999999999997	-4.0	non-native
1.7878916	0.6197184	0.02	-10.397	229.77900000000005	-1748.199999999997	0.476	-2.0	non-native
1.2546029	0.4691036	0.01	-10.16	340.18600000000004	-453.0	0.2969999999999997	-3.0	non-native
1.6787194	0.5790727	0.01	-11.004	370.26000000000005	-577.0	0.4630000000000001	-4.0	non-native
1.9824694	0.6529217	0.02	-11.857	353.59200000000004	-1906.7999999999956	0.5659999999999998	-3.0	non-native
2.3733540	0.8426917	0.01	-11.314	442.774	-1328.7999999999956	0.5779999999999998	-5.0	non-native
2.3219461	0.7759590	0.01	-9.195	194.24800000000005	-1838.5	0.5509999999999997	-3.0	non-native
2.2719841	0.7814949	0.02	-10.28	245.216	-1640.5999999999985	0.6309999999999998	-2.0	non-native
1.9981772	0.6921751	0.02	-9.239	118.20600000000002	-1035.7999999999956	0.46499999999999986	0.0	non-native
2.2602789	0.7793428	0.02	-8.423	158.68600000000004	-1646.8999999999942	0.5	-1.0	non-native
2.0449595	0.6995651	0.02	-9.549	194.39600000000002	-2737.399999999994	0.45699999999999985	-2.0	non-native
2.2647176	0.7727827	0.02	-10.536	205.74300000000005	-1846.2999999999956	0.47799999999999976	-3.0	non-native
2.3856351	0.7930747	0.01	-10.802	237.92600000000004	-2458.0	0.5989999999999998	-4.0	non-native
6.4703631	1.5807410	0.0	-13.164	444.827	-135.09999999999854	1.1649999999999996	-4.0	non-native
6.3800282	1.6112798	0.0	-13.068	426.779	70.80000000000291	1.161	-4.0	non-native
6.3248816	1.5850828	0.0	-13.138	478.16200000000003	-1026.7999999999956	1.1489999999999996	-4.0	non-native
6.4708591	1.5983162	0.0	-12.748	369.982	-2030.0999999999985	1.1329999999999996	-3.0	non-native
6.3750553	1.6235008	0.0	-14.58	338.228	-970.1999999999971	1.217	-4.0	non-native
6.5204349	1.6329695	0.0	-12.914	342.233	-221.6999999999971	1.1409999999999996	-3.0	non-native
6.4505444	1.6213472	0.0	-11.305	251.21700000000004	336.3000000000029	1.121	-3.0	non-native
6.4435377	1.6167828	0.0	-10.999	210.06300000000005	-826.0	1.1219999999999994	-2.0	non-native
6.5000958	1.6298746	0.0	-11.461	266.634	-1556.3999999999942	1.0859999999999999	-2.0	non-native
6.5704603	1.6418388	0.0	-15.714	386.71000000000004	428.0	1.2310000000000003	-4.0	non-native
6.6202588	1.6370889	0.0	-10.702	115.33600000000001	586.1000000000058	1.0479999999999996	-2.0	non-native
6.6426392	1.6759734	0.0	-11.604	191.18800000000005	52.10000000000582	1.0799999999999996	-1.0	non-native
6.6676121	1.6674447	0.0	-11.464	223.53500000000003	-594.3999999999942	1.0349999999999997	-2.0	non-native
6.6207309	1.6602757	0.0	-10.541	254.29600000000005	402.0	1.0189999999999997	-3.0	non-native
6.5654469	1.6284823	0.0	-11.477	307.423	91.10000000000582	1.0260000000000002	-4.0	non-native
6.6485806	1.6557992	0.0	-11.46	374.281	-1478.5999999999985	1.057	-4.0	non-native
6.5568910	1.6434404	0.0	-11.39	248.25	879.8000000000029	1.0239999999999996	-2.0	non-native
6.6296735	1.6617031	0.0	-10.726	156.17000000000002	-1062.3999999999942	1.0660000000000003	-2.0	non-native
6.6327019	1.6721261	0.0	-11.551	243.565	-1235.5	1.0740000000000003	-4.0	non-native
6.5860648	1.6325514	0.0	-11.048	358.27000000000004	-751.6999999999971	1.0459999999999998	-4.0	non-native
6.5799398	1.6551651	0.0	-11.167	254.959	-1181.2999999999956	1.0269999999999997	-4.0	non-native
0.3279939	0.1367611	0.21	0.3360000000000021	-388.8359999999999	-1203.5999999999985	0.06800000000000006	8.0	native
0.2910976	0.1381207	0.23	-0.695999999999998	-89.82599999999991	-2179.9000000000015	0.051000000000000156	2.0	native
0.2740165	0.1407960	0.28	0.9180000000000028	-509.3059999999999	-474.6999999999971	0.040999999999999925	10.0	native
0.2882509	0.1311026	0.24	0.2510000000000012	-277.736	-363.6999999999971	0.028999999999999915	1.0	native
0.2638958	0.1402021	0.22	0.9050000000000011	-295.15600000000006	-565.8000000000029	0.04400000000000004	7.0	native
0.3153241	0.1498974	0.23	0.6219999999999999	-228.10599999999988	182.40000000000146	0.04499999999999993	5.0	native
0.3318278	0.1459784	0.23	-0.945999999999998	-343.66600000000005	-1099.0	0.014000000000000234	7.0	native
0.3289201	0.1474813	0.27	-0.38400000000000034	-295.3059999999999	-335.40000000000146	0.028000000000000025	7.0	native
0.3370510	0.1339383	0.22	0.14000000000000057	-255.24599999999998	65.19999999999709	0.09600000000000009	7.0	native
0.3813001	0.1541125	0.24	0.7480000000000011	-343.5559999999999	70.80000000000291	0.04400000000000004	7.0	native
0.3384388	0.1446191	0.25	1.7089999999999996	-486.5859999999999	778.8000000000029	0.040000000000000036	7.0	native
0.2932838	0.1407138	0.26	0.7960000000000029	-317.28599999999994	-1798.5	0.06599999999999984	7.0	native
0.3401630	0.1496823	0.21	1.485000000000003	-233.95600000000002	-1619.5	0.06999999999999984	3.0	native
0.3632396	0.1596755	0.22	0.18599999999999994	-248.06599999999992	-364.59999999999854	0.0990000000000002	4.0	native
0.3452338	0.1556430	0.24	0.26500000000000057	-311.8059999999999	325.3000000000029	0.07399999999999984	4.0	native
0.3480738	0.1531081	0.23	1.2620000000000005	-339.006	-1832.9000000000015	0.04600000000000026	7.0	native
0.3703879	0.1495129	0.23	1.1210000000000022	-281.92600000000004	-351.90000000000146	0.058000000000000274	5.0	native
0.2931039	0.1555162	0.24	1.8399999999999999	-357.196	-887.1999999999971	0.020000000000000018	6.0	native
0.3223025	0.1626518	0.28	1.211000000000002	-333.28599999999994	-1857.0	0.06499999999999995	7.0	native
0.3416731	0.1764149	0.24	2.1630000000000003	-316.986	-1401.199999999997	0.03200000000000003	3.0	native
0.3545614	0.1684011	0.22	1.8120000000000012	-401.756	-384.40000000000146	0.07299999999999995	4.0	native
0.2749028	0.1307241	0.19	0.2240000000000002	-295.996	-1640.4000000000015	0.10199999999999987	3.0	native
0.1940748	0.1237810	0.27	-0.31099999999999994	-240.78599999999994	-1123.0	0.121	4.0	native
0.2046493	0.1189578	0.32	-0.2809999999999988	-246.51599999999996	-1222.800000000003	0.06200000000000028	3.0	native
0.2817864	0.1166321	0.31	0.8350000000000009	-413.93600000000004	748.4000000000015	0.06700000000000017	6.0	native
0.3308843	0.1373181	0.35	-0.16999999999999815	-429.996	-1211.199999999997	0.137	6.0	native
0.2524021	0.1166295	0.3	-0.4659999999999975	-230.18600000000004	-537.1999999999971	0.10400000000000009	5.0	native
0.2224650	0.1235935	0.27	0.3150000000000013	-384.746	-1603.0	0.08300000000000018	5.0	native
0.3160929	0.1363482	0.3	0.3420000000000023	-313.506	-516.4000000000015	0.133	6.0	native
0.3386748	0.1231912	0.25	1.397000000000002	-259.67600000000004	-1349.5999999999985	0.1070000000000002	3.0	native
0.2843176	0.1200079	0.27	-0.045999999999999375	-326.5659999999999	-888.5999999999985	0.09299999999999997	5.0	native
0.3830228	0.1418512	0.25	0.05700000000000216	-315.17600000000004	-1380.4000000000015	0.1259999999999999	5.0	native
0.3507659	0.1368576	0.26	-1.475999999999999	-280.506	-852.3000000000029	0.16300000000000026	7.0	native
0.3312042	0.1226863	0.23	1.5899999999999999	-446.8660000000001	-1548.800000000003	0.11500000000000021	8.0	native
0.4062534	0.1374194	0.3	0.6440000000000019	-216.74599999999998	-1088.0	0.15100000000000025	5.0	native
0.3103124	0.1215688	0.33	0.9710000000000001	-323.3159999999999	17.30000000000291	0.1080000000000001	7.0	native
0.3383289	0.1262253	0.27	0.2380000000000031	-315.496	-149.5	0.1299999999999999	7.0	native
0.4065487	0.1294504	0.3	0.2140000000000022	-234.3660000000001	-265.0	0.129	3.0	native
0.3142362	0.1299632	0.31	3.150000000000002	-382.0959999999999	-1159.300000000003	0.04400000000000004	5.0	native
0.2427652	0.1069148	0.28	0.08399999999999963	-287.706	-551.5999999999985	0.07299999999999995	4.0	native
0.2402810	0.1186174	0.27	-0.23799999999999955	-333.216	67.40000000000146	0.0950000000000002	4.0	native
0.2810949	0.1166080	0.27	-0.5449999999999982	-493.3760000000001	-64.09999999999854	0.08899999999999997	7.0	native
2.7710960	1.4669374	0.0	-13.847999999999999	388.47099999999995	-2005.4000000000015	1.101	-6.0	non-native
2.7320702	1.4897623	0.0	-14.341999999999999	351.414	-1148.5	1.1139999999999999	-5.0	non-native
2.7939298	1.5609027	0.0	-14.125999999999998	491.60099999999994	-1975.2999999999956	1.1580000000000004	-7.0	non-native
2.7770495	1.5185387	0.0	-16.744999999999997	520.348	-1908.7999999999956	1.1429999999999998	-6.0	non-native
2.7917917	1.4993525	0.0	-14.814999999999998	313.93499999999995	-1249.7999999999956	1.0380000000000003	-4.0	non-native
2.9678340	1.5422119	0.0	-12.652999999999999	268.60999999999996	-1073.0	1.1059999999999999	-4.0	non-native
2.6718450	1.4957294	0.0	-13.855999999999998	171.34199999999998	-1609.7999999999956	1.045	-3.0	non-native
2.7776041	1.4676569	0.0	-12.508	277.00199999999995	-2181.0999999999985	1.024	-5.0	non-native
2.8786688	1.5503762	0.0	-12.116999999999999	72.80899999999997	-1503.0999999999985	1.0839999999999996	1.0	non-native
2.6762865	1.4730000	0.0	-13.285999999999998	221.019	-1019.7999999999956	1.0339999999999998	-4.0	non-native
2.8819222	1.5460466	0.0	-12.79	299.034	-2039.0999999999985	1.104	-3.0	non-native
2.9647713	1.5523312	0.0	-13.376999999999999	368.847	-578.5999999999985	1.1630000000000003	-5.0	non-native
3.0128331	1.5824503	0.0	-11.857999999999999	335.239	-1071.0	1.141	-4.0	non-native
2.8799520	1.5909902	0.0	-12.284999999999998	306.743	-673.5999999999985	1.1429999999999998	-4.0	non-native
2.9632277	1.5764191	0.0	-12.378999999999998	249.344	-762.0999999999985	1.1559999999999997	-3.0	non-native
3.0084574	1.6010495	0.0	-12.631999999999998	348.80299999999994	-1698.5999999999985	1.1980000000000004	-4.0	non-native
3.0308335	1.5882523	0.0	-12.813999999999998	316.578	-2505.699999999997	1.1760000000000002	-3.0	non-native
2.9049497	1.6135132	0.0	-12.381999999999998	197.98799999999994	-2416.0999999999985	1.1399999999999997	-2.0	non-native
2.8489540	1.4942626	0.0	-11.530999999999999	191.75699999999995	-2185.0	1.0030000000000001	-3.0	non-native
2.7319598	1.4589337	0.0	-11.536999999999999	130.038	-1920.7999999999956	0.9569999999999999	-2.0	non-native
2.8605752	1.5038520	0.0	-14.014999999999999	359.59799999999996	-1604.199999999997	1.0110000000000001	-3.0	non-native
7.2979107	2.3314402	0.0	-19.607	464.73799999999994	-2163.0	1.7389999999999999	-5.0	non-native
7.4025345	2.3406847	0.0	-19.105999999999998	601.912	-2851.7999999999956	1.8860000000000001	-7.0	non-native
7.3440218	2.2994442	0.0	-20.604999999999997	559.0519999999999	-2315.5	2.035	-7.0	non-native
7.4821291	2.3011184	0.0	-19.962	600.5649999999999	-3056.199999999997	2.075	-7.0	non-native
7.4735970	2.1167150	0.0	-21.209999999999997	574.745	-1363.4000000000015	1.782	-6.0	non-native
7.8411860	2.1701906	0.0	-22.525	603.644	-2361.0	1.9960000000000004	-7.0	non-native
7.3868785	2.1880345	0.0	-22.037999999999997	565.0229999999999	-2713.5	2.0999999999999996	-7.0	non-native
7.0386624	2.2430801	0.0	-23.227999999999998	752.7727699999999	-2981.5	2.0309999999999997	-8.0	non-native
7.3999848	2.2634900	0.0	-23.33	748.888747	-3457.4000000000015	2.016	-8.0	non-native
7.3819094	2.3532221	0.0	-23.328999999999997	748.675307	-3572.199999999997	2.452	-8.0	non-native
7.3090925	2.4235282	0.0	-23.276	751.4829599999999	-2458.199999999997	2.49	-8.0	non-native
7.3624763	2.4341757	0.0	-23.33	747.20944	-2723.0	2.2590000000000003	-8.0	non-native
6.8831048	2.3699393	0.0	-23.261999999999997	751.6344399999999	-4186.0999999999985	2.4240000000000004	-8.0	non-native
7.3138185	2.3713896	0.0	-23.328999999999997	748.4595049999999	-2598.2999999999956	2.6290000000000004	-8.0	non-native
7.4331641	2.5410149	0.0	-23.328999999999997	748.51069	-2858.2999999999956	2.431	-8.0	non-native
7.1881700	2.6289954	0.0	-23.33	748.511	-3589.699999999997	2.3869999999999996	-8.0	non-native
7.1324525	2.5717051	0.0	-23.328999999999997	748.4906229999999	-4026.0999999999985	2.183	-8.0	non-native
6.9216161	2.3315129	0.0	-22.366	703.5946	-3089.0	1.923	-8.0	non-native
6.7697711	2.3680325	0.0	-22.950999999999997	731.9272	-3216.199999999997	1.9320000000000004	-8.0	non-native
8.1444864	2.7062659	0.0	-23.328999999999997	748.50987	-3517.0999999999985	2.681	-8.0	non-native
4.7504435	1.4971009	0.0	-23.33	750.3942099999999	-3266.0	1.9180000000000001	-8.0	non-native
0.4525315	0.2203960	0.15	4.437999999999999	164.01999999999998	-1155.9000000000015	-0.14500000000000002	-4.0	native
0.4739713	0.2336487	0.15	3.7729999999999997	294.10000000000014	-1129.5	-0.11099999999999977	-6.0	native
0.4478867	0.2159259	0.16	3.992000000000001	163.67000000000007	-2215.0999999999985	-0.12400000000000011	-6.0	native
0.3813531	0.2073174	0.16	3.021000000000001	176.84000000000015	-949.5	-0.09899999999999975	-2.0	native
0.4236000	0.2203358	0.17	3.771000000000001	172.87000000000012	-1692.5	-0.1160000000000001	-2.0	native
0.4566924	0.2181991	0.15	2.815999999999999	320.93000000000006	-2118.0	-0.12199999999999989	-6.0	native
0.4452279	0.2064771	0.16	3.3470000000000013	212.5	-2258.5999999999985	-0.07500000000000018	-5.0	native
0.4396328	0.2037176	0.16	4.384	381.514	-1976.300000000003	-0.09899999999999975	-7.0	native
0.4343377	0.1981138	0.16	2.9269999999999996	381.4680000000001	-1573.2000000000044	-0.10899999999999999	-7.0	native
0.4368885	0.2222530	0.14	3.746000000000002	355.4100000000001	-1065.2000000000044	-0.1509999999999998	-7.0	native
0.3824350	0.2032092	0.12	2.5920000000000023	347.8800000000001	-1317.2000000000044	-0.08699999999999974	-6.0	native
0.4313496	0.1965457	0.13	3.0199999999999996	108.75999999999999	-1271.5999999999985	-0.1160000000000001	-2.0	native
0.4858380	0.2256546	0.16	6.827000000000002	69.77999999999997	-1382.300000000003	-0.1459999999999999	-4.0	native
0.3993535	0.2118827	0.15	5.979000000000003	36.210000000000036	-762.4000000000015	-0.14500000000000002	-3.0	native
0.4239540	0.2125187	0.16	6.820000000000004	-21.34999999999991	-1441.7000000000044	-0.1589999999999998	-4.0	native
0.4709259	0.2256025	0.14	6.77	93.85000000000014	-319.20000000000437	-0.13600000000000012	-3.0	native
0.4913667	0.2351323	0.14	5.328999999999997	292.24	-3463.4000000000015	-0.133	-6.0	native
0.3514209	0.1828410	0.13	0.6780000000000008	378.82500000000005	-3205.5999999999985	-0.09699999999999998	-6.0	native
0.4345047	0.2203213	0.13	1.9819999999999993	247.59000000000015	-1353.800000000003	-0.125	-4.0	native
0.5185512	0.2569051	0.12	1.9800000000000004	299.02	-2797.7000000000044	-0.1629999999999998	-7.0	native
0.4609986	0.2330505	0.17	4.765000000000001	185.26999999999998	-2684.0999999999985	-0.16699999999999982	-4.0	native
0.2104391	0.1488502	0.19	0.9230000000000018	117.08000000000015	-3073.0999999999985	0.020000000000000018	-3.0	native
0.2639895	0.1567147	0.18	0.17099999999999937	117.72000000000003	-1090.0	0.07200000000000006	0.0	native
0.2151770	0.1483276	0.15	1.022000000000002	82.57000000000016	-2560.800000000003	0.028999999999999915	0.0	native
0.1634929	0.1334881	0.15	2.6129999999999995	232.34000000000015	-1597.9000000000015	-0.008000000000000007	-5.0	native
0.2434414	0.1585714	0.17	0.5790000000000006	163.26999999999998	-1743.800000000003	0.03400000000000025	-3.0	native
0.3336746	0.1547834	0.17	0.07000000000000028	123.07000000000016	-1606.2000000000044	0.040999999999999925	-3.0	native
0.2214537	0.1457344	0.15	1.7070000000000007	188.91000000000008	-2110.5	0.007000000000000117	-2.0	native
0.2174033	0.1417374	0.18	0.7300000000000004	-3.980000000000018	-2488.9000000000015	-0.005999999999999783	-1.0	native
0.2784024	0.1491386	0.19	1.152000000000001	27.12000000000012	-1289.5999999999985	0.01200000000000001	0.0	native
0.2758981	0.1523947	0.17	-0.5549999999999997	-50.57999999999993	-1420.5	0.04700000000000015	1.0	native
0.2857446	0.1547873	0.18	1.4160000000000004	96.90000000000009	-425.5	0.03299999999999992	0.0	native
0.2919882	0.1569172	0.18	1.4870000000000019	-16.059999999999945	-1020.0	0.020000000000000018	2.0	native
0.2830244	0.1519285	0.14	0.5240000000000009	14.370000000000118	-68.90000000000146	0.019000000000000128	1.0	native
0.2110488	0.1392388	0.19	2.4209999999999994	-179.63999999999987	-821.4000000000015	-0.007000000000000117	0.0	native
0.2715262	0.1508081	0.18	1.3100000000000023	-68.01999999999998	-1404.9000000000015	0.03000000000000025	3.0	native
0.2382427	0.1641797	0.14	1.2959999999999994	-57.00999999999999	-797.5	0.008999999999999897	2.0	native
0.2943439	0.1709888	0.15	1.1050000000000004	-203.46000000000004	-1141.7000000000044	0.028000000000000025	4.0	native
0.2596213	0.1592987	0.15	1.3710000000000022	-123.33999999999992	-376.8000000000029	0.014000000000000234	5.0	native
0.2517108	0.1457258	0.18	1.2420000000000009	-125.79999999999995	-185.90000000000146	-0.0129999999999999	2.0	native
0.2595891	0.1542322	0.15	0.8659999999999997	-38.409999999999854	-821.8000000000029	0.04899999999999993	2.0	native
0.2787628	0.1508026	0.18	1.6660000000000004	-117.56999999999994	-492.90000000000146	-0.009999999999999787	4.0	native
1.8099521	1.1193926	0.0	-13.652999999999999	50.88300000000004	-2531.5	0.802	-2.0	non-native
1.6678647	1.0510702	0.0	-10.429999999999998	-154.793	-992.6999999999971	0.69	2.0	non-native
1.7404618	1.0503759	0.0	-11.503999999999998	164.34500000000003	-1614.4000000000015	0.6989999999999998	-2.0	non-native
1.6894180	1.0259029	0.0	-11.008999999999999	146.53900000000004	-1787.800000000003	0.5989999999999998	-4.0	non-native
1.6364014	1.0120392	0.0	-10.835999999999999	54.01800000000003	-990.0	0.649	-3.0	non-native
1.7039177	1.0253282	0.0	-9.804999999999998	-34.58699999999999	-761.3000000000029	0.6399999999999997	-1.0	non-native
1.7414147	1.0208515	0.0	-11.394999999999998	81.18200000000002	-2530.4000000000015	0.6589999999999998	-2.0	non-native
1.6544770	1.0112544	0.0	-11.187999999999999	87.13800000000003	-2060.9000000000015	0.5960000000000001	-3.0	non-native
1.6685621	1.0287373	0.0	-11.274999999999999	70.77600000000007	-2089.199999999997	0.633	-3.0	non-native
1.5822443	0.9959036	0.0	-9.110999999999999	-23.802999999999997	-1798.9000000000015	0.5699999999999998	-2.0	non-native
1.6237115	0.9967462	0.0	-11.003999999999998	42.178999999999974	-1348.0999999999985	0.629	-1.0	non-native
1.6784762	1.0119907	0.0	-10.432999999999998	85.49000000000001	-2487.300000000003	0.6669999999999998	-2.0	non-native
1.6138102	0.9874812	0.0	-9.249999999999998	63.25999999999999	-3172.199999999997	0.6000000000000001	-4.0	non-native
1.5246153	0.9531894	0.0	-12.864999999999998	101.98900000000003	-2097.800000000003	0.5819999999999999	-3.0	non-native
1.5834465	0.9445004	0.0	-9.422999999999998	-32.47799999999995	-656.0	0.556	-3.0	non-native
1.6084648	0.9775562	0.0	-10.214999999999998	36.12099999999998	-2853.4000000000015	0.625	-1.0	non-native
1.6691053	1.0094595	0.0	-9.747999999999998	87.61900000000003	-1728.0999999999985	0.6360000000000001	-3.0	non-native
1.6684817	1.0087876	0.0	-9.919999999999998	-46.136999999999944	-1524.5	0.6539999999999999	-1.0	non-native
1.6285894	1.0137409	0.0	-9.104	-50.736999999999966	-2063.699999999997	0.657	-1.0	non-native
1.7067831	1.0136464	0.0	-10.629999999999999	43.343000000000075	-1522.5999999999985	0.6659999999999999	-2.0	non-native
1.7164925	1.0034730	0.0	-10.522999999999998	158.339	-2691.5999999999985	0.69	-3.0	non-native
2.0336366	0.6706990	0.0	-12.875999999999998	438.91	-2655.699999999997	0.44300000000000006	-6.0	non-native
2.0312479	0.6713421	0.0	-12.977999999999998	426.708	-3126.5	0.4670000000000001	-6.0	non-native
1.9786142	0.6274325	0.0	-11.526999999999997	284.312	-3512.5	0.496	-4.0	non-native
2.1613698	0.6420010	0.0	-14.302999999999999	490.495	-3268.0	0.5609999999999999	-7.0	non-native
2.0178881	0.6512384	0.0	-12.549999999999999	438.26800000000003	-4118.300000000003	0.48	-7.0	non-native
2.0637665	0.6693907	0.0	-12.500999999999998	244.50900000000001	-4021.0	0.4590000000000001	-4.0	non-native
2.2244682	0.7089891	0.0	-12.520999999999999	337.968	-3730.9000000000015	0.504	-4.0	non-native
2.1324985	0.6825336	0.0	-12.208999999999998	423.08500000000004	-4318.5999999999985	0.4710000000000001	-6.0	non-native
2.1493874	0.7362366	0.0	-13.842999999999998	386.045	-3497.300000000003	0.4630000000000001	-5.0	non-native
2.5503278	0.7310551	0.0	-17.366	484.70500000000004	-3638.699999999997	0.7170000000000001	-5.0	non-native
2.2695022	0.6761994	0.0	-16.875999999999998	372.69300000000004	-4443.0	0.6339999999999999	-5.0	non-native
2.5083385	0.7605952	0.0	-17.881	356.951	-3454.9000000000015	0.7010000000000001	-4.0	non-native
2.3370495	0.6711153	0.0	-13.960999999999999	428.18600000000004	-3665.0999999999985	0.46599999999999975	-5.0	non-native
2.5913274	0.7267281	0.0	-14.927999999999999	463.32900000000006	-2182.699999999997	0.4929999999999999	-5.0	non-native
2.5392380	0.6974461	0.0	-15.157999999999998	374.199	-2369.5999999999985	0.5899999999999999	-3.0	non-native
2.5236907	0.7338302	0.0	-15.857999999999999	507.22400000000005	-2939.0999999999985	0.5739999999999998	-7.0	non-native
2.3623176	0.7382949	0.0	-14.515999999999998	369.911	-2296.199999999997	0.484	-5.0	non-native
2.0727329	0.6796403	0.0	-13.077999999999998	402.322	-2157.0999999999985	0.3969999999999998	-4.0	non-native
2.5056090	0.7569751	0.0	-18.226999999999997	556.6304	-2313.0999999999985	0.589	-6.0	non-native
2.2596042	0.6789049	0.0	-14.104999999999999	471.725	-3144.199999999997	0.5299999999999998	-6.0	non-native
2.1602011	0.6460190	0.0	-13.778999999999998	447.345	-2637.5	0.5749999999999997	-6.0	non-native
0.2012806	0.1319017	0.14	3.927000000000003	-125.86999999999989	-2021.7000000000044	-0.040000000000000036	-1.0	native
0.1710954	0.1229706	0.15	4.508000000000003	-179.94000000000005	-3656.0999999999985	-0.03200000000000003	0.0	native
0.1584573	0.1186370	0.12	1.4200000000000017	-259.22	-2520.9000000000015	0.002000000000000224	-1.0	native
0.2122847	0.1292857	0.14	2.366000000000003	-117.94000000000005	-2741.800000000003	0.018000000000000238	-2.0	native
0.1697396	0.1218610	0.17	1.679000000000002	15.3900000000001	-2825.0999999999985	0.01200000000000001	-3.0	native
0.1959232	0.1292154	0.14	1.9690000000000012	19.15000000000009	-2959.300000000003	0.0030000000000001137	-4.0	native
0.1829143	0.1325761	0.18	3.075000000000003	-50.149999999999864	-4276.200000000004	-0.004999999999999893	-1.0	native
0.2390722	0.1295839	0.17	3.642000000000003	-243.66999999999985	-4446.9000000000015	-0.009999999999999787	1.0	native
0.2241646	0.1463345	0.15	5.274000000000001	-353.6399999999999	-2032.2000000000044	-0.039000000000000146	0.0	native
0.2475471	0.1354764	0.13	4.984000000000002	-345.6399999999999	-1606.0	-0.03399999999999981	1.0	native
0.2152693	0.1323975	0.15	4.357000000000003	-317.47	-2296.7000000000044	-0.0259999999999998	0.0	native
0.1342499	0.1222614	0.16	2.5180000000000007	-97.20000000000005	-2668.9000000000015	0.020000000000000018	-4.0	native
0.1784310	0.1352934	0.18	2.618000000000002	-294.72	-3311.800000000003	-0.01200000000000001	-1.0	native
0.1561727	0.1273629	0.13	3.5010000000000012	-60.289999999999964	-2463.5	0.0040000000000000036	-2.0	native
0.1755914	0.1314316	0.16	2.338000000000001	-231.01	-2440.300000000003	0.040000000000000036	0.0	native
0.1746398	0.1297398	0.13	1.4200000000000017	-217.88999999999987	-2536.9000000000015	0.040000000000000036	-1.0	native
0.1665451	0.1356382	0.15	-0.3619999999999983	-41.88999999999987	-3484.800000000003	0.050000000000000266	-4.0	native
0.1800552	0.1243209	0.15	3.4400000000000013	-124.70000000000005	-3712.4000000000015	-0.020000000000000018	-3.0	native
0.3316387	0.1591347	0.14	2.9470000000000027	-134.26	-2404.300000000003	-0.06800000000000006	-1.0	native
0.2913773	0.1478142	0.13	3.594000000000001	-134.58999999999992	-1620.4000000000015	-0.03600000000000003	-1.0	native
0.2502731	0.1433099	0.15	1.4640000000000022	-63.02999999999997	-2868.0	-0.03600000000000003	-5.0	native
0.1481302	0.1254628	0.2	0.32700000000000173	-136.05999999999995	-2374.0	0.02200000000000024	-2.0	native
0.1710587	0.1267044	0.18	-1.1199999999999974	-39.86999999999989	-2386.4000000000015	0.0129999999999999	-4.0	native
0.2187013	0.1348659	0.17	0.26500000000000057	-5.869999999999891	-2037.2000000000044	0.008999999999999897	-5.0	native
0.1323860	0.1238158	0.17	0.2270000000000003	-172.62999999999988	-2770.300000000003	0.008999999999999897	-4.0	native
0.1977455	0.1456843	0.18	-0.2099999999999973	-214.37999999999988	-3756.300000000003	0.03200000000000003	-3.0	native
0.1404386	0.1303944	0.19	-0.6929999999999978	-140.80999999999995	-1874.5	0.0040000000000000036	-2.0	native
0.1397193	0.1319611	0.17	-0.5380000000000003	-183.1099999999999	-3170.5	0.04300000000000015	-3.0	native
0.1777700	0.1475057	0.16	-0.9769999999999968	-156.01	-2448.0999999999985	0.05500000000000016	-1.0	native
0.1230011	0.1351316	0.18	-0.125	-193.56999999999994	-1388.800000000003	-0.01100000000000012	-4.0	native
0.1840658	0.1528919	0.16	-1.2679999999999971	-44.440000000000055	-2930.0	0.07299999999999995	-2.0	native
0.1257916	0.1339190	0.19	-1.5559999999999974	-77.53999999999996	-1923.300000000003	0.038000000000000256	-3.0	native
0.1467797	0.1356814	0.17	-0.46199999999999974	21.610000000000127	-3676.0999999999985	0.040999999999999925	-2.0	native
0.1430036	0.1398687	0.15	-0.29999999999999716	-0.38999999999987267	-3635.2000000000044	0.04899999999999993	-3.0	native
0.1823512	0.1354523	0.14	0.08600000000000207	76.19000000000005	-2586.0	0.04899999999999993	-5.0	native
0.2095326	0.1367192	0.15	0.4150000000000027	83.42000000000007	-2482.0999999999985	0.03200000000000003	-5.0	native
0.1957276	0.1326578	0.15	1.014000000000003	69.42000000000007	-3831.5999999999985	0.006000000000000227	-6.0	native
0.1840984	0.1300862	0.18	0.006000000000000227	-86.5	-2660.0	0.03100000000000014	-1.0	native
0.2126213	0.1486621	0.2	0.9880000000000031	-183.8499999999999	-2917.4000000000015	-0.028999999999999915	-2.0	native
0.2497017	0.1552216	0.19	1.6970000000000027	-101.90999999999985	-3508.7000000000044	0.03000000000000025	-4.0	native
0.1915256	0.1353112	0.15	-1.0519999999999996	-108.94000000000005	-3478.7000000000044	0.05900000000000016	-4.0	native
0.1923124	0.1459648	0.15	-0.6679999999999993	-37.200000000000045	-4157.9000000000015	0.06400000000000006	-3.0	native
0.8305855	0.3459335	0.0	-10.136	308.479	-1175.3999999999942	0.35599999999999987	-1.0	non-native
1.1020690	0.4385096	0.02	-6.1899999999999995	243.77999999999997	-1383.7999999999956	0.42200000000000015	-2.0	non-native
0.8466455	0.3718134	0.03	-7.787000000000001	122.257	-559.3999999999942	0.2559999999999998	2.0	non-native
1.0243163	0.4432369	0.04	-7.8580000000000005	107.93200000000002	263.20000000000437	0.29899999999999993	0.0	non-native
0.8627753	0.3822785	0.01	-7.1739999999999995	160.58299999999997	-1132.699999999997	0.16400000000000015	0.0	non-native
0.9225370	0.4004082	0.01	-5.993	90.221	376.5	0.19600000000000017	2.0	non-native
0.9739969	0.4213637	0.04	-8.179	200.02999999999997	103.60000000000582	0.2530000000000001	0.0	non-native
0.7261903	0.3251929	0.04	-6.089	108.44	-1337.0	0.15200000000000014	2.0	non-native
0.6035539	0.2947914	0.03	-5.114999999999998	223.94599999999997	-1237.0999999999985	0.1419999999999999	-1.0	non-native
0.5443934	0.2735181	0.02	-6.404	242.935	-502.3999999999942	0.1389999999999998	-1.0	non-native
0.4825802	0.2689835	0.01	-3.7169999999999987	108.99099999999999	-642.5	0.12199999999999989	-1.0	non-native
0.6238737	0.3110124	0.02	-3.966000000000001	141.21999999999997	136.40000000000146	0.16400000000000015	-1.0	non-native
0.5586812	0.3140884	0.03	-2.9080000000000013	196.755	-302.5	0.15200000000000014	-1.0	non-native
0.6587691	0.3167888	0.05	-2.306000000000001	-23.81099999999998	619.7000000000044	0.07900000000000018	2.0	non-native
0.4892254	0.2685067	0.01	-1.7390000000000008	130.336	43.30000000000291	0.10899999999999999	-1.0	non-native
0.8691421	0.3571386	0.04	-2.9830000000000005	103.07499999999999	-575.7999999999956	0.16699999999999982	-1.0	non-native
0.9341501	0.4007951	0.01	-2.597999999999999	53.42099999999999	-172.1999999999971	0.20800000000000018	-1.0	non-native
0.9313322	0.4070115	0.03	-4.114000000000001	50.33100000000002	686.1000000000058	0.20699999999999985	2.0	non-native
0.9058552	0.3870969	0.02	-3.9929999999999986	62.90100000000001	869.9000000000015	0.18000000000000016	1.0	non-native
0.9376527	0.3919721	0.01	-3.6159999999999997	190.188	258.6000000000058	0.22599999999999998	-1.0	non-native
1.0669909	0.4393592	0.01	-3.559000000000001	-27.574000000000012	-923.3999999999942	0.23399999999999999	3.0	non-native
2.5287859	0.6286796	0.01	-7.047000000000001	138.358	-817.6999999999971	0.33499999999999996	1.0	non-native
2.5017745	0.6356826	0.0	-7.593999999999999	157.925	-1702.199999999997	0.3420000000000001	1.0	non-native
2.5192127	0.6432523	0.0	-8.594	167.502	-1499.8999999999942	0.31400000000000006	-1.0	non-native
2.4911251	0.6387324	0.0	-7.470000000000001	179.851	-1516.7999999999956	0.33499999999999996	0.0	non-native
2.4835162	0.6294583	0.0	-7.474	155.04199999999997	592.3000000000029	0.33199999999999985	1.0	non-native
2.5671146	0.6394508	0.0	-8.758	125.74099999999999	-270.79999999999563	0.31400000000000006	1.0	non-native
2.4683032	0.6343688	0.0	-7.497	101.928	-1480.199999999997	0.33599999999999985	1.0	non-native
2.3397505	0.6071217	0.01	-6.2829999999999995	157.77800000000002	-576.5	0.2509999999999999	2.0	non-native
2.4226060	0.5982817	0.01	-6.177	138.01799999999997	338.3000000000029	0.2650000000000001	1.0	non-native
2.3025413	0.5933828	0.03	-8.962	225.781	-2118.7999999999956	0.351	0.0	non-native
2.4827766	0.6484330	0.0	-9.308	181.94599999999997	-1074.7999999999956	0.32399999999999984	1.0	non-native
2.7245920	0.7333079	0.0	-7.205	132.17399999999998	-2185.2999999999956	0.3769999999999998	0.0	non-native
2.6420515	0.6697325	0.0	-9.525	206.86399999999998	-1408.7999999999956	0.363	0.0	non-native
2.6487613	0.6928219	0.0	-8.112	187.38299999999998	-1472.5999999999985	0.3460000000000001	1.0	non-native
2.6515503	0.6723738	0.0	-7.721	41.988999999999976	-2078.5	0.3759999999999999	2.0	non-native
2.5889990	0.6702986	0.0	-8.764	185.78699999999998	-1347.3999999999942	0.399	1.0	non-native
2.6056087	0.6650037	0.0	-9.668	184.558	-1433.3999999999942	0.34399999999999986	0.0	non-native
2.3541574	0.6240191	0.0	-10.936	221.022	-291.1999999999971	0.32600000000000007	0.0	non-native
2.5926306	0.6777812	0.0	-9.51	188.514	-583.5999999999985	0.3450000000000002	1.0	non-native
2.3519051	0.6450536	0.0	-8.048	150.038	-1996.5999999999985	0.28100000000000014	2.0	non-native
2.4739130	0.6550450	0.0	-9.447	232.805	-957.0999999999985	0.2999999999999998	1.0	non-native
0.5189072	0.1482410	0.21	-1.0400000000000027	-126.9699999999998	66.29999999999563	0.13500000000000023	1.0	native
0.6783978	0.1532408	0.19	-1.4640000000000022	-74.64999999999986	-949.0	0.14500000000000002	-1.0	native
0.3922647	0.1365622	0.24	-1.6650000000000027	-281.39999999999986	129.09999999999854	0.08000000000000007	2.0	native
0.4643974	0.1328059	0.26	-1.216000000000001	-266.80999999999995	86.59999999999854	0.040000000000000036	0.0	native
0.4130265	0.1432966	0.22	-1.4520000000000017	-90.75999999999999	-450.90000000000146	0.06599999999999984	-3.0	native
0.4700134	0.1524644	0.27	-1.863000000000003	-172.62999999999988	183.0	0.06300000000000017	-1.0	native
0.5082639	0.1496410	0.26	-1.8050000000000033	-255.90999999999985	851.6999999999971	0.1299999999999999	1.0	native
0.4786109	0.1601382	0.21	-2.298000000000002	-167.28999999999996	1163.5	-0.0040000000000000036	-2.0	native
0.3681761	0.1351153	0.2	-2.021000000000001	-192.91999999999985	470.5	0.03200000000000003	-2.0	native
0.3539565	0.1507778	0.24	-1.9030000000000022	-60.2199999999998	316.6999999999971	0.10599999999999987	-2.0	native
0.5728691	0.1522477	0.23	-3.554000000000002	-99.84999999999991	206.0	0.19899999999999984	0.0	native
0.4174718	0.1377334	0.26	-0.7520000000000024	-42.95999999999981	563.1999999999971	0.08999999999999986	-2.0	native
0.5063952	0.1465755	0.24	-0.22800000000000153	-134.7099999999998	383.3999999999942	0.14100000000000001	-1.0	native
0.5578477	0.1540257	0.22	-2.9140000000000015	-30.579999999999927	-125.0	0.0950000000000002	-1.0	native
0.3455521	0.1295992	0.28	-0.3880000000000017	-340.53	277.29999999999563	0.002000000000000224	2.0	native
0.3286806	0.1427946	0.25	-2.543000000000003	-193.2199999999998	71.29999999999563	0.04600000000000026	-1.0	native
0.3288720	0.1357788	0.23	-1.559000000000001	-115.38999999999987	594.2999999999956	0.04400000000000004	0.0	native
0.3113001	0.1485872	0.19	-1.931000000000001	-87.7199999999998	-993.6000000000058	0.051000000000000156	-1.0	native
0.6721208	0.1482166	0.18	-2.1880000000000024	-38.84999999999991	-720.7000000000044	0.121	0.0	native
0.5794099	0.1571462	0.2	-4.470000000000002	-141.81999999999994	-258.5	0.13900000000000023	-2.0	native
0.3368536	0.1529446	0.22	-4.475000000000001	-105.40999999999985	1093.0999999999985	0.07799999999999985	0.0	native
0.2835690	0.1311268	0.3	-1.5720000000000027	-141.62999999999988	-656.8999999999942	0.03200000000000003	-2.0	native
0.4018214	0.1301619	0.3	-0.8320000000000007	-222.81999999999994	-1213.0999999999985	0.07799999999999985	0.0	native
0.3040273	0.1222533	0.35	-1.1640000000000015	-246.9599999999998	-445.0	0.06800000000000006	2.0	native
0.3371571	0.1428667	0.28	-2.3690000000000033	38.960000000000036	61.10000000000582	0.05500000000000016	-6.0	native
0.3248164	0.1239106	0.32	-0.8640000000000008	-150.82999999999993	-485.6999999999971	0.0990000000000002	0.0	native
0.2742830	0.1165959	0.28	-1.3930000000000007	-158.2199999999998	-186.09999999999854	0.03200000000000003	-2.0	native
0.3668621	0.1256164	0.29	-0.6660000000000004	-137.0999999999999	353.5	0.07100000000000017	-1.0	native
0.3152051	0.1330910	0.25	-1.642000000000003	-235.69999999999982	-1149.699999999997	0.10099999999999998	2.0	native
0.4282711	0.1285532	0.27	-1.5340000000000025	-164.02999999999997	-1701.5	0.08999999999999986	0.0	native
0.3593580	0.1170015	0.29	-0.6290000000000013	-236.23000000000002	103.30000000000291	0.027000000000000135	-3.0	native
0.3509982	0.1191805	0.35	-1.3190000000000026	-125.31999999999994	-358.0	0.1379999999999999	-1.0	native
0.2884497	0.1251154	0.23	-2.684000000000001	-142.76999999999998	-1459.699999999997	0.07500000000000018	0.0	native
0.4233986	0.1469554	0.27	-3.5010000000000012	-113.95999999999981	287.8000000000029	0.08800000000000008	-3.0	native
0.5406880	0.1290944	0.26	-2.366000000000003	-206.53999999999996	76.70000000000437	0.1160000000000001	-1.0	native
0.2785317	0.1204448	0.32	-1.9830000000000005	-220.53999999999996	1148.800000000003	0.03100000000000014	-2.0	native
0.3096659	0.1241977	0.28	-1.7300000000000004	-126.39999999999986	-741.8999999999942	0.02499999999999991	-2.0	native
0.4666815	0.1257066	0.3	-1.1780000000000008	-172.12999999999988	-567.0999999999985	0.10499999999999998	1.0	native
0.4605992	0.1265402	0.29	-1.9370000000000012	-72.09999999999991	-866.6999999999971	0.028000000000000025	-1.0	native
0.2735550	0.1261427	0.34	-1.8900000000000006	-90.18999999999983	-308.29999999999563	0.04200000000000026	-3.0	native
0.4591941	0.1252919	0.34	-1.2020000000000017	55.857000000000085	-878.8999999999942	0.14900000000000002	0.0	native
0.2393729	0.1294229	0.28	-1.8880000000000017	-29.34999999999991	-1021.5	0.0	-2.0	native
1.3155861	0.4955567	0.04	-11.901	576.579	-574.0	0.5810000000000004	-7.0	non-native
1.4636070	0.5020426	0.05	-10.787999999999998	588.7239999999999	-87.09999999999854	0.6180000000000003	-6.0	non-native
1.3758470	0.5105265	0.07	-8.794999999999998	600.3679999999999	-280.40000000000146	0.5870000000000002	-8.0	non-native
1.4163026	0.4957384	0.07	-10.306	493.854	-782.8000000000029	0.5800000000000001	-5.0	non-native
1.3559448	0.4774673	0.05	-11.219	357.885	-1539.0	0.4520000000000004	-2.0	non-native
1.4981542	0.4989780	0.07	-11.135	397.278	-1299.800000000003	0.5780000000000003	-2.0	non-native
1.4428160	0.5002156	0.05	-10.162999999999998	412.361	-1247.7000000000044	0.6350000000000002	-5.0	non-native
1.2280473	0.4485186	0.02	-8.041999999999998	321.0369999999999	-1498.0	0.508	-2.0	non-native
1.2260196	0.4654227	0.03	-10.081	447.625	-1768.4000000000015	0.5700000000000003	-5.0	non-native
1.4027237	0.5255992	0.04	-11.209	497.25699999999995	-2347.800000000003	0.5290000000000004	-4.0	non-native
1.3512670	0.4966360	0.08	-10.060999999999998	232.01099999999997	-2539.7000000000044	0.5260000000000002	-2.0	non-native
1.1849715	0.4689496	0.06	-8.504	266.57399999999996	-645.8000000000029	0.4460000000000002	-2.0	non-native
1.2169145	0.4287236	0.08	-9.549	303.90199999999993	-2175.7000000000044	0.5450000000000004	-2.0	non-native
1.2802018	0.4802066	0.07	-8.196	289.64	-2299.0999999999985	0.544	-2.0	non-native
1.0748702	0.4338395	0.05	-10.044999999999998	351.457	-1508.2000000000044	0.4700000000000002	-3.0	non-native
1.2165017	0.4271377	0.05	-9.597999999999999	319.04599999999994	-1435.5999999999985	0.556	0.0	non-native
1.0637335	0.4161321	0.05	-12.592999999999998	438.015	-2398.2000000000044	0.5610000000000004	-3.0	non-native
1.3996750	0.4671585	0.03	-11.796	573.9689999999999	-2128.5	0.5990000000000002	-5.0	non-native
1.3473970	0.4190331	0.06	-10.478	569.17	-2463.5	0.6260000000000003	-7.0	non-native
1.2805746	0.4142412	0.04	-10.873999999999999	574.9179999999999	-1570.7000000000044	0.7050000000000001	-5.0	non-native
1.0475053	0.3663796	0.04	-9.931999999999999	528.5409999999999	-2067.0	0.5290000000000004	-5.0	non-native
0.7245836	0.2265303	0.17	-1.3449999999999989	193.437	-1705.4000000000015	0.26000000000000023	-3.0	non-native
0.7122051	0.2216809	0.17	-1.4469999999999992	212.64299999999992	-1043.0999999999985	0.2020000000000004	-2.0	non-native
0.7366545	0.1938625	0.17	-1.4519999999999982	301.207	-1515.300000000003	0.28300000000000036	-4.0	non-native
0.6803327	0.1707121	0.16	-3.613999999999997	153.97299999999996	-1703.7000000000044	0.24800000000000022	-3.0	non-native
0.6486466	0.1963630	0.16	-1.7189999999999976	171.99099999999999	-1818.800000000003	0.20800000000000018	-3.0	non-native
0.5658146	0.1881596	0.13	-4.652999999999999	343.26	-2255.5	0.15300000000000002	-4.0	non-native
0.7868666	0.2297452	0.14	-3.7169999999999987	293.5999999999999	-2679.2000000000044	0.25100000000000033	-3.0	non-native
0.5806605	0.1913144	0.16	-4.094999999999999	311.437	-2621.800000000003	0.20100000000000007	-5.0	non-native
0.7696855	0.2065927	0.13	-3.1419999999999995	324.313	-2455.0999999999985	0.20800000000000018	-4.0	non-native
0.6887617	0.1969904	0.15	-3.416999999999998	298.203	-3827.5	0.23000000000000043	-4.0	non-native
0.7711419	0.2302740	0.12	-1.1899999999999977	177.60399999999993	-2772.5999999999985	0.2160000000000002	-3.0	non-native
0.7908980	0.2351853	0.14	-1.600999999999999	234.93499999999995	-2724.4000000000015	0.274	-4.0	non-native
0.6378648	0.2165360	0.17	1.1910000000000025	204.65099999999995	-1569.5999999999985	0.14200000000000035	-4.0	non-native
0.6489725	0.1953406	0.13	-2.3309999999999995	214.41099999999994	-1954.5999999999985	0.19700000000000006	-3.0	non-native
0.6532162	0.2194266	0.14	-1.3889999999999993	276.25699999999995	-3091.4000000000015	0.18800000000000017	-2.0	non-native
0.5306767	0.2161194	0.19	-0.48600000000000065	226.1479999999999	-2547.5	0.08900000000000041	-2.0	non-native
0.7398791	0.2156819	0.18	0.15200000000000102	118.76699999999994	-1947.0999999999985	0.10100000000000042	-2.0	non-native
0.7483485	0.2059339	0.17	-2.568999999999999	335.21799999999996	-1585.7000000000044	0.2370000000000001	-4.0	non-native
0.5031360	0.2016688	0.18	-3.5429999999999993	195.92599999999993	-1977.300000000003	0.15100000000000025	-2.0	non-native
0.6008446	0.2339421	0.12	-3.5429999999999993	177.94499999999994	-1604.9000000000015	0.2190000000000003	-2.0	non-native
0.5823206	0.1992444	0.14	-3.193999999999999	85.68599999999992	-2395.5	0.14200000000000035	-2.0	non-native
0.9077979	0.1386003	0.26	1.2149999999999999	-107.38	59.5	0.09999999999999964	1.0	native
0.6445150	0.1106210	0.23	1.4939999999999998	-32.91999999999996	-1053.2000000000044	0.07499999999999973	-3.0	native
0.7443343	0.1291984	0.27	3.5489999999999995	-71.68999999999994	-577.8000000000029	0.09099999999999975	-5.0	native
0.8501527	0.1317847	0.2	2.059000000000001	-287.2399999999999	10.39999999999418	0.14500000000000002	1.0	native
0.9266775	0.1389719	0.23	1.6080000000000005	-175.14999999999998	-709.0	0.22099999999999964	0.0	native
0.9251150	0.1514425	0.26	1.509999999999998	-9.830000000000041	-466.1000000000058	0.1559999999999997	-4.0	native
0.9530513	0.1525587	0.31	1.1280000000000001	-55.39999999999998	-331.3000000000029	0.08499999999999996	-1.0	native
0.9765735	0.1490037	0.25	1.7809999999999988	-31.629999999999995	-964.3000000000029	0.1429999999999998	-3.0	native
0.7376041	0.1489756	0.26	1.0380000000000003	75.89499999999998	-411.3000000000029	0.09199999999999964	-5.0	native
0.7040614	0.1146537	0.24	-0.2029999999999994	25.240999999999985	-839.6000000000058	0.11899999999999977	-3.0	native
0.6664825	0.1263512	0.22	0.907	47.173	-148.0	0.09999999999999964	-5.0	native
0.8849251	0.1463626	0.24	1.8180000000000014	28.255999999999972	-621.3000000000029	0.07200000000000006	-3.0	native
0.8246251	0.1455791	0.27	3.6370000000000005	-47.60000000000002	-254.70000000000437	0.01399999999999979	0.0	native
0.6511810	0.1291065	0.27	3.965	24.95900000000006	-400.0	0.04999999999999982	-5.0	native
0.6858870	0.1168086	0.23	3.466000000000001	-79.5200000000001	-482.40000000000146	0.11299999999999999	2.0	native
0.6898802	0.1359886	0.26	1.4969999999999999	-46.249999999999886	-963.4000000000015	0.08299999999999974	-1.0	native
0.7617704	0.1374343	0.22	0.8350000000000009	62.02499999999998	102.59999999999854	0.129	-4.0	native
0.8369371	0.1319803	0.21	2.192	-113.55000000000007	-312.0	0.11899999999999977	0.0	native
0.5946274	0.1194407	0.27	2.033999999999999	-80.28000000000009	-759.9000000000015	0.08699999999999974	0.0	native
0.6922591	0.1386561	0.21	-0.5710000000000015	157.55399999999997	-1079.300000000003	0.10799999999999965	-5.0	native
0.5298361	0.1220717	0.26	0.38400000000000034	115.28399999999999	-1090.2000000000044	0.07299999999999995	-3.0	native
0.6918838	0.1328612	0.26	-0.15800000000000125	-157.4799999999999	-1639.800000000003	0.11899999999999977	0.0	native
0.6835031	0.1426186	0.28	0.3569999999999993	-183.92999999999995	-782.0	0.1469999999999998	3.0	native
0.6401221	0.1218264	0.26	-2.780999999999999	101.06899999999996	-1129.1000000000058	0.20599999999999996	-2.0	native
0.8204704	0.1362992	0.24	-1.6600000000000001	74.14300000000003	-1259.6000000000058	0.19199999999999973	0.0	native
0.6069205	0.1383828	0.25	-0.7050000000000018	7.830000000000041	-2034.6000000000058	0.1299999999999999	-3.0	native
0.8411176	0.1364281	0.27	-0.1529999999999987	57.105999999999995	-898.4000000000015	0.1759999999999997	-5.0	native
0.8615166	0.1375891	0.27	1.8320000000000007	-149.10000000000002	-1484.7000000000044	0.15799999999999992	0.0	native
0.5621222	0.1469447	0.24	0.21499999999999986	-5.3799999999999955	-780.1000000000058	0.10199999999999987	-3.0	native
0.6316509	0.1325895	0.27	0.5479999999999983	-127.35000000000002	-1805.1000000000058	0.1429999999999998	2.0	native
0.7904688	0.1446187	0.29	-0.06899999999999906	-57.91999999999996	-2082.2000000000044	0.17099999999999982	-1.0	native
0.7011243	0.1370609	0.31	0.41000000000000014	-81.06000000000006	-953.1000000000058	0.1299999999999999	2.0	native
0.7551582	0.1336299	0.28	-0.010000000000001563	-4.999999999999886	-1263.800000000003	0.1719999999999997	0.0	native
0.8792366	0.1394091	0.23	0.6129999999999995	89.40800000000002	-1078.1000000000058	0.17399999999999993	-6.0	native
0.7701531	0.1327966	0.23	-0.7740000000000009	172.413	-1560.7000000000044	0.12799999999999967	-7.0	native
0.5830625	0.1488896	0.26	-0.26000000000000156	200.73300000000006	-761.9000000000015	0.09699999999999998	-6.0	native
0.7294325	0.1368764	0.2	-0.5130000000000017	330.595	-1281.4000000000015	0.125	-10.0	native
0.5485831	0.1517106	0.19	-2.530999999999999	386.692	-2380.600000000006	0.07099999999999973	-8.0	native
0.9272594	0.1623675	0.2	-0.06299999999999883	158.33299999999997	-1347.2000000000044	0.14399999999999968	-5.0	native
0.5398989	0.1420826	0.2	0.29499999999999815	132.111	-1054.800000000003	0.09499999999999975	-5.0	native
0.6681346	0.1567469	0.22	-1.272000000000002	315.36800000000005	-3027.9000000000015	0.125	-5.0	native
0.8911049	0.1757811	0.22	1.0090000000000003	213.51800000000003	-581.1000000000058	0.11699999999999999	-5.0	native
0.4025411	0.1942169	0.17	-1.7199999999999989	181.13	-1750.2999999999956	0.2839999999999998	-4.0	non-native
0.3778011	0.1899284	0.2	-2.91	301.56499999999994	-3390.0	0.2519999999999998	-7.0	non-native
0.4586074	0.1975123	0.15	-4.228999999999999	288.03999999999996	-2764.5	0.2719999999999998	-9.0	non-native
0.4862857	0.1943621	0.16	-3.321999999999999	310.586	-3460.5999999999985	0.262	-8.0	non-native
0.6669605	0.2063876	0.15	-4.913	400.26199999999994	-2306.899999999994	0.3290000000000002	-10.0	non-native
0.5627602	0.1941038	0.16	-3.193999999999999	377.495	-3875.199999999997	0.2679999999999998	-9.0	non-native
0.5433451	0.1912722	0.15	-3.3260000000000005	393.547	-2376.5	0.21799999999999997	-10.0	non-native
0.4565197	0.1693504	0.12	-3.5130000000000017	325.172	-3741.7999999999956	0.2370000000000001	-6.0	non-native
0.4867759	0.1793106	0.15	-3.210000000000001	311.40700000000004	-1726.3999999999942	0.21899999999999986	-7.0	non-native
0.4782378	0.1961562	0.16	-4.224	355.47900000000004	-2326.5999999999985	0.17600000000000016	-7.0	non-native
0.4505729	0.1989245	0.14	-2.9480000000000004	415.82399999999996	-1926.5	0.11499999999999977	-10.0	non-native
0.4294507	0.1734868	0.16	-2.878	302.38300000000004	-1394.3999999999942	0.15700000000000003	-8.0	non-native
0.3790958	0.1730913	0.2	-3.557000000000002	86.29999999999995	-733.7999999999956	0.09099999999999975	-7.0	non-native
0.4362366	0.1834214	0.16	-4.091000000000001	182.91999999999996	-1150.2999999999956	0.13200000000000012	-7.0	non-native
0.3992178	0.1764755	0.19	-0.5890000000000022	185.75	-1643.0	0.0009999999999998899	-7.0	non-native
0.3156172	0.1628512	0.16	-0.8260000000000005	144.43000000000006	-2319.199999999997	-0.02300000000000013	-6.0	non-native
0.4024752	0.1753393	0.16	-1.3560000000000016	200.20100000000002	-810.0	0.07600000000000007	-8.0	non-native
0.2931551	0.1595784	0.18	-0.8410000000000011	214.289	-1784.5999999999985	0.05799999999999983	-7.0	non-native
0.3200594	0.1608984	0.14	-0.3960000000000008	65.06999999999994	-2720.399999999994	0.07600000000000007	-6.0	non-native
0.4534819	0.1760433	0.17	-0.8910000000000018	21.549999999999955	-2166.0999999999985	0.1379999999999999	-7.0	non-native
0.4151894	0.1733516	0.18	-2.1769999999999996	166.67000000000007	-2199.7999999999956	0.09299999999999997	-8.0	non-native
0.8554691	0.3030961	0.08	-8.982000000000001	515.689	-3362.5999999999985	0.5089999999999999	-12.0	non-native
1.0051140	0.3044333	0.07	-8.866000000000001	536.708	-2707.699999999997	0.536	-10.0	non-native
0.9219022	0.3171972	0.08	-7.589	500.097	-3302.0999999999985	0.5699999999999998	-11.0	non-native
0.9165620	0.3416684	0.08	-6.591000000000001	509.34299999999996	-3355.2999999999956	0.617	-10.0	non-native
1.2879888	0.3983711	0.1	-7.114000000000001	460.799	-2747.5999999999985	0.7599999999999998	-9.0	non-native
0.8015271	0.3174635	0.12	-8.417	463.47799999999995	-3298.2999999999956	0.4889999999999999	-10.0	non-native
0.8506494	0.3210948	0.14	-8.286000000000001	352.71500000000003	-3211.5999999999985	0.5790000000000002	-11.0	non-native
0.8216818	0.3732916	0.07	-12.16	672.473	-3884.0	0.6299999999999999	-12.0	non-native
0.9559098	0.3633554	0.06	-9.110000000000001	661.852	-2592.7999999999956	0.6699999999999999	-12.0	non-native
1.0073329	0.3682616	0.06	-12.641	731.558	-2410.5	0.6880000000000002	-13.0	non-native
0.8357564	0.3626398	0.07	-11.085	616.536	-2908.7999999999956	0.621	-11.0	non-native
0.8719642	0.3503453	0.06	-7.6480000000000015	417.87800000000004	-2733.0999999999985	0.5499999999999998	-11.0	non-native
0.9822841	0.3719390	0.03	-10.045	616.278	-3204.5	0.6669999999999998	-13.0	non-native
0.9216401	0.3556820	0.06	-8.278	381.076	-3262.0999999999985	0.5909999999999997	-9.0	non-native
0.8313116	0.4120064	0.06	-14.47	834.751	-4185.299999999996	0.512	-13.0	non-native
1.0278209	0.3525522	0.08	-10.897	553.294	-3843.5999999999985	0.6429999999999998	-11.0	non-native
0.9408457	0.3434294	0.09	-8.902000000000001	749.858	-4156.5	0.5640000000000001	-12.0	non-native
1.1119804	0.3333421	0.1	-8.610000000000001	458.063	-3607.699999999997	0.6229999999999998	-9.0	non-native
0.7891473	0.3083831	0.1	-7.503	498.20500000000004	-3074.0999999999985	0.5390000000000001	-10.0	non-native
0.9809979	0.3406737	0.09	-8.488000000000001	610.989	-2872.2999999999956	0.7010000000000001	-12.0	non-native
1.2271943	0.3533330	0.08	-7.9350000000000005	504.808	-3455.199999999997	0.7279999999999998	-10.0	non-native
1.4161251	0.4104389	0.02	-10.591999999999999	768.7779999999999	-3331.0	0.22599999999999998	-5.0	native
1.7769803	0.4018381	0.03	-10.901	761.0149999999999	-2830.9000000000015	0.21499999999999986	-5.0	native
1.6450036	0.3990016	0.03	-10.008	815.9839999999999	-2138.9000000000015	0.21699999999999964	-7.0	native
1.6842101	0.4169948	0.03	-9.984	735.0379999999999	-2981.0	0.24899999999999967	-6.0	native
1.5728738	0.4284736	0.03	-9.186999999999998	705.1629999999999	-2391.100000000006	0.12699999999999978	-3.0	native
1.6713369	0.4351524	0.03	-9.090999999999998	723.3599999999999	-3213.600000000006	0.20899999999999963	-4.0	native
1.8410110	0.4796344	0.03	-11.784999999999998	828.6709999999998	-3139.5	0.12399999999999967	-5.0	native
1.7780246	0.4645862	0.03	-9.047	628.636	-2818.9000000000015	0.1589999999999998	-2.0	native
1.6172291	0.4302324	0.05	-8.253999999999998	693.5529999999999	-3557.300000000003	0.33299999999999974	-3.0	native
1.5632725	0.4335064	0.03	-11.550999999999998	708.8209999999999	-3827.5	0.22399999999999975	-2.0	native
1.6072412	0.4574560	0.02	-13.013	706.8989999999999	-3822.9000000000015	0.2979999999999996	-3.0	native
1.5043091	0.4254334	0.05	-9.811	672.1609999999998	-2897.4000000000015	0.22999999999999998	-2.0	native
1.7047119	0.4888879	0.03	-12.985	724.9509999999999	-3014.300000000003	0.3689999999999998	-4.0	native
1.6002349	0.4320026	0.02	-10.434	573.2609999999999	-3204.7000000000044	0.23999999999999977	-2.0	native
1.5586247	0.4204296	0.04	-10.03	663.6829999999999	-3584.5	0.33499999999999996	-2.0	native
1.7220291	0.4113193	0.03	-9.088999999999999	654.281	-3298.300000000003	0.3049999999999997	-4.0	native
1.6578985	0.4409465	0.04	-10.087	735.7009999999999	-3345.600000000006	0.1889999999999996	-4.0	native
1.8142525	0.4765604	0.03	-10.466	593.7639999999999	-3280.2000000000044	0.17799999999999994	-3.0	native
1.6685469	0.4639163	0.03	-12.254999999999999	725.6119999999999	-3250.300000000003	0.24299999999999988	-5.0	native
1.4247974	0.4614665	0.04	-11.652	570.2929999999999	-2824.4000000000015	0.21099999999999985	-2.0	native
1.6504748	0.4473197	0.02	-10.082999999999998	689.3909999999998	-3166.800000000003	0.23599999999999977	-5.0	native
2.6502969	1.0278379	0.02	-7.721	159.42099999999994	-2748.0	-0.391	0.0	native
2.7677057	1.1409888	0.02	-9.661	163.52099999999984	-2645.800000000003	-0.262	2.0	native
2.7379842	1.0691371	0.02	-10.668	155.45499999999993	-2612.100000000006	-0.27100000000000035	2.0	native
2.7884035	1.1077230	0.02	-9.329999999999998	-7.830000000000155	-3068.300000000003	-0.2280000000000002	5.0	native
2.8803775	1.1875278	0.02	-9.761	85.50999999999999	-2342.0	-0.2290000000000001	3.0	native
2.7246978	1.1617343	0.04	-10.132	227.06799999999987	-1955.0	-0.14100000000000001	0.0	native
2.8522837	1.2259232	0.02	-10.357	307.56799999999987	-2422.0	-0.11000000000000032	-1.0	native
2.5966175	1.0727805	0.04	-11.994	233.10299999999995	-4234.100000000006	-0.16800000000000015	1.0	native
2.5255597	1.0519515	0.03	-13.209	240.0719999999999	-4311.9000000000015	-0.15200000000000014	1.0	native
2.4601207	1.1020168	0.03	-11.447999999999999	319.6809999999999	-2857.0	-0.19100000000000028	-2.0	native
2.5646596	1.1068814	0.03	-14.274	468.24599999999987	-3710.2000000000044	-0.17500000000000027	-2.0	native
2.4460292	1.0607307	0.02	-12.434999999999999	460.41599999999994	-3893.0	-0.2650000000000001	1.0	native
2.3679054	0.9715695	0.04	-8.822	206.80299999999988	-2960.4000000000015	-0.3740000000000001	-2.0	native
2.4622216	0.9990327	0.04	-9.466	203.5999999999999	-3285.100000000006	-0.266	-4.0	native
2.5710790	1.0981562	0.03	-11.136999999999999	336.12099999999987	-3022.300000000003	-0.24700000000000033	-1.0	native
2.4127538	1.0587088	0.02	-10.777	216.10099999999989	-2575.9000000000015	-0.3380000000000001	-1.0	native
2.5130992	1.0642869	0.02	-8.687999999999999	286.5619999999999	-2039.9000000000015	-0.29000000000000004	2.0	native
2.5785615	1.0915012	0.03	-11.853	254.2199999999999	-2955.0	-0.26700000000000035	-2.0	native
2.5467792	1.0486236	0.03	-8.879999999999999	255.88799999999992	-2429.0	-0.3290000000000002	0.0	native
2.4418468	0.9963210	0.03	-10.117999999999999	259.26999999999987	-1803.9000000000015	-0.3190000000000004	1.0	native
2.4288762	1.0034966	0.03	-12.17	382.85799999999995	-2616.300000000003	-0.28500000000000014	0.0	native
1.6259115	0.3667253	0.08	-8.016	314.83500000000004	-563.5999999999985	0.19099999999999984	-3.0	non-native
1.5602368	0.3659257	0.04	-9.934999999999999	331.31000000000006	-1381.2999999999956	0.2519999999999998	-5.0	non-native
1.6337934	0.3687646	0.07	-9.198	289.735	-1562.199999999997	0.34099999999999975	-5.0	non-native
1.4500977	0.3626687	0.06	-7.218999999999999	299.462	-1056.9000000000015	0.2599999999999998	-4.0	non-native
1.9167985	0.3877485	0.05	-7.475999999999999	294.20900000000006	-1346.0999999999985	0.3859999999999997	-4.0	non-native
1.5215254	0.3655959	0.05	-8.543	368.644	-2067.4000000000015	0.34199999999999964	-5.0	non-native
1.7161169	0.3577861	0.05	-7.997	306.447	-1880.4000000000015	0.3959999999999999	-5.0	non-native
1.3961908	0.3245728	0.06	-7.225999999999999	248.73699999999997	-1232.0	0.2969999999999997	-4.0	non-native
1.4441885	0.3571287	0.04	-6.634	327.92999999999995	-1506.5999999999985	0.36199999999999966	-5.0	non-native
1.1177665	0.3555238	0.04	-7.280999999999999	319.57399999999996	-2488.199999999997	0.2649999999999997	-6.0	non-native
1.5187201	0.3629594	0.05	-7.093	226.92100000000005	-1259.699999999997	0.2839999999999998	-2.0	non-native
1.5560998	0.3514436	0.04	-7.288	293.16100000000006	-2017.2999999999956	0.31599999999999984	-3.0	non-native
1.4950596	0.3713485	0.04	-9.309999999999999	486.13199999999995	-2153.5	0.33199999999999985	-6.0	non-native
1.4908848	0.3669855	0.04	-8.381	351.494	-3099.0	0.34399999999999986	-4.0	non-native
1.8257910	0.4044899	0.05	-7.668999999999999	325.94500000000005	-1926.4000000000015	0.3879999999999999	-4.0	non-native
1.6796525	0.3482848	0.04	-6.1129999999999995	411.951	-1615.9000000000015	0.1649999999999996	-5.0	non-native
1.5731417	0.3182373	0.06	-5.135999999999999	299.16100000000006	-2565.2999999999956	0.2829999999999999	-2.0	non-native
1.4569588	0.3435452	0.04	-7.062999999999999	349.88800000000003	-1896.5999999999985	0.1599999999999997	-6.0	non-native
1.4820292	0.3259922	0.06	-5.622	339.505	-2598.7999999999956	0.18999999999999995	-5.0	non-native
1.6040268	0.3509097	0.06	-4.626999999999999	401.41999999999996	-1439.5999999999985	0.24899999999999967	-6.0	non-native
1.8259616	0.3610076	0.07	-6.837	384.399	-2115.2999999999956	0.22699999999999987	-6.0	non-native
1.5665842	0.3607380	0.09	-6.3039999999999985	275.716	-2571.699999999997	0.5789999999999997	-3.0	non-native
1.6047112	0.3741544	0.09	-7.134	355.361	-2860.2999999999956	0.5629999999999997	-4.0	non-native
2.0804050	0.4181433	0.07	-8.025	425.43899999999996	-2817.9000000000015	0.7109999999999999	-6.0	non-native
1.7401643	0.3754176	0.08	-8.339	434.78999999999996	-2243.9000000000015	0.605	-5.0	non-native
1.7676769	0.4019093	0.09	-7.811999999999999	476.121	-2145.5	0.6079999999999997	-6.0	non-native
1.5131258	0.3777058	0.08	-7.632999999999999	332.928	-1753.9000000000015	0.5409999999999999	-4.0	non-native
1.4336849	0.3495613	0.08	-10.376	433.31100000000004	-2339.0999999999985	0.6749999999999998	-6.0	non-native
1.7602893	0.4058847	0.07	-8.395	568.252	-2825.5	0.6919999999999997	-7.0	non-native
1.4459435	0.3867259	0.1	-9.61	407.48400000000004	-2502.0999999999985	0.5399999999999996	-5.0	non-native
1.7895699	0.4356977	0.1	-8.868	366.25699999999995	-2270.699999999997	0.6429999999999998	-7.0	non-native
1.4096004	0.3529067	0.08	-8.786	412.519	-2678.0	0.5489999999999999	-4.0	non-native
1.4765092	0.3592090	0.1	-7.859999999999999	333.179	-1310.0999999999985	0.5139999999999998	-5.0	non-native
1.3187931	0.3379766	0.05	-8.77	366.40999999999997	-3043.5999999999985	0.5459999999999998	-5.0	non-native
1.4124982	0.3763386	0.08	-9.51	489.83000000000004	-2514.5	0.6359999999999997	-7.0	non-native
1.3224792	0.3356988	0.07	-9.262	539.9100000000001	-3000.5	0.5159999999999996	-7.0	non-native
0.9939274	0.3581809	0.04	-11.722999999999999	684.842	-1825.5	0.4849999999999999	-7.0	non-native
1.2271571	0.3747604	0.03	-10.817	582.797	-3577.4000000000015	0.5569999999999999	-7.0	non-native
1.3410541	0.3838292	0.05	-10.898	566.024	-2296.5999999999985	0.5989999999999998	-6.0	non-native
1.2308041	0.3732359	0.03	-12.346	593.271	-2879.4000000000015	0.46999999999999975	-7.0	non-native
0.9809094	0.3240374	0.03	-10.827	522.924	-3374.699999999997	0.3969999999999998	-6.0	non-native
1.1573211	0.3202112	0.04	-10.863	575.4100000000001	-3042.0999999999985	0.5109999999999997	-5.0	non-native
0.8603526	0.3214228	0.11	-0.6679999999999993	218.56999999999994	-2333.2000000000044	0.125	0.0	native
0.8612935	0.3247331	0.14	-0.2920000000000016	101.93000000000006	-2919.800000000003	0.09899999999999975	2.0	native
0.9387747	0.3208913	0.12	-0.3339999999999961	73.78999999999996	-2384.100000000006	0.1639999999999997	0.0	native
0.9344996	0.3224024	0.1	-0.5060000000000002	274.78999999999996	-2596.300000000003	0.20199999999999996	-1.0	native
0.9118275	0.3166517	0.11	0.9470000000000027	254.73000000000002	-1879.6000000000058	0.1589999999999998	-2.0	native
0.7607965	0.3375978	0.11	-0.12400000000000233	179.75	-3001.100000000006	0.10099999999999998	-1.0	native
0.8471494	0.3292713	0.12	-0.4710000000000001	220.21000000000004	-3390.7000000000044	0.19199999999999973	-1.0	native
0.8849102	0.3189881	0.13	-0.2609999999999957	177.59000000000015	-2020.800000000003	0.1479999999999997	-2.0	native
0.9280121	0.3345546	0.1	-0.2779999999999987	176.99	-2877.9000000000015	0.23899999999999988	-2.0	native
0.9331868	0.3177483	0.12	-0.19899999999999807	109.35000000000014	-2869.7000000000044	0.22899999999999965	0.0	native
0.8412715	0.3103432	0.12	0.8810000000000002	88.19000000000005	-1842.300000000003	0.08599999999999985	1.0	native
0.9220222	0.3106415	0.11	-0.13000000000000256	60.38000000000011	-2884.9000000000015	0.1769999999999996	0.0	native
0.9824629	0.3024888	0.12	0.16100000000000136	194.74	-2895.4000000000015	0.21399999999999997	-3.0	native
0.7593431	0.3148726	0.12	0.1910000000000025	146.04999999999995	-1976.7000000000044	0.1469999999999998	-1.0	native
0.6460019	0.3159380	0.12	-1.254999999999999	175.19000000000005	-986.9000000000015	0.11399999999999988	1.0	native
0.5925154	0.3239053	0.14	-0.695999999999998	31.62000000000012	-2503.4000000000015	-0.03600000000000003	2.0	native
0.6648462	0.3076637	0.11	-0.2289999999999992	96.09000000000015	-2831.300000000003	0.01499999999999968	1.0	native
0.6595762	0.3271571	0.13	0.09100000000000108	92.13000000000011	-1795.2000000000044	-0.025000000000000355	0.0	native
0.7806220	0.3115166	0.11	-0.6110000000000007	166.71000000000004	-2862.9000000000015	0.17099999999999982	-1.0	native
1.1297638	0.3409728	0.11	-2.733999999999998	90.34000000000015	-2472.100000000006	0.3799999999999999	3.0	native
1.0406377	0.3357522	0.1	-0.8119999999999976	339.81999999999994	-2481.9000000000015	0.2769999999999997	-5.0	native
0.8195890	0.3247806	0.18	-1.8969999999999985	267.23	-1806.800000000003	0.07599999999999962	-1.0	native
0.8723294	0.3498875	0.15	-3.529	458.55999999999995	-2901.600000000006	0.08599999999999985	-3.0	native
1.2682494	0.3173062	0.18	-2.164999999999999	476.94000000000005	-4433.100000000006	0.2929999999999997	-5.0	native
1.1684008	0.3392093	0.17	-3.1739999999999995	412.76	-3948.0	0.2929999999999997	-4.0	native
1.0242053	0.3451806	0.18	-2.035	330.58000000000015	-3089.7000000000044	0.22199999999999998	0.0	native
0.7224095	0.3240386	0.17	-2.003999999999998	352.81999999999994	-4120.700000000004	0.16999999999999993	-1.0	native
0.6373760	0.3101610	0.15	-0.49199999999999733	276.24	-2552.5	0.08199999999999985	-1.0	native
0.6690397	0.3357541	0.18	-3.0809999999999995	212.98000000000002	-2962.7000000000044	0.041999999999999815	1.0	native
0.6754129	0.3136867	0.17	-1.2040000000000006	275.26	-3617.4000000000015	-0.052000000000000046	1.0	native
0.8785855	0.3543817	0.2	-3.7070000000000007	191.76999999999998	-3374.100000000006	0.20399999999999974	1.0	native
1.0495898	0.3324147	0.14	-3.3260000000000005	394.5	-3194.0	0.0040000000000000036	-2.0	native
0.8849419	0.3466758	0.15	-1.225999999999999	379.27	-2795.5	0.09799999999999986	1.0	native
0.7361543	0.3172382	0.13	-1.0299999999999976	465.83000000000015	-2021.300000000003	0.06299999999999972	-2.0	native
0.5480470	0.3158306	0.16	-1.689	368.55999999999995	-2135.4000000000015	0.09199999999999964	1.0	native
0.5650783	0.3721910	0.17	-1.4649999999999999	369.6600000000001	-2541.4000000000015	0.08699999999999974	-2.0	native
0.9436632	0.3584109	0.14	-2.3729999999999976	470.6300000000001	-3031.800000000003	0.1509999999999998	-3.0	native
0.8433854	0.3712897	0.14	-0.4369999999999976	397.10000000000014	-2866.7000000000044	0.12299999999999978	1.0	native
1.1331385	0.3825139	0.12	-2.3439999999999976	447.9000000000001	-2214.7000000000044	0.08899999999999997	-2.0	native
0.9388915	0.3556846	0.14	-2.4619999999999997	411.95000000000005	-3567.2000000000044	0.1339999999999999	-3.0	native
0.8200281	0.3590853	0.14	-2.4130000000000003	462.1100000000001	-3008.7000000000044	0.052999999999999936	-5.0	native
0.8199782	0.3812533	0.15	-2.7419999999999973	468.84000000000015	-2698.9000000000015	0.121	-5.0	native
0.6980348	0.2553947	0.1	-5.058	139.731	-2025.5999999999985	0.3929999999999998	-1.0	non-native
0.6679096	0.2716906	0.07	-7.0760000000000005	78.34000000000003	-1677.9000000000015	0.4029999999999996	0.0	non-native
0.8987165	0.3261445	0.08	-8.2	163.9000000000001	-2197.199999999997	0.5559999999999996	-1.0	non-native
0.6902190	0.2572378	0.1	-7.497999999999999	105.49300000000005	-364.29999999999563	0.18999999999999995	-1.0	non-native
0.6077790	0.2706813	0.09	-8.491999999999999	38.91000000000008	-1827.5999999999985	0.3819999999999997	1.0	non-native
0.8190287	0.2797541	0.09	-6.992000000000001	128.07400000000007	-1246.199999999997	0.44799999999999995	-2.0	non-native
0.7798183	0.2707393	0.06	-8.771	162.38400000000001	-808.7999999999956	0.476	0.0	non-native
0.7612286	0.2651021	0.09	-9.477	20.769999999999982	-1351.5	0.3999999999999999	1.0	non-native
0.6465251	0.2585960	0.09	-9.641	131.18600000000004	-1257.199999999997	0.36599999999999966	1.0	non-native
0.5220716	0.2707725	0.08	-9.055	41.26999999999998	-2123.699999999997	0.36999999999999966	1.0	non-native
0.6293743	0.2646307	0.07	-7.643000000000001	-23.450000000000045	-2123.0	0.4209999999999998	2.0	non-native
1.1666504	0.2908339	0.08	-9.016	187.942	-1691.5	0.508	-2.0	non-native
1.0188892	0.2725386	0.09	-6.125	-116.5	-1757.4000000000015	0.44799999999999995	2.0	non-native
1.2459192	0.2959968	0.08	-7.539999999999999	166.45000000000005	-2303.0	0.36599999999999966	0.0	non-native
0.7121805	0.2648087	0.05	-7.379	155.1450000000001	-1283.5999999999985	0.35399999999999965	0.0	non-native
1.0146869	0.2878950	0.08	-6.824000000000002	169.67200000000003	-2539.0	0.20999999999999996	1.0	non-native
0.6279022	0.3141636	0.09	-11.448	233.106	-2181.0999999999985	0.3939999999999997	1.0	non-native
1.3914673	0.3850380	0.08	-8.541	364.259	-3161.9000000000015	0.6349999999999998	-3.0	non-native
1.3128887	0.3579659	0.09	-9.899	148.61900000000003	-2763.0	0.7589999999999999	0.0	non-native
1.0382779	0.3139557	0.09	-9.555	167.38400000000001	-2706.5	0.5539999999999998	-2.0	non-native
0.8562666	0.2679817	0.08	-9.912	179.11700000000008	-1440.0999999999985	0.5199999999999996	-1.0	non-native
1.3003433	0.3118715	0.07	-4.038	127.05700000000002	-2926.0	0.05899999999999972	-3.0	non-native
1.1205173	0.2961286	0.07	-5.143999999999998	134.56600000000003	-3782.4000000000015	0.125	-3.0	non-native
1.0484134	0.2922042	0.07	-6.135999999999999	217.16700000000003	-3792.699999999997	0.2509999999999999	-6.0	non-native
1.1580085	0.3024139	0.09	-5.033999999999999	129.678	-4186.699999999997	0.019999999999999574	-4.0	non-native
1.0727096	0.3020285	0.07	-6.515000000000001	268.481	-3432.0999999999985	0.1689999999999996	-3.0	non-native
0.9880937	0.2952328	0.06	-6.803000000000001	296.90700000000004	-2274.7999999999956	0.18199999999999994	-2.0	non-native
1.1003096	0.2932915	0.08	-4.172999999999998	293.759	-1859.199999999997	0.06999999999999984	-4.0	non-native
1.0801845	0.2749550	0.1	-2.1999999999999993	43.67000000000007	-2805.5999999999985	-0.002000000000000224	1.0	non-native
1.0462685	0.2822452	0.1	-2.533999999999999	138.60400000000004	-1991.0999999999985	0.05799999999999983	-2.0	non-native
1.0085852	0.2736642	0.08	-3.4619999999999997	58.430000000000064	-2454.4000000000015	-0.0030000000000001137	0.0	non-native
1.1408830	0.2867719	0.07	-5.510000000000002	369.6460000000001	-2490.699999999997	0.20299999999999985	-4.0	non-native
1.2137175	0.2801456	0.06	-5.623999999999999	423.173	-3272.199999999997	0.10499999999999998	-5.0	non-native
1.2189389	0.2941660	0.09	-3.8679999999999986	158.63	-3590.4000000000015	0.03399999999999981	-1.0	non-native
0.9560832	0.2667702	0.08	-4.369	258.8860000000001	-3202.0999999999985	0.08999999999999986	-4.0	non-native
1.1042497	0.2814082	0.07	-4.2620000000000005	329.87300000000005	-2764.0999999999985	0.07099999999999973	-3.0	non-native
1.0633873	0.2821271	0.06	-5.733999999999998	509.9140000000001	-3247.5999999999985	0.18599999999999994	-5.0	non-native
1.1182879	0.2892884	0.05	-6.936	480.73800000000006	-3294.4000000000015	0.11899999999999977	-5.0	non-native
1.3795220	0.3242003	0.08	-6.608999999999998	314.32000000000005	-2878.0999999999985	0.010999999999999677	-3.0	non-native
1.1277355	0.2708009	0.1	-3.0809999999999995	106.61300000000006	-2385.199999999997	0.023999999999999577	1.0	non-native
1.0555708	0.2775724	0.08	-3.7300000000000004	221.894	-3536.4000000000015	0.054999999999999716	-2.0	non-native
1.1219150	0.2778988	0.12	-2.858999999999998	199.90300000000002	-3093.199999999997	-0.015000000000000124	-2.0	non-native
3.3064992	0.9768605	0.0	-5.571	40.426999999999964	-1199.2000000000007	0.8410000000000002	3.0	native
3.2325649	0.9621497	0.0	-6.899	46.724999999999966	-158.40000000000146	0.8520000000000003	2.0	native
3.1165962	0.9140508	0.0	-6.57	-6.197000000000003	620.5	0.802	3.0	native
3.0290167	0.8908966	0.0	-6.360999999999999	23.53299999999996	-120.40000000000146	0.726	3.0	native
3.1491382	0.9383312	0.0	-5.561	49.073999999999955	-406.59999999999854	0.8090000000000002	3.0	native
3.1969154	0.9366964	0.0	-7.504	25.267999999999972	-159.70000000000073	0.8040000000000003	3.0	native
2.9656205	0.8805654	0.0	-5.804	18.117999999999995	-159.70000000000073	0.7070000000000003	2.0	native
3.1587932	0.9327236	0.0	-7.298	34.76799999999997	-521.0999999999985	0.8559999999999999	3.0	native
3.3113859	0.9893973	0.0	-7.441	71.43899999999996	-357.90000000000146	0.8810000000000002	2.0	native
3.0057700	0.8934978	0.0	-7.177	21.95399999999995	-65.0	0.742	1.0	native
3.2844696	0.9543397	0.0	-7.2219999999999995	179.84799999999998	133.29999999999927	0.835	0.0	native
3.7262249	1.0356696	0.0	-7.553999999999999	192.47299999999998	429.2999999999993	0.8890000000000002	2.0	native
3.4378600	0.9982486	0.0	-7.669	173.94899999999998	336.90000000000146	0.887	1.0	native
3.2687566	0.9568189	0.0	-6.776	155.718	-296.7000000000007	0.8000000000000003	2.0	native
3.5477252	1.0153773	0.0	-8.418	181.12999999999997	-786.5	0.903	1.0	native
3.3652842	0.9659917	0.0	-5.548	105.51999999999998	-405.2999999999993	0.7490000000000001	3.0	native
3.0628064	0.9136059	0.0	-5.948	166.94499999999996	-33.599999999998545	0.7160000000000002	2.0	native
3.1779668	0.9374578	0.0	-7.377	179.29599999999996	197.5	0.8200000000000003	1.0	native
3.6296780	1.0454810	0.0	-8.818999999999999	205.676	202.0	0.9210000000000003	0.0	native
3.1339469	0.9471890	0.0	-7.712	171.033	89.40000000000146	0.806	2.0	native
3.3601677	0.9922569	0.0	-7.585	118.80099999999999	-899.9000000000015	0.8700000000000001	2.0	native
1.2386112	0.4410659	0.02	-5.711	-152.70300000000003	610.2999999999993	0.2200000000000002	2.0	native
1.1294875	0.4294283	0.02	-6.395999999999999	-26.29400000000004	584.0	0.18300000000000027	0.0	native
1.3101779	0.4970649	0.0	-7.713	14.520999999999958	344.2999999999993	0.28800000000000026	0.0	native
1.2103839	0.4438648	0.02	-6.877	-5.6790000000000305	250.29999999999927	0.22999999999999998	0.0	native
1.0449022	0.4370244	0.02	-7.0649999999999995	-11.800000000000011	1158.7999999999993	0.22999999999999998	2.0	native
1.1751680	0.4396528	0.05	-5.849	-52.01000000000005	393.7999999999993	0.16100000000000003	2.0	native
1.1772923	0.4430067	0.04	-6.551	-26.70500000000004	174.90000000000146	0.2320000000000002	1.0	native
1.3424246	0.4472687	0.02	-5.324	-25.136000000000024	-640.2000000000007	0.2110000000000003	2.0	native
1.2479126	0.5299472	0.02	-7.832999999999999	32.44	-490.40000000000146	0.2829999999999999	0.0	native
1.1701456	0.4676249	0.02	-7.409999999999999	4.5639999999999645	-133.59999999999854	0.2589999999999999	0.0	native
1.3338290	0.4521648	0.02	-5.722999999999999	-108.07000000000005	422.2000000000007	0.2610000000000001	1.0	native
1.1115535	0.4732829	0.02	-7.85	21.81899999999996	684.4000000000015	0.2400000000000002	0.0	native
1.3743044	0.5152965	0.02	-6.5649999999999995	-23.49000000000001	-568.9000000000015	0.27700000000000014	1.0	native
1.3060429	0.4905140	0.01	-5.6739999999999995	-87.88	-561.2000000000007	0.2610000000000001	1.0	native
1.0979617	0.3869475	0.02	-5.796999999999999	-67.91500000000002	588.4000000000015	0.16100000000000003	1.0	native
1.1652975	0.4695545	0.0	-5.155999999999999	-31.494000000000028	195.29999999999927	0.20400000000000018	2.0	native
1.5884260	0.6566364	0.0	-6.503	-35.870000000000005	19.200000000000728	0.30200000000000005	2.0	native
1.2315441	0.5028149	0.01	-8.122	21.406999999999982	540.0	0.258	1.0	native
1.0920074	0.4345213	0.02	-7.356	104.137	-522.5	0.2150000000000003	-1.0	native
0.9937711	0.3592355	0.03	-7.391	111.19399999999996	-979.4000000000015	0.19100000000000028	-1.0	native
0.9350761	0.3361249	0.03	-7.2749999999999995	109.15199999999999	-403.40000000000146	0.19300000000000006	0.0	native
2.6512856	0.7528216	0.0	-7.6899999999999995	8.468000000000018	-1859.2999999999993	0.4389999999999996	-2.0	non-native
2.6843314	0.7235668	0.0	-7.1	-0.28600000000000136	-1063.0	0.37799999999999967	-1.0	non-native
3.2070625	0.9016436	0.0	-8.986999999999998	36.894000000000005	-993.5999999999985	0.5289999999999999	-2.0	non-native
2.6075833	0.7786043	0.0	-9.78	34.37700000000001	272.1000000000022	0.5949999999999998	-2.0	non-native
2.2847614	0.5948296	0.0	-9.969	47.72500000000002	11.900000000001455	0.32099999999999973	-2.0	non-native
2.3136821	0.6751074	0.0	-6.198	8.874000000000024	-1102.5999999999985	0.23999999999999977	-2.0	non-native
1.9059720	0.5374619	0.01	-3.767999999999999	-104.22300000000001	-1264.0	0.12199999999999989	-1.0	non-native
2.0709293	0.5541789	0.0	-4.228	-245.95600000000002	-553.2999999999993	0.17099999999999982	2.0	non-native
2.2300911	0.5869967	0.0	-3.9610000000000003	-287.86799999999994	-198.6999999999971	0.19299999999999962	3.0	non-native
2.1041842	0.6144859	0.0	-4.7059999999999995	-235.71799999999996	-938.0	0.22999999999999998	2.0	non-native
2.2932212	0.6025892	0.01	-3.849	-295.404	-1140.199999999997	0.22999999999999998	4.0	non-native
2.4399905	0.6451154	0.0	-5.7780000000000005	-41.653999999999996	-133.89999999999782	0.31999999999999984	0.0	non-native
2.1052210	0.5880614	0.0	-4.731999999999999	-100.61599999999999	-1052.699999999997	0.2699999999999996	-1.0	non-native
2.1980150	0.6123113	0.0	-5.215999999999999	-68.85199999999998	-808.2999999999993	0.24799999999999978	1.0	non-native
1.9854360	0.5424148	0.0	-3.344999999999999	-67.95599999999996	-234.6999999999971	0.10699999999999976	-1.0	non-native
1.9108734	0.5830453	0.0	-4.635999999999999	-161.03499999999997	-588.7999999999993	0.13099999999999978	0.0	non-native
2.2651772	0.6999676	0.0	-7.123999999999999	-101.51099999999997	-344.6999999999971	0.2899999999999996	0.0	non-native
2.1915472	0.7268782	0.0	-7.186999999999999	-55.01099999999997	-902.5	0.26599999999999957	-1.0	non-native
2.3510692	0.6794744	0.0	-6.571	-81.07	-667.7999999999993	0.21199999999999974	-1.0	non-native
2.1117897	0.7008390	0.0	-5.996	-44.48599999999999	-1135.2999999999993	0.21199999999999974	-1.0	non-native
2.1592758	0.6960207	0.0	-4.2379999999999995	-180.437	63.80000000000291	0.20599999999999996	2.0	non-native
2.7911103	0.7843053	0.0	-7.52	-188.36799999999994	-74.69999999999709	0.3999999999999999	1.0	non-native
3.2149253	0.9229820	0.0	-8.604	-138.156	-1139.3999999999978	0.5449999999999999	0.0	non-native
3.1769452	0.9268224	0.0	-7.478999999999999	-158.57299999999998	-1522.5999999999985	0.5699999999999998	2.0	non-native
3.1369748	0.8772785	0.0	-8.543	-175.81399999999996	-1658.2999999999993	0.5149999999999997	1.0	non-native
2.8021240	0.8162937	0.0	-8.018999999999998	-189.356	-747.1999999999971	0.4339999999999997	1.0	non-native
2.6522882	0.7569715	0.0	-6.823	-147.96699999999998	-1271.5	0.3179999999999996	2.0	non-native
3.3686185	0.9897624	0.0	-9.239999999999998	-161.68099999999998	-1144.2999999999993	0.6239999999999997	1.0	non-native
3.1257544	0.8825649	0.0	-8.023	-153.502	-1337.3999999999978	0.5119999999999996	2.0	non-native
3.1287613	0.8576735	0.02	-7.497999999999999	-193.27800000000002	-170.09999999999854	0.5029999999999997	2.0	non-native
2.9849534	0.8272917	0.0	-7.667	-153.07099999999997	-1313.199999999997	0.4969999999999999	0.0	non-native
3.4389207	0.9690080	0.0	-7.8839999999999995	-166.27299999999997	-1003.5999999999985	0.6059999999999999	1.0	non-native
3.1584141	0.9184060	0.0	-8.524000000000001	-155.36	-1145.2999999999993	0.573	1.0	non-native
3.3036485	0.9340584	0.0	-9.604	-103.399	-1457.7999999999993	0.7249999999999996	2.0	non-native
3.0665832	0.8530551	0.0	-6.984999999999999	-165.36199999999997	-1640.5999999999985	0.5049999999999999	1.0	non-native
2.9906650	0.8692634	0.0	-7.084	-97.781	-891.6999999999971	0.47499999999999964	0.0	non-native
3.3064876	0.9629104	0.0	-8.515	-97.03199999999998	-920.2999999999993	0.6069999999999998	0.0	non-native
3.6353242	1.0245636	0.0	-9.075	-94.09699999999998	-869.0999999999985	0.6459999999999999	0.0	non-native
2.9978254	0.8187241	0.0	-7.678	-215.32399999999996	8.900000000001455	0.46599999999999975	1.0	non-native
3.2909899	0.8966411	0.01	-8.975	-89.543	-464.6999999999971	0.5469999999999997	0.0	non-native
3.4069858	0.9802071	0.0	-7.5889999999999995	-133.59299999999996	-1474.699999999997	0.5879999999999996	1.0	non-native
3.9162343	1.1384008	0.0	-8.64	-158.11699999999996	-701.2999999999993	0.6719999999999997	1.0	non-native
0.8184682	0.3436097	0.07	-6.519	109.029	-2394.7999999999993	0.23399999999999999	-1.0	native
0.8115210	0.3841433	0.07	-6.885	47.64399999999998	-1767.8999999999978	0.18999999999999995	0.0	native
0.7870821	0.3404772	0.04	-6.989	32.238	-1493.8999999999978	0.22999999999999998	0.0	native
0.7597183	0.3333664	0.04	-6.362	52.869999999999976	-1301.3999999999978	0.22100000000000009	0.0	native
1.0569865	0.4235389	0.03	-7.632	9.284999999999968	-1202.0	0.367	0.0	native
0.7029922	0.3463714	0.06	-7.21	63.52499999999998	-1598.7999999999993	0.14500000000000002	0.0	native
0.9554129	0.4035772	0.04	-6.905	29.82499999999999	-2088.7999999999993	0.22699999999999987	0.0	native
1.2424251	0.4493188	0.04	-5.945	-62.166	-1726.2999999999993	0.29000000000000004	2.0	native
0.9499578	0.4155168	0.05	-7.247	40.572	-2143.2999999999993	0.30799999999999983	0.0	native
0.9084445	0.4105559	0.05	-5.384	-82.46199999999999	-859.0999999999985	0.19300000000000006	1.0	native
0.7740027	0.3287207	0.04	-5.378	79.12799999999999	-1266.7999999999993	0.14400000000000013	-1.0	native
0.7178148	0.3198264	0.09	-5.954000000000001	78.624	-1977.5	0.18900000000000006	0.0	native
0.8445755	0.4033071	0.05	-5.563000000000001	40.339	-1436.7000000000007	0.12199999999999989	-1.0	native
0.9643930	0.4013881	0.03	-3.6259999999999994	-66.35700000000003	-1775.5	0.08899999999999997	1.0	native
1.0840175	0.4664756	0.03	-4.827	7.358000000000004	-1646.5999999999985	0.22299999999999986	0.0	native
0.9497981	0.3909955	0.02	-6.956	47.97399999999999	-2360.0999999999985	0.2759999999999998	0.0	native
1.1387701	0.4910827	0.02	-6.927	-182.15200000000004	-1018.0	0.31499999999999995	2.0	native
0.9246636	0.4127739	0.05	-5.971	-69.137	-1419.2000000000007	0.19700000000000006	0.0	native
1.0284353	0.4607545	0.03	-7.226	-92.28500000000003	-1008.2000000000007	0.27	0.0	native
1.0821457	0.4715898	0.04	-5.811999999999999	-144.74200000000002	-1356.2999999999993	0.21700000000000008	1.0	native
0.9859433	0.4567463	0.02	-5.2330000000000005	28.033999999999992	-2630.899999999998	0.13600000000000012	-1.0	native
0.8719989	0.4256195	0.0	-5.045999999999999	69.17499999999998	-1998.7999999999993	0.3969999999999998	0.0	native
0.9149140	0.3874382	0.0	-5.986000000000001	58.716999999999985	-1665.5	0.4059999999999997	0.0	native
0.7830962	0.3390403	0.01	-5.279999999999999	147.89	-1768.7000000000007	0.33099999999999996	-1.0	native
0.8492451	0.3880463	0.0	-5.835000000000001	80.618	-2625.7999999999993	0.3719999999999999	-1.0	native
0.8691977	0.3931055	0.0	-6.5280000000000005	78.53399999999999	-1870.2999999999993	0.3860000000000001	-1.0	native
0.9774896	0.4285614	0.01	-5.497999999999999	173.379	-2015.2000000000007	0.4139999999999997	-2.0	native
0.8995844	0.4734622	0.0	-8.391	118.44	-2877.2000000000007	0.5369999999999999	-2.0	native
1.0563205	0.4308068	0.0	-4.759	152.71099999999998	-1801.5	0.31599999999999984	-1.0	native
1.2619845	0.4173191	0.0	-5.648999999999999	214.6782	-2559.2000000000007	0.23099999999999987	-1.0	native
0.9788065	0.3438967	0.0	-3.3100000000000005	3.5670000000000073	-2743.600000000002	0.10400000000000009	-1.0	native
1.1142887	0.3796608	0.0	-3.6110000000000007	-45.42700000000002	-2402.2999999999993	0.11799999999999988	-1.0	native
0.8289793	0.3606599	0.0	-4.718	40.15499999999997	-2250.100000000002	0.20999999999999996	-1.0	native
1.0652742	0.3608474	0.0	-3.521000000000001	-52.185	-2899.5	0.11399999999999988	-1.0	native
0.8224512	0.3604178	0.0	-4.093	-4.032000000000039	-1896.2000000000007	0.18199999999999994	0.0	native
0.8796535	0.3697392	0.0	-5.106	-7.015000000000043	-1545.0	0.18599999999999994	0.0	native
1.1660758	0.3423201	0.0	-3.8320000000000007	-48.149	-2470.4000000000015	0.07099999999999973	-1.0	native
0.8627166	0.3301994	0.0	-3.6999999999999993	-13.519000000000005	-2199.9000000000015	0.137	-1.0	native
0.9153117	0.3337655	0.0	-6.047000000000001	155.35699999999997	-1639.1000000000022	0.16900000000000004	-2.0	native
1.1317166	0.3369159	0.0	-3.9450000000000003	-36.70400000000001	-2282.0	0.1479999999999997	-1.0	native
1.0936142	0.3250135	0.01	-4.635	-67.96600000000001	-2445.9000000000015	0.11899999999999977	0.0	native
0.7664961	0.3167578	0.02	-7.265	198.32739999999998	-2926.7000000000007	0.2410000000000001	-2.0	native
3.9715159	1.2466136	0.0	-7.809	202.371	-1065.7000000000007	0.77	0.0	non-native
3.9240973	1.2401431	0.0	-7.882000000000001	204.603	-1436.9000000000015	0.7599999999999998	0.0	non-native
4.1034145	1.2177093	0.0	-8.286999999999999	190.27800000000002	-677.0	0.7629999999999999	0.0	non-native
3.6758761	1.2223051	0.0	-6.880000000000001	149.26600000000002	-709.9000000000015	0.6709999999999998	-2.0	non-native
3.5117302	1.2444367	0.0	-6.318	48.35300000000001	-133.70000000000073	0.6760000000000002	1.0	non-native
3.5049942	1.2676601	0.0	-6.587	35.480999999999995	-368.3000000000029	0.6099999999999999	1.0	non-native
3.5542033	1.2255789	0.0	-6.952999999999999	87.00200000000001	-1397.300000000003	0.6109999999999998	0.0	non-native
3.3954122	1.3173809	0.0	-7.829000000000001	88.173	-967.9000000000015	0.6280000000000001	1.0	non-native
3.1709206	1.3104273	0.0	-7.7620000000000005	91.33000000000004	-744.7000000000007	0.5510000000000002	-1.0	non-native
3.2004364	1.2572483	0.0	-6.5760000000000005	133.07000000000002	-857.9000000000015	0.46999999999999975	0.0	non-native
3.2010248	1.3281521	0.0	-8.544	212.91700000000003	-1481.1000000000022	0.5499999999999998	-1.0	non-native
3.0852599	1.3328305	0.0	-7.905	139.78900000000002	-2142.300000000003	0.5299999999999998	-1.0	non-native
3.0938640	1.3467373	0.0	-8.016	94.161	-184.40000000000146	0.5579999999999998	0.0	non-native
3.4540751	1.4126652	0.0	-8.704	185.58	-980.4000000000015	0.6429999999999998	0.0	non-native
3.9258862	1.4190913	0.0	-9.538	252.89200000000002	-795.0	0.7570000000000001	-3.0	non-native
4.2604437	1.4925178	0.0	-11.139	284.31800000000004	-706.7000000000007	0.8999999999999999	-3.0	non-native
4.6096873	1.5175320	0.0	-10.805	183.502	-683.4000000000015	0.972	-1.0	non-native
4.0696054	1.4839423	0.0	-10.724	152.81300000000002	-746.6000000000022	0.758	0.0	non-native
4.1984868	1.4918921	0.0	-12.323	327.31550000000004	-1082.2000000000007	0.992	-3.0	non-native
4.2720752	1.5232352	0.0	-11.591000000000001	317.3593	-900.6000000000022	1.1169999999999995	-3.0	non-native
3.9257808	1.4430228	0.0	-13.945	374.68370000000004	-876.5	1.339	-3.0	non-native
0.6021611	0.2484089	0.11	-1.6349999999999998	-94.173	473.8999999999978	0.06199999999999983	1.0	non-native
0.7011263	0.2786040	0.09	-2.716000000000001	-29.476	708.0999999999985	0.11299999999999999	1.0	non-native
0.6487868	0.2752740	0.12	-0.19899999999999984	-83.69299999999998	604.8999999999978	0.10199999999999987	1.0	non-native
0.5722209	0.2476145	0.18	-1.439	-69.53199999999998	358.7999999999993	0.08599999999999985	2.0	non-native
0.8080766	0.2959765	0.1	-1.9900000000000002	-14.97199999999998	-131.5	0.09499999999999975	1.0	non-native
0.6630172	0.2825265	0.17	-3.2059999999999995	93.63100000000003	-669.5	0.13600000000000012	0.0	non-native
0.7074326	0.2570588	0.17	-2.224	73.55400000000003	188.79999999999927	0.06899999999999995	0.0	non-native
0.7406279	0.2963966	0.09	-2.638	71.024	236.29999999999927	0.1200000000000001	0.0	non-native
0.6462226	0.2752829	0.09	-1.9190000000000005	15.383000000000038	-241.0	0.10699999999999976	0.0	non-native
0.6344517	0.2501662	0.1	-2.005000000000001	50.726	116.69999999999709	0.10000000000000009	-1.0	non-native
0.7155177	0.2601251	0.11	-3.0969999999999995	15.233000000000004	663.0999999999985	0.14400000000000013	1.0	non-native
0.6682292	0.2640094	0.15	-2.529	19.715000000000032	-436.6000000000022	0.04400000000000004	0.0	non-native
0.6092380	0.2403770	0.1	-1.8149999999999995	2.1610000000000014	440.2999999999993	0.04499999999999993	3.0	non-native
0.7536634	0.2539968	0.12	-1.359	69.18299999999999	438.2999999999993	0.1459999999999999	0.0	non-native
0.5338226	0.2553333	0.14	-1.5329999999999995	55.06900000000002	609.7999999999993	0.08899999999999997	0.0	non-native
0.5870383	0.2519245	0.15	-2.4540000000000006	-0.33099999999996044	-754.2000000000007	0.08400000000000007	-1.0	non-native
0.5442029	0.2443007	0.12	-0.891	-44.141999999999996	631.7999999999993	0.1299999999999999	2.0	non-native
0.6534200	0.2421600	0.12	-0.5700000000000003	-72.197	461.59999999999854	0.11099999999999977	2.0	non-native
0.8624207	0.2814350	0.11	-2.753	1.8120000000000118	341.5	0.17200000000000015	0.0	non-native
0.8196905	0.2865209	0.1	-2.3640000000000008	-75.17199999999997	621.7999999999993	0.14900000000000002	0.0	non-native
0.6032820	0.2500879	0.16	-1.3780000000000001	-64.44599999999997	764.6999999999971	0.1339999999999999	1.0	non-native
3.9363222	1.2436204	0.0	-6.384	195.359	-353.7000000000007	0.597	-1.0	native
3.8831480	1.2604456	0.0	-6.474	180.62	139.39999999999782	0.5380000000000003	-1.0	native
3.8669875	1.2450056	0.0	-5.895	131.002	255.5	0.4950000000000001	-1.0	native
3.7550516	1.2411280	0.0	-4.487	129.858	529.5	0.40900000000000025	-1.0	native
3.7241950	1.2373102	0.0	-6.976999999999999	187.93400000000003	-1236.2000000000007	0.4490000000000003	-1.0	native
3.5838232	1.2278262	0.0	-3.8179999999999996	127.74400000000003	31.0	0.3660000000000001	-1.0	native
3.7478707	1.2111984	0.0	-4.491999999999999	107.45500000000001	-364.8000000000029	0.2749999999999999	-1.0	native
3.9316938	1.2279568	0.0	-8.704	203.702	-1135.7000000000007	0.3610000000000002	-1.0	native
4.2033443	1.2213503	0.0	-5.76	192.657	-388.0	0.3320000000000003	-2.0	native
3.8471112	1.2202588	0.0	-3.8230000000000004	142.94600000000003	-892.1000000000022	0.28500000000000014	-1.0	native
3.8544052	1.2217352	0.0	-4.152999999999999	157.872	-2.0	0.3290000000000002	-1.0	native
3.6703513	1.2127545	0.0	-3.2459999999999987	99.09700000000001	-317.7000000000007	0.2610000000000001	-1.0	native
3.9037421	1.2221735	0.0	-5.43	142.48000000000002	-170.70000000000073	0.27600000000000025	0.0	native
3.8010025	1.2216955	0.0	-4.92	159.20800000000003	-960.7000000000007	0.29899999999999993	-2.0	native
3.7804723	1.2116650	0.0	-3.9819999999999993	125.68200000000002	-464.8000000000029	0.3080000000000003	-1.0	native
3.8341351	1.2088383	0.0	-4.670999999999999	121.804	-784.4000000000015	0.2829999999999999	-2.0	native
3.8694949	1.2182823	0.0	-4.314	153.74300000000002	-994.6000000000022	0.32299999999999995	-2.0	native
3.8323336	1.2258830	0.0	-4.215	132.371	-956.7000000000007	0.3450000000000002	-1.0	native
3.4689229	1.2212183	0.0	-3.600999999999999	183.485	-237.0	0.3580000000000001	-2.0	native
3.4902239	1.2059789	0.0	-3.5709999999999997	113.22000000000003	79.79999999999927	0.30200000000000005	-1.0	native
3.5093994	1.2324225	0.0	-2.5540000000000003	102.44400000000002	-54.20000000000073	0.3360000000000003	-2.0	native
4.1721330	2.0146551	0.0	-14.58	324.771	-857.0	2.5330000000000004	-2.0	native
3.1420195	1.8961875	0.0	-14.58	324.771	-1210.9000000000015	1.7700000000000005	-2.0	native
2.3955631	1.5835068	0.0	-14.58	324.733916	71.59999999999854	1.2409999999999997	-2.0	native
2.6521695	1.5499724	0.0	-14.581	324.721313	-560.2000000000007	1.1740000000000004	-2.0	native
2.4402466	1.3692125	0.0	-14.581	324.739258	-878.9000000000015	0.9090000000000003	-2.0	native
3.6214166	1.5940310	0.0	-14.58	324.77108000000004	-632.8000000000029	1.516	-2.0	native
3.1715939	1.6799337	0.0	-14.581	324.771	-1515.0	1.7729999999999997	-2.0	native
7.6053524	2.3632121	0.0	-14.58	324.771	-1022.2000000000007	2.1950000000000003	-2.0	native
7.7961040	2.5103481	0.0	-14.578999999999999	324.771	-1118.5	2.5600000000000005	-2.0	native
7.2280760	2.3815496	0.0	-14.58	324.771	-1269.800000000003	2.508	-2.0	native
7.0647178	2.2807138	0.0	-14.58	324.771	-1771.300000000003	2.362	-2.0	native
4.2907043	2.1062336	0.0	-14.578999999999999	324.77099200000004	-211.8000000000029	1.7759999999999998	-2.0	native
4.2251549	1.9733469	0.0	-14.578999999999999	324.69345100000004	-1037.2000000000007	1.3100000000000005	-2.0	native
4.1464591	2.0241356	0.0	-14.58	324.67300800000004	-96.60000000000218	1.4009999999999998	-2.0	native
3.2128391	1.8189331	0.0	-13.514	320.38938	-610.7000000000007	0.9540000000000002	-2.0	native
2.8714995	1.5504867	0.0	-11.049	307.0701	-336.5	0.508	-2.0	native
2.8492062	1.5120919	0.0	-9.078	160.014	-847.3000000000029	0.40600000000000014	0.0	native
2.8911989	1.4943238	0.0	-9.001	240.81100000000004	-526.0	0.30100000000000016	-2.0	native
2.9024830	1.5746229	0.0	-7.898	252.6408	-898.3000000000029	0.2030000000000003	-2.0	native
2.7474213	1.6031113	0.0	-10.955	272.8724	-1026.9000000000015	0.28000000000000025	-2.0	native
2.9244092	1.4727733	0.01	-8.763	249.5474	-1241.800000000003	0.3700000000000001	-2.0	native
3.0580165	0.9575896	0.0	-5.696999999999999	146.59000000000003	-1635.0	0.5959999999999996	-1.0	non-native
2.9253762	0.9058222	0.0	-5.504	131.47500000000002	-2189.5999999999985	0.573	-3.0	non-native
2.6770265	0.8201736	0.0	-6.252000000000001	179.902	-1977.199999999997	0.6139999999999999	-2.0	non-native
2.8384550	0.8339826	0.0	-6.148999999999999	139.144	-1880.2999999999993	0.629	2.0	non-native
3.1154010	0.8922284	0.0	-6.504	171.63600000000002	-1972.0	0.6479999999999997	-2.0	non-native
3.0442877	0.9126777	0.0	-7.276999999999999	151.43099999999998	-1722.0999999999985	0.6689999999999996	0.0	non-native
3.0472503	0.8572472	0.0	-6.2219999999999995	90.58100000000002	-1269.3999999999978	0.5939999999999999	0.0	non-native
3.2068787	0.9433127	0.0	-5.486000000000001	146.651	-2126.399999999998	0.7349999999999999	-1.0	non-native
2.9186282	0.8995913	0.0	-7.289	152.748	-2038.0	0.714	-1.0	non-native
2.9970298	0.8975642	0.0	-6.689	129.93900000000002	-2297.0	0.6819999999999999	0.0	non-native
2.9909968	0.9004329	0.0	-6.3870000000000005	110.63600000000002	-2434.199999999997	0.6959999999999997	-1.0	non-native
3.2442098	0.9363168	0.0	-6.0120000000000005	83.77500000000003	-1892.5	0.6829999999999998	0.0	non-native
3.3698573	0.9926115	0.0	-8.256	265.001	-2416.7999999999993	0.758	-2.0	non-native
3.1223776	0.9880559	0.0	-7.347999999999999	306.464	-2102.5	0.694	-3.0	non-native
3.1655159	0.9917101	0.0	-6.384	208.81600000000003	-1831.0	0.6889999999999996	-1.0	non-native
3.4043450	1.0332012	0.0	-6.3260000000000005	215.47899999999998	-2614.699999999997	0.7359999999999998	-2.0	non-native
3.3937547	1.0315040	0.0	-7.361000000000001	259.85	-2596.5	0.7909999999999999	-2.0	non-native
3.4509211	1.0175086	0.0	-7.83	295.56100000000004	-2318.0	0.7879999999999998	-4.0	non-native
3.2485125	0.9787670	0.0	-7.002000000000001	265.577	-3446.5	0.6969999999999996	-2.0	non-native
3.0105357	0.9433807	0.0	-6.833	191.34000000000003	-2353.399999999998	0.7199999999999998	-4.0	non-native
3.1067898	0.9698647	0.0	-7.317	196.44400000000002	-2022.3999999999978	0.7739999999999996	-4.0	non-native
2.2356317	0.5910417	0.01	-7.865	283.603	-1360.7999999999993	0.24499999999999966	-2.0	non-native
2.2603307	0.5645294	0.01	-5.839	275.81100000000004	-1897.199999999997	0.1629999999999998	-4.0	non-native
2.5438747	0.6085962	0.0	-7.27	245.95100000000002	-1611.8999999999978	0.1389999999999998	-3.0	non-native
2.4839253	0.6326571	0.01	-7.939	269.47400000000005	-2446.899999999998	0.23899999999999988	-4.0	non-native
2.5421417	0.6064421	0.02	-6.654	254.74900000000002	-1421.5999999999985	0.20299999999999985	-4.0	non-native
2.4356017	0.5937586	0.02	-6.792	230.80599999999998	-1448.0	0.17799999999999994	-2.0	non-native
2.4784446	0.6512747	0.03	-8.155	276.896	-1916.0	0.21199999999999974	-4.0	non-native
2.4314749	0.6234336	0.01	-8.221	231.45	-1906.199999999997	0.2689999999999997	-2.0	non-native
2.3400850	0.6003852	0.0	-7.132999999999999	265.01099999999997	-1775.0	0.1719999999999997	-3.0	non-native
2.3004336	0.5679952	0.0	-6.753	226.66899999999998	-1458.3999999999978	0.15399999999999991	-3.0	non-native
2.3877270	0.5810075	0.0	-7.571	312.528	-1603.5	0.18799999999999972	-4.0	non-native
2.5049441	0.5676522	0.0	-7.4990000000000006	273.217	-2249.7999999999993	0.129	-3.0	non-native
2.3640733	0.5781769	0.0	-7.209	137.95	-1409.199999999997	0.1339999999999999	-1.0	non-native
2.4520762	0.6157058	0.0	-9.401	322.496	-2041.7999999999993	0.22799999999999976	-4.0	non-native
2.7582741	0.6788039	0.0	-9.19	316.38800000000003	-762.2999999999993	0.17099999999999982	-4.0	non-native
2.5202694	0.6500059	0.0	-8.11	305.975	-1492.5	0.18299999999999983	-4.0	non-native
2.4359453	0.6286044	0.0	-9.043	326.218	-1876.7999999999993	0.19899999999999984	-4.0	non-native
2.4382694	0.6319765	0.0	-8.381	344.266	-764.5999999999985	0.22299999999999986	-5.0	non-native
2.5047245	0.5855942	0.0	-8.328	251.615	-1327.199999999997	0.12799999999999967	-4.0	non-native
2.6159341	0.6526986	0.0	-8.329	334.694	-1278.5999999999985	0.22799999999999976	-5.0	non-native
2.6050830	0.6276214	0.0	-6.536	158.82100000000003	-669.3999999999978	0.19399999999999995	-1.0	non-native
1.2235738	0.4033448	0.01	2.854000000000001	-72.49000000000001	-799.9000000000015	-0.09699999999999998	3.0	native
1.2442387	0.4128627	0.01	-0.2729999999999997	-13.363	-513.7000000000007	-0.026000000000000245	2.0	native
1.2351897	0.3790548	0.01	1.0630000000000006	-17.130999999999972	12.399999999997817	-0.06700000000000017	2.0	native
1.2600663	0.3918973	0.02	1.455	-50.317999999999984	-1134.0	-0.03100000000000014	2.0	native
1.2709862	0.3959793	0.01	1.027000000000001	-24.55899999999997	-419.40000000000146	-0.038000000000000256	3.0	native
1.1666639	0.4024252	0.02	0.7430000000000003	-44.589999999999975	37.69999999999709	-0.06800000000000006	2.0	native
1.1685522	0.4039601	0.01	2.888	-58.16399999999999	-879.5	-0.13100000000000023	1.0	native
1.1148362	0.3904634	0.01	1.2110000000000003	-41.01599999999996	-596.7000000000007	-0.10099999999999998	2.0	native
1.1050093	0.3977909	0.01	0.1349999999999998	-51.700999999999965	-102.90000000000146	-0.04899999999999993	2.0	native
1.2149111	0.4092839	0.02	2.219000000000001	-50.724999999999966	-743.4000000000015	-0.09800000000000031	2.0	native
1.2190933	0.3916959	0.02	-0.5969999999999995	-46.947	-719.2000000000007	-0.04300000000000015	3.0	native
1.3131286	0.4253646	0.01	1.982000000000001	-169.777	-590.3000000000029	-0.010000000000000231	2.0	native
1.4181454	0.4207997	0.02	2.447000000000001	-73.02999999999997	-503.2000000000007	-0.04899999999999993	1.0	native
1.3187809	0.4313585	0.01	1.7379999999999995	-25.247000000000014	-360.6000000000022	-0.05400000000000027	1.0	native
1.3961357	0.4383577	0.01	2.117000000000001	-0.2259999999999991	-931.9000000000015	-0.05500000000000016	-2.0	native
1.3564155	0.4551521	0.02	1.559000000000001	35.922000000000025	-1302.2000000000007	-0.026000000000000245	-2.0	native
1.2355468	0.4579931	0.01	-0.9109999999999996	35.900000000000006	-408.90000000000146	0.02400000000000002	1.0	native
1.4480764	0.4415677	0.02	-2.2780000000000005	42.616000000000014	-818.9000000000015	0.040000000000000036	0.0	native
1.6563876	0.4640487	0.01	-0.9399999999999995	40.14100000000002	-644.5	-0.006000000000000227	0.0	native
1.4627939	0.4323820	0.01	-0.7880000000000003	34.36200000000002	-493.1000000000022	-0.04800000000000004	0.0	native
1.8600495	0.4675606	0.01	-2.3889999999999993	64.37	-789.3000000000029	0.008999999999999897	-1.0	native
1.9418155	0.4345167	0.01	-2.013	-38.786	-504.6000000000022	0.4129999999999998	0.0	native
1.9113302	0.4073759	0.01	-0.6980000000000004	-88.745	-824.9000000000015	0.2839999999999998	3.0	native
2.1494949	0.4420662	0.01	-2.4000000000000004	-40.04599999999999	-1128.1000000000022	0.35199999999999987	2.0	native
2.2013178	0.4591151	0.01	-3.1029999999999998	5.148000000000025	-1041.5	0.3899999999999997	1.0	native
2.1199040	0.4401335	0.01	-2.074	-23.435000000000002	-871.0	0.375	1.0	native
2.3946297	0.4893624	0.01	-2.9130000000000003	-19.642999999999972	-1319.1000000000022	0.3769999999999998	1.0	native
1.9270585	0.4405440	0.01	-2.472999999999999	0.9180000000000064	108.29999999999927	0.3689999999999998	-1.0	native
2.0150535	0.4375150	0.01	-4.2170000000000005	68.37	462.1999999999971	0.3919999999999999	-1.0	native
1.9790230	0.4252715	0.01	-1.7189999999999994	-88.47499999999997	-376.8000000000029	0.36499999999999977	1.0	native
1.5822703	0.4190841	0.02	-2.978999999999999	12.828000000000031	-378.5	0.379	-1.0	native
1.6033357	0.4126353	0.02	-2.58	-37.80000000000001	-332.5	0.31899999999999995	0.0	native
1.2156147	0.3426903	0.05	0.9980000000000011	-120.12700000000001	-540.9000000000015	0.21099999999999985	3.0	native
1.5811653	0.3908962	0.01	-1.4640000000000004	-89.57299999999998	-1015.8000000000029	0.30299999999999994	1.0	native
1.8038111	0.4291542	0.04	-0.4239999999999995	-166.791	-417.5	0.35599999999999987	3.0	native
1.8131964	0.4209165	0.02	-2.767999999999999	-17.601999999999975	-498.90000000000146	0.351	1.0	native
1.6114169	0.4171224	0.01	-1.3759999999999994	-67.055	-2127.0	0.32499999999999973	0.0	native
2.0852818	0.4569388	0.01	-5.033999999999999	21.113	-802.0	0.45599999999999996	1.0	native
1.6528603	0.4099751	0.02	-1.2479999999999993	-43.80599999999998	-1149.1000000000022	0.34099999999999975	1.0	native
1.5092561	0.4195051	0.06	-1.1180000000000003	-43.14799999999997	-953.1000000000022	0.2709999999999999	2.0	native
1.7677412	0.4510813	0.03	-3.4160000000000004	21.524	-982.3000000000029	0.35299999999999976	1.0	native
1.6366342	0.4498207	0.01	0.7320000000000011	-152.28199999999998	-1186.800000000003	0.2749999999999999	3.0	native
2.7969360	0.5875230	0.01	1.5069999999999997	-93.42500000000001	-1888.4000000000015	-0.2330000000000001	2.0	non-native
2.7277446	0.5401794	0.01	5.197999999999999	-240.14400000000006	-173.0	-0.31899999999999995	2.0	non-native
2.7832513	0.5869862	0.01	3.8369999999999997	-199.09600000000006	-714.4000000000015	-0.27100000000000035	1.0	non-native
2.8452094	0.5900077	0.01	4.145999999999999	-130.94600000000003	-1254.6000000000022	-0.29800000000000004	2.0	non-native
2.7853336	0.5548682	0.01	5.432999999999998	-333.53000000000003	-523.8000000000029	-0.34299999999999997	4.0	non-native
2.5854514	0.5316612	0.01	3.302999999999999	-84.05200000000002	-1175.7000000000007	-0.23399999999999999	0.0	non-native
2.7039750	0.5621848	0.01	4.645999999999999	-294.85100000000006	-546.7000000000007	-0.26900000000000013	7.0	non-native
2.7300014	0.5503734	0.01	4.170999999999999	-197.14299999999997	-729.6000000000022	-0.2990000000000004	3.0	non-native
2.7374442	0.5777285	0.01	2.895999999999999	-161.04700000000003	-1279.7000000000007	-0.19200000000000017	1.0	non-native
2.9387329	0.6020656	0.01	3.924999999999999	-150.964	-550.2000000000007	-0.27100000000000035	1.0	non-native
2.6927814	0.5672215	0.01	2.4689999999999994	-107.69100000000003	-819.7000000000007	-0.20999999999999996	1.0	non-native
2.7221060	0.5854461	0.01	2.875	-116.173	-1390.7000000000007	-0.254	3.0	non-native
2.8722177	0.5996404	0.01	3.1869999999999994	-195.40900000000005	-941.6000000000022	-0.26300000000000034	3.0	non-native
2.8224921	0.5819623	0.01	3.2219999999999995	-149.901	-760.6000000000022	-0.2330000000000001	2.0	non-native
2.8062747	0.5821463	0.01	3.125	-201.68599999999998	-816.8000000000029	-0.26800000000000024	6.0	non-native
2.8497083	0.5937279	0.01	3.661999999999999	-171.40800000000002	-610.7000000000007	-0.2650000000000001	4.0	non-native
2.7734792	0.5685468	0.01	3.7430000000000003	-130.558	-510.90000000000146	-0.2570000000000001	1.0	non-native
2.6470978	0.5675186	0.01	2.128	-194.29800000000006	-287.0	-0.15900000000000025	2.0	non-native
2.8290834	0.5779349	0.01	3.6470000000000002	-165.64600000000002	-421.0	-0.30299999999999994	3.0	non-native
2.9015064	0.6091573	0.01	1.895999999999999	-66.72399999999999	48.29999999999927	-0.2270000000000003	0.0	non-native
2.7404046	0.5607052	0.01	2.2729999999999997	-79.344	-805.6000000000022	-0.242	0.0	non-native
4.5703297	1.4898472	0.01	-10.137	303.7257	-15.400000000001455	0.4509999999999996	-4.0	non-native
4.3215752	1.4187896	0.01	-8.281	275.3711	-160.10000000000218	0.22699999999999987	-4.0	non-native
4.0480466	1.4211341	0.01	-7.4910000000000005	255.3057	-981.9000000000015	-0.03600000000000003	-4.0	non-native
3.8588989	1.4579101	0.01	-6.1450000000000005	245.0598	-1132.9000000000015	-0.05900000000000016	-3.0	non-native
[truncated: 11,441 more rows]
