# Supplementary material for: An Ensemble Classifiers for Improved Prediction of Native–Non-Native Protein–Protein Interaction
Source: Int J Mol Sci. 2024 May 29;25(11):5957. doi: 10.3390/ijms25115957 (PMC11172808; doi:10.3390/ijms25115957)
Supplement: Supplementary file 1 [file ijms-25-05957-s001.zip › Dataset/Training-Testing Dataset/features_80_100.csv]

rmsd_l	rmsd_i	dfnat	dbsa	dnonb_e	dnonb_water	dcom_distance	dhbnum	quality
0.5351959	0.2331091	0.18	0.6189999999999998	-44.389999999999986	-2896.199999999997	-0.0820000000000003	-2.0	native
0.5548881	0.2318104	0.15	-0.827	98.983	-1974.800000000003	-0.040000000000000036	-4.0	native
0.6989419	0.2510509	0.18	-0.36400000000000077	221.29399999999998	-804.4000000000015	-0.038000000000000256	-4.0	native
0.7226993	0.2693348	0.19	-0.22799999999999976	224.019	-2002.5999999999985	-0.15700000000000003	-5.0	native
0.7637618	0.2295009	0.15	0.09299999999999997	221.31799999999998	-1582.699999999997	-0.052999999999999936	-6.0	native
0.5314263	0.2345750	0.16	-1.9540000000000006	276.089	-1696.9000000000015	-0.052000000000000046	-4.0	native
0.6668338	0.2286276	0.12	-3.7360000000000007	364.706	-2565.5999999999985	-0.01200000000000001	-5.0	native
0.7950768	0.2773884	0.17	-3.5020000000000007	362.144	-2057.699999999997	0.05799999999999983	-5.0	native
0.7163661	0.2833772	0.16	-2.7990000000000013	340.459	-1892.800000000003	-0.03500000000000014	-5.0	native
0.6272898	0.2561461	0.12	0.2629999999999999	150.062	-1564.5999999999985	0.06599999999999984	-4.0	native
0.5289307	0.2201809	0.19	-0.09700000000000131	70.11099999999999	-777.5999999999985	-0.006000000000000227	-3.0	native
0.4700989	0.2189152	0.14	-1.3529999999999998	111.05000000000001	-2470.4000000000015	-0.07200000000000006	-4.0	native
0.6655931	0.2742730	0.12	-1.0140000000000011	224.64999999999998	-2360.199999999997	-0.06700000000000017	-4.0	native
0.5759183	0.2525076	0.12	-2.9670000000000005	359.67499999999995	-3091.300000000003	0.06299999999999972	-5.0	native
0.4898472	0.2353494	0.22	-2.497	332.316	-2067.699999999997	0.02499999999999991	-5.0	native
0.5784443	0.2272601	0.17	-1.5300000000000011	291.092	-1691.199999999997	-0.07500000000000018	-5.0	native
0.4927336	0.2177305	0.29	-1.625	197.91899999999998	-2879.4000000000015	-0.03100000000000014	-4.0	native
0.6177786	0.2195739	0.17	-1.9290000000000003	320.591	-2119.4000000000015	-0.03100000000000014	-6.0	native
0.7072799	0.2696243	0.16	-3.6140000000000008	356.69399999999996	-1005.5999999999985	0.01200000000000001	-5.0	native
0.4777160	0.2469501	0.19	-2.311	313.344	-2577.0	0.04899999999999993	-6.0	native
0.6948612	0.2384905	0.17	-1.9060000000000006	224.32	-1081.0	-0.10200000000000031	-3.0	native
0.5937409	0.2850625	0.1	-1.3650000000000002	-59.20900000000006	-618.5999999999985	-0.07699999999999996	0.0	native
0.5388666	0.2753576	0.12	-0.2469999999999999	-67.93900000000008	-1553.5999999999985	-0.17100000000000026	0.0	native
0.4606804	0.2506794	0.11	0.16699999999999982	-104.43299999999999	-1863.0999999999985	-0.14300000000000024	0.0	native
0.4478606	0.2402096	0.16	-0.15700000000000003	-59.89200000000005	-1791.0999999999985	-0.11699999999999999	0.0	native
0.4760001	0.2517087	0.13	-1.2810000000000006	12.608999999999924	-2002.5999999999985	-0.17200000000000015	-1.0	native
0.4597740	0.2531299	0.14	-0.7550000000000008	-52.20500000000004	-1074.5999999999985	-0.08800000000000008	-1.0	native
0.4227522	0.2459534	0.11	-1.1449999999999996	69.904	-1822.0999999999985	-0.0900000000000003	-2.0	native
0.5762917	0.2598870	0.07	-0.9909999999999997	102.00399999999996	-2296.0	-0.12300000000000022	-1.0	native
0.4181215	0.2376220	0.14	-1.2940000000000005	8.954999999999927	-930.1999999999971	-0.12200000000000033	-1.0	native
0.4631279	0.2344374	0.12	-1.0700000000000003	18.021999999999935	-1566.199999999997	-0.129	-1.0	native
0.6137994	0.2578102	0.09	-0.3280000000000012	-45.96900000000005	-1593.300000000003	-0.08899999999999997	-1.0	native
0.5697298	0.2549732	0.13	-0.5449999999999999	-3.719000000000051	-2664.199999999997	-0.16100000000000003	-1.0	native
0.5576678	0.2607381	0.11	-1.359	-47.408000000000015	-2033.699999999997	-0.06200000000000028	-1.0	native
0.6585319	0.2743852	0.13	-0.04800000000000004	-100.52300000000002	-2966.0	-0.0950000000000002	2.0	native
0.5657090	0.2545910	0.15	-0.6859999999999999	-24.389999999999986	-2246.9000000000015	-0.15500000000000025	-1.0	native
0.6123236	0.2597147	0.08	-1.1029999999999998	112.86599999999999	-3273.0999999999985	-0.10000000000000009	0.0	native
0.5383489	0.2400315	0.13	-1.2469999999999999	5.244000000000028	-2387.5999999999985	-0.09200000000000008	-1.0	native
0.5004317	0.2713628	0.09	0.38400000000000034	-125.09100000000001	-1011.8000000000029	-0.133	1.0	native
0.6629472	0.2424370	0.12	-1.0549999999999997	-96.28700000000003	-2708.0999999999985	-0.13800000000000034	0.0	native
0.4397445	0.2263187	0.13	-0.5330000000000013	-59.68100000000004	-2318.800000000003	-0.125	0.0	native
0.5295438	0.2329935	0.11	-1.168000000000001	16.567999999999984	-2268.9000000000015	-0.06099999999999994	0.0	native
0.4995736	0.2506764	0.09	0.5219999999999985	266.23	-116.19999999999709	0.07400000000000029	-3.0	non-native
0.4963509	0.2642546	0.1	0.6380000000000017	311.759	-1313.4000000000015	0.10400000000000009	-3.0	non-native
0.4824803	0.3077543	0.11	1.5420000000000016	241.72900000000004	253.8000000000029	0.051000000000000156	-3.0	non-native
0.3521049	0.2490897	0.09	0.6999999999999993	199.93499999999995	377.20000000000437	-0.0009999999999998899	-2.0	non-native
0.4513870	0.2609064	0.1	0.5960000000000001	250.39699999999993	-370.5	0.07000000000000028	-3.0	non-native
0.4405784	0.2314784	0.09	1.8309999999999995	260.249	1007.0	0.03400000000000025	-4.0	non-native
0.5293114	0.2927621	0.1	1.815999999999999	311.679	-842.0999999999985	0.07100000000000017	-3.0	non-native
0.4274037	0.2967438	0.11	1.7689999999999984	281.45899999999995	97.80000000000291	0.06000000000000005	-4.0	non-native
0.4713882	0.2967898	0.09	1.2880000000000003	346.111	665.5999999999985	0.03500000000000014	-5.0	non-native
0.4353247	0.2692693	0.11	3.0010000000000012	276.721	141.5	0.07500000000000018	-5.0	non-native
0.4304120	0.2622353	0.06	1.1209999999999987	341.35499999999996	175.59999999999854	0.05900000000000016	-5.0	non-native
0.4676436	0.2572617	0.09	0.5470000000000006	261.39	-56.799999999995634	0.02200000000000024	-4.0	non-native
0.4771836	0.2671426	0.11	0.26200000000000045	290.37	-47.599999999998545	0.07100000000000017	-5.0	non-native
0.4794983	0.3008381	0.09	3.600999999999999	239.82799999999997	-407.29999999999563	0.03000000000000025	-4.0	non-native
0.4684488	0.2816616	0.08	-0.0259999999999998	342.30199999999996	-330.5	0.07500000000000018	-5.0	non-native
0.4355379	0.2520898	0.09	-0.5739999999999998	297.644	-1293.0	0.06200000000000028	-4.0	non-native
0.3418070	0.2468124	0.09	-0.6310000000000002	342.342	-659.7999999999956	0.06200000000000028	-4.0	non-native
0.4442136	0.2928443	0.1	-0.7509999999999994	310.23400000000004	-1388.7999999999956	0.11500000000000021	-5.0	non-native
0.4336721	0.2723689	0.09	0.2779999999999987	349.27	100.59999999999854	0.08300000000000018	-5.0	non-native
0.3651738	0.2380458	0.1	0.09799999999999898	292.92499999999995	-1325.5	0.11400000000000032	-4.0	non-native
0.4339867	0.2665474	0.1	-1.0220000000000002	339.58799999999997	-1147.5999999999985	0.1030000000000002	-4.0	non-native
0.6954529	0.2883242	0.17	-0.47199999999999953	233.72900000000004	-2681.9000000000015	-0.18399999999999972	-2.0	non-native
0.6126795	0.2988999	0.08	-0.4930000000000003	185.11	-2327.2999999999956	-0.11599999999999966	-1.0	non-native
0.5844510	0.3157783	0.14	-0.7599999999999998	173.69600000000003	-1830.0999999999985	-0.11299999999999999	-3.0	non-native
0.5941277	0.3054578	0.12	0.4800000000000004	220.58399999999995	-1201.5	-0.1609999999999996	-4.0	non-native
0.5518119	0.3082141	0.12	1.8339999999999996	64.07299999999998	-1891.0	-0.1889999999999996	-1.0	non-native
0.6596866	0.2951270	0.12	2.09	-40.769000000000005	-2764.199999999997	-0.23199999999999976	1.0	non-native
0.5543317	0.2833934	0.1	0.3440000000000012	229.543	-1020.1999999999971	-0.1479999999999997	-4.0	non-native
0.5446876	0.2971574	0.13	-0.3230000000000004	203.89300000000003	-289.1999999999971	-0.1499999999999999	-3.0	non-native
0.5959323	0.3215393	0.09	-0.36400000000000077	260.46500000000003	-993.2999999999956	-0.125	-3.0	non-native
0.6200541	0.3196780	0.2	-0.053000000000000824	209.611	-1570.0	-0.15699999999999958	-2.0	non-native
0.5872964	0.3072284	0.13	-0.13899999999999935	214.87099999999998	-1348.699999999997	-0.15799999999999992	-3.0	non-native
0.4400741	0.2909193	0.14	-0.7629999999999999	298.81499999999994	-1721.5	-0.08399999999999963	-4.0	non-native
0.4284885	0.2675098	0.2	-0.1750000000000007	55.36299999999994	-2029.699999999997	-0.08699999999999974	0.0	non-native
0.6825047	0.3086405	0.17	-0.8949999999999996	264.36699999999996	-3101.199999999997	-0.18399999999999972	-3.0	non-native
0.4537227	0.2894295	0.16	-0.35299999999999976	110.93299999999999	-1297.7999999999956	-0.09399999999999986	-1.0	non-native
0.4864317	0.2784544	0.16	1.4959999999999987	-20.666000000000054	-1764.2999999999956	-0.1889999999999996	2.0	non-native
0.4818734	0.2541270	0.16	-0.29299999999999926	0.7329999999999472	-2486.5	-0.10699999999999976	1.0	non-native
0.5786653	0.2879722	0.18	-0.379999999999999	122.35500000000002	-1582.7999999999956	-0.13599999999999968	-2.0	non-native
0.6482377	0.3178136	0.12	-0.3620000000000001	95.26999999999998	-2148.699999999997	-0.1549999999999998	-2.0	non-native
0.6142636	0.2591804	0.17	-0.7759999999999998	59.819999999999936	-1912.4000000000015	-0.11699999999999999	-1.0	non-native
0.6658191	0.3000557	0.13	-1.3290000000000006	160.71299999999997	-2270.9000000000015	-0.10299999999999976	-2.0	non-native
0.5749218	0.2587917	0.1	-3.25	-42.577	-1333.7999999999956	-0.015000000000000124	1.0	native
0.7111726	0.2910921	0.1	-3.3100000000000005	-66.61900000000003	-1562.699999999997	0.04499999999999993	1.0	native
0.4278127	0.2088128	0.13	-2.824	-17.99599999999998	-2123.4000000000015	-0.018000000000000238	0.0	native
0.3910485	0.2221945	0.12	-2.4000000000000004	-150.85699999999997	-2217.2999999999956	-0.01200000000000001	3.0	native
0.6332116	0.2588452	0.11	-3.891	123.48399999999998	-1289.4000000000015	-0.015000000000000124	-1.0	native
0.4227637	0.2338506	0.11	-2.0810000000000013	-151.47400000000005	-715.4000000000015	0.008000000000000007	2.0	native
0.5139588	0.2453274	0.07	-3.5520000000000014	97.447	-1813.5999999999985	-0.028000000000000025	-3.0	native
0.4710731	0.2424527	0.1	-1.681000000000001	-73.005	-1249.7999999999956	-0.06400000000000006	2.0	native
0.5361400	0.2401840	0.1	-3.3970000000000002	24.701999999999998	-925.5999999999985	-0.1200000000000001	-1.0	native
0.7128930	0.2691257	0.12	-3.601000000000001	188.58499999999998	-1675.7999999999956	-0.12400000000000011	-1.0	native
0.5258072	0.2240512	0.13	-1.4880000000000013	101.20100000000002	-1850.4000000000015	-0.09600000000000009	0.0	native
0.4185033	0.2251164	0.13	-1.8209999999999997	-20.701000000000022	-1524.9000000000015	-0.039000000000000146	1.0	native
0.5390642	0.2021090	0.11	-2.378	87.93900000000002	-1459.699999999997	-0.08700000000000019	0.0	native
0.4193865	0.2063707	0.08	-2.965	103.55899999999997	-1984.4000000000015	0.011999999999999567	0.0	native
0.5822801	0.2412753	0.07	-3.248000000000001	205.772	-1624.5999999999985	-0.017000000000000348	-2.0	native
0.4712432	0.2373302	0.09	-4.127000000000001	252.26600000000002	-2088.7999999999956	0.052999999999999936	-2.0	native
0.7627801	0.2554907	0.12	-4.585000000000001	66.29599999999999	-222.79999999999563	0.03399999999999981	0.0	native
0.6871444	0.2511219	0.14	-2.91	10.893000000000029	-1563.7999999999956	0.042999999999999705	0.0	native
0.8121530	0.2686118	0.14	-2.1500000000000004	32.73900000000003	-1910.5999999999985	-0.02900000000000036	-1.0	native
0.8383183	0.2571351	0.12	-2.0950000000000006	-32.668000000000006	-1739.5999999999985	0.03299999999999992	1.0	native
0.4141159	0.1988507	0.14	-1.4009999999999998	-151.765	-1686.5999999999985	-0.08800000000000008	1.0	native
1.2414206	0.3828484	0.04	-8.190000000000001	350.31100000000004	-3912.4000000000015	-0.026000000000000245	-3.0	native
0.8403735	0.3125968	0.06	-6.572000000000001	214.00599999999997	-3411.7999999999956	0.054999999999999716	-2.0	native
0.7174436	0.2810718	0.09	-6.038	242.23000000000002	-1834.4000000000015	0.17499999999999982	-1.0	native
0.5836844	0.2671885	0.09	-5.341000000000001	190.3	-3680.7999999999956	0.07199999999999962	-3.0	native
1.0390338	0.3356202	0.07	-6.058	210.74399999999997	-2250.4000000000015	0.11699999999999999	-2.0	native
0.9593443	0.3206295	0.08	-6.188000000000001	300.276	-3376.199999999997	0.09199999999999964	-3.0	native
1.0435761	0.3382742	0.03	-7.7860000000000005	344.304	-2707.7999999999956	0.10899999999999999	-3.0	native
0.7432650	0.2872262	0.08	-6.083	382.02	-2133.0	0.08899999999999997	-4.0	native
0.8500536	0.3059693	0.13	-6.494	319.639	-2640.0	0.121	-2.0	native
0.8390794	0.2678920	0.06	-6.758000000000001	384.18899999999996	-2913.699999999997	0.1379999999999999	-3.0	native
0.9477259	0.3203928	0.09	-6.57	265.212	-2397.5999999999985	0.11799999999999988	-1.0	native
0.7814679	0.3011222	0.04	-6.934000000000001	342.72299999999996	-3123.5	0.08599999999999985	-3.0	native
0.9619508	0.3063514	0.07	-6.025	305.211	-2871.699999999997	0.11999999999999966	-2.0	native
1.3650899	0.3842018	0.01	-8.347000000000001	339.89599999999996	-1828.199999999997	0.09599999999999964	-2.0	native
0.6481464	0.2400907	0.06	-6.651	340.946	-2854.5	0.22899999999999965	-4.0	native
0.5527607	0.2526676	0.03	-5.011000000000001	207.52800000000002	-3209.0999999999985	0.21499999999999986	-3.0	native
0.6560093	0.2565343	0.02	-5.269	164.61200000000002	-3294.2999999999956	0.054999999999999716	-3.0	native
0.6523842	0.2837381	0.01	-7.129000000000001	290.056	-3766.5	0.18199999999999994	-2.0	native
0.4127568	0.1977541	0.08	-2.5310000000000006	61.28699999999998	-1955.0	0.03599999999999959	-1.0	native
0.5624407	0.2317832	0.07	-3.120000000000001	82.51099999999997	-1664.5999999999985	0.021999999999999797	-1.0	native
0.6758339	0.2452148	0.08	-5.349	190.57600000000002	-1897.5999999999985	0.10399999999999965	-3.0	native
0.6585329	0.2847123	0.23	-3.6590000000000007	219.82799999999997	-3269.2000000000044	0.2589999999999999	-3.0	non-native
0.7005374	0.2942439	0.23	-3.4510000000000023	339.13499999999993	-2510.0	0.2679999999999998	-3.0	non-native
0.7071654	0.3259772	0.27	-3.397000000000002	214.221	-1719.800000000003	0.2610000000000001	-1.0	non-native
0.7111969	0.2828172	0.21	-5.074000000000002	413.14099999999996	-2875.0999999999985	0.31800000000000006	-4.0	non-native
0.6784250	0.3166333	0.28	-3.6430000000000007	290.086	-3244.800000000003	0.2469999999999999	-3.0	non-native
0.6187920	0.2826861	0.2	-3.964000000000002	418.91499999999996	-3025.7000000000044	0.24299999999999988	-5.0	non-native
0.6667349	0.2961092	0.27	-2.902000000000001	296.8299999999999	-3105.5999999999985	0.15200000000000014	-4.0	non-native
0.5979438	0.3127075	0.25	-3.932000000000002	396.12299999999993	-1863.0999999999985	0.16800000000000015	-4.0	non-native
0.6336965	0.2903027	0.26	-4.933000000000002	385.155	-3370.0	0.2679999999999998	-3.0	non-native
0.5453856	0.2884292	0.23	-4.155000000000001	349.758	-2755.0999999999985	0.09399999999999986	-3.0	non-native
0.6617890	0.2746239	0.27	-4.772000000000002	296.1479999999999	-2642.9000000000015	0.21499999999999986	-2.0	non-native
0.6626753	0.2821009	0.25	-5.217000000000002	350.42099999999994	-2198.800000000003	0.1509999999999998	-4.0	non-native
0.5500487	0.2991761	0.3	-3.796000000000001	212.63299999999992	-2230.0999999999985	0.16599999999999993	-1.0	non-native
0.6104469	0.2890158	0.24	-3.9360000000000017	233.4699999999999	-1518.300000000003	0.1469999999999998	-2.0	non-native
0.5911701	0.2782139	0.26	-3.2790000000000017	232.89699999999993	-2525.5999999999985	0.21099999999999985	-1.0	non-native
0.6192684	0.3294254	0.27	-2.9750000000000014	121.832	-1093.5999999999985	0.17099999999999982	0.0	non-native
0.6389893	0.3039774	0.26	-4.631000000000002	380.169	-1544.0	0.28100000000000014	-4.0	non-native
0.6448848	0.2546265	0.25	-3.617000000000001	381.59499999999997	-3789.5999999999985	0.21899999999999986	-5.0	non-native
0.5869773	0.2712979	0.23	-5.283000000000001	462.02799999999996	-1991.5	0.33099999999999996	-5.0	non-native
0.7333420	0.2779774	0.21	-4.402000000000001	352.84	-2725.5999999999985	0.2559999999999998	-5.0	non-native
0.6532669	0.2817279	0.15	-3.801000000000002	409.05699999999996	-1328.5	0.23399999999999999	-5.0	non-native
0.6333612	0.2790107	0.18	-0.37700000000000244	218.86899999999991	-2017.0999999999985	-0.020999999999999908	-1.0	non-native
0.7033052	0.3367340	0.2	-0.17400000000000126	92.67099999999994	-1976.800000000003	-0.12400000000000011	-1.0	non-native
0.7411585	0.3260792	0.17	-0.2970000000000024	177.47399999999993	-2348.5999999999985	-0.10899999999999999	-2.0	non-native
0.5773295	0.2966558	0.24	-0.14300000000000068	73.79699999999991	-2264.2000000000044	-0.053999999999999826	-1.0	non-native
0.6490576	0.3370213	0.21	-1.0570000000000022	40.77499999999998	-2136.800000000003	-0.06300000000000017	1.0	non-native
0.7003804	0.3362610	0.18	-0.20300000000000118	164.76099999999997	-3412.5999999999985	-0.08700000000000019	-2.0	non-native
0.6378127	0.3121465	0.2	0.32099999999999795	232.87699999999995	-2942.4000000000015	-0.07200000000000006	-2.0	non-native
0.6821300	0.3033645	0.22	-0.13800000000000168	155.06499999999994	-2682.0999999999985	-0.16100000000000003	-2.0	non-native
0.6012850	0.3153405	0.17	0.24599999999999866	86.40499999999997	-2467.9000000000015	-0.10499999999999998	0.0	non-native
0.6716681	0.3170204	0.19	0.09999999999999787	235.99399999999991	-2503.0999999999985	-0.04599999999999982	-2.0	non-native
0.6958200	0.3269103	0.2	0.20099999999999696	191.75299999999993	-2611.300000000003	-0.11699999999999999	-2.0	non-native
0.5416058	0.3317086	0.18	-0.27300000000000146	198.135	-2453.9000000000015	-0.006000000000000227	-2.0	non-native
0.6792305	0.3421020	0.2	0.6859999999999999	151.44099999999992	-2417.0999999999985	-0.08999999999999986	-1.0	non-native
0.6038520	0.3025866	0.18	-0.29900000000000126	159.16099999999994	-2905.800000000003	-0.04800000000000004	-1.0	non-native
0.6153819	0.3325076	0.2	1.4619999999999997	98.99699999999996	-2173.0	-0.1389999999999998	-1.0	non-native
0.5133910	0.2823804	0.26	0.3979999999999997	200.5519999999999	-2032.4000000000015	-0.07299999999999995	-2.0	non-native
0.6281522	0.2915700	0.21	1.1309999999999967	58.34999999999991	-1696.4000000000015	-0.15600000000000014	-2.0	non-native
0.5939080	0.2777352	0.21	-1.7380000000000013	248.183	-2076.7000000000044	-0.07900000000000018	-2.0	non-native
0.4569347	0.2480667	0.24	-0.26700000000000124	156.79399999999998	-1530.5999999999985	-0.06099999999999994	-1.0	non-native
0.6330964	0.3030686	0.18	-1.942000000000002	245.49399999999991	-2108.800000000003	0.04999999999999982	-2.0	non-native
0.5418845	0.2673741	0.2	-1.1820000000000022	280.5899999999999	-2279.5999999999985	-0.04599999999999982	-4.0	non-native
0.8646031	0.3673188	0.15	-1.1579999999999995	49.745000000000005	-1708.1000000000058	0.1589999999999998	-1.0	native
0.7588202	0.3499947	0.16	-0.18799999999999883	-40.158000000000015	-3319.100000000006	0.09299999999999997	1.0	native
1.0158725	0.3583996	0.12	1.466000000000001	-80.44400000000002	-2269.600000000006	0.10899999999999999	-1.0	native
1.1943196	0.3677641	0.15	-2.3979999999999997	174.739	-2762.0	0.2879999999999998	-2.0	native
0.9560407	0.3333327	0.13	-0.1349999999999998	46.31400000000002	-3341.100000000006	0.19999999999999973	-1.0	native
0.5653913	0.2883809	0.18	1.3190000000000008	-53.488999999999976	-2167.5	0.1379999999999999	1.0	native
0.5106858	0.3140047	0.25	3.914999999999999	-123.97800000000001	-2904.2000000000044	0.04499999999999993	1.0	native
0.5502160	0.3140042	0.12	1.657	-167.372	-1223.4000000000015	0.15300000000000002	2.0	native
0.5109048	0.3007940	0.19	3.0760000000000005	-243.83999999999997	-3131.600000000006	0.08800000000000008	2.0	native
0.5243669	0.2949871	0.19	2.7360000000000007	-143.12399999999997	-3116.4000000000015	0.04800000000000004	1.0	native
0.5569562	0.2784369	0.24	2.5330000000000013	-17.379999999999995	-1951.1000000000058	0.07399999999999984	0.0	native
0.6003996	0.3073300	0.18	1.3239999999999998	57.028999999999996	-3436.800000000003	0.06099999999999994	-2.0	native
0.5185153	0.3184961	0.18	2.8640000000000008	-172.00899999999996	-2267.300000000003	-0.02499999999999991	1.0	native
0.6165811	0.2647772	0.19	0.6650000000000009	-121.10499999999996	-1920.300000000003	0.08699999999999974	1.0	native
0.4323456	0.2789828	0.18	2.0389999999999997	-142.949	-1774.7000000000044	-0.01200000000000001	1.0	native
0.5107387	0.2623802	0.21	2.216000000000001	-124.41500000000002	-1868.300000000003	0.029999999999999805	1.0	native
0.4666799	0.2529529	0.22	2.218	-21.209000000000003	-1904.0	0.021999999999999797	0.0	native
0.5697110	0.2825774	0.18	0.5730000000000004	-87.00200000000001	-1250.2000000000044	0.07099999999999973	0.0	native
0.6386995	0.2840501	0.24	0.6180000000000003	-32.30599999999998	-2340.300000000003	0.14500000000000002	0.0	native
0.5059950	0.2630059	0.22	1.0620000000000012	-33.464	-1672.1000000000058	0.09499999999999975	-1.0	native
0.3756790	0.2554421	0.24	2.346	-135.04299999999995	-1672.4000000000015	0.0040000000000000036	0.0	native
0.7580839	0.2689177	0.13	-0.9710000000000001	75.94400000000002	-2196.2000000000044	0.09899999999999975	-2.0	native
0.7933408	0.2822822	0.11	-0.9130000000000003	57.11500000000001	-3017.4000000000015	0.05799999999999983	-2.0	native
0.6504161	0.2529372	0.13	-0.391	57.547000000000025	-1571.2000000000044	0.028000000000000025	-2.0	native
0.9902651	0.2943573	0.07	-1.5629999999999988	83.04000000000002	-2734.0	0.15799999999999992	-2.0	native
0.6120549	0.2251283	0.17	-0.4640000000000004	32.293000000000006	-2680.0	-0.04200000000000026	-1.0	native
0.6717452	0.2369190	0.12	0.041999999999999815	7.814999999999998	-1759.5	0.007000000000000117	-1.0	native
0.6934561	0.2642859	0.13	1.1420000000000012	23.670999999999992	-1899.2000000000044	0.005999999999999783	-2.0	native
0.7716724	0.2693464	0.04	0.6530000000000005	65.69600000000003	-2684.2000000000044	0.03299999999999992	-2.0	native
0.8583317	0.2837009	0.12	-0.6679999999999993	75.09100000000001	-1732.7000000000044	0.08499999999999996	-2.0	native
0.7003630	0.2646656	0.13	-1.3439999999999994	87.89300000000003	-2983.4000000000015	0.1429999999999998	-1.0	native
0.5925235	0.2509261	0.19	0.516	41.44400000000002	-1454.2000000000044	-0.002000000000000224	-2.0	native
0.7038417	0.2616669	0.15	-0.3719999999999999	56.98599999999999	-1861.4000000000015	0.14000000000000012	0.0	native
0.7624426	0.2524585	0.11	-0.0730000000000004	69.88	-2423.300000000003	0.08299999999999974	-1.0	native
0.6119775	0.2401382	0.1	-0.8140000000000001	96.257	-2715.600000000006	0.03500000000000014	-2.0	native
0.7608679	0.2834841	0.06	-1.7289999999999992	132.178	-2644.4000000000015	0.08000000000000007	-2.0	native
0.6896926	0.2326221	0.05	-1.475999999999999	90.22899999999998	-1133.2000000000044	0.07499999999999973	-2.0	native
0.6208390	0.2728818	0.09	-1.0939999999999994	64.904	-1885.300000000003	0.09499999999999975	-1.0	native
0.5979338	0.2825384	0.06	-0.8919999999999995	101.49000000000001	-1571.5	0.05799999999999983	-3.0	native
0.6362381	0.2712346	0.09	-1.0730000000000004	93.219	-1709.9000000000015	0.137	-1.0	native
0.7706807	0.2745903	0.14	-1.6069999999999993	-7.488999999999976	-2774.5	0.2290000000000001	0.0	native
0.5933750	0.2640919	0.1	0.08500000000000085	78.71699999999998	-2310.0	-0.06099999999999994	-2.0	native
0.5658202	0.2433873	0.11	-1.0389999999999997	342.533	-3625.300000000003	0.10399999999999965	0.0	non-native
0.4431007	0.2316730	0.16	-0.8010000000000002	257.346	-3286.5	0.09499999999999975	0.0	non-native
0.4555758	0.2373842	0.12	-1.4960000000000004	444.625	-2377.5	0.17399999999999993	-2.0	non-native
0.4169485	0.2433876	0.17	-0.4429999999999996	294.22900000000004	-2128.300000000003	0.10699999999999976	0.0	non-native
0.4287741	0.2441360	0.16	-1.1829999999999998	354.053	-1957.6000000000058	0.19099999999999984	-3.0	non-native
0.4862222	0.2298731	0.15	0.2759999999999998	320.50699999999995	-1212.9000000000015	0.17999999999999972	-2.0	non-native
0.4771365	0.2619005	0.18	-0.2840000000000007	368.859	-2439.9000000000015	0.12699999999999978	-2.0	non-native
0.5803180	0.2702437	0.13	0.12199999999999989	362.366	-2639.9000000000015	0.11199999999999966	-1.0	non-native
0.4217778	0.2354429	0.13	-1.0330000000000013	491.22499999999997	-3111.4000000000015	0.20299999999999985	-3.0	non-native
0.5959460	0.2668130	0.19	-1.0069999999999997	486.735	-3222.5	0.1889999999999996	-2.0	non-native
0.4754631	0.2691067	0.17	-2.3550000000000004	404.13	-2684.7000000000044	0.1759999999999997	-2.0	non-native
0.4831053	0.2519951	0.17	-3.1180000000000003	516.357	-3723.600000000006	0.19699999999999962	-3.0	non-native
0.5793660	0.2778132	0.13	-2.950000000000001	514.337	-3216.4000000000015	0.22299999999999986	-2.0	non-native
0.5067273	0.2507263	0.14	-3.5790000000000006	515.7950000000001	-3634.5	0.21599999999999975	-3.0	non-native
0.5836418	0.2680649	0.13	-4.136000000000001	524.736	-2754.300000000003	0.18399999999999972	-2.0	non-native
0.4917590	0.2601476	0.14	-2.224	410.067	-2032.7000000000044	0.246	-2.0	non-native
0.5301878	0.2574385	0.15	-4.054	505.682	-2983.300000000003	0.20999999999999996	-3.0	non-native
0.5531905	0.2583060	0.13	-2.6449999999999996	490.202	-2737.100000000006	0.18199999999999994	-2.0	non-native
0.5499634	0.2702335	0.16	-2.450000000000001	496.21	-3017.9000000000015	0.14399999999999968	-2.0	non-native
0.5914303	0.2545688	0.12	-3.966000000000001	485.95799999999997	-2149.4000000000015	0.21999999999999975	-2.0	non-native
0.5592301	0.2547120	0.15	-3.417	483.924	-2934.2000000000044	0.1629999999999998	-2.0	non-native
0.7907588	0.4073379	0.04	-7.202	591.961	-3519.9000000000015	0.4139999999999997	-5.0	non-native
1.2616471	0.6090066	0.01	-8.633	708.132	-3940.0	0.6449999999999996	-6.0	non-native
1.4304951	0.6894590	0.05	-8.946000000000002	741.199	-3423.300000000003	0.7029999999999994	-7.0	non-native
1.4026402	0.6221034	0.03	-7.6770000000000005	593.529	-2780.800000000003	0.5990000000000002	-5.0	non-native
1.2834941	0.6108143	0.04	-8.31	593.7439999999999	-3357.7000000000044	0.6299999999999999	-5.0	non-native
1.3603587	0.6321356	0.02	-7.743	571.652	-3750.9000000000015	0.5979999999999999	-3.0	non-native
1.4785016	0.6311246	0.03	-7.256	364.194	-3285.4000000000015	0.6049999999999995	-2.0	non-native
1.5940213	0.6386929	0.03	-7.455	570.797	-3704.5	0.6019999999999994	-6.0	non-native
1.9051951	0.6988112	0.01	-6.797000000000001	582.153	-3487.300000000003	0.577	-5.0	non-native
2.0304794	0.7518667	0.01	-6.526	633.044	-4447.9000000000015	0.5750000000000002	-5.0	non-native
1.6592298	0.6570477	0.03	-7.7620000000000005	638.604	-3470.9000000000015	0.6299999999999999	-5.0	non-native
2.0078936	0.7333252	0.01	-6.659000000000001	704.557	-2629.2000000000044	0.6339999999999995	-5.0	non-native
1.9013505	0.6781254	0.0	-7.135	695.402	-2279.800000000003	0.6070000000000002	-7.0	non-native
2.1133301	0.6236035	0.0	-8.171	718.958	-3555.0	0.681	-7.0	non-native
2.0143473	0.5715958	0.04	-6.505000000000001	652.213	-3029.9000000000015	0.593	-7.0	non-native
2.0554190	0.5980704	0.01	-5.231	634.091	-3781.100000000006	0.5609999999999999	-7.0	non-native
2.1925442	0.6078346	0.03	-5.595000000000001	493.558	-3077.300000000003	0.5549999999999997	-6.0	non-native
2.0683491	0.6670023	0.02	-8.006	731.613	-3414.800000000003	0.5830000000000002	-7.0	non-native
2.1154368	0.5965430	0.04	-5.449	456.14	-1634.0	0.5969999999999995	-6.0	non-native
2.1294179	0.6083938	0.03	-4.565000000000001	443.532	-2845.100000000006	0.5339999999999998	-4.0	non-native
2.1882143	0.6554976	0.01	-4.667	492.385	-3728.7000000000044	0.5499999999999998	-4.0	non-native
0.4918198	0.3159897	0.1	0.9089999999999989	-6.236000000000047	-1204.300000000003	0.06000000000000005	-2.0	native
0.7052300	0.3286495	0.14	0.4919999999999991	-98.423	-1597.5999999999985	0.10499999999999998	1.0	native
0.5787898	0.3152341	0.12	-1.1240000000000006	29.698999999999955	-2075.9000000000015	0.08099999999999996	-1.0	native
0.6410467	0.3173563	0.09	-0.16000000000000014	52.52199999999999	-2002.4000000000015	0.052000000000000046	-1.0	native
0.4683160	0.2741131	0.14	0.3569999999999993	27.314999999999998	-397.6999999999971	-0.016000000000000014	-1.0	native
0.5487218	0.3062443	0.14	-2.4250000000000007	91.279	-1581.0	0.05600000000000005	-1.0	native
0.7818078	0.3090816	0.13	-1.0540000000000003	-50.14500000000004	-2431.800000000003	0.07099999999999973	-1.0	native
0.6770473	0.3285567	0.1	-2.088000000000001	22.96599999999995	-2338.4000000000015	0.15700000000000003	1.0	native
0.6559586	0.2961281	0.13	-0.8100000000000005	4.185999999999979	-2376.300000000003	0.09299999999999997	0.0	native
0.6329158	0.3273281	0.1	-0.09999999999999964	-54.19500000000005	-1570.0	0.06999999999999984	0.0	native
0.8113434	0.3418370	0.14	-0.7000000000000011	51.855999999999995	-3488.300000000003	0.11399999999999988	-1.0	native
0.4815376	0.2761979	0.1	-1.2400000000000002	46.323999999999955	-1923.800000000003	0.09399999999999986	-3.0	native
0.7081423	0.3035650	0.08	-0.5810000000000013	122.56699999999995	-1939.5999999999985	0.20599999999999996	-3.0	native
0.7948143	0.3549176	0.07	-2.575000000000001	118.32899999999995	-1832.199999999997	0.20999999999999996	-3.0	native
0.6742886	0.3127609	0.09	-0.8209999999999997	42.641999999999996	-1160.5	0.1429999999999998	-1.0	native
0.7394029	0.3350248	0.1	1.0439999999999987	0.9769999999999754	-1427.5999999999985	0.1379999999999999	-1.0	native
0.5154483	0.2757865	0.1	-0.47600000000000087	44.514999999999986	-1233.9000000000015	0.053999999999999826	-2.0	native
0.5508824	0.2943699	0.12	-1.4050000000000011	-13.838000000000022	-1903.4000000000015	0.08999999999999986	1.0	native
0.5144669	0.3059382	0.1	-0.1850000000000005	51.5	-1645.4000000000015	0.0259999999999998	-2.0	native
0.6107098	0.3194920	0.12	-1.8810000000000002	57.54499999999996	-1740.5	0.16100000000000003	-1.0	native
0.5757588	0.3001810	0.07	-1.689	86.89099999999996	-717.4000000000015	0.16100000000000003	-1.0	native
1.0995634	0.3266588	0.18	-2.248000000000001	-114.57299999999998	-2004.800000000003	0.11299999999999999	1.0	native
0.8960178	0.2949586	0.17	-0.28500000000000014	-138.99200000000008	-2101.800000000003	0.041999999999999815	-1.0	native
0.6951581	0.2609640	0.17	0.20899999999999963	-186.265	-2193.4000000000015	0.01399999999999979	1.0	native
0.8389071	0.2862281	0.18	-0.16900000000000048	-43.75400000000002	-1040.300000000003	-0.052999999999999936	1.0	native
0.8221751	0.2666221	0.12	-0.9690000000000012	-83.74800000000005	-447.09999999999854	0.04499999999999993	-1.0	native
0.8928100	0.2962130	0.14	0.3119999999999994	-155.55600000000004	-1948.199999999997	0.02400000000000002	0.0	native
0.9032064	0.3199438	0.17	-1.0709999999999997	-93.74599999999998	-1380.4000000000015	0.0349999999999997	-2.0	native
0.8088607	0.2742387	0.16	-1.0050000000000008	46.75699999999995	-1435.9000000000015	0.08599999999999985	-4.0	native
0.7442765	0.3015015	0.14	-0.41800000000000104	-122.71500000000003	-1276.5	0.04400000000000004	-1.0	native
0.7501366	0.3187164	0.14	-0.9670000000000005	-125.332	-1685.800000000003	0.0009999999999998899	1.0	native
0.8740622	0.3251811	0.1	-0.3360000000000003	-63.82900000000001	-1426.5	0.01100000000000012	-2.0	native
0.9683672	0.3194460	0.14	-0.0030000000000001137	-132.75599999999997	-1243.4000000000015	0.02699999999999969	-1.0	native
0.9418066	0.3377538	0.14	-0.7560000000000002	-161.10800000000006	-1140.0	0.06800000000000006	1.0	native
0.9201484	0.3099606	0.17	-0.0940000000000012	-175.72900000000004	-1787.5999999999985	0.06199999999999983	1.0	native
0.7436225	0.3021185	0.16	0.31700000000000017	-210.11	-1739.5999999999985	-0.020999999999999908	0.0	native
0.7710043	0.2911460	0.14	-0.4280000000000008	-130.85800000000006	-1528.199999999997	-0.018000000000000238	0.0	native
0.8526958	0.3296762	0.1	-0.19299999999999962	-46.257000000000005	-1203.9000000000015	0.016000000000000014	-2.0	native
0.9280242	0.3212909	0.1	-0.9080000000000013	-219.125	-833.6999999999971	0.1299999999999999	-1.0	native
0.7884963	0.3043286	0.2	-0.004000000000001336	-218.56900000000007	-1859.0999999999985	0.05099999999999971	1.0	native
0.8034009	0.2956039	0.13	0.15399999999999991	-234.02499999999998	-2188.9000000000015	0.04599999999999982	0.0	native
0.9098861	0.3145548	0.19	-0.6370000000000005	-183.70800000000008	-1651.699999999997	0.06199999999999983	0.0	native
0.5375646	0.3124234	0.02	-2.2330000000000005	229.979	-3010.9000000000015	-0.05900000000000016	-1.0	non-native
0.5565240	0.3503332	0.01	-3.303000000000001	261.45400000000006	-3284.300000000003	-0.0019999999999997797	0.0	non-native
0.6292977	0.4168606	0.02	-2.6130000000000013	136.34900000000005	-3577.9000000000015	0.04400000000000004	0.0	non-native
0.6467957	0.3711627	0.03	-4.287000000000001	166.92400000000004	-3158.7000000000044	0.03699999999999992	0.0	non-native
0.6377200	0.3676639	0.02	-2.931000000000001	190.48000000000002	-3169.0	0.010000000000000231	-1.0	non-native
0.7172058	0.4051211	0.01	-4.438000000000001	233.95700000000002	-2961.100000000006	0.04899999999999993	-1.0	non-native
0.6824068	0.3823448	0.02	-3.1130000000000013	222.16100000000003	-3145.600000000006	0.016000000000000014	-1.0	non-native
0.6542528	0.3775393	0.02	-4.049000000000001	203.49000000000004	-2539.100000000006	0.04800000000000004	0.0	non-native
0.8238989	0.4645601	0.03	-3.787000000000001	179.84300000000002	-2750.4000000000015	0.08000000000000007	0.0	non-native
0.6975324	0.4105353	0.02	-4.014000000000001	213.60900000000004	-2556.9000000000015	-0.005999999999999783	0.0	non-native
0.7444344	0.3996482	0.02	-2.1140000000000008	166.478	-1558.0	0.0040000000000000036	-1.0	non-native
0.8220016	0.4124283	0.03	-3.735000000000001	78.29700000000003	-1865.4000000000015	0.09600000000000009	2.0	non-native
0.6496283	0.3862573	0.03	-3.0730000000000004	173.01600000000002	-2537.0	0.01200000000000001	0.0	non-native
0.5198380	0.3447966	0.03	-2.7110000000000003	214.163	-1387.5	-0.008999999999999897	1.0	non-native
0.7115834	0.3779689	0.04	-2.7780000000000005	123.01800000000003	-1791.0	0.09600000000000009	2.0	non-native
0.5386326	0.3779798	0.03	-4.534000000000001	256.172	-2487.7000000000044	0.0040000000000000036	0.0	non-native
0.5759142	0.3461740	0.03	-2.8480000000000008	182.175	-2387.7000000000044	0.03100000000000014	0.0	non-native
0.7016393	0.3781285	0.01	-2.958	130.865	-1868.1000000000058	0.03500000000000014	1.0	non-native
0.7791440	0.4079836	0.02	-3.572000000000001	239.29500000000002	-3291.5	0.1030000000000002	0.0	non-native
0.6868518	0.3962699	0.02	-3.258000000000001	165.08100000000002	-2186.100000000006	-0.029999999999999805	0.0	non-native
0.9268381	0.4350406	0.02	-3.434000000000001	74.47400000000005	-2268.7000000000044	0.04999999999999982	1.0	non-native
0.8661937	0.3908448	0.1	-3.6980000000000004	237.23900000000003	-2280.9000000000015	0.22599999999999998	-2.0	non-native
0.9819431	0.3650749	0.14	-3.354000000000001	217.85600000000002	-2901.4000000000015	0.274	-2.0	non-native
1.0326995	0.3622133	0.1	-4.649000000000001	273.425	-2577.100000000006	0.33899999999999997	-2.0	non-native
0.5924358	0.2652149	0.12	-2.064	143.06900000000002	-1048.800000000003	0.18199999999999994	1.0	non-native
0.7008461	0.2698302	0.14	-2.588000000000001	150.93800000000005	-2927.7000000000044	0.16599999999999993	-1.0	non-native
0.7451055	0.2895793	0.13	-3.011000000000001	153.39600000000002	-3181.7000000000044	0.2530000000000001	0.0	non-native
0.6818987	0.2657712	0.19	-3.2200000000000006	138.649	-2178.9000000000015	0.22100000000000009	-1.0	non-native
0.6102175	0.2389286	0.15	-2.8310000000000013	124.101	-2957.100000000006	0.16800000000000015	-1.0	non-native
0.6826444	0.2902595	0.21	-2.452	123.024	-2491.100000000006	0.29000000000000004	-1.0	non-native
0.7165920	0.2904183	0.17	-1.4649999999999999	33.42900000000003	-3179.2000000000044	0.21700000000000008	1.0	non-native
0.7851934	0.3040819	0.08	-5.225000000000001	184.13500000000005	-2573.9000000000015	0.30200000000000005	-1.0	non-native
0.5601902	0.2467470	0.14	-4.376000000000001	174.90400000000005	-2340.7000000000044	0.2330000000000001	-1.0	non-native
0.7954069	0.2876492	0.05	-2.673	206.038	-3231.9000000000015	0.2869999999999999	-1.0	non-native
0.6403891	0.2882377	0.04	-3.3740000000000006	205.40800000000002	-3488.2000000000044	0.23099999999999987	-1.0	non-native
0.6684870	0.2797721	0.15	-2.428000000000001	149.95100000000002	-2767.0	0.21700000000000008	-1.0	non-native
0.6114839	0.2779772	0.08	-2.7250000000000014	169.247	-2962.7000000000044	0.16900000000000004	0.0	non-native
0.5506473	0.2747739	0.11	-3.7720000000000002	186.887	-2487.600000000006	0.19399999999999995	-1.0	non-native
0.6692247	0.2756765	0.14	-3.122	171.74900000000002	-2929.2000000000044	0.18800000000000017	0.0	non-native
0.8557849	0.3411519	0.06	-4.850000000000001	291.697	-2490.300000000003	0.2650000000000001	-2.0	non-native
0.6659341	0.2953288	0.1	-3.8900000000000006	270.675	-3197.4000000000015	0.2280000000000002	-2.0	non-native
0.8479303	0.2997864	0.09	-2.487	114.15100000000001	-2357.600000000006	0.2200000000000002	0.0	non-native
0.5136777	0.4013122	0.06	-1.8759999999999977	108.59500000000003	-735.1000000000058	-0.29000000000000004	0.0	native
0.6793452	0.3780473	0.05	-1.2040000000000006	163.11700000000008	-806.2000000000044	-0.23000000000000043	1.0	native
0.7466145	0.4064314	0.06	-3.0509999999999984	111.95400000000006	-270.70000000000437	-0.23399999999999999	-2.0	native
0.7086313	0.4047844	0.03	-4.264999999999999	181.86800000000005	-1321.6000000000058	-0.16300000000000026	-1.0	native
0.8180219	0.4267091	0.03	-2.288999999999998	201.52499999999998	-2762.800000000003	-0.24300000000000033	0.0	native
0.8539592	0.4856557	0.01	-5.295	239.41100000000006	-1747.800000000003	-0.36600000000000055	-1.0	native
0.8178617	0.4200474	0.05	-3.039999999999999	33.490999999999985	-1536.1000000000058	-0.32699999999999996	2.0	native
0.5416330	0.3906855	0.06	-0.9919999999999973	56.071000000000026	-1498.4000000000015	-0.2110000000000003	2.0	native
0.6184925	0.4189154	0.1	-0.2749999999999986	-102.399	-2801.2000000000044	-0.2839999999999998	1.0	native
0.6975742	0.4237206	0.08	-2.253999999999998	-59.89999999999998	-861.1000000000058	-0.3780000000000001	2.0	native
0.8419549	0.4497777	0.07	-1.0769999999999982	136.414	-607.4000000000015	-0.4089999999999998	1.0	native
0.7339391	0.4449295	0.09	-3.328999999999999	151.67700000000002	-2203.300000000003	-0.30900000000000016	0.0	native
0.6278214	0.4248460	0.08	-2.026	255.11599999999999	-1807.300000000003	-0.2599999999999998	0.0	native
0.8094444	0.4573272	0.04	-4.322999999999999	304.963	-2213.800000000003	-0.3810000000000002	0.0	native
0.9583197	0.4467994	0.1	-3.4369999999999994	52.57400000000007	-273.5	-0.3929999999999998	2.0	native
0.7252283	0.4397167	0.05	-2.6029999999999998	177.14499999999998	-1991.0	-0.3360000000000003	2.0	native
0.5929980	0.4040114	0.06	-3.2559999999999985	215.644	-1390.800000000003	-0.20500000000000007	-1.0	native
0.8517281	0.4214776	0.08	-2.282	121.81299999999999	-1400.800000000003	-0.3150000000000004	2.0	native
0.8925320	0.4685638	0.08	-3.238999999999999	181.89499999999998	-659.9000000000015	-0.3780000000000001	0.0	native
0.8477139	0.4926176	0.03	-5.293999999999999	336.05800000000005	-290.8000000000029	-0.25700000000000056	0.0	native
1.0104088	0.4448201	0.03	-5.4129999999999985	450.982	-1538.4000000000015	-0.3570000000000002	-2.0	native
0.3555540	0.3466241	0.14	-1.6080000000000005	36.76999999999998	47.5	-0.14800000000000058	1.0	native
0.4131485	0.4166885	0.08	-4.632	354.636	-1467.1000000000058	-0.17100000000000026	-1.0	native
0.4731987	0.3323522	0.14	-3.8819999999999997	114.457	-437.6000000000058	-0.13100000000000023	1.0	native
0.4489115	0.3162246	0.11	-1.7409999999999997	88.65300000000002	-145.3000000000029	-0.16000000000000014	2.0	native
0.3194878	0.3067354	0.18	-1.9309999999999974	168.70000000000005	269.5	-0.125	2.0	native
0.5085859	0.3088509	0.13	-2.2609999999999992	270.4150000000001	-109.60000000000582	-0.2160000000000002	0.0	native
0.3799608	0.3447416	0.11	-3.9479999999999986	345.29200000000003	-100.30000000000291	-0.08699999999999974	-3.0	native
0.4329154	0.3131905	0.11	-3.417	196.13700000000006	141.29999999999563	-0.14400000000000013	-2.0	native
0.5173538	0.3340185	0.13	-4.088999999999999	110.49700000000007	200.0	-0.14400000000000013	1.0	native
0.4885018	0.3090545	0.14	-2.314	103.23900000000003	275.09999999999854	-0.14800000000000058	0.0	native
0.3703914	0.2888209	0.13	-2.8869999999999987	16.086000000000013	-381.3000000000029	-0.04900000000000038	0.0	native
0.4042014	0.2699699	0.17	-2.0549999999999997	-44.073999999999955	770.0	-0.09100000000000019	3.0	native
0.4526132	0.4047791	0.12	-2.936	96.93700000000001	-488.20000000000437	-0.04900000000000038	1.0	native
0.5129598	0.4023037	0.15	-5.802999999999999	145.485	107.39999999999418	-0.023000000000000576	0.0	native
0.4129266	0.2672846	0.12	-3.8049999999999997	23.359000000000037	-431.3000000000029	-0.023000000000000576	2.0	native
0.9034949	0.2748160	0.14	-1.8339999999999996	-59.82999999999993	738.0999999999985	-0.040000000000000036	0.0	native
0.3979264	0.3351091	0.1	-1.8619999999999983	-87.56599999999992	1678.199999999997	-0.17600000000000016	2.0	native
0.6136709	0.3378551	0.14	-2.9819999999999993	100.59900000000005	375.5	-0.13600000000000012	1.0	native
0.3187649	0.3275855	0.11	-4.305999999999999	113.22199999999998	799.0	-0.1200000000000001	1.0	native
0.4381396	0.3154284	0.1	-4.696999999999999	158.27600000000007	656.8999999999942	-0.014000000000000234	2.0	native
0.4852336	0.3108265	0.15	-1.1449999999999996	-84.65300000000002	61.19999999999709	-0.10800000000000054	2.0	native
2.7627578	0.7401614	0.0	-9.640999999999998	663.4653999999999	-3183.0999999999985	0.1280000000000001	-6.0	non-native
2.2488890	0.6958759	0.0	-14.046999999999999	628.9822999999999	-3345.4000000000015	0.14699999999999935	-6.0	non-native
2.1936357	0.7579497	0.0	-14.020999999999999	547.3829999999999	-2108.4000000000015	0.2679999999999998	-5.0	non-native
2.2492452	0.7020541	0.0	-14.706999999999999	670.1587	-2949.5999999999985	0.041999999999999815	-6.0	non-native
2.0714626	0.7446208	0.0	-13.514999999999999	485.9749999999999	-2367.699999999997	0.1849999999999996	-4.0	non-native
1.9541312	0.6344388	0.02	-9.652	460.63899999999995	-2928.699999999997	0.04300000000000015	-5.0	non-native
1.5345544	0.6211943	0.03	-9.245	484.804	-3316.0	-0.13600000000000012	-5.0	non-native
1.4511724	0.6581053	0.01	-8.018999999999998	454.81699999999995	-3528.9000000000015	0.14900000000000002	-5.0	non-native
2.2045379	0.6845541	0.02	-7.901999999999999	558.5609999999999	-752.6999999999971	0.3249999999999993	-6.0	non-native
2.0123992	0.7012140	0.01	-6.394	402.0659999999999	-1414.5999999999985	0.4109999999999996	-5.0	non-native
1.9246118	0.6997605	0.01	-7.879	456.376	-1529.4000000000015	0.5179999999999998	-4.0	non-native
2.3841329	0.6241477	0.0	-4.058	379.63599999999997	-1156.5	-0.008000000000000007	-3.0	non-native
2.1625440	0.5385686	0.01	-3.485999999999999	376.59499999999997	-2783.0	0.06099999999999994	-5.0	non-native
1.4802923	0.5608838	0.0	-7.013	411.60499999999996	-2661.5	0.3119999999999994	-4.0	non-native
1.5226197	0.5715955	0.0	-5.738999999999999	364.2939999999999	-2516.199999999997	0.2729999999999997	-5.0	non-native
1.1718310	0.5772283	0.0	-5.420999999999999	355.48499999999996	-3531.7999999999956	0.2629999999999999	-4.0	non-native
1.4941555	0.7984728	0.01	-8.163	464.39599999999996	-1706.7999999999956	0.6669999999999998	-4.0	non-native
1.1366620	0.7349107	0.0	-5.359	416.39599999999996	-1988.199999999997	0.34999999999999964	-5.0	non-native
1.0631328	0.6553792	0.02	-6.991999999999999	523.6109999999999	-2737.2999999999956	0.31599999999999984	-5.0	non-native
1.2220021	0.7611316	0.01	-6.417999999999999	428.84799999999996	-2654.5	0.17600000000000016	-3.0	non-native
1.4912356	0.8278282	0.03	-6.446999999999999	546.3539999999999	-2960.7999999999956	0.4639999999999995	-6.0	non-native
10.3879042	3.4224620	0.0	-15.423	688.06	-3152.699999999997	2.7940000000000005	-6.0	non-native
11.2319145	4.9874735	0.0	-15.421999999999999	688.06	-3372.0999999999985	3.113999999999999	-6.0	non-native
11.9914894	4.9160290	0.0	-15.421999999999999	688.06	-3390.199999999997	3.3859999999999992	-6.0	non-native
12.3150358	4.9267564	0.0	-15.423	688.06	-3426.199999999997	2.908999999999999	-6.0	non-native
11.9033442	4.6074491	0.0	-15.423	688.06	-2395.2999999999956	2.399	-6.0	non-native
10.6547003	4.1950107	0.0	-15.421999999999999	688.06	-2673.0	2.0759999999999996	-6.0	non-native
11.1225481	4.2760396	0.0	-15.423	688.06	-2607.699999999997	2.002	-6.0	non-native
10.7664413	3.9176178	0.0	-15.421999999999999	688.06	-2114.0999999999985	1.3569999999999993	-6.0	non-native
10.7958717	3.8424749	0.0	-15.421999999999999	688.06	-1911.699999999997	0.9939999999999998	-6.0	non-native
11.2316656	4.2078729	0.0	-15.421999999999999	688.06	-3087.0999999999985	1.197	-6.0	non-native
10.7162848	4.1319666	0.0	-15.423	688.06	-2759.5999999999985	0.617	-6.0	non-native
10.7462492	4.1588912	0.0	-15.421999999999999	688.06	-3262.5999999999985	1.3069999999999995	-6.0	non-native
11.4681988	4.3964343	0.0	-15.421999999999999	688.06	-2462.0999999999985	1.7159999999999993	-6.0	non-native
11.2602186	4.5700998	0.0	-15.423	688.06	-2800.7999999999956	2.04	-6.0	non-native
10.9462585	4.5607605	0.0	-15.421999999999999	688.06	-3259.0999999999985	2.1769999999999996	-6.0	non-native
10.9412880	4.3463287	0.0	-15.421999999999999	688.06	-2746.0	2.0989999999999993	-6.0	non-native
10.8025999	4.2202411	0.0	-15.421999999999999	688.06	-3284.0	2.252	-6.0	non-native
10.4277649	4.5848174	0.0	-15.421999999999999	688.06	-3456.5	2.2669999999999995	-6.0	non-native
9.7728395	4.3711114	0.0	-15.421999999999999	688.06	-3928.5	1.9579999999999993	-6.0	non-native
9.4662809	4.0937767	0.0	-15.421999999999999	688.06	-1758.2999999999956	1.6479999999999997	-6.0	non-native
9.3559322	4.1551180	0.0	-15.421999999999999	688.06	-3393.7999999999956	2.3209999999999997	-6.0	non-native
5.9636703	2.8417294	0.0	-20.834999999999997	835.125	-3062.2000000000044	2.742	-8.0	native
5.3502941	2.4408982	0.0	-20.834	835.125005	-2503.9000000000015	2.253	-8.0	native
4.9414363	2.5657885	0.0	-20.834	835.125	-2130.300000000003	2.205	-8.0	native
4.6176138	2.5050890	0.0	-20.834	835.125	-2555.300000000003	2.061	-8.0	native
5.3892493	2.7001944	0.0	-20.834999999999997	835.117481	-3609.2000000000044	1.4500000000000002	-8.0	native
5.6254311	2.4548793	0.0	-20.834999999999997	835.140967	-3113.9000000000015	1.702	-8.0	native
5.3724031	2.0991373	0.0	-19.465999999999998	822.8067	-2516.800000000003	1.2880000000000003	-8.0	native
5.3878803	2.1384506	0.0	-20.834	834.943892	-2525.5	1.282	-8.0	native
5.6148024	2.0894833	0.0	-20.834	835.125	-1399.5999999999985	1.4420000000000002	-8.0	native
4.2924109	1.8693199	0.0	-20.482	844.49437	-1342.300000000003	1.428	-8.0	native
4.8851824	1.6098872	0.0	-20.834	834.927957	-1136.0	0.899	-8.0	native
5.3665862	1.8231324	0.0	-20.834999999999997	835.122555	-1796.0999999999985	0.9740000000000002	-8.0	native
5.2118955	1.6215527	0.0	-20.087999999999997	773.979	-702.5999999999985	0.577	-7.0	native
5.2207189	1.6748295	0.0	-20.128999999999998	817.8353	-1737.5999999999985	0.5970000000000004	-8.0	native
5.0236855	1.7402934	0.0	-20.834999999999997	835.09644	-1892.4000000000015	0.399	-8.0	native
5.3285279	1.8762282	0.0	-20.834999999999997	835.125	-1057.2000000000044	0.9480000000000004	-8.0	native
5.1042233	1.8012905	0.0	-20.834999999999997	835.125583	-1590.2000000000044	1.0900000000000007	-8.0	native
5.1897364	1.7559388	0.0	-20.834	835.180311	-985.5	1.0250000000000004	-8.0	native
5.4231043	1.8798953	0.0	-20.834999999999997	835.125	-3304.4000000000015	1.4420000000000002	-8.0	native
5.7384224	1.8689111	0.0	-20.834	835.132014	-2267.800000000003	1.0510000000000002	-8.0	native
5.4637084	1.8848776	0.0	-20.834	835.001253	-895.3000000000029	0.7840000000000007	-8.0	native
2.4489193	1.0825999	0.0	-14.018999999999998	477.592	-1343.0	0.7650000000000006	-4.0	native
2.7056365	0.9991318	0.0	-14.758	598.856	-1839.7000000000044	0.7230000000000008	-6.0	native
2.6722405	0.9394615	0.0	-12.538999999999998	516.8589999999999	-596.7000000000044	0.8790000000000004	-5.0	native
2.1630955	0.8849859	0.0	-12.889999999999999	556.582	-1402.5	0.43900000000000006	-6.0	native
1.1574146	0.6667876	0.01	-10.094999999999999	285.24199999999996	-1659.4000000000015	0.22100000000000009	-3.0	native
1.7960435	0.8931342	0.0	-12.690999999999999	499.514	-2236.300000000003	0.46799999999999997	-5.0	native
2.0848584	0.9346522	0.0	-13.775999999999998	490.774	-825.9000000000015	0.5720000000000001	-5.0	native
2.0849388	0.9173886	0.01	-12.188999999999998	493.98	-1466.5999999999985	0.4630000000000001	-5.0	native
1.9863189	0.8042135	0.0	-9.967999999999998	413.965	57.799999999995634	0.46500000000000075	-4.0	native
1.7285241	0.7873260	0.0	-11.919999999999998	478.94	-1230.5	0.41500000000000004	-5.0	native
2.0880330	0.8203202	0.01	-11.830999999999998	419.178	-589.4000000000015	0.48300000000000054	-4.0	native
2.3938642	0.9420582	0.0	-14.142999999999997	530.9169999999999	-1395.4000000000015	0.5840000000000005	-5.0	native
2.3976045	0.8913139	0.0	-14.559999999999999	436.097	-768.0999999999985	0.5900000000000007	-5.0	native
1.8719089	0.7281730	0.0	-12.274999999999999	493.649	-1454.9000000000015	0.3180000000000005	-4.0	native
2.1403506	0.8433324	0.0	-14.496999999999998	564.5350000000001	-1187.300000000003	0.6590000000000007	-7.0	native
1.9978597	0.8403938	0.0	-13.101999999999999	523.239	-1107.300000000003	0.2680000000000007	-5.0	native
1.6789576	0.8685071	0.0	-14.011999999999999	567.412	-1566.9000000000015	0.5060000000000002	-6.0	native
1.9667606	0.8538324	0.0	-13.694999999999999	573.5840000000001	-1408.9000000000015	0.2550000000000008	-6.0	native
1.7801284	0.7625466	0.01	-13.126999999999999	496.627	-598.8000000000029	0.17900000000000027	-5.0	native
1.5965389	0.7294793	0.01	-11.261999999999999	525.482	-672.0999999999985	0.34800000000000075	-5.0	native
1.5910780	0.7353588	0.01	-7.338999999999999	271.49699999999996	-636.5999999999985	0.23399999999999999	-5.0	native
8.3041010	3.0413959	0.0	-9.918	566.835	-2002.2999999999956	-1.1070000000000002	-3.0	non-native
7.6242189	2.7531657	0.0	-11.091999999999999	506.187	-1836.699999999997	-1.1400000000000006	-2.0	non-native
7.0746045	2.5457103	0.0	-13.039	391.457	-2560.0	-1.4020000000000001	-1.0	non-native
7.2581949	2.6443689	0.0	-12.971	404.76800000000003	-1762.8999999999942	-1.077	0.0	non-native
7.5247827	2.7299817	0.0	-12.245000000000001	413.77200000000005	-1366.5999999999985	-0.8040000000000003	-1.0	non-native
7.9978051	3.0844872	0.0	-12.6	440.843	-2143.5999999999985	-0.6050000000000004	-1.0	non-native
7.7844124	3.0189602	0.0	-13.183	425.619	-2466.7999999999956	-0.6290000000000004	0.0	non-native
7.4337573	2.8230603	0.0	-13.419	371.477	-1863.7999999999956	-0.6070000000000002	0.0	non-native
6.9721594	2.6421514	0.0	-13.155999999999999	354.625	-1193.2999999999956	-0.851	1.0	non-native
7.0769300	2.6780109	0.0	-12.933	409.337	-2483.2999999999956	-0.8530000000000006	-1.0	non-native
7.1534548	2.7690628	0.0	-13.681000000000001	405.937	-1423.199999999997	-0.8080000000000007	-1.0	non-native
7.1882381	2.7879832	0.0	-13.527000000000001	409.21000000000004	-2661.899999999994	-0.7410000000000005	-1.0	non-native
7.4314661	2.9633720	0.0	-13.457	414.27200000000005	-2226.7999999999956	-0.9350000000000005	-1.0	non-native
7.7741599	3.0675819	0.0	-13.338000000000001	535.5513	-3173.199999999997	-0.5950000000000006	-2.0	non-native
7.5947809	3.2718174	0.0	-12.850999999999999	461.071	-2002.2999999999956	-0.3180000000000005	-2.0	non-native
6.9733586	2.9650123	0.0	-12.81	448.46500000000003	-835.8999999999942	-0.5390000000000006	-2.0	non-native
7.3180218	3.1121910	0.0	-14.021	587.3947000000001	-2552.2999999999956	-0.1750000000000007	-3.0	non-native
7.6488338	3.3654106	0.0	-9.849	306.25300000000004	-2297.5999999999985	-0.2400000000000002	0.0	non-native
7.3696103	3.1742480	0.0	-11.738	348.07300000000004	-2105.2999999999956	-0.3260000000000005	-1.0	non-native
6.9040413	2.9358940	0.0	-11.591000000000001	355.66700000000003	-1392.699999999997	-0.5609999999999999	-1.0	non-native
7.0130491	3.0179007	0.0	-10.987	407.505	-3188.5	-0.6310000000000002	-2.0	non-native
2.2687583	0.5214307	0.01	-2.177999999999999	221.85000000000002	-1936.8999999999942	-0.681	1.0	non-native
2.0081491	0.5060956	0.01	-1.6419999999999995	219.65500000000003	-1599.8999999999942	-0.5920000000000005	1.0	non-native
1.5549302	0.4635348	0.01	-3.317	269.511	-2544.199999999997	-0.42300000000000004	0.0	non-native
1.9607278	0.4817328	0.03	-2.6500000000000004	327.493	-2908.699999999997	-0.6160000000000005	-1.0	non-native
2.5067565	0.5258628	0.01	-2.0860000000000003	298.50600000000003	-1671.0999999999985	-0.7949999999999999	1.0	non-native
2.3868041	0.5347870	0.0	-0.2569999999999997	175.993	398.6000000000058	-0.7670000000000003	2.0	non-native
2.0844431	0.4907102	0.01	-3.3119999999999994	391.13700000000006	-208.59999999999854	-0.7450000000000001	0.0	non-native
2.4691472	0.5161333	0.01	-2.8840000000000003	318.952	-897.8999999999942	-0.7789999999999999	1.0	non-native
2.6758192	0.5222085	0.02	-1.2829999999999995	192.288	-1206.199999999997	-1.021	4.0	non-native
2.4215019	0.6220430	0.01	-2.3759999999999994	354.709	-1841.199999999997	-0.673	-2.0	non-native
2.8435585	0.5840923	0.04	-2.1590000000000007	284.62100000000004	-2173.0	-0.9740000000000002	-1.0	non-native
2.4393909	0.6277733	0.02	-5.035	446.837	-2872.0999999999985	-0.6350000000000007	-3.0	non-native
2.5259662	0.5947217	0.03	-4.143000000000001	259.147	-1383.0	-0.8460000000000001	1.0	non-native
2.1965859	0.5325885	0.02	0.004000000000001336	169.60700000000003	-2663.7999999999956	-0.6750000000000007	2.0	non-native
1.7436856	0.4936041	0.02	1.6219999999999999	172.108	-3099.899999999994	-0.5870000000000006	1.0	non-native
1.9814521	0.5251826	0.02	2.535	182.5	-1052.0	-0.6699999999999999	2.0	non-native
2.1776075	0.5122437	0.03	0.30900000000000105	245.743	-3023.0	-0.7780000000000005	2.0	non-native
2.1369162	0.5134744	0.04	-0.9559999999999995	235.79200000000003	-2779.5	-0.7140000000000004	2.0	non-native
1.7642932	0.5062151	0.02	-1.625	208.45600000000002	-2757.0999999999985	-0.48100000000000076	2.0	non-native
1.6408217	0.4864687	0.01	-1.718	319.398	-3088.199999999997	-0.5510000000000002	0.0	non-native
1.9892249	0.5778555	0.01	-0.843	289.605	-1255.5	-0.5750000000000002	-1.0	non-native
0.9358495	0.5924037	0.0	-15.778999999999998	751.189	-2370.699999999997	0.4580000000000002	-6.0	native
1.0491320	0.5836397	0.0	-14.370999999999999	594.4089999999999	-3221.300000000003	0.29499999999999993	-5.0	native
0.6719892	0.5176498	0.0	-14.841999999999999	641.872	-2833.0	0.3650000000000002	-5.0	native
0.8123787	0.4935122	0.0	-15.052	609.247	-1672.300000000003	0.3929999999999998	-5.0	native
0.8380647	0.4716828	0.01	-12.999999999999998	468.43199999999996	-1224.0999999999985	0.3899999999999997	-4.0	native
1.0832863	0.5198397	0.01	-12.905999999999999	487.02699999999993	-1204.5	0.48099999999999987	-4.0	native
0.8584727	0.5017881	0.01	-13.451999999999998	416.74699999999996	-90.40000000000146	0.27000000000000046	-4.0	native
0.9204328	0.4914059	0.0	-13.741999999999997	580.31	-957.6999999999971	0.34799999999999986	-4.0	native
0.8969837	0.5376932	0.0	-15.340999999999998	624.751	-1214.0999999999985	0.5040000000000004	-4.0	native
0.7987174	0.5019965	0.0	-14.096999999999998	592.2139999999999	-719.9000000000015	0.3819999999999997	-5.0	native
1.0111606	0.5134605	0.01	-13.724999999999998	487.78099999999995	636.8000000000029	0.4510000000000005	-3.0	native
0.9688013	0.4834690	0.0	-13.273	577.137	-431.5	0.4950000000000001	-5.0	native
0.9183102	0.5951361	0.01	-14.290999999999999	602.0699999999999	-177.3000000000029	0.4939999999999998	-5.0	native
1.1591593	0.6426495	0.01	-12.242999999999999	572.987	-2213.0	0.25900000000000034	-5.0	native
1.0348724	0.6398073	0.02	-10.493999999999998	526.824	-770.5	0.45699999999999985	-4.0	native
1.1530335	0.6046036	0.02	-12.851999999999999	613.16	-1857.0	0.5949999999999998	-6.0	native
1.9493266	0.7444958	0.01	-13.645999999999997	596.1399999999999	-533.6999999999971	0.7000000000000002	-4.0	native
1.2785463	0.5132328	0.01	-12.293999999999999	429.25999999999993	-2653.0999999999985	0.5520000000000005	-4.0	native
1.0639329	0.4967873	0.01	-11.630999999999998	337.95799999999997	-1592.9000000000015	0.556	-4.0	native
1.0572920	0.4986541	0.01	-12.758999999999999	430.08899999999994	-1253.0999999999985	0.36300000000000043	-4.0	native
1.0401740	0.4881032	0.01	-13.598999999999998	414.00699999999995	-981.8000000000029	0.5030000000000001	-3.0	native
0.9638197	0.5327247	0.01	-3.5859999999999985	310.7439999999999	-1396.199999999997	0.04100000000000037	-3.0	native
1.0280051	0.5067867	0.0	-4.952999999999998	211.024	-1810.4000000000015	0.0019999999999997797	-4.0	native
0.9341819	0.5406127	0.01	-3.790999999999997	232.64499999999998	-329.90000000000146	0.04900000000000038	-3.0	native
0.8372145	0.5028535	0.0	-2.413999999999998	192.1289999999999	-2853.5999999999985	0.07099999999999973	-1.0	native
0.7133791	0.5081529	0.02	-3.4239999999999995	19.802999999999997	-1784.0999999999985	0.0600000000000005	0.0	native
0.6064084	0.5149326	0.01	-4.719999999999999	195.7969999999999	-1707.199999999997	0.21300000000000008	-2.0	native
0.7842189	0.5114536	0.01	-3.767999999999997	239.42599999999993	-2609.800000000003	0.0129999999999999	-2.0	native
0.7119257	0.4801304	0.0	-3.160999999999998	257.15599999999995	-1458.699999999997	0.004000000000000448	-5.0	native
0.6057267	0.4994968	0.0	-3.3339999999999996	192.077	-1820.0999999999985	0.10200000000000031	-3.0	native
0.6115258	0.4821562	0.0	-3.4319999999999986	179.4319999999999	-2247.199999999997	0.15700000000000003	-2.0	native
0.6423338	0.4988029	0.03	-3.544999999999998	212.95799999999997	-1031.199999999997	0.03000000000000025	-3.0	native
0.5778305	0.5052299	0.0	-4.657	138.952	-760.5	0.18700000000000028	-2.0	native
0.5657436	0.4888785	0.02	-5.754999999999999	247.48399999999992	-1574.699999999997	0.1379999999999999	-2.0	native
0.5429502	0.4706651	0.01	-5.857999999999999	180.52099999999996	-789.5999999999985	0.18599999999999994	-1.0	native
0.5883049	0.5175845	0.0	-5.180999999999999	290.5899999999999	-1783.5999999999985	0.28000000000000025	0.0	native
0.8641292	0.5188009	0.0	-4.526	153.596	-2148.5999999999985	0.0940000000000003	1.0	native
1.0138584	0.5500339	0.0	-4.260999999999999	199.75699999999995	-2120.5999999999985	-0.017000000000000348	-1.0	native
0.6693117	0.4707749	0.01	-4.663999999999998	154.02999999999997	-1814.5	0.14700000000000024	0.0	native
0.8606057	0.5108024	0.01	-3.2439999999999998	205.70899999999995	-2886.0999999999985	0.04999999999999982	-3.0	native
0.7659160	0.4903381	0.0	-2.905999999999999	251.1149999999999	-1905.0	0.11599999999999966	-3.0	native
0.9625331	0.5050521	0.01	-2.4899999999999984	211.7689999999999	-2398.9000000000015	-0.038000000000000256	-2.0	native
7.0650134	2.6475461	0.0	-14.907	490.825	-1839.300000000003	0.6309999999999993	-3.0	non-native
7.6947336	2.5183859	0.0	-14.905999999999999	490.825	-460.40000000000146	0.6199999999999992	-3.0	non-native
7.7370987	2.4944711	0.0	-14.905	490.825	-921.4000000000015	0.7069999999999999	-3.0	non-native
7.1155777	2.3674052	0.0	-14.905999999999999	490.825	426.90000000000146	0.8859999999999992	-3.0	non-native
8.1595364	2.9175706	0.0	-14.907	490.825	309.0	1.335	-3.0	non-native
8.7020969	3.2218277	0.0	-14.904999999999943	490.825	-104.80000000000291	1.8129999999999997	-3.0	non-native
9.6839266	3.5247905	0.0	-14.907	490.825	-413.6999999999971	1.5709999999999997	-3.0	non-native
9.9778004	3.7176330	0.0	-14.905999999999999	490.825	-2024.300000000003	2.0969999999999995	-3.0	non-native
10.5835867	3.6922905	0.0	-14.907	490.825	-1175.800000000003	2.463	-3.0	non-native
10.9433861	4.2319131	0.0	-14.905999999999999	490.825	-17.80000000000291	2.529	-3.0	non-native
9.8806763	3.3182898	0.0	-14.905	490.825	749.3000000000029	2.66	-3.0	non-native
9.0068970	2.9712849	0.0	-14.905999999999999	490.825	11.69999999999709	2.1999999999999993	-3.0	non-native
9.0252705	3.0133009	0.0	-14.907	490.825	-1288.699999999997	2.5169999999999995	-3.0	non-native
12.8350582	4.9738684	0.0	-14.907	490.825	-1815.800000000003	2.489	-3.0	non-native
8.8356152	3.2092597	0.0	-14.905999999999999	490.825	1296.800000000003	2.8230000000000004	-3.0	non-native
8.1487637	3.1037076	0.0	-14.907	490.825	-1003.5999999999985	2.343	-3.0	non-native
8.5136948	2.8843937	0.0	-14.905999999999999	490.825	645.0	1.9669999999999996	-3.0	non-native
9.3154650	3.3039620	0.0	-14.905999999999999	490.825	-363.09999999999854	2.3789999999999996	-3.0	non-native
9.2692051	3.3684099	0.0	-14.905999999999999	490.825	-1340.0999999999985	2.433	-3.0	non-native
12.3526764	4.6455202	0.0	-14.907	490.825	-568.6999999999971	2.417	-3.0	non-native
10.9258318	4.2613015	0.0	-14.907	490.825	-1730.5999999999985	1.4569999999999999	-3.0	non-native
6.2246475	2.2476411	0.01	-2.4299999999999997	352.523	-480.90000000000146	-2.043	-3.0	non-native
6.3186255	2.3030937	0.01	-1.689	268.392	542.0999999999985	-2.027	-1.0	non-native
6.2715626	2.2849848	0.01	-1.7929999999999993	202.20999999999998	-1493.0999999999985	-2.0820000000000003	-1.0	non-native
6.1273799	2.2654107	0.01	1.7120000000000015	-81.44	115.09999999999854	-2.1120000000000005	2.0	non-native
6.1373420	2.2611914	0.01	2.391	-57.809000000000026	1048.9000000000015	-2.0930000000000004	1.0	non-native
6.1876168	2.2692637	0.01	-0.41799999999999926	-36.81400000000002	-587.1999999999971	-2.0100000000000002	1.0	non-native
6.1432853	2.2760181	0.01	0.42600000000000016	12.634999999999991	421.5	-1.9840000000000004	1.0	non-native
6.2929955	2.2287421	0.01	-1.3119999999999994	12.802999999999997	181.90000000000146	-1.9660000000000002	2.0	non-native
6.3542976	2.3499982	0.01	-0.4949999999999992	205.90699999999998	-877.9000000000015	-1.9630000000000005	-2.0	non-native
6.2660675	2.2672911	0.01	-1.6079999999999988	85.62700000000001	-131.8000000000029	-2.0290000000000004	-1.0	non-native
6.2691283	2.2584977	0.01	-0.9629999999999992	24.480999999999995	387.6999999999971	-2.0070000000000006	1.0	non-native
6.2592359	2.3071654	0.01	-1.1529999999999987	143.091	6.69999999999709	-1.9550000000000005	-1.0	non-native
6.2094254	2.2337761	0.01	-0.6760000000000002	-78.68900000000002	443.8000000000029	-1.8780000000000006	0.0	non-native
6.2007127	2.2572415	0.01	2.075000000000001	-43.01799999999997	945.0999999999985	-2.0490000000000004	1.0	non-native
6.3862996	2.2612836	0.01	-0.1479999999999997	77.79399999999998	2.900000000001455	-2.0930000000000004	1.0	non-native
6.2576632	2.2732041	0.01	-0.5800000000000001	69.56700000000001	937.4000000000015	-2.0020000000000002	-1.0	non-native
6.3416209	2.2738917	0.01	-2.1479999999999997	43.500999999999976	1170.0999999999985	-1.9560000000000004	-1.0	non-native
6.4276209	2.2451990	0.01	-1.4699999999999989	67.69599999999997	-899.8000000000029	-2.0620000000000003	1.0	non-native
6.3825622	2.2688088	0.01	-3.7349999999999994	126.5	-341.3000000000029	-2.0420000000000003	0.0	non-native
6.4141555	2.2796993	0.01	-3.8499999999999996	-2.4979999999999905	-1185.0	-1.8890000000000002	1.0	non-native
6.2248120	2.3418972	0.01	0.43400000000000105	-53.089999999999975	1321.4000000000015	-1.9160000000000004	0.0	non-native
0.5484077	0.3622093	0.05	-4.220999999999998	72.17600000000004	-2530.300000000003	-0.009999999999999787	-1.0	native
0.7629658	0.3565622	0.05	-4.894999999999998	213.19100000000003	-2634.600000000006	-0.040000000000000036	-2.0	native
0.7208300	0.4015273	0.05	-4.156999999999998	97.02999999999997	-1909.9000000000015	-0.14400000000000013	-1.0	native
0.5751695	0.3948288	0.03	-3.9019999999999992	99.745	-2285.0	0.008000000000000007	2.0	native
0.6492849	0.3742907	0.04	-3.477999999999998	-59.45399999999995	-1573.6000000000058	-0.04899999999999949	1.0	native
0.3854967	0.3634656	0.04	-3.459999999999999	-53.42399999999998	-1566.1000000000058	0.008000000000000007	1.0	native
0.4270642	0.3524066	0.04	-2.898999999999999	-207.149	-1305.7000000000044	-0.1349999999999998	3.0	native
0.6539106	0.3451807	0.07	-4.312999999999999	242.97000000000003	-3485.9000000000015	-0.01699999999999946	-2.0	native
0.5644783	0.3557437	0.05	-4.388999999999999	174.27999999999997	-1988.6000000000058	-0.09499999999999975	-3.0	native
0.8117780	0.3837647	0.05	-3.4029999999999987	-53.289999999999964	-2656.0	-0.2320000000000002	-1.0	native
0.7290065	0.3890642	0.06	-2.8199999999999985	-146.83899999999994	-1719.7000000000044	-0.17999999999999972	0.0	native
0.8659943	0.3752473	0.07	-1.9929999999999986	-115.89800000000002	-2043.6000000000058	-0.17100000000000026	1.0	native
1.0912329	0.4087981	0.06	-1.9389999999999983	-112.15499999999997	-1669.4000000000015	-0.2869999999999999	1.0	native
0.8579742	0.3834348	0.08	-2.3099999999999987	-258.86199999999997	-494.6000000000058	-0.23500000000000032	4.0	native
0.9473722	0.3678967	0.05	-1.8939999999999984	-286.192	-1431.1000000000058	-0.16500000000000004	2.0	native
1.0981008	0.3976804	0.04	-2.1849999999999987	7.388000000000034	-2573.9000000000015	-0.2450000000000001	0.0	native
1.1295234	0.3661450	0.06	-1.174999999999999	-302.5619999999999	-868.0	-0.19700000000000006	3.0	native
1.0650842	0.3863969	0.04	-2.1569999999999983	-33.95100000000002	-1529.800000000003	-0.2629999999999999	0.0	native
0.6546282	0.3702829	0.03	-2.368999999999998	17.00999999999999	-750.7000000000044	-0.14999999999999947	-2.0	native
0.6017527	0.3391349	0.05	-2.192999999999998	-77.25400000000002	-1007.4000000000015	-0.14400000000000013	-1.0	native
0.5536177	0.3295886	0.05	-3.6069999999999993	39.023000000000025	-247.40000000000146	-0.09299999999999997	-1.0	native
0.4705495	0.3564200	0.09	-3.1469999999999985	176.26300000000003	-1827.300000000003	-0.11899999999999977	0.0	native
0.8323186	0.3472223	0.11	-3.353999999999999	158.62099999999998	-2855.2000000000044	-0.024999999999999467	-1.0	native
0.5485584	0.3122120	0.15	-3.4799999999999986	117.31500000000005	-2454.100000000006	-0.07699999999999996	-2.0	native
0.6234064	0.3375937	0.13	-4.015999999999998	306.244	-2454.100000000006	-0.07899999999999974	-3.0	native
0.5812752	0.3922946	0.18	-4.277999999999999	173.77099999999996	-1891.6000000000058	-0.2699999999999996	-2.0	native
0.5918638	0.3514252	0.14	-2.506999999999998	133.67499999999995	-1810.5	-0.13699999999999957	-1.0	native
0.7099580	0.3334810	0.12	-1.8599999999999994	196.36599999999999	-3792.5	-0.11699999999999999	-2.0	native
0.8739660	0.3282565	0.1	-0.7829999999999977	201.05600000000004	-2744.0	-0.1379999999999999	-4.0	native
1.2399256	0.3064863	0.15	0.20600000000000307	-72.10199999999998	-1814.0	-0.1589999999999998	-1.0	native
1.5160432	0.3166034	0.1	-0.9339999999999975	111.78999999999996	-1973.800000000003	-0.2699999999999996	-4.0	native
1.0622414	0.3129912	0.12	0.31400000000000006	50.82899999999995	-1546.300000000003	-0.20000000000000018	-1.0	native
0.9455646	0.3771656	0.1	-0.38899999999999935	13.212999999999965	-1774.4000000000015	-0.33699999999999974	1.0	native
1.1320764	0.3198750	0.12	2.1260000000000012	-19.46799999999996	-917.2000000000044	-0.24399999999999977	0.0	native
0.8104056	0.3789108	0.11	-1.5329999999999995	27.65300000000002	-2182.9000000000015	-0.25399999999999956	1.0	native
0.9461322	0.3521517	0.05	-0.5380000000000003	74.54700000000003	-2520.600000000006	-0.20899999999999963	-1.0	native
0.8910720	0.2875350	0.13	0.7710000000000008	-77.46199999999999	-2090.2000000000044	-0.2450000000000001	1.0	native
0.8805864	0.3136968	0.14	-0.3780000000000001	22.323999999999955	-2665.800000000003	-0.2649999999999997	-1.0	native
0.8087479	0.3378821	0.14	0.652000000000001	-70.49699999999996	-2509.100000000006	-0.2789999999999999	1.0	native
0.7336349	0.3032871	0.09	0.5869999999999997	-12.982999999999947	-1914.1000000000058	-0.22100000000000009	0.0	native
0.8782964	0.2787018	0.12	1.5400000000000027	-66.56200000000001	-2440.100000000006	-0.19599999999999973	0.0	native
0.8479984	0.2829324	0.12	1.5360000000000014	-105.21699999999998	-1794.9000000000015	-0.2160000000000002	1.0	native
3.5218246	1.1187000	0.0	-6.934000000000001	65.14899999999994	-1334.8999999999942	-0.3250000000000002	0.0	non-native
3.2290738	1.0131832	0.0	-7.9620000000000015	89.43499999999995	-1354.3999999999942	-0.37399999999999967	1.0	non-native
3.7515738	1.1930374	0.0	-7.8740000000000006	41.82499999999993	-1374.5999999999985	-0.40700000000000003	-1.0	non-native
3.6610622	1.2129822	0.0	-7.209000000000001	-2.187000000000012	-2086.5	-0.16900000000000048	1.0	non-native
3.4934027	1.0593750	0.0	-8.208000000000002	158.57599999999996	-1731.2999999999956	-0.40700000000000003	-1.0	non-native
3.1118488	1.0672715	0.0	-10.953000000000001	105.48099999999994	-937.0	-0.19399999999999995	2.0	non-native
3.5801158	1.1300290	0.0	-9.689000000000002	116.19599999999997	-2038.7999999999956	-0.29300000000000015	0.0	non-native
3.5094757	1.1700759	0.0	-9.118000000000002	-90.07000000000005	-320.6999999999971	-0.23099999999999987	3.0	non-native
3.6139083	1.2255147	0.0	-6.104000000000001	-239.0300000000001	-201.1999999999971	-0.19200000000000017	5.0	non-native
3.5419171	1.2208287	0.01	-5.437000000000001	-120.14200000000005	-1227.699999999997	-0.11000000000000032	3.0	non-native
3.5851748	1.2446823	0.01	-6.917000000000002	28.53299999999996	-151.0	-0.006000000000000227	3.0	non-native
3.3410003	1.1178490	0.01	-9.334000000000001	17.49499999999989	-1961.7999999999956	-0.08400000000000052	1.0	non-native
3.5283639	1.2674769	0.01	-7.964	-47.749000000000024	-554.6999999999971	-0.017000000000000348	4.0	non-native
3.4322326	1.1252882	0.02	-7.469000000000001	67.85999999999996	121.90000000000146	-0.13400000000000034	1.0	non-native
3.4126508	1.1280580	0.01	-8.605	29.275999999999954	-552.1999999999971	-0.016000000000000014	3.0	non-native
3.7875562	1.1998168	0.01	-6.675000000000001	-82.35700000000008	-616.1999999999971	-0.11000000000000032	1.0	non-native
3.7552688	1.2842551	0.01	-7.817000000000002	37.43799999999993	-556.6999999999971	0.006999999999999673	0.0	non-native
3.9732041	1.3680710	0.01	-8.215000000000002	-120.76400000000001	-1540.5999999999985	0.16800000000000015	2.0	non-native
4.2343621	1.4500601	0.01	-5.276000000000002	-255.70600000000002	-1783.5	-0.054999999999999716	4.0	non-native
4.6531029	1.6198986	0.0	-9.228000000000002	303.544	-1762.2999999999956	0.09199999999999964	-3.0	non-native
3.9171724	1.3029585	0.0	-8.997000000000002	261.94999999999993	-2014.0999999999985	-0.04999999999999982	-1.0	non-native
2.8299446	0.5633476	0.0	-4.697000000000001	30.50099999999992	-902.3999999999942	0.2290000000000001	1.0	non-native
2.4318454	0.5535511	0.0	-6.3820000000000014	-36.05400000000009	-634.8999999999942	0.32399999999999984	3.0	non-native
2.8991933	0.5448825	0.0	-4.923000000000002	-114.75800000000004	-2426.7999999999956	0.19200000000000017	3.0	non-native
2.6728530	0.5588062	0.0	-5.827000000000002	-66.13300000000004	-984.5	0.34299999999999997	3.0	non-native
2.7082422	0.5206688	0.01	-5.738000000000001	-122.7650000000001	-1315.5999999999985	0.2729999999999997	3.0	non-native
2.5462825	0.5352476	0.0	-6.746	-47.73400000000004	-1886.3999999999942	0.3929999999999998	2.0	non-native
2.4202442	0.5149926	0.0	-7.3690000000000015	61.553999999999974	108.0	0.25100000000000033	1.0	non-native
2.7066870	0.5094015	0.01	-6.452000000000002	-10.210000000000036	-251.6999999999971	0.367	2.0	non-native
2.6738756	0.5359855	0.0	-6.552000000000001	-46.18700000000001	-101.89999999999418	0.4900000000000002	1.0	non-native
2.4819422	0.5590847	0.0	-5.254000000000001	-152.7990000000001	-826.0999999999985	0.4239999999999995	4.0	non-native
2.5824959	0.5602400	0.0	-7.861000000000001	-169.52600000000007	-719.1999999999971	0.3280000000000003	3.0	non-native
2.3388605	0.5301653	0.0	-6.286000000000001	-239.20000000000005	160.40000000000146	0.5289999999999999	6.0	non-native
2.5074973	0.5125668	0.0	-5.381000000000002	-211.25800000000004	-344.29999999999563	0.3200000000000003	2.0	non-native
2.1985052	0.5078169	0.0	-5.611000000000001	-112.93000000000006	-763.5999999999985	0.40500000000000025	3.0	non-native
2.5432158	0.5113183	0.02	-5.368000000000002	-121.77300000000002	-360.59999999999854	0.31899999999999995	2.0	non-native
2.2096250	0.4723629	0.0	-7.098000000000001	-67.04500000000007	-411.79999999999563	0.45199999999999996	3.0	non-native
2.1004648	0.5088071	0.01	-5.7120000000000015	-38.34400000000005	-1654.5999999999985	0.3600000000000003	0.0	non-native
2.5941842	0.5035462	0.0	-4.977000000000002	-264.1210000000001	-553.1999999999971	0.19500000000000028	3.0	non-native
2.7094584	0.5458045	0.01	-3.969000000000001	-309.692	1139.6000000000058	0.27499999999999947	4.0	non-native
2.3342326	0.5233393	0.0	-3.0500000000000007	-370.70900000000006	997.3000000000029	0.33199999999999985	3.0	non-native
2.4041572	0.5213279	0.01	-4.450000000000001	-301.32900000000006	957.5	0.25899999999999945	3.0	non-native
0.7908090	0.2906172	0.14	-0.9770000000000003	117.24600000000004	333.5	-0.040999999999999925	-4.0	native
0.7772793	0.2983633	0.17	-3.5999999999999996	187.01300000000003	531.6000000000022	0.015000000000000124	-5.0	native
0.7415023	0.2858863	0.19	-1.1069999999999993	120.37100000000004	103.90000000000146	-0.0259999999999998	-3.0	native
0.7682435	0.2987691	0.14	-3.728999999999999	145.61100000000005	-662.0	0.03600000000000003	-3.0	native
0.6202265	0.2596661	0.17	-2.7910000000000004	155.05400000000003	-80.09999999999854	0.051000000000000156	-4.0	native
0.8229050	0.2870938	0.14	-2.9610000000000003	120.09800000000001	-397.09999999999854	-0.03299999999999992	-3.0	native
0.6516812	0.2591193	0.15	-1.8559999999999999	112.69000000000005	-1237.7999999999993	-0.0029999999999996696	-4.0	native
0.6836984	0.2476898	0.13	-2.0250000000000004	113.08300000000003	-1184.8999999999978	-0.0009999999999998899	-4.0	native
0.5578443	0.2484927	0.16	-1.8469999999999995	112.33400000000006	-155.79999999999927	0.058000000000000274	-4.0	native
0.6541904	0.2495871	0.12	-2.8499999999999996	147.52800000000002	623.9000000000015	0.04500000000000037	-4.0	native
0.9832715	0.3022625	0.15	-3.4979999999999993	102.40000000000003	-417.0	-0.053999999999999826	-2.0	native
0.7046435	0.2787179	0.12	-2.9800000000000004	108.83800000000002	241.90000000000146	0.027000000000000135	-3.0	native
0.7616699	0.2954231	0.14	-2.6739999999999995	102.12600000000003	596.3000000000029	0.039000000000000146	-2.0	native
0.7015887	0.2704507	0.12	-1.7870000000000008	145.95600000000002	-32.39999999999782	0.009000000000000341	-5.0	native
0.6733246	0.2605830	0.14	-1.83	129.211	-173.09999999999854	-0.0019999999999997797	-4.0	native
0.8243536	0.2982484	0.12	-1.7620000000000005	147.73600000000005	-142.6999999999971	-0.0479999999999996	-4.0	native
0.5825518	0.2566076	0.16	-1.9659999999999993	63.571000000000026	196.10000000000218	0.028000000000000025	-3.0	native
0.6859564	0.2778677	0.18	-1.5350000000000001	107.45600000000002	504.6000000000022	0.03200000000000003	-3.0	native
0.7238441	0.2787875	0.15	-2.8100000000000005	155.40900000000005	281.40000000000146	0.039000000000000146	-4.0	native
0.6712168	0.2631638	0.11	-1.612	153.44700000000006	-738.0	-0.055999999999999606	-4.0	native
0.7717720	0.2555227	0.16	-1.5879999999999992	118.98200000000003	317.90000000000146	-0.06399999999999961	-3.0	native
1.2288369	0.4264535	0.14	-0.1880000000000006	165.56800000000004	651.7000000000007	-0.37399999999999967	-5.0	native
1.2885001	0.4529168	0.14	-0.03500000000000014	105.04700000000003	576.7000000000007	-0.4059999999999997	-2.0	native
1.3521972	0.4371691	0.12	0.17099999999999937	54.81200000000001	303.1000000000022	-0.3959999999999999	-4.0	native
1.3774832	0.4626966	0.16	-1.109	114.18	-206.0	-0.34199999999999964	-5.0	native
1.1698588	0.3918613	0.14	-2.1050000000000004	196.92000000000002	-151.89999999999782	-0.2889999999999997	-6.0	native
1.3241801	0.4444121	0.12	-2.569000000000001	207.80300000000005	200.20000000000073	-0.33399999999999963	-6.0	native
1.4654399	0.4186168	0.12	-1.0359999999999996	99.46600000000001	1199.800000000003	-0.3949999999999996	-4.0	native
1.3753673	0.4290533	0.08	-2.9749999999999996	156.05300000000005	-74.19999999999709	-0.2879999999999998	-4.0	native
1.2647194	0.4009973	0.07	-4.882	179.24300000000005	289.40000000000146	-0.266	-5.0	native
1.4180602	0.4662591	0.08	-2.6929999999999996	83.94400000000002	379.1000000000022	-0.35299999999999976	-3.0	native
1.4354941	0.4360139	0.12	-3.2360000000000007	103.50600000000003	12.0	-0.3129999999999997	-4.0	native
1.3159791	0.4770519	0.05	-3.4979999999999993	106.69400000000002	575.2000000000007	-0.2869999999999999	-4.0	native
1.2554597	0.3884188	0.12	-1.0120000000000005	40.14000000000004	-130.5	-0.33899999999999997	-4.0	native
1.3474345	0.4438305	0.07	0.5280000000000005	91.90000000000003	281.7000000000007	-0.34199999999999964	-3.0	native
1.3576870	0.4577055	0.09	-1.375	34.09400000000005	-162.0	-0.36499999999999977	-3.0	native
1.3641943	0.4426485	0.1	-1.0830000000000002	125.35700000000003	-276.3999999999978	-0.32799999999999985	-5.0	native
1.3231794	0.4421095	0.1	-2.976000000000001	67.81600000000003	-284.8999999999978	-0.2779999999999996	-4.0	native
1.3564432	0.4930780	0.07	-2.7750000000000004	166.55	-423.59999999999854	-0.2849999999999997	-3.0	native
1.1527599	0.3987602	0.09	-3.949	233.27100000000002	-203.5	-0.11999999999999966	-6.0	native
1.4403216	0.4529138	0.12	-2.3789999999999996	108.81100000000004	-432.3999999999978	-0.3859999999999997	-5.0	native
1.3209538	0.4820256	0.12	-1.1389999999999993	48.93500000000006	-228.79999999999927	-0.32099999999999973	-3.0	native
0.4575499	0.2491878	0.09	-1.7479999999999993	30.59099999999995	1133.2999999999993	-0.014000000000000234	1.0	non-native
0.5825818	0.2580357	0.11	-1.9100000000000001	23.412999999999954	1452.5	0.1080000000000001	1.0	non-native
0.4334402	0.2557211	0.09	-2.6549999999999994	-26.41700000000003	724.6000000000022	0.02499999999999991	1.0	non-native
0.4024389	0.2383895	0.08	-1.6519999999999992	79.33799999999997	780.2999999999993	0.13099999999999978	0.0	non-native
0.7636131	0.2423261	0.08	-2.4540000000000006	48.53699999999992	563.1000000000022	0.15600000000000014	2.0	non-native
0.7282309	0.2601263	0.1	-3.317	65.65099999999995	760.7000000000007	0.15600000000000014	1.0	non-native
0.7610234	0.2531029	0.09	-2.7140000000000004	40.20299999999992	1255.2000000000007	0.09799999999999986	1.0	non-native
0.7204900	0.2423007	0.08	-2.0109999999999992	11.358999999999924	1394.1000000000022	0.10299999999999976	0.0	non-native
0.7357721	0.2584110	0.07	-2.8520000000000003	71.70099999999996	170.40000000000146	0.1120000000000001	0.0	non-native
0.7794982	0.2569814	0.09	-2.7360000000000007	66.71199999999993	828.7999999999993	0.09799999999999986	0.0	non-native
0.8250919	0.2558663	0.08	-4.106999999999999	114.84099999999995	-127.29999999999927	0.22100000000000009	0.0	non-native
0.7382196	0.2619554	0.08	-5.308	113.60899999999992	96.60000000000218	0.2719999999999998	0.0	non-native
0.5442039	0.2608204	0.04	-6.026	146.42699999999996	627.6000000000022	0.18299999999999983	0.0	non-native
0.5902168	0.2958017	0.08	-6.783	143.56999999999994	890.6000000000022	0.2290000000000001	1.0	non-native
0.7294205	0.3054774	0.07	-6.715	202.03899999999993	376.40000000000146	0.20900000000000007	-1.0	non-native
0.7701926	0.2517769	0.09	-5.715999999999999	228.14899999999994	-61.79999999999927	0.18400000000000016	-2.0	non-native
0.8255930	0.3477578	0.1	-6.654	267.3309999999999	-10.5	0.2549999999999999	-2.0	non-native
0.7257357	0.2669113	0.08	-5.843999999999999	251.93999999999994	694.1000000000022	0.28200000000000003	-2.0	non-native
0.8822049	0.3356642	0.02	-7.154	253.87499999999994	145.70000000000073	0.347	-1.0	non-native
0.8965224	0.2861263	0.1	-5.131	159.15999999999997	631.6000000000022	0.18199999999999994	-1.0	non-native
0.7679445	0.3143169	0.09	-5.839	186.49199999999996	-402.2000000000007	0.3839999999999999	-1.0	non-native
0.8129026	0.2361726	0.24	1.0820000000000007	-51.96500000000003	-1157.5999999999985	0.26900000000000013	3.0	non-native
0.6218781	0.2253511	0.32	1.5950000000000006	-127.04900000000009	-1585.7000000000007	0.20900000000000007	4.0	non-native
0.6275342	0.2329946	0.28	0.6560000000000006	-70.8370000000001	-912.7999999999993	0.17200000000000015	4.0	non-native
0.5655441	0.2213973	0.21	0.1039999999999992	-47.423	-807.0999999999985	0.18000000000000016	4.0	non-native
0.7060789	0.2335814	0.2	0.7420000000000009	-71.86900000000003	-299.7999999999993	0.1499999999999999	4.0	non-native
0.7416761	0.2261444	0.24	0.2959999999999994	-27.173000000000002	-549.2999999999993	0.08899999999999997	3.0	non-native
0.6898571	0.2380107	0.26	0.5969999999999995	-49.37800000000004	-805.2999999999993	0.24299999999999988	3.0	non-native
0.7622171	0.2146584	0.24	-0.3979999999999997	-49.73700000000008	-697.0	0.29700000000000015	4.0	non-native
0.5198234	0.2271509	0.26	0.27800000000000047	28.60499999999996	-658.7999999999993	0.18599999999999994	2.0	non-native
0.5325148	0.2424622	0.2	-0.20599999999999952	53.77899999999994	-715.0999999999985	0.15399999999999991	1.0	non-native
0.5100961	0.2228358	0.29	-0.6289999999999996	-8.085000000000036	-482.0	0.14500000000000002	2.0	non-native
0.5019926	0.2346199	0.2	0.7469999999999999	49.021999999999935	-728.2000000000007	0.125	0.0	non-native
0.6280882	0.2499103	0.2	-0.16600000000000037	38.48599999999993	-673.5999999999985	0.18299999999999983	2.0	non-native
0.6802810	0.2499641	0.21	0.8849999999999998	33.76299999999992	-381.3999999999978	0.19799999999999995	2.0	non-native
0.4967099	0.2252239	0.21	0.5790000000000006	39.00199999999995	261.40000000000146	0.14500000000000002	2.0	non-native
0.5833183	0.2230953	0.22	0.0909999999999993	0.20899999999994634	189.90000000000146	-0.014000000000000234	2.0	non-native
0.6308653	0.2405801	0.23	-0.1509999999999998	-5.077000000000112	-290.8999999999978	0.15200000000000014	3.0	non-native
0.7884593	0.2549378	0.3	0.1980000000000004	-66.01800000000003	-566.2999999999993	0.23499999999999988	2.0	non-native
0.7029434	0.2233263	0.23	-0.5410000000000004	18.335999999999956	418.7999999999993	0.04999999999999982	2.0	non-native
0.7384179	0.2559862	0.21	-1.42	80.41599999999994	-419.0	0.2869999999999999	1.0	non-native
0.6707576	0.2315670	0.29	-0.37899999999999956	5.170999999999935	-939.0	0.19099999999999984	3.0	non-native
1.1486052	0.3734100	0.3	2.110999999999999	-137.47799999999995	670.9000000000015	-0.08199999999999985	3.0	native
1.1108348	0.3391940	0.33	2.5310000000000006	-136.52999999999997	-256.0	-0.08599999999999985	3.0	native
1.1573007	0.3458288	0.39	1.9079999999999995	-75.86500000000001	240.60000000000218	-0.11299999999999999	0.0	native
1.0901722	0.3438472	0.32	1.0569999999999986	-93.976	494.40000000000146	-0.10399999999999965	0.0	native
1.1337837	0.3438101	0.34	1.9269999999999978	-154.46699999999998	-311.5	-0.07299999999999995	3.0	native
1.1153845	0.3496239	0.29	1.154	-112.53700000000003	-32.099999999998545	-0.11799999999999988	2.0	native
1.0862443	0.3750450	0.32	1.641	-74.93499999999995	425.3000000000029	-0.07199999999999962	3.0	native
1.1020930	0.3670511	0.37	2.1709999999999976	-77.66099999999994	-806.0	-0.07699999999999996	0.0	native
1.0104020	0.3116051	0.3	2.549999999999999	-65.03399999999999	-289.2999999999993	-0.08099999999999996	1.0	native
1.0764648	0.3407922	0.34	1.8179999999999996	-2.143000000000029	234.70000000000073	-0.04599999999999982	0.0	native
1.0739301	0.3537653	0.31	1.221	-48.423	120.70000000000073	-0.08299999999999974	1.0	native
1.0902736	0.3492447	0.34	2.2170000000000005	-63.61500000000001	-429.6999999999971	-0.07399999999999984	2.0	native
1.1250659	0.3657709	0.35	2.9109999999999996	-101.46399999999994	1072.1000000000022	-0.1339999999999999	3.0	native
1.0966436	0.3680659	0.38	1.6669999999999998	-19.333999999999946	-249.39999999999782	-0.07999999999999963	1.0	native
1.0187640	0.3116296	0.33	2.5340000000000007	-16.23599999999999	253.10000000000218	-0.121	-1.0	native
0.8767493	0.2914268	0.28	-0.009999999999999787	-71.625	-316.1999999999971	-0.06599999999999984	2.0	native
0.8891824	0.2462719	0.36	1.145999999999999	-123.226	-144.0	-0.07599999999999962	3.0	native
0.9090608	0.3051200	0.37	1.5670000000000002	-129.91200000000003	-988.6999999999971	-0.07599999999999962	2.0	native
0.9475670	0.2940390	0.26	2.016	-160.712	-651.5999999999985	-0.09399999999999986	4.0	native
0.9243839	0.2843412	0.28	1.9369999999999994	-123.86299999999994	-393.8999999999978	-0.08599999999999985	3.0	native
0.9070863	0.2954893	0.31	2.113999999999999	-156.495	-441.09999999999854	-0.06999999999999984	5.0	native
1.0471671	0.3910989	0.07	-0.9690000000000012	295.572	-2738.5	0.13100000000000023	-5.0	native
1.2958900	0.4698070	0.06	-2.016	265.933	-1854.699999999997	0.15500000000000025	-5.0	native
1.1321305	0.5088522	0.04	-1.4969999999999999	255.329	-2790.5	0.07400000000000029	-4.0	native
1.1499060	0.5016137	0.04	-3.1240000000000006	306.879	-1569.3999999999978	0.19300000000000006	-4.0	native
1.1721613	0.4687592	0.05	-2.0600000000000005	298.735	-2576.399999999998	0.1120000000000001	-6.0	native
0.9000164	0.4790052	0.04	-2.958	321.284	-1775.7999999999993	0.039000000000000146	-5.0	native
0.8472798	0.4672889	0.05	-0.620000000000001	85.41300000000001	-2115.2999999999993	0.12200000000000033	-2.0	native
0.9417002	0.4423092	0.05	-2.2840000000000007	238.63800000000003	-2355.399999999998	0.25900000000000034	-4.0	native
1.1648325	0.5429522	0.05	-2.599	275.024	-2184.2999999999993	0.28800000000000026	-5.0	native
1.0918094	0.5111225	0.05	-2.292	221.555	-2714.0999999999985	0.19100000000000028	-4.0	native
1.4330349	0.5662829	0.05	-2.4830000000000005	250.303	-1870.5	-0.125	-5.0	native
1.3443497	0.5672190	0.05	-0.5890000000000004	24.984000000000037	-1930.5	-0.07099999999999973	-2.0	native
1.3124034	0.5380890	0.06	-1.2690000000000001	87.36099999999999	-1628.5999999999985	-0.07299999999999995	-1.0	native
0.9745485	0.4839363	0.06	-2.0410000000000004	172.22900000000004	-2082.7999999999993	0.11400000000000032	-3.0	native
1.1796423	0.5278340	0.04	-1.7670000000000012	112.48599999999999	-1396.0	-0.0009999999999998899	-1.0	native
1.0478595	0.5020404	0.05	-2.152000000000001	81.531	-2232.899999999998	0.18500000000000005	-2.0	native
1.2186137	0.5613254	0.02	-3.4320000000000004	120.882	-803.0999999999985	0.08900000000000041	-3.0	native
1.3125951	0.5303405	0.05	-0.7060000000000013	-53.06200000000001	-1334.7999999999993	-0.004999999999999893	2.0	native
1.2811959	0.5362030	0.05	-1.072000000000001	121.24100000000004	-1114.199999999997	0.06200000000000028	-3.0	native
1.4798384	0.5434658	0.04	-1.112	52.245000000000005	-945.6999999999971	0.03000000000000025	1.0	native
1.1953555	0.4839967	0.03	-1.5890000000000004	96.613	-719.5999999999985	0.03000000000000025	-3.0	native
0.9173579	0.4516971	0.01	-2.1080000000000005	5.670999999999992	-1189.8999999999978	0.11299999999999999	3.0	non-native
0.9803829	0.4714077	0.0	-2.192	20.668000000000006	-427.7999999999993	0.0820000000000003	4.0	non-native
0.9833410	0.4624325	0.0	-2.301	7.805999999999983	-43.79999999999927	0.014000000000000234	3.0	non-native
0.9383512	0.4959705	0.0	-3.583	74.50200000000001	-41.0	0.09100000000000019	0.0	non-native
0.9877056	0.5275013	0.02	-3.1679999999999993	51.946000000000026	302.40000000000146	0.027000000000000135	3.0	non-native
0.9497846	0.4987603	0.02	-4.3870000000000005	94.76400000000001	44.400000000001455	0.0990000000000002	2.0	non-native
0.8601469	0.4278685	0.02	-3.6140000000000008	96.37799999999999	292.8000000000029	0.05900000000000016	2.0	non-native
0.8919920	0.4543245	0.0	-4.087999999999999	58.86900000000003	-698.3999999999978	0.13200000000000012	1.0	non-native
0.8410226	0.4358594	0.01	-3.471	101.894	-778.0999999999985	0.09600000000000009	2.0	non-native
0.8697480	0.4514794	0.01	-4.385	117.04600000000002	-79.89999999999782	0.133	1.0	non-native
0.9870579	0.5121207	0.02	-3.6899999999999995	71.637	18.30000000000291	0.10400000000000009	1.0	non-native
0.8329096	0.4223092	0.02	-2.4979999999999993	100.73000000000002	-1054.8999999999978	0.04800000000000004	1.0	non-native
0.9898762	0.5272854	0.01	-3.314	192.681	-589.8999999999978	0.1070000000000002	-1.0	non-native
0.9484173	0.4934205	0.01	-2.4269999999999996	6.162000000000035	-480.8999999999978	0.017000000000000348	2.0	non-native
1.0281562	0.5434539	0.04	-3.128	89.149	304.1000000000022	0.039000000000000146	1.0	non-native
0.9653698	0.5141700	0.0	-3.76	59.69100000000003	-148.09999999999854	0.12200000000000033	1.0	non-native
0.9512341	0.5239516	0.02	-3.1560000000000006	108.28300000000002	-944.2999999999993	0.07200000000000006	1.0	non-native
0.9775451	0.5133331	0.02	-3.8710000000000004	114.79500000000002	108.70000000000073	0.06899999999999995	0.0	non-native
0.9029842	0.4644801	0.01	-3.2140000000000004	51.31999999999999	-166.5	0.07100000000000017	0.0	non-native
0.9563552	0.5029396	0.0	-2.946999999999999	-12.24799999999999	43.70000000000073	0.07000000000000028	3.0	non-native
1.0374501	0.4828472	0.01	-1.6790000000000003	-46.14100000000002	-228.29999999999927	-0.029999999999999805	4.0	non-native
1.4954584	0.6135761	0.0	-4.875	171.24	-1008.5999999999985	0.351	1.0	non-native
1.6863967	0.6011237	0.0	-4.933999999999999	145.911	-1355.3999999999978	0.246	1.0	non-native
1.8705027	0.6110082	0.0	-5.9079999999999995	145.55200000000002	-1535.3999999999978	0.2570000000000001	2.0	non-native
1.7510244	0.6708714	0.0	-7.077	208.839	-1589.0	0.32600000000000007	0.0	non-native
1.7712929	0.6225094	0.0	-6.425	182.602	-1526.5999999999985	0.27900000000000036	1.0	non-native
1.7797586	0.6299686	0.0	-5.970000000000001	204.311	-1183.5	0.4610000000000003	1.0	non-native
1.8562840	0.6551279	0.0	-5.897	194.52100000000002	-1600.3999999999978	0.41200000000000037	1.0	non-native
1.9436007	0.6661822	0.0	-7.28	247.127	-2381.199999999997	0.387	0.0	non-native
1.7747763	0.6255923	0.0	-5.558	202.108	-1470.0999999999985	0.3400000000000003	1.0	non-native
1.7852677	0.6112415	0.0	-6.327	179.811	-1377.7999999999993	0.40100000000000025	1.0	non-native
1.8010404	0.6169215	0.0	-4.907	182.90800000000002	-1617.0999999999985	0.30900000000000016	1.0	non-native
1.8926815	0.6276932	0.0	-3.7059999999999995	138.198	-873.1999999999971	0.25900000000000034	1.0	non-native
1.8091402	0.6647440	0.0	-6.252	224.56300000000002	-1650.0	0.41000000000000014	0.0	non-native
1.9588580	0.6738948	0.0	-6.2059999999999995	202.365	-1459.7999999999993	0.3730000000000002	1.0	non-native
1.6970742	0.6363279	0.0	-6.553	194.53900000000002	-1371.7999999999993	0.29700000000000015	0.0	non-native
1.7231395	0.6479628	0.0	-5.494	157.45000000000002	-1106.699999999997	0.14300000000000024	1.0	non-native
1.8223997	0.6392065	0.0	-6.053	121.543	-723.8999999999978	0.32299999999999995	2.0	non-native
1.8701489	0.6472701	0.0	-6.322	157.824	-1159.7999999999993	0.41300000000000026	1.0	non-native
1.6901503	0.6176561	0.0	-5.9719999999999995	176.27700000000002	-990.2999999999993	0.4610000000000003	2.0	non-native
1.5936546	0.6234560	0.0	-6.123	174.746	-1901.5999999999985	0.4830000000000001	1.0	non-native
1.8467178	0.6491399	0.0	-4.413	163.613	-522.7999999999993	0.14800000000000013	1.0	non-native
1.2703128	0.2492278	0.46	3.327	-90.14999999999998	-319.7999999999993	-0.16500000000000004	-1.0	native
1.2690631	0.2256297	0.48	1.7650000000000006	-63.15899999999999	-507.2999999999993	-0.19199999999999973	-2.0	native
1.5272220	0.2521527	0.44	4.959000000000001	-92.25599999999997	5.400000000001455	-0.2919999999999998	-1.0	native
1.4262261	0.2431985	0.44	3.029	13.930000000000064	222.70000000000073	-0.20500000000000007	-1.0	native
1.2125298	0.2489293	0.34	1.9960000000000004	-7.975999999999999	-87.79999999999927	-0.008000000000000007	-4.0	native
0.9725997	0.2270348	0.4	3.692000000000002	-129.34699999999998	-77.70000000000073	-0.010999999999999677	0.0	native
1.0796809	0.2268619	0.45	3.930999999999999	-187.62699999999995	486.1000000000022	-0.08000000000000007	-1.0	native
1.1437064	0.2218543	0.45	3.3689999999999998	-115.601	-542.7000000000007	-0.13099999999999978	0.0	native
1.0452244	0.2480731	0.49	0.3680000000000003	-17.313999999999965	-253.89999999999782	0.038000000000000256	-3.0	native
1.4218712	0.3010229	0.39	1.2840000000000007	7.514999999999986	-614.0999999999985	-0.0009999999999998899	-3.0	native
1.2375852	0.2694288	0.37	0.968	-127.11599999999999	-849.7000000000007	-0.028000000000000025	0.0	native
1.3612362	0.2961821	0.44	2.2010000000000005	-229.77999999999997	499.7999999999993	-0.10199999999999987	2.0	native
1.6179527	0.3412884	0.37	2.263	-214.16899999999998	61.0	-0.17300000000000004	1.0	native
1.6908004	0.3950069	0.41	1.4169999999999998	-165.66899999999998	-476.09999999999854	0.02200000000000024	1.0	native
1.5290823	0.3722990	0.41	1.4800000000000004	-182.72299999999996	429.5	-0.05899999999999972	1.0	native
1.7602174	0.4101540	0.34	1.5440000000000005	-143.08500000000004	-174.70000000000073	0.015000000000000124	0.0	native
1.7899975	0.4201593	0.34	1.2710000000000008	-158.80499999999995	-180.09999999999854	0.10499999999999998	2.0	native
1.9871633	0.4627064	0.38	0.7960000000000012	-50.43399999999997	-528.7000000000007	0.052999999999999936	-1.0	native
1.8853515	0.4115965	0.39	0.8339999999999996	-119.303	-1064.5999999999985	-0.08800000000000008	1.0	native
1.9908823	0.4840993	0.42	0.827	-60.298	-672.8999999999978	0.19700000000000006	-1.0	native
2.1899314	0.4999447	0.37	0.8209999999999997	-77.02800000000002	-219.29999999999927	-0.09299999999999997	0.0	native
0.3485084	0.1355435	0.54	1.4909999999999997	-39.33899999999994	8.0	-0.07499999999999973	-1.0	native
0.3459981	0.1280435	0.47	1.2919999999999998	-21.273000000000025	-673.7999999999993	-0.03699999999999992	-1.0	native
0.3084102	0.1388804	0.5	0.7110000000000003	-85.06999999999994	-234.20000000000073	-0.021999999999999797	0.0	native
0.3570192	0.1577185	0.49	-0.06400000000000006	-18.904999999999973	-1045.7000000000007	0.020000000000000018	-1.0	native
0.3524552	0.1546982	0.53	0.6760000000000002	-31.16999999999996	-713.0999999999985	0.016999999999999904	-1.0	native
0.3288580	0.1370954	0.49	1.218	45.82600000000002	-423.2999999999993	-0.040000000000000036	-1.0	native
0.3046616	0.1430967	0.58	0.3260000000000005	-59.90899999999999	-244.89999999999782	-0.022999999999999687	-1.0	native
0.4133427	0.1322067	0.58	1.1509999999999998	-71.88900000000001	181.20000000000073	-0.07600000000000007	-1.0	native
0.4471024	0.1634246	0.43	2.0340000000000007	-74.34799999999996	-390.7999999999993	-0.0019999999999997797	-1.0	native
0.3483868	0.1529666	0.44	2.0790000000000006	-49.976	131.5	0.02499999999999991	-1.0	native
0.3615321	0.1568707	0.58	1.8000000000000007	-32.51099999999997	149.20000000000073	-0.028999999999999915	-1.0	native
0.3467409	0.1598567	0.5	1.306000000000001	-120.73000000000002	-66.89999999999782	0.027000000000000135	-1.0	native
0.5333100	0.1597285	0.45	1.266	-73.51699999999994	181.5	0.0040000000000000036	-1.0	native
0.5035645	0.1843234	0.5	0.2110000000000003	-25.466999999999985	-566.7999999999993	0.17399999999999993	-1.0	native
0.3424141	0.1512399	0.54	0.4640000000000004	-38.403999999999996	23.0	0.03000000000000025	-1.0	native
0.3043445	0.1369727	0.54	0.8789999999999996	-37.60299999999995	-173.70000000000073	-0.03200000000000003	-1.0	native
0.3060496	0.1435162	0.49	0.902000000000001	-50.962999999999965	-313.09999999999854	-0.0019999999999997797	-2.0	native
0.3582615	0.1486030	0.43	0.6449999999999996	-24.495000000000005	-483.0	0.015000000000000124	-1.0	native
0.5570393	0.1256483	0.47	1.5649999999999995	-58.999000000000024	-402.5	-0.06299999999999972	-1.0	native
0.6822078	0.1293917	0.45	2.574	-123.31100000000004	163.20000000000073	-0.1509999999999998	0.0	native
0.5571586	0.1352409	0.49	1.8810000000000002	-22.069999999999936	-199.20000000000073	-0.11799999999999988	-1.0	native
2.6800451	0.8958489	0.01	-7.460999999999999	276.822	-1869.2999999999993	0.6709999999999998	-2.0	non-native
2.5812345	0.8779883	0.01	-6.310999999999999	141.769	-3097.2000000000007	0.7160000000000002	0.0	non-native
1.9443021	0.7382559	0.01	-5.629999999999999	183.512	-2115.600000000002	0.5470000000000002	-1.0	non-native
2.2133758	0.7116914	0.01	-7.356999999999999	161.507	-1740.1000000000022	0.504	1.0	non-native
2.1550031	0.7428029	0.01	-6.89	207.235	-778.7999999999993	0.5139999999999998	0.0	non-native
1.8035320	0.7530761	0.01	-8.732	243.55700000000002	-1066.2000000000007	0.22599999999999998	-1.0	non-native
1.6437335	0.6513227	0.01	-5.742999999999999	138.286	-1688.7999999999993	-0.021999999999999797	1.0	non-native
1.3950288	0.5987295	0.01	-5.363999999999999	223.892	-1421.6000000000022	0.052000000000000046	-1.0	non-native
1.4330369	0.5901031	0.01	-6.263999999999999	219.645	-1914.1000000000022	0.24299999999999988	0.0	non-native
1.2886027	0.5766741	0.04	-3.311	199.013	-1140.7999999999993	0.3660000000000001	1.0	non-native
1.1593299	0.5398037	0.03	-4.078999999999999	249.15800000000002	-1367.0	0.2509999999999999	-2.0	non-native
1.1664016	0.5564066	0.03	-3.529	160.90200000000002	-1046.2000000000007	0.2240000000000002	-1.0	non-native
1.1947211	0.5621555	0.04	-4.545999999999999	157.127	-923.1000000000022	0.17700000000000005	0.0	non-native
1.1099226	0.5597382	0.04	-4.888	204.487	-1675.6000000000022	0.34399999999999986	-1.0	non-native
1.2401904	0.5730340	0.03	-4.337	193.351	-1517.0	0.2599999999999998	1.0	non-native
1.2202477	0.5733738	0.03	-5.274999999999999	193.389	-1740.4000000000015	0.2290000000000001	0.0	non-native
1.1320847	0.6126940	0.02	-2.2269999999999985	168.70600000000002	-1387.2000000000007	-0.029999999999999805	0.0	non-native
1.2532035	0.6006392	0.04	-1.722999999999999	117.27600000000001	-1103.1000000000022	0.01200000000000001	0.0	non-native
1.3685660	0.5756479	0.01	-4.35	197.00400000000002	-1624.6000000000022	0.10499999999999998	-1.0	non-native
1.3447421	0.5454109	0.02	-4.587	214.833	-844.2000000000007	0.351	-1.0	non-native
1.2856753	0.5678887	0.02	-4.503	230.16400000000002	-1724.2000000000007	0.3759999999999999	-2.0	non-native
1.0367851	0.3574098	0.06	4.0180000000000025	-73.24599999999998	-424.5	-0.3370000000000002	2.0	non-native
1.0973935	0.3624487	0.07	1.2510000000000012	-94.505	-852.7000000000007	-0.3330000000000002	2.0	non-native
1.0314052	0.3830682	0.08	0.7860000000000014	-142.65500000000003	-738.0	-0.2789999999999999	3.0	non-native
1.1671531	0.3731465	0.11	1.3770000000000007	-82.62900000000002	-1342.0	-0.3460000000000001	2.0	non-native
1.1004121	0.3654426	0.1	0.9010000000000016	-41.367999999999995	-884.1000000000022	-0.29300000000000015	2.0	non-native
1.0766389	0.3485481	0.08	2.514000000000001	-58.91899999999998	-1526.2000000000007	-0.347	2.0	non-native
1.1357162	0.3468571	0.07	1.934000000000001	-67.96800000000002	-1298.2999999999993	-0.3370000000000002	2.0	non-native
0.9514881	0.3295324	0.08	-0.4269999999999996	-51.34100000000001	-1131.6000000000022	-0.20699999999999985	3.0	non-native
0.9881008	0.3475099	0.1	-0.8599999999999994	-79.48899999999998	-473.6000000000022	-0.238	4.0	non-native
0.9317180	0.3631578	0.11	-0.3199999999999985	-57.73399999999998	-725.4000000000015	-0.21899999999999986	4.0	non-native
1.0157200	0.3400652	0.07	1.0020000000000007	-83.55799999999999	-923.7999999999993	-0.3340000000000001	0.0	non-native
1.0856079	0.3315274	0.1	1.8050000000000015	-86.93399999999997	-492.90000000000146	-0.3639999999999999	2.0	non-native
1.0324243	0.3493667	0.08	1.556000000000001	-174.25499999999994	-611.9000000000015	-0.3210000000000002	4.0	non-native
0.9209115	0.3318576	0.1	-0.04899999999999949	63.434000000000026	-1300.7000000000007	-0.2240000000000002	0.0	non-native
1.1067382	0.3513414	0.08	-0.7219999999999995	102.31799999999998	-1854.2999999999993	-0.22100000000000009	-1.0	non-native
0.9748043	0.3463085	0.05	-0.39199999999999946	43.214	-281.6000000000022	-0.16900000000000004	0.0	non-native
0.8597907	0.3595188	0.12	1.357000000000001	-114.94200000000001	-690.7000000000007	-0.19099999999999984	2.0	non-native
0.8231583	0.3678899	0.09	2.296000000000001	-110.16699999999997	-450.1000000000022	-0.2629999999999999	2.0	non-native
0.7058774	0.3503988	0.09	2.343	-151.02000000000004	-960.2999999999993	-0.2290000000000001	2.0	non-native
1.0446725	0.3576486	0.07	1.7149999999999999	-66.61899999999997	-210.5	-0.26400000000000023	1.0	non-native
1.1936111	0.3604085	0.08	2.702	-101.065	-553.9000000000015	-0.2909999999999999	1.0	non-native
0.4982164	0.2004224	0.35	-0.2550000000000008	141.64499999999998	-1455.0999999999985	0.06200000000000028	-2.0	native
0.4784939	0.2066718	0.3	-1.6110000000000007	159.97099999999995	-1828.0	0.09600000000000009	-3.0	native
0.3467553	0.2110503	0.28	-1.516	182.25399999999996	-656.0999999999985	0.18400000000000016	-3.0	native
0.4340191	0.2110889	0.28	-0.6400000000000006	125.43699999999995	-1558.2000000000007	0.1070000000000002	-2.0	native
0.3966653	0.1858738	0.29	-0.9730000000000008	53.579999999999984	-1343.3999999999978	0.10499999999999998	-1.0	native
0.3605804	0.2034898	0.31	-1.652000000000001	113.94599999999997	-1303.8999999999978	0.13600000000000012	-3.0	native
0.3258250	0.1814480	0.34	-1.1069999999999993	160.238	-1394.3999999999978	0.07800000000000029	-3.0	native
0.4120147	0.2110020	0.31	-1.7439999999999998	161.70099999999996	-897.0999999999985	0.21300000000000008	-3.0	native
0.4187949	0.2253473	0.33	-1.6980000000000004	151.111	-1433.2999999999993	0.20400000000000018	-3.0	native
0.7827166	0.2806569	0.26	-1.5630000000000006	148.24499999999995	-2955.399999999998	0.3250000000000002	-3.0	native
0.7720125	0.2621569	0.31	-1.5519999999999996	122.274	-1368.8999999999978	0.3200000000000003	-3.0	native
0.6237264	0.2263451	0.32	-1.2230000000000008	142.03299999999996	-1076.2000000000007	0.23500000000000032	-3.0	native
1.2926985	0.3519300	0.31	-1.8979999999999997	174.428	-1504.0999999999985	0.3410000000000002	-3.0	native
1.7850813	0.4145658	0.28	-1.9079999999999995	158.34099999999995	-1677.5999999999985	0.03299999999999992	-2.0	native
1.8735129	0.4250234	0.38	-0.7330000000000005	103.47399999999999	-1395.5999999999985	-0.06999999999999984	-4.0	native
1.8246437	0.4411461	0.36	-1.5999999999999996	129.47299999999996	-1972.2999999999993	-0.04800000000000004	-2.0	native
1.6068294	0.3734735	0.23	-0.8970000000000002	155.988	-1633.7000000000007	-0.1519999999999997	-3.0	native
1.4083722	0.3587602	0.35	-1.4290000000000003	149.76599999999996	-1326.7000000000007	0.025000000000000355	-3.0	native
1.6256551	0.3835973	0.31	-1.9649999999999999	108.93699999999995	-1541.0999999999985	0.03000000000000025	-2.0	native
1.6724248	0.3974958	0.36	-2.5470000000000006	154.123	-1755.3999999999978	-0.05099999999999971	-4.0	native
1.6601683	0.4015554	0.31	-1.952	176.47999999999996	-1438.0999999999985	-0.01399999999999979	-3.0	native
0.8490492	0.2027420	0.35	2.096	-135.257	-637.2000000000007	-0.006999999999999673	5.0	native
1.0078441	0.2284550	0.42	1.2460000000000004	-141.39600000000002	-950.7999999999993	-0.042999999999999705	3.0	native
1.0025836	0.2447788	0.37	1.5510000000000002	-194.26000000000005	-506.59999999999854	0.0040000000000000036	4.0	native
0.9224136	0.2262468	0.36	0.520999999999999	-127.45499999999998	-56.099999999998545	-0.004999999999999893	1.0	native
0.9584159	0.2368964	0.4	-0.20400000000000063	-140.09300000000002	-799.3999999999978	-0.018999999999999684	2.0	native
0.8491698	0.2110789	0.42	0.11999999999999922	-123.34499999999997	-660.7999999999993	-0.009999999999999787	2.0	native
1.0879650	0.2558549	0.33	0.8539999999999992	-142.40000000000003	-689.5	-0.0029999999999996696	2.0	native
0.8895978	0.2076896	0.4	1.0649999999999995	-142.24100000000004	-84.79999999999927	-0.04699999999999971	4.0	native
0.7772659	0.1943397	0.44	0.9749999999999996	-125.50200000000001	-795.0	-0.03799999999999981	3.0	native
1.0052093	0.2355740	0.42	1.2569999999999997	-118.97200000000004	-4.5	-0.030999999999999694	3.0	native
1.0096979	0.2167413	0.52	1.1660000000000004	-145.503	-415.5	-0.05799999999999983	5.0	native
1.0405291	0.2309881	0.48	1.6530000000000005	-123.11600000000004	-1038.7999999999993	-0.0259999999999998	5.0	native
0.8827451	0.2094827	0.38	0.6169999999999991	-101.03199999999998	-1650.7000000000007	-0.006999999999999673	3.0	native
0.9582270	0.2285765	0.48	1.4209999999999994	-153.03400000000005	-455.7999999999993	-0.04400000000000004	3.0	native
1.0930043	0.2503449	0.43	0.5310000000000006	-119.67500000000001	-185.79999999999927	-0.01200000000000001	4.0	native
1.0588206	0.2442760	0.45	0.35299999999999976	-80.60899999999998	-1445.5999999999985	0.018000000000000238	2.0	native
1.0356673	0.2443910	0.41	0.33699999999999974	-138.39900000000006	-473.0	0.039000000000000146	2.0	native
1.0930026	0.2419537	0.42	1.3119999999999994	-98.42700000000008	-1188.7999999999993	0.013000000000000345	1.0	native
0.8954667	0.2160739	0.4	0.5939999999999994	-94.97700000000003	-1737.0	0.03000000000000025	3.0	native
1.0086237	0.2271452	0.5	0.8940000000000001	-140.63799999999998	-1090.8999999999978	-0.028000000000000025	4.0	native
0.9064090	0.2191355	0.37	1.1240000000000006	-118.78500000000003	-445.8999999999978	0.02100000000000035	1.0	native
1.1384867	0.4727426	0.02	-1.2400000000000002	59.56900000000002	340.59999999999854	0.2280000000000002	-1.0	non-native
0.9298223	0.4869300	0.03	-1.9410000000000007	129.637	-215.0	0.28800000000000026	-2.0	non-native
0.8126253	0.4423326	0.04	-3.931000000000001	129.917	-813.4000000000015	0.3959999999999999	-1.0	non-native
0.8886918	0.4706614	0.03	-2.426	124.36100000000002	-1027.7000000000007	0.41000000000000014	-2.0	non-native
0.9188482	0.4599527	0.03	-2.110000000000001	121.05000000000001	-860.6000000000022	0.3380000000000001	-2.0	non-native
0.9726727	0.4705471	0.04	-1.0210000000000008	72.868	166.89999999999782	0.20199999999999996	-1.0	non-native
0.9758139	0.4790346	0.01	-1.3690000000000015	120.322	-791.0	0.20800000000000018	-2.0	non-native
0.9225862	0.4466500	0.02	-1.7920000000000016	85.30200000000002	-30.700000000000728	0.2290000000000001	-1.0	non-native
0.8042256	0.4158904	0.01	-2.0020000000000007	142.321	-322.2000000000007	0.30900000000000016	-1.0	non-native
0.7802300	0.4167557	0.04	-2.9860000000000007	197.71900000000002	-1039.2000000000007	0.3120000000000003	-2.0	non-native
1.0236216	0.4583421	0.03	-2.604000000000001	82.62	73.79999999999927	0.17600000000000016	-1.0	non-native
0.8379461	0.4080017	0.03	-2.4170000000000016	170.824	782.5999999999985	0.22999999999999998	-2.0	non-native
0.8503017	0.4479115	0.03	-2.5020000000000007	171.423	93.79999999999927	0.31499999999999995	-2.0	non-native
0.9232097	0.4333356	0.03	-2.2360000000000007	131.592	-311.90000000000146	0.20000000000000018	-2.0	non-native
0.8571987	0.4577688	0.0	-1.1510000000000016	72.16899999999998	-660.5	0.24299999999999988	-1.0	non-native
1.0647770	0.5027310	0.05	-1.3400000000000016	107.62	-392.8000000000029	0.19399999999999995	-2.0	non-native
1.3250271	0.5739532	0.02	-3.08	192.508	-715.7000000000007	0.2469999999999999	-2.0	non-native
1.3321193	0.5824918	0.04	-1.8420000000000005	138.339	-1033.2000000000007	0.2709999999999999	-2.0	non-native
1.0876287	0.4587230	0.05	-2.426	156.478	-1315.9000000000015	0.496	-2.0	non-native
1.3995167	0.5737724	0.04	-3.4510000000000005	54.936000000000035	-403.5	0.5110000000000001	1.0	non-native
1.2518390	0.6251732	0.02	-2.2440000000000015	80.96300000000002	-1206.800000000003	0.3650000000000002	-1.0	non-native
2.0187831	0.5907747	0.02	-3.971	36.442999999999984	1359.5	0.05600000000000005	0.0	non-native
1.8685793	0.5292138	0.03	-3.3290000000000006	1.4320000000000164	-143.40000000000146	0.11299999999999999	2.0	non-native
2.1044724	0.6095297	0.01	-5.047000000000001	-57.04199999999997	105.89999999999782	0.07900000000000018	2.0	non-native
1.8690302	0.5184248	0.02	-5.2540000000000004	-40.54399999999998	-434.8000000000029	0.15900000000000025	2.0	non-native
2.0357203	0.5665727	0.03	-4.6480000000000015	-86.74200000000002	82.79999999999927	0.17600000000000016	2.0	non-native
2.2843280	0.6620781	0.03	-3.9930000000000003	12.04000000000002	130.59999999999854	0.058000000000000274	3.0	non-native
2.0408266	0.5961913	0.03	-3.008000000000001	-63.113	-456.40000000000146	-0.07099999999999973	3.0	non-native
2.0875912	0.6006132	0.02	-4.825000000000001	22.41500000000002	-555.9000000000015	0.014000000000000234	3.0	non-native
1.8844293	0.5783470	0.03	-3.0	-63.649	738.3999999999978	-0.0019999999999997797	2.0	non-native
2.0456882	0.6026351	0.0	-6.265000000000001	31.180999999999983	-62.400000000001455	0.08300000000000018	1.0	non-native
2.0229166	0.6450409	0.0	-6.2700000000000005	28.64300000000003	-279.6000000000022	0.04700000000000015	3.0	non-native
1.9958085	0.6614752	0.0	-5.934000000000001	63.460000000000036	-1204.7000000000007	0.06700000000000017	2.0	non-native
2.2437809	0.6551740	0.01	-4.995000000000001	97.357	-758.2000000000007	0.1080000000000001	0.0	non-native
1.9390457	0.5272293	0.02	-3.5650000000000013	52.30099999999999	-260.2000000000007	0.09699999999999998	0.0	non-native
1.9131510	0.5242379	0.03	-4.25	-6.036000000000001	333.6999999999971	0.08999999999999986	2.0	non-native
2.0505023	0.6264004	0.02	-6.953000000000001	110.35500000000002	-1099.0	0.2709999999999999	0.0	non-native
1.8863629	0.5636398	0.03	-6.833000000000001	113.86600000000001	-407.1000000000022	0.15799999999999992	1.0	non-native
1.7351012	0.4817748	0.03	-5.995000000000001	41.87700000000001	-471.3000000000029	0.18300000000000027	3.0	non-native
1.9936448	0.5789264	0.02	-4.3050000000000015	-85.255	-166.60000000000218	0.05600000000000005	3.0	non-native
2.0598698	0.6306770	0.02	-5.408	158.21200000000002	-963.4000000000015	0.16599999999999993	-1.0	non-native
1.8536990	0.5669691	0.03	-6.763000000000001	215.53300000000002	-463.3000000000029	0.29600000000000026	-1.0	non-native
0.1831999	0.1314060	0.24	0.9519999999999982	50.61999999999989	125.90000000000146	0.03600000000000003	1.0	native
0.2577967	0.1329957	0.23	3.133999999999997	-57.81000000000017	1254.9000000000015	0.02200000000000024	1.0	native
0.1379599	0.1252354	0.25	2.0859999999999985	-25.440000000000055	-931.8999999999942	0.03200000000000003	-1.0	native
0.2617359	0.1417619	0.26	1.1839999999999975	-10.650000000000091	760.2000000000044	0.06199999999999983	-1.0	native
0.2140061	0.1344490	0.28	2.436	-55.180000000000064	-744.7999999999956	0.04700000000000015	2.0	native
0.2187175	0.1419359	0.26	1.288999999999998	22.179999999999836	385.3000000000029	0.07500000000000018	4.0	native
0.2125285	0.1414832	0.3	3.323999999999998	-224.43000000000006	237.3000000000029	0.028000000000000025	3.0	native
0.2606938	0.1345901	0.27	1.8859999999999992	28.549999999999955	1208.5	0.03699999999999992	1.0	native
0.1860476	0.1301741	0.24	2.503	-38.11000000000013	909.8000000000029	0.028999999999999915	2.0	native
0.2315981	0.1446821	0.19	0.49199999999999733	-26.430000000000064	128.5	0.07200000000000006	2.0	native
0.1445048	0.1281781	0.26	1.163999999999998	-85.0	324.8000000000029	0.02400000000000002	2.0	native
0.1785340	0.1332573	0.28	1.610999999999997	-57.42000000000007	-471.6999999999971	0.040999999999999925	1.0	native
0.1818850	0.1351800	0.23	2.311	-147.22000000000003	-435.5	0.052999999999999936	2.0	native
0.2320057	0.1468932	0.25	2.8329999999999984	-27.920000000000073	-885.3999999999942	0.06099999999999994	2.0	native
0.1843878	0.1315078	0.27	0.7259999999999991	-66.13000000000011	-1000.0	0.04700000000000015	3.0	native
0.1836421	0.1441371	0.22	2.0	-26.050000000000182	-1024.0	0.040999999999999925	2.0	native
0.2177790	0.1496054	0.24	0.7519999999999989	131.13999999999987	-743.8999999999942	0.03200000000000003	-3.0	native
0.1794051	0.1335216	0.27	1.654	-136.67000000000007	1028.6000000000058	0.008000000000000007	1.0	native
0.2411750	0.1445596	0.25	0.3309999999999995	16.689999999999827	719.7000000000044	0.06700000000000017	1.0	native
0.2484405	0.1566049	0.24	1.4009999999999998	-153.33000000000015	-840.8999999999942	0.06999999999999984	3.0	native
0.2570539	0.1491506	0.26	0.786999999999999	-22.090000000000146	-1209.5	0.08099999999999996	0.0	native
0.2438206	0.1578757	0.2	1.857999999999997	97.20999999999981	-1198.3999999999942	0.1070000000000002	-4.0	native
0.2664300	0.1569058	0.19	4.725999999999999	75.00999999999999	-1769.199999999997	0.06899999999999995	-2.0	native
0.2696778	0.1687440	0.18	4.314999999999998	-9.950000000000045	-841.0999999999985	0.052999999999999936	-1.0	native
0.2675989	0.1511859	0.22	4.725999999999999	-151.31000000000017	-682.5999999999985	0.06899999999999995	2.0	native
0.3552500	0.1736471	0.24	2.908999999999999	30.429999999999836	1047.0	0.12300000000000022	1.0	native
0.3936519	0.1596757	0.21	2.258999999999997	134.93999999999983	571.7000000000044	0.08899999999999997	-1.0	native
0.3553228	0.1643704	0.22	2.479999999999997	10.029999999999973	-246.5	0.08999999999999986	3.0	native
0.3925852	0.1839003	0.23	1.286999999999999	-97.35000000000014	528.5	0.1379999999999999	2.0	native
0.3289234	0.1526683	0.27	1.575999999999997	8.919999999999845	532.5	0.121	1.0	native
0.4015599	0.1711471	0.21	2.1849999999999987	-64.1400000000001	-419.3999999999942	0.14300000000000024	-1.0	native
0.3702448	0.1678270	0.21	1.436	5.709999999999809	-166.39999999999418	0.1379999999999999	0.0	native
0.3518184	0.1679042	0.18	1.0	34.2199999999998	619.1000000000058	0.15500000000000025	0.0	native
0.4087136	0.1689627	0.15	1.0819999999999972	241.49799999999993	360.20000000000437	0.15700000000000003	-5.0	native
0.3350627	0.1575492	0.23	1.8219999999999992	144.2199999999998	266.0	0.08599999999999985	-4.0	native
0.3788066	0.1657249	0.19	1.1389999999999993	91.42999999999984	-814.1999999999971	0.12300000000000022	-3.0	native
0.4153121	0.1553994	0.19	1.0539999999999985	320.83799999999985	-622.5	0.11500000000000021	-5.0	native
0.2766251	0.1495824	0.19	2.352999999999998	199.45299999999986	1050.1000000000058	0.11399999999999988	-3.0	native
0.3891745	0.1610809	0.17	1.3889999999999993	54.76999999999998	461.40000000000146	0.1499999999999999	-1.0	native
0.3454493	0.1595667	0.2	2.8699999999999974	-25.930000000000064	-471.3999999999942	0.1339999999999999	0.0	native
0.3792920	0.1627915	0.14	2.852999999999998	182.23599999999988	120.0	0.10999999999999988	-3.0	native
0.2556296	0.1573024	0.21	4.913999999999998	-13.840000000000146	-352.6999999999971	0.06000000000000005	0.0	native
2.7992909	0.9865227	0.01	-11.001	456.509	-940.0	0.645	-5.0	non-native
2.7590353	0.9736810	0.01	-10.282	492.47400000000005	-1930.5999999999985	0.6469999999999998	-6.0	non-native
2.7625818	0.9503489	0.02	-12.839	514.171	-2187.0	0.6239999999999997	-6.0	non-native
2.6227458	0.9023931	0.01	-10.978	418.644	-1417.0999999999985	0.6359999999999997	-6.0	non-native
2.8617234	0.9538067	0.01	-11.336	449.552	-1157.0	0.6279999999999997	-5.0	non-native
2.8880517	1.0020103	0.01	-11.876	447.095	-2065.7999999999956	0.6699999999999999	-6.0	non-native
2.7522748	0.9534208	0.01	-12.536	480.82500000000005	-1918.0	0.6629999999999998	-6.0	non-native
2.8169982	0.9723589	0.01	-12.539	462.247	-2861.5	0.7370000000000001	-5.0	non-native
2.7637563	0.9780499	0.01	-11.146	455.39300000000003	-2535.0	0.673	-6.0	non-native
2.8512878	1.0402018	0.02	-10.601	489.06000000000006	-3805.399999999994	0.645	-6.0	non-native
2.8505471	0.9959578	0.01	-12.907	532.57	-3031.0999999999985	0.7330000000000001	-6.0	non-native
2.7304785	0.9507955	0.01	-11.943	503.32000000000005	-2293.7999999999956	0.677	-6.0	non-native
2.7741323	0.9838478	0.01	-11.819	506.295	-1143.5999999999985	0.694	-5.0	non-native
2.8724658	1.0381325	0.0	-12.172	504.59400000000005	-1974.0999999999985	0.7069999999999999	-5.0	non-native
2.9284580	1.0174809	0.01	-13.725	522.696	-2525.399999999994	0.7589999999999999	-6.0	non-native
2.8001556	0.9186113	0.02	-11.793	496.523	-2373.5999999999985	0.7279999999999998	-6.0	non-native
2.7969716	0.9315592	0.02	-12.504	468.543	-2142.0	0.6669999999999998	-6.0	non-native
2.6893401	0.9056395	0.01	-13.805	490.60300000000007	-520.7999999999956	0.6679999999999997	-5.0	non-native
2.5987208	0.9060743	0.01	-11.529	370.658	-956.5999999999985	0.625	-4.0	non-native
2.4691355	0.8448703	0.02	-11.135	78.68200000000002	-955.8999999999942	0.5629999999999997	-1.0	non-native
2.5573401	0.8887190	0.01	-10.161	165.17100000000005	-670.5999999999985	0.6539999999999999	-1.0	non-native
6.6730080	1.6479609	0.0	-12.751	246.697	998.9000000000015	1.1919999999999997	-2.0	non-native
6.4404721	1.5847622	0.0	-11.636	173.632	-367.29999999999563	1.1069999999999998	-2.0	non-native
6.5941763	1.5953958	0.0	-11.906	273.346	380.20000000000437	1.0900000000000003	-3.0	non-native
6.6544800	1.6377053	0.0	-11.709	207.985	27.80000000000291	1.1199999999999997	-3.0	non-native
6.6658340	1.6239731	0.0	-12.25	211.06100000000004	241.40000000000146	1.1560000000000001	-3.0	non-native
6.6063576	1.6350652	0.0	-11.88	133.30399999999997	611.2000000000044	1.0950000000000002	-1.0	non-native
6.6358862	1.6197526	0.0	-12.608	120.60000000000002	482.20000000000437	1.065	-1.0	non-native
6.4493842	1.5857272	0.0	-11.878	180.428	991.7000000000044	1.0260000000000002	-3.0	non-native
6.5062485	1.6134526	0.0	-12.846	350.612	126.60000000000582	1.1329999999999996	-3.0	non-native
6.5125413	1.6062205	0.0	-14.055	272.59200000000004	25.900000000001455	1.113	-3.0	non-native
6.5625200	1.6106424	0.0	-13.604	240.03000000000003	1226.800000000003	1.124	-3.0	non-native
6.8475199	1.7529266	0.0	-15.966000000000001	581.1642	-559.3999999999942	1.254	-6.0	non-native
6.9307051	1.7506728	0.0	-16.186	603.3714	-486.79999999999563	1.2289999999999996	-6.0	non-native
6.7981501	1.7413990	0.0	-17.095	588.5102	-1179.7999999999956	1.283	-6.0	non-native
6.8818898	1.8367116	0.0	-15.56	285.02200000000005	484.40000000000146	1.2349999999999999	-3.0	non-native
6.6455483	1.7540764	0.0	-15.609	438.62100000000004	-93.5	1.0939999999999999	-4.0	non-native
6.7607708	1.8608220	0.0	-18.222	442.074	225.10000000000582	1.2520000000000002	-4.0	non-native
6.6830058	1.7905792	0.0	-17.017	499.25200000000007	-298.5	1.158	-4.0	non-native
6.5376205	1.7377911	0.0	-15.823	426.99300000000005	-442.59999999999854	1.097	-3.0	non-native
6.5589275	1.7319621	0.0	-12.4	336.101	-717.3999999999942	1.0070000000000001	-2.0	non-native
6.5676599	1.7127070	0.0	-12.03	335.77200000000005	-845.8999999999942	1.0020000000000002	-3.0	non-native
0.2791627	0.1449388	0.29	1.647000000000002	-339.0759999999999	-892.0999999999985	0.07200000000000006	5.0	native
0.2479019	0.1308368	0.26	-0.5139999999999993	-193.92600000000004	-1241.9000000000015	0.050000000000000266	6.0	native
0.2608509	0.1546900	0.27	1.0680000000000014	-303.54599999999994	-1314.0999999999985	0.051000000000000156	7.0	native
0.3082133	0.1603141	0.27	0.8719999999999999	-290.3359999999999	-1928.699999999997	0.07699999999999996	7.0	native
0.2818066	0.1510102	0.21	1.7570000000000014	-246.1260000000001	-1221.699999999997	0.05400000000000027	4.0	native
0.3294390	0.1432237	0.27	1.0050000000000026	-386.5859999999999	-752.5	0.08499999999999996	6.0	native
0.2533862	0.1446587	0.29	1.9619999999999997	-342.26599999999996	-1064.0999999999985	0.052000000000000046	5.0	native
0.2424892	0.1455351	0.29	0.8620000000000019	-309.196	222.09999999999854	0.04800000000000004	4.0	native
0.2375405	0.1270519	0.34	1.8550000000000004	-412.486	-615.0999999999985	0.04600000000000026	8.0	native
0.2934549	0.1535597	0.28	3.1590000000000025	-388.256	-299.6999999999971	0.03000000000000025	4.0	native
0.2532216	0.1340062	0.3	1.9320000000000022	-423.53599999999994	-2097.5999999999985	0.03500000000000014	4.0	native
0.2334578	0.1340901	0.23	0.5420000000000016	-260.446	-1025.199999999997	0.07299999999999995	5.0	native
0.3370262	0.1532906	0.19	-0.8439999999999976	-109.10599999999988	-1046.800000000003	0.1030000000000002	3.0	native
0.3126115	0.1486296	0.21	1.5660000000000025	-379.0859999999999	-868.6999999999971	0.08599999999999985	5.0	native
0.3235817	0.1532012	0.23	-0.18900000000000006	-328.8860000000001	139.59999999999854	0.06499999999999995	3.0	native
0.3502646	0.1516659	0.26	0.4039999999999999	-416.8259999999999	319.6999999999971	0.0990000000000002	7.0	native
0.3163433	0.1431570	0.21	-0.7569999999999979	-232.51599999999996	-1305.4000000000015	0.06099999999999994	5.0	native
0.3779759	0.1453288	0.21	-0.05799999999999983	-199.5859999999999	-1133.0999999999985	0.07200000000000006	3.0	native
0.3201249	0.1445300	0.24	0.370000000000001	-348.5659999999999	-618.5	0.08400000000000007	3.0	native
0.3438127	0.1411740	0.22	-0.536999999999999	-34.65599999999995	-1245.0	0.1030000000000002	1.0	native
0.4098726	0.1577730	0.28	-0.33699999999999974	-341.8059999999999	-772.8000000000029	0.0990000000000002	5.0	native
0.4762890	0.1656056	0.23	0.7850000000000001	-470.496	-630.8000000000029	0.16199999999999992	6.0	native
0.3829033	0.1419688	0.25	1.6460000000000008	-457.996	-780.9000000000015	0.15200000000000014	6.0	native
0.3636569	0.1365379	0.25	1.3950000000000031	-355.976	-1357.699999999997	0.125	7.0	native
0.2832472	0.1252824	0.29	1.184000000000001	-413.01599999999996	-521.6999999999971	0.06599999999999984	7.0	native
0.3416048	0.1365710	0.25	0.9740000000000002	-482.54599999999994	-553.4000000000015	0.11100000000000021	4.0	native
0.4000381	0.1545967	0.29	-1.1950000000000003	-580.0459999999999	-1202.5999999999985	0.16400000000000015	8.0	native
0.4569599	0.1455573	0.26	-0.972999999999999	-439.28599999999994	-2033.4000000000015	0.1379999999999999	5.0	native
0.4170062	0.1385121	0.27	0.4800000000000004	-600.8359999999999	-1534.5	0.14900000000000002	7.0	native
0.3947835	0.1360711	0.27	1.4060000000000024	-573.936	-899.6999999999971	0.10400000000000009	7.0	native
0.2243658	0.1177312	0.31	1.6640000000000015	-377.79599999999994	-1779.0999999999985	0.07500000000000018	6.0	native
0.4200311	0.1416291	0.24	0.5330000000000013	-578.986	-753.5999999999985	0.14400000000000013	6.0	native
0.4286323	0.1488982	0.2	0.7380000000000031	-515.3259999999999	-1837.800000000003	0.14400000000000013	8.0	native
0.4942504	0.1546160	0.2	-1.538999999999998	-519.206	-1956.699999999997	0.18000000000000016	7.0	native
0.3974904	0.1300027	0.28	1.024000000000001	-448.02599999999995	-1219.5	0.09100000000000019	5.0	native
0.3492233	0.1292419	0.25	-1.9789999999999992	-290.15600000000006	-1566.0999999999985	0.10000000000000009	5.0	native
0.4780105	0.1451919	0.3	-0.4239999999999995	-266.3459999999999	-572.5	0.129	5.0	native
0.3438652	0.1265144	0.27	-0.42299999999999827	-238.81599999999992	-2285.5	0.0950000000000002	4.0	native
0.2922110	0.1204994	0.24	-1.1509999999999998	-244.70600000000002	-2357.4000000000015	0.07799999999999985	6.0	native
0.3194980	0.1203718	0.27	-0.5429999999999993	-307.8760000000001	-1211.800000000003	0.0990000000000002	5.0	native
0.3721437	0.1342862	0.3	-1.0209999999999972	-377.16600000000005	-1353.300000000003	0.11699999999999999	7.0	native
0.2994315	0.1138654	0.22	0.7000000000000028	-323.0759999999999	-1476.0999999999985	0.058000000000000274	8.0	native
2.8150327	1.5063106	0.0	-11.742999999999999	211.063	-447.1999999999971	1.053	-4.0	non-native
3.0246260	1.5901843	0.0	-11.051999999999998	118.75	-1471.0	1.1349999999999998	-2.0	non-native
2.8777165	1.5634488	0.0	-12.397999999999998	261.65999999999997	-570.9000000000015	1.1130000000000004	-3.0	non-native
2.9265604	1.5141950	0.0	-11.561999999999998	187.95999999999992	-794.0999999999985	1.021	-3.0	non-native
3.1166067	1.5959876	0.0	-12.884999999999998	205.43099999999993	-2371.199999999997	1.1719999999999997	-3.0	non-native
2.9201336	1.5400767	0.0	-13.363999999999999	380.022	-531.9000000000015	1.149	-5.0	non-native
2.7988760	1.4640695	0.0	-11.125999999999998	210.10000000000002	-1914.0	1.0090000000000003	-3.0	non-native
2.9842949	1.5678099	0.0	-11.104999999999999	224.90199999999993	-1902.699999999997	1.1509999999999998	-4.0	non-native
3.0093966	1.5769113	0.0	-13.134999999999998	392.35299999999995	-2464.699999999997	1.1360000000000001	-5.0	non-native
2.7931511	1.4859123	0.0	-12.548999999999998	384.11499999999995	-492.0	1.0499999999999998	-5.0	non-native
2.9488852	1.5311406	0.0	-11.671999999999999	289.328	-1582.7999999999956	1.085	-5.0	non-native
2.6764917	1.4530056	0.0	-12.096999999999998	275.47299999999996	-2408.5999999999985	1.0	-4.0	non-native
2.9188194	1.5481603	0.0	-11.790999999999999	278.55199999999996	-1007.5999999999985	1.064	-5.0	non-native
2.6710401	1.5016053	0.0	-12.307999999999998	303.62499999999994	-923.5	1.0359999999999996	-2.0	non-native
2.8934975	1.5620914	0.0	-11.992999999999999	219.85299999999995	-1271.199999999997	1.1260000000000003	-3.0	non-native
2.9905059	1.5781928	0.0	-12.386999999999999	303.493	-894.5999999999985	1.1559999999999997	-3.0	non-native
2.9610221	1.5251753	0.0	-11.482999999999999	88.73599999999999	-635.5999999999985	1.0730000000000004	-1.0	non-native
2.8139982	1.4857187	0.0	-12.365999999999998	58.990999999999985	-274.09999999999854	1.0570000000000004	-1.0	non-native
3.0811956	1.5758547	0.0	-12.069999999999999	71.78800000000001	382.70000000000437	1.1429999999999998	-1.0	non-native
2.7566402	1.4753321	0.0	-11.258999999999999	197.00199999999995	-1401.5	1.053	-2.0	non-native
2.9119141	1.5007011	0.0	-11.889999999999999	279.55199999999996	-1290.7999999999956	1.0970000000000004	-3.0	non-native
4.2458754	1.4263849	0.0	-14.061999999999998	334.26099999999997	-3580.9000000000015	0.7919999999999998	-5.0	non-native
4.1179633	1.3958216	0.0	-15.065999999999999	267.29099999999994	-2118.9000000000015	0.7589999999999999	-5.0	non-native
4.0684724	1.4210478	0.0	-13.941999999999998	297.431	-3493.5	0.7839999999999998	-5.0	non-native
4.2951684	1.4078990	0.0	-16.131	373.2	-4395.0	0.9210000000000003	-5.0	non-native
4.1807661	1.4503880	0.0	-12.980999999999998	468.90999999999997	-4333.799999999996	0.7639999999999998	-7.0	non-native
3.9438951	1.4414580	0.0	-14.383999999999999	346.433	-1793.199999999997	0.7679999999999998	-6.0	non-native
4.1592288	1.4609885	0.0	-15.633999999999999	375.85999999999996	-3537.0999999999985	0.8410000000000002	-6.0	non-native
4.3408499	1.4773774	0.0	-15.95	350.24899999999997	-1841.7999999999956	0.8820000000000001	-3.0	non-native
4.1666045	1.4421184	0.0	-14.155999999999999	315.57599999999996	-2261.9000000000015	0.7839999999999998	-4.0	non-native
4.1382647	1.4481663	0.0	-14.884999999999998	322.693	-3336.0999999999985	0.8300000000000001	-4.0	non-native
4.1765866	1.4532121	0.0	-15.958999999999998	302.85799999999995	-2714.5	0.9050000000000002	-5.0	non-native
4.1307492	1.4553581	0.0	-15.307999999999998	388.255	-2691.5999999999985	0.8399999999999999	-6.0	non-native
4.0638332	1.4234712	0.0	-15.380999999999998	363.59299999999996	-2513.9000000000015	0.7869999999999999	-6.0	non-native
3.9727182	1.4120951	0.0	-16.447	299.67999999999995	-3093.0999999999985	0.8420000000000001	-4.0	non-native
3.9990458	1.4057846	0.0	-14.216999999999999	225.74399999999991	-2673.4000000000015	0.7080000000000002	-3.0	non-native
3.6838160	1.4496568	0.0	-16.098999999999997	517.255	-3461.0	0.7400000000000002	-6.0	non-native
4.0118403	1.4337994	0.0	-15.333999999999998	308.19699999999995	-2970.2999999999956	0.7320000000000002	-3.0	non-native
3.9566982	1.4471658	0.0	-14.486999999999998	361.328	-2287.5	0.77	-4.0	non-native
4.2384658	1.4798858	0.0	-15.389	343.77299999999997	-1735.5999999999985	0.8979999999999997	-4.0	non-native
4.2008796	1.4440662	0.0	-15.687999999999999	372.155	-1567.5	0.8300000000000001	-5.0	non-native
4.1397448	1.4549060	0.0	-15.647999999999998	441.34599999999995	-2775.0999999999985	0.7829999999999999	-6.0	non-native
0.5046554	0.2445238	0.11	5.976000000000003	119.25999999999999	-1166.5999999999985	-0.18500000000000005	-2.0	native
0.4620514	0.2363877	0.14	3.120000000000001	128.27999999999997	-1813.0	-0.14800000000000013	-3.0	native
0.4559197	0.2342722	0.12	3.5090000000000003	1.0299999999999727	-1868.5	-0.15799999999999992	0.0	native
0.4500017	0.2408102	0.12	4.289999999999999	26.0	-2828.300000000003	-0.15799999999999992	-3.0	native
0.4504709	0.2250230	0.14	4.155000000000001	-14.549999999999955	-1552.4000000000015	-0.15700000000000003	-3.0	native
0.4827201	0.2230199	0.13	3.931000000000001	61.87000000000012	-1484.4000000000015	-0.16500000000000004	-2.0	native
0.4513807	0.2313154	0.14	4.431000000000001	-76.57999999999993	-1710.9000000000015	-0.18199999999999994	-3.0	native
0.4565665	0.2253376	0.1	3.942	133.19000000000005	-2770.300000000003	-0.16699999999999982	-3.0	native
0.4366501	0.2334348	0.11	3.5820000000000007	197.1500000000001	-2705.7000000000044	-0.16000000000000014	-3.0	native
0.4849157	0.2355160	0.12	4.015000000000001	272.43000000000006	-2409.5	-0.15799999999999992	-3.0	native
0.3773794	0.2060532	0.11	4.182000000000002	220.71000000000004	-2410.800000000003	-0.1379999999999999	-4.0	native
0.3329341	0.1993476	0.15	3.178000000000001	183.70000000000005	-2520.5	-0.1379999999999999	-3.0	native
0.4659261	0.2352879	0.11	5.184000000000001	101.41000000000008	-1512.0	-0.17300000000000004	-5.0	native
0.4411614	0.2340455	0.13	4.341000000000001	183.37000000000012	-1120.5	-0.16000000000000014	-4.0	native
0.4516211	0.2256027	0.13	5.596	159.02999999999997	-382.90000000000146	-0.16599999999999993	-4.0	native
0.5080349	0.2396675	0.11	4.994	261.25	-1529.300000000003	-0.15799999999999992	-5.0	native
0.4022291	0.2183351	0.15	3.8520000000000003	147.34000000000015	-1875.4000000000015	-0.16500000000000004	-2.0	native
0.5228529	0.2516838	0.13	4.528000000000002	166.25	-2919.2000000000044	-0.17600000000000016	-2.0	native
0.4114138	0.2192695	0.15	3.280999999999999	158.6300000000001	-1396.9000000000015	-0.15600000000000014	-2.0	native
0.4666104	0.2406344	0.14	6.814000000000004	-151.91999999999985	-1769.2000000000044	-0.19499999999999984	0.0	native
0.5072805	0.2460432	0.12	6.035999999999998	-18.220000000000027	-528.8000000000029	-0.16199999999999992	-2.0	native
0.4004464	0.1635006	0.17	-0.8329999999999984	97.38000000000011	-1008.3000000000029	0.0009999999999998899	-4.0	native
0.3333291	0.1603366	0.17	-1.2330000000000005	122.34000000000015	-1595.5999999999985	0.02400000000000002	-1.0	native
0.3595655	0.1512236	0.19	-0.2519999999999989	130.99	-907.4000000000015	0.0129999999999999	-1.0	native
0.3632108	0.1747664	0.19	0.26000000000000156	270.8800000000001	-2506.2000000000044	0.026000000000000245	-5.0	native
0.2944096	0.1675128	0.19	-0.3539999999999992	115.68000000000006	-1439.300000000003	0.0030000000000001137	-2.0	native
0.3967223	0.1720903	0.2	-0.6950000000000003	251.54999999999995	-1732.300000000003	0.014000000000000234	-4.0	native
0.3728426	0.1692984	0.2	-0.5240000000000009	32.080000000000155	-526.0999999999985	0.04600000000000026	0.0	native
0.3278151	0.1612659	0.16	-0.0940000000000012	12.950000000000045	5.599999999998545	0.04899999999999993	1.0	native
0.3034853	0.1672070	0.19	-1.8260000000000005	165.44000000000005	173.59999999999854	0.04499999999999993	1.0	native
0.3277781	0.1661601	0.21	1.2680000000000007	224.21000000000004	-612.2000000000044	0.008000000000000007	-3.0	native
0.2843394	0.1787489	0.17	-1.5479999999999983	222.11000000000013	-922.7000000000044	-0.01399999999999979	-2.0	native
0.3278263	0.1673936	0.2	1.6219999999999999	-123.57999999999993	-543.4000000000015	-0.03299999999999992	-2.0	native
0.2754053	0.1574545	0.2	1.2460000000000022	-110.3599999999999	-1269.300000000003	0.02300000000000013	2.0	native
0.3410781	0.1748729	0.26	0.23000000000000043	168.34000000000015	-1757.7000000000044	0.015000000000000124	-4.0	native
0.2878639	0.1680553	0.21	-1.402000000000001	142.76	-2426.300000000003	0.02499999999999991	-2.0	native
0.3163292	0.1644229	0.23	-1.1110000000000007	113.75	-209.90000000000146	0.04400000000000004	-2.0	native
0.2910770	0.1619131	0.22	1.0970000000000013	150.5	-1327.0999999999985	0.03400000000000025	-2.0	native
0.2565285	0.1640659	0.19	0.8990000000000009	-67.29999999999995	-274.40000000000146	0.016999999999999904	2.0	native
0.2466232	0.1657310	0.2	-0.00999999999999801	164.33000000000015	-1261.5	-0.0019999999999997797	-2.0	native
0.2750874	0.1655150	0.2	-0.9059999999999988	194.37000000000012	-1453.5	0.010000000000000231	0.0	native
0.2910160	0.1614915	0.2	3.1359999999999992	101.20000000000005	-897.9000000000015	0.0129999999999999	1.0	native
2.2390344	1.3645836	0.0	-17.729999999999997	136.08500000000004	-74.80000000000291	1.0380000000000003	-1.0	non-native
2.4336443	1.3852577	0.0	-17.281	93.14600000000007	-1451.5	1.0700000000000003	-1.0	non-native
2.1017561	1.3259054	0.0	-13.030999999999999	77.33299999999997	-3842.199999999997	0.931	0.0	non-native
2.1589179	1.3414981	0.0	-13.190999999999999	63.65700000000004	-3209.0	0.8689999999999998	-1.0	non-native
2.2340040	1.3965541	0.0	-18.148999999999997	328.872	-2737.9000000000015	0.9580000000000002	-3.0	non-native
2.2209682	1.3934543	0.0	-16.273999999999997	342.80400000000003	-2423.199999999997	0.8979999999999997	-6.0	non-native
1.9092075	1.2858986	0.0	-12.505999999999998	156.25400000000002	-1754.199999999997	0.7039999999999997	-4.0	non-native
1.8913177	1.2629904	0.0	-15.930999999999997	183.413	-2340.0	0.7519999999999998	-4.0	non-native
1.8705045	1.2576575	0.0	-12.166999999999998	130.94500000000005	-3033.0	0.6099999999999999	-3.0	non-native
1.8456265	1.2194560	0.0	-11.361999999999998	-28.09699999999998	-2184.800000000003	0.5789999999999997	-1.0	non-native
1.8323190	1.2025499	0.0	-11.258999999999999	87.447	-3424.5999999999985	0.5619999999999998	-3.0	non-native
1.8548640	1.2261138	0.0	-10.713	7.6440000000000055	-1965.0	0.5459999999999998	-2.0	non-native
1.9073958	1.2561516	0.0	-10.627999999999998	204.21900000000005	-2143.0999999999985	0.6109999999999998	-4.0	non-native
1.9262402	1.2787137	0.0	-10.715999999999998	197.21700000000004	-1942.300000000003	0.6339999999999999	-5.0	non-native
1.9827365	1.2998601	0.0	-9.878999999999998	182.978	-2071.199999999997	0.6669999999999998	-4.0	non-native
1.8751397	1.2612485	0.0	-11.964999999999998	231.67400000000004	-2060.5	0.6419999999999999	-4.0	non-native
1.9601307	1.2870833	0.0	-11.165	219.55	-3041.199999999997	0.633	-5.0	non-native
1.9138831	1.2770969	0.0	-11.904999999999998	286.98400000000004	-2107.0	0.6189999999999998	-5.0	non-native
1.9910294	1.2668889	0.0	-12.411999999999999	265.67100000000005	-1336.5999999999985	0.5409999999999999	-4.0	non-native
1.8938386	1.2780256	0.0	-12.036999999999999	284.093	-1952.199999999997	0.5880000000000001	-5.0	non-native
1.9492908	1.2510853	0.0	-13.312999999999999	287.398	-1638.4000000000015	0.669	-6.0	non-native
1.6321223	0.7540287	0.0	-17.336999999999996	372.65000000000003	-2773.300000000003	1.1100000000000003	-4.0	non-native
1.7455027	0.7735538	0.0	-17.659	435.932	-3669.0	1.0169999999999995	-5.0	non-native
1.7976987	0.8040484	0.0	-17.025999999999996	431.90500000000003	-2562.699999999997	1.0249999999999995	-5.0	non-native
1.7622606	0.7862440	0.0	-16.139	327.432	-3015.300000000003	1.0590000000000002	-4.0	non-native
1.8405011	0.7795376	0.0	-17.055	407.81800000000004	-2312.4000000000015	0.9809999999999999	-5.0	non-native
2.1422172	0.9075608	0.0	-18.230999999999998	517.166	-3451.5999999999985	1.1059999999999999	-6.0	non-native
2.0650835	0.9821883	0.0	-18.948	474.21400000000006	-1829.699999999997	1.553	-4.0	non-native
1.9825262	0.9372663	0.0	-22.093999999999998	629.9734100000001	-1570.5999999999985	1.5309999999999997	-7.0	non-native
2.0859127	1.0003172	0.0	-19.476999999999997	485.48400000000004	-4142.300000000003	1.6879999999999997	-5.0	non-native
1.6987696	0.8477023	0.0	-19.171999999999997	482.333	-2574.300000000003	1.4029999999999996	-5.0	non-native
1.7467091	0.8312694	0.0	-17.13	442.591	-2766.300000000003	1.3250000000000002	-5.0	non-native
1.7544705	0.8055122	0.0	-14.804999999999998	259.992	-4501.0	1.1029999999999998	-1.0	non-native
1.5706419	0.7293934	0.0	-15.287999999999998	215.764	-2938.300000000003	1.0220000000000002	-2.0	non-native
1.8375829	0.8773496	0.0	-14.777999999999999	216.54600000000005	-1751.9000000000015	1.3949999999999996	-3.0	non-native
1.5547669	0.7535018	0.0	-16.343999999999998	270.80400000000003	-2425.800000000003	1.138	-4.0	non-native
1.6908056	0.7395683	0.0	-15.143999999999998	292.53200000000004	-2173.300000000003	1.0350000000000001	-3.0	non-native
2.2357035	0.9392703	0.0	-15.805999999999997	265.12600000000003	-3115.9000000000015	1.362	-2.0	non-native
2.0813727	0.9270037	0.0	-18.020999999999997	391.447	-2432.5	1.4879999999999995	-4.0	non-native
2.3643508	0.9223133	0.0	-16.698	336.87100000000004	-2628.300000000003	1.3949999999999996	-3.0	non-native
2.0659306	0.8570061	0.0	-16.497	254.834	-2713.5999999999985	1.3250000000000002	-4.0	non-native
2.0662885	0.8647200	0.0	-17.076999999999998	267.14700000000005	-2017.5	1.3120000000000003	-3.0	non-native
0.2376292	0.1374207	0.17	1.9200000000000017	-256.3599999999999	-1677.300000000003	-0.040000000000000036	-1.0	native
0.1918455	0.1301671	0.14	1.1219999999999999	-73.20000000000005	-3025.7000000000044	-0.028999999999999915	-3.0	native
0.2574302	0.1391293	0.13	1.4990000000000023	4.690000000000055	-3650.800000000003	-0.020999999999999908	-4.0	native
0.2508561	0.1324653	0.15	1.238000000000003	13.450000000000045	-3954.5999999999985	0.01200000000000001	-5.0	native
0.2446433	0.1319741	0.11	-0.514999999999997	-8.899999999999864	-4452.9000000000015	0.020000000000000018	-2.0	native
0.2832999	0.1321456	0.14	1.1450000000000031	-5.210000000000036	-3661.7000000000044	-0.0040000000000000036	-3.0	native
0.2687625	0.1391907	0.14	0.8580000000000005	271.19000000000005	-3841.2000000000044	0.0040000000000000036	-8.0	native
0.3016841	0.1339573	0.14	1.1920000000000002	33.24000000000001	-4183.4000000000015	-0.004999999999999893	-2.0	native
0.3339768	0.1423792	0.17	1.211000000000002	-96.22000000000003	-3047.0999999999985	-0.06300000000000017	-4.0	native
0.3089108	0.1287541	0.15	0.958000000000002	40.75	-4884.800000000003	-0.01200000000000001	-4.0	native
0.2420234	0.1217837	0.13	-0.3490000000000002	184.54999999999995	-3445.4000000000015	0.02499999999999991	-5.0	native
0.2280748	0.1261223	0.12	-0.09399999999999764	203.23000000000002	-4465.300000000003	0.02499999999999991	-7.0	native
0.2854842	0.1214436	0.16	0.21300000000000097	-70.05999999999995	-3517.5	0.010000000000000231	-4.0	native
0.2952801	0.1422963	0.16	1.272000000000002	-7.639999999999873	-2898.4000000000015	-0.04800000000000004	-7.0	native
0.2480584	0.1331387	0.14	1.0920000000000023	-70.15999999999985	-3036.4000000000015	-0.03200000000000003	-5.0	native
0.3163798	0.1544886	0.16	0.9570000000000007	-7.589999999999918	-5230.5	0.007000000000000117	-4.0	native
0.2591484	0.1429656	0.16	0.5050000000000026	167.22000000000003	-3970.7000000000044	0.0129999999999999	-5.0	native
0.2526452	0.1523924	0.14	1.7460000000000022	71.19000000000005	-4816.0	0.05799999999999983	-3.0	native
0.2948192	0.1452957	0.12	2.0700000000000003	-140.3499999999999	-3630.800000000003	-0.0259999999999998	-3.0	native
0.3000484	0.1672529	0.18	1.875	-132.95000000000005	-3788.300000000003	0.04499999999999993	-3.0	native
0.2698094	0.1755817	0.16	1.809000000000001	-252.30999999999995	-3133.5999999999985	0.03400000000000025	-2.0	native
0.1507604	0.1467447	0.12	0.20900000000000318	117.93000000000006	-3420.0999999999985	0.016999999999999904	-10.0	native
0.1584529	0.1447364	0.11	1.1980000000000004	94.55999999999995	-4633.200000000004	0.03000000000000025	-5.0	native
0.1734350	0.1439381	0.13	1.3800000000000026	118.84000000000015	-4422.0999999999985	0.07799999999999985	-6.0	native
0.2328143	0.1490778	0.12	-0.7099999999999973	118.18000000000006	-3001.5	0.04899999999999993	-8.0	native
0.1965871	0.1353256	0.12	-1.0869999999999997	191.4000000000001	-4487.200000000004	0.04700000000000015	-7.0	native
0.1986856	0.1478117	0.14	-0.4819999999999993	137.17000000000007	-4732.5999999999985	0.02400000000000002	-4.0	native
0.2270943	0.1455203	0.11	0.41000000000000014	199.07000000000016	-5209.200000000004	0.002000000000000224	-6.0	native
0.1534202	0.1368731	0.16	2.3230000000000004	38.47000000000003	-5033.4000000000015	0.03299999999999992	-3.0	native
0.1582636	0.1500387	0.13	0.9969999999999999	-153.75	-3669.800000000003	0.07100000000000017	-2.0	native
0.1513792	0.1463915	0.13	0.3860000000000028	-184.22000000000003	-4616.5	0.040000000000000036	-3.0	native
0.1694232	0.1450554	0.14	1.2950000000000017	36.590000000000146	-3576.9000000000015	0.05500000000000016	-6.0	native
0.1379201	0.1311572	0.14	-1.163999999999998	-5.149999999999864	-3463.5999999999985	0.039000000000000146	-3.0	native
0.1747490	0.1326324	0.15	-0.12599999999999767	-72.96000000000004	-3150.0	0.03500000000000014	-5.0	native
0.1325429	0.1380477	0.18	0.10700000000000287	-193.82999999999993	-3816.4000000000015	0.04200000000000026	-1.0	native
0.1582838	0.1483430	0.14	-0.021999999999998465	-38.909999999999854	-3867.0	0.03200000000000003	-5.0	native
0.1748116	0.1439210	0.16	0.15700000000000003	-113.74000000000001	-3932.4000000000015	0.040999999999999925	-4.0	native
0.1398061	0.1354141	0.16	-0.45099999999999696	-109.64999999999986	-3991.7000000000044	0.016000000000000014	-7.0	native
0.1309797	0.1192306	0.16	0.5500000000000007	-195.6099999999999	-2933.0999999999985	0.0129999999999999	-4.0	native
0.1655833	0.1298011	0.17	2.253	-18.899999999999864	-5256.200000000004	-0.008999999999999897	-2.0	native
0.1818701	0.1373079	0.12	-0.01899999999999835	126.75999999999999	-4654.5999999999985	0.002000000000000224	-8.0	native
0.1976266	0.1364188	0.16	0.09100000000000108	-146.83999999999992	-3917.5	-0.0030000000000001137	-6.0	native
0.5356715	0.2852380	0.02	-4.556999999999999	188.55700000000002	-103.29999999999563	0.16999999999999993	-2.0	non-native
0.4601404	0.2529990	0.03	-5.715999999999999	189.60000000000002	678.6000000000058	0.14500000000000002	0.0	non-native
0.4110668	0.2354361	0.03	-4.068000000000001	173.438	-815.2999999999956	0.11799999999999988	-1.0	non-native
0.5458268	0.2694656	0.06	-3.6069999999999993	175.65499999999997	-498.0	0.09799999999999986	-1.0	non-native
0.4485770	0.2276303	0.05	-4.898	36.94	-257.59999999999854	0.10899999999999999	0.0	non-native
0.4183010	0.2196888	0.04	-4.231000000000002	96.327	-1114.0999999999985	0.09100000000000019	1.0	non-native
0.4321218	0.2375397	0.03	-5.158999999999999	145.27999999999997	-1035.0999999999985	0.11100000000000021	0.0	non-native
0.4266432	0.2522036	0.03	-5.891	58.62399999999997	258.1000000000058	0.1629999999999998	0.0	non-native
0.4565033	0.2439801	0.04	-4.356999999999999	100.017	961.0	0.10000000000000009	1.0	non-native
0.4355224	0.2443941	0.05	-5.198	80.66699999999997	729.4000000000015	0.18599999999999994	0.0	non-native
0.4293584	0.2448449	0.02	-4.472000000000001	72.47199999999998	696.9000000000015	0.17099999999999982	0.0	non-native
0.4420845	0.2425678	0.02	-5.373000000000001	101.5	-436.5	0.14500000000000002	0.0	non-native
0.5165781	0.2648052	0.04	-3.2429999999999986	16.132000000000005	-656.6999999999971	0.10400000000000009	2.0	non-native
0.5362335	0.2450900	0.02	-3.8979999999999997	61.52800000000002	-713.2999999999956	0.09699999999999998	0.0	non-native
0.4756972	0.2333462	0.02	-4.323	83.346	-594.6999999999971	0.08899999999999997	0.0	non-native
0.4782736	0.2413450	0.04	-4.039999999999999	78.512	564.4000000000015	0.1419999999999999	1.0	non-native
0.4544564	0.2258661	0.04	-4.529	86.721	473.6000000000058	0.10999999999999988	0.0	non-native
0.4796371	0.2237644	0.08	-1.9499999999999993	-30.22100000000006	1516.7000000000044	0.08899999999999997	2.0	non-native
0.4295006	0.2348208	0.03	-2.4810000000000016	0.9619999999999891	872.5	0.10400000000000009	-1.0	non-native
0.4996888	0.2327853	0.06	-2.8270000000000017	130.897	83.0	0.14100000000000001	0.0	non-native
0.4390415	0.2221871	0.01	-2.6950000000000003	38.60699999999997	-444.29999999999563	0.07399999999999984	-1.0	non-native
2.3280628	0.6012594	0.0	-9.38	136.24	-995.7999999999956	0.31099999999999994	2.0	non-native
2.2847452	0.5963922	0.01	-7.865	15.721000000000004	-357.6999999999971	0.2250000000000001	4.0	non-native
2.2414529	0.5931044	0.0	-7.816000000000001	125.75400000000002	-801.6999999999971	0.238	2.0	non-native
2.2068324	0.6019661	0.0	-6.504	44.55599999999998	-255.6999999999971	0.17799999999999994	4.0	non-native
2.4142973	0.6130537	0.0	-6.8740000000000006	152.442	-554.1999999999971	0.21700000000000008	1.0	non-native
2.3977559	0.6055930	0.01	-5.727	-44.06099999999998	-972.6999999999971	0.24299999999999988	4.0	non-native
2.1872807	0.5724337	0.0	-7.598000000000001	128.216	-265.6999999999971	0.18699999999999983	2.0	non-native
2.4339445	0.6154195	0.02	-8.179	59.764999999999986	-366.79999999999563	0.2360000000000002	4.0	non-native
2.4094138	0.5962121	0.01	-7.708	150.84699999999998	589.8000000000029	0.18000000000000016	2.0	non-native
2.3182676	0.5877176	0.01	-8.484	155.23399999999998	-741.6999999999971	0.2530000000000001	2.0	non-native
2.5159259	0.6255066	0.01	-8.264	110.50599999999997	-1466.199999999997	0.2919999999999998	3.0	non-native
2.4725354	0.6222760	0.01	-7.775	148.46300000000002	-1486.0	0.28500000000000014	2.0	non-native
2.5884001	0.6634609	0.0	-8.518	134.69099999999997	-42.299999999995634	0.266	1.0	non-native
2.5457506	0.6490448	0.0	-11.064	236.06	-1216.3999999999942	0.3530000000000002	2.0	non-native
2.5379729	0.6218311	0.01	-10.35	162.84300000000002	-1688.5	0.31499999999999995	2.0	non-native
2.4808934	0.6288032	0.0	-9.529	143.103	-1244.0	0.31099999999999994	3.0	non-native
2.5385201	0.6496475	0.0	-11.18	210.79199999999997	-758.0999999999985	0.39400000000000013	0.0	non-native
2.8947794	0.7131616	0.0	-12.766	257.27599999999995	-434.09999999999854	0.5070000000000001	1.0	non-native
2.7597182	0.7041749	0.0	-12.552	249.019	-1159.0999999999985	0.484	0.0	non-native
3.3217111	0.8176180	0.0	-14.821	379.072	-1664.8999999999942	0.7229999999999999	-1.0	non-native
2.9472721	0.7481823	0.0	-14.616	239.06599999999997	-1365.0	0.6299999999999999	1.0	non-native
0.3768126	0.1573761	0.21	-1.9590000000000032	-264.5	-1136.5	0.11900000000000022	2.0	native
0.4535811	0.1669816	0.19	-3.8980000000000032	109.02300000000014	-742.1000000000058	0.11399999999999988	-4.0	native
0.3157053	0.1678567	0.2	-3.3500000000000014	-89.13999999999987	-2114.800000000003	0.08899999999999997	-1.0	native
0.3992118	0.1565338	0.21	-1.8800000000000026	-16.179999999999836	-2113.300000000003	0.0950000000000002	0.0	native
0.3625769	0.1546617	0.25	-1.5260000000000034	-106.29999999999995	-555.3000000000029	0.027000000000000135	1.0	native
0.4964162	0.1673897	0.23	-2.054000000000002	-115.70999999999981	-1574.4000000000015	0.08999999999999986	-1.0	native
0.4890500	0.1825367	0.2	-3.2230000000000025	-57.94999999999982	-1751.0	0.07900000000000018	-1.0	native
0.4500348	0.1606110	0.22	-3.8420000000000023	15.38000000000011	-2393.300000000003	0.10099999999999998	-1.0	native
0.3299955	0.1699463	0.15	-3.926000000000002	14.0300000000002	-1612.300000000003	0.04200000000000026	-3.0	native
0.3460118	0.1614247	0.2	-4.617000000000001	153.4770000000001	-2872.7000000000044	0.03699999999999992	-5.0	native
0.5424374	0.1815147	0.17	-2.793000000000003	-55.37999999999988	-1701.800000000003	0.08199999999999985	-1.0	native
0.3071022	0.1613736	0.21	-3.807000000000002	121.2410000000001	-2145.7000000000044	0.11900000000000022	-2.0	native
0.3541138	0.1607693	0.2	-3.743000000000002	10.900000000000091	-1386.4000000000015	0.11699999999999999	-4.0	native
0.2717493	0.1568817	0.21	-1.6580000000000013	-201.33999999999992	-1268.7000000000044	0.03600000000000003	3.0	native
0.4757221	0.1638279	0.22	-0.8900000000000006	-172.80999999999995	-1371.1000000000058	0.13100000000000023	1.0	native
0.5816899	0.1678976	0.16	-2.591000000000001	33.54000000000008	-1784.0	0.12700000000000022	-3.0	native
0.4578871	0.1546381	0.2	-1.995000000000001	-167.01999999999998	-1075.300000000003	0.15399999999999991	0.0	native
0.5894349	0.1508711	0.18	-3.182000000000002	-89.84999999999991	-785.7000000000044	0.15100000000000025	0.0	native
0.5764207	0.1814485	0.19	-2.7560000000000002	40.520000000000095	-651.0	0.19200000000000017	-1.0	native
0.4811913	0.1579238	0.18	-2.3450000000000024	21.460000000000036	-138.3000000000029	0.08700000000000019	-1.0	native
0.5549078	0.1546349	0.21	-1.9940000000000033	-99.03999999999996	-60.10000000000582	0.129	4.0	native
0.3199308	0.1212240	0.27	-2.5070000000000014	17.190000000000055	-1906.0	-0.04599999999999982	-1.0	native
0.2533628	0.1150384	0.28	-0.36400000000000077	-61.26999999999998	-804.6999999999971	0.03600000000000003	-3.0	native
0.2868988	0.1229005	0.28	-1.4360000000000035	-8.639999999999873	-1783.0999999999985	0.06700000000000017	-4.0	native
0.2601476	0.1199295	0.32	-1.9110000000000014	28.90000000000009	-569.0	-0.01200000000000001	-3.0	native
0.2323627	0.1190640	0.3	-1.6060000000000016	19.940000000000055	-745.3999999999942	0.03699999999999992	-3.0	native
0.3164934	0.1189715	0.33	-1.748000000000001	17.670000000000073	-679.2999999999956	-0.0030000000000001137	-3.0	native
0.3173108	0.1263682	0.31	-2.585000000000001	41.04000000000008	-1182.2999999999956	0.019000000000000128	-3.0	native
0.2991180	0.1250555	0.33	-2.7570000000000014	23.87000000000012	-1257.0999999999985	-0.07899999999999974	0.0	native
0.2476637	0.1229631	0.29	0.7429999999999986	-116.24000000000001	-624.2999999999956	-0.004999999999999893	-1.0	native
0.2718787	0.1177161	0.32	-1.1660000000000004	-126.59999999999991	-162.39999999999418	-0.019000000000000128	-2.0	native
0.2714035	0.1272660	0.33	-1.299000000000003	-54.569999999999936	-935.5	-0.04899999999999993	-2.0	native
0.3078853	0.1167883	0.3	-2.488000000000003	81.96500000000015	-867.6999999999971	-0.041999999999999815	-5.0	native
0.4470940	0.1075112	0.28	-0.25400000000000134	-44.76999999999998	-899.7999999999956	-0.03100000000000014	-3.0	native
0.3345072	0.1331326	0.24	-2.4360000000000035	-33.11999999999989	-696.6999999999971	0.06999999999999984	-2.0	native
0.4217569	0.1186896	0.28	-0.25200000000000244	-58.6099999999999	-609.3999999999942	-0.03200000000000003	-3.0	native
0.2708803	0.1168630	0.34	-0.7580000000000027	-84.36999999999989	-461.8999999999942	0.0040000000000000036	-1.0	native
0.3594902	0.1270351	0.35	-1.2440000000000033	-114.43999999999983	-1695.199999999997	0.004999999999999893	0.0	native
0.2781205	0.1285287	0.34	-1.1290000000000013	-34.409999999999854	-1064.7999999999956	-0.019000000000000128	-2.0	native
0.3398702	0.1180898	0.3	-0.9090000000000025	-130.89999999999986	-458.79999999999563	-0.04599999999999982	-2.0	native
0.3127735	0.1048827	0.31	0.4799999999999969	-176.3499999999999	-629.0	0.020999999999999908	-2.0	native
0.2644956	0.1218658	0.28	-0.7100000000000009	-269.27	121.20000000000437	0.027000000000000135	1.0	native
1.3117087	0.4505583	0.06	-11.549999999999999	326.48	-793.5	0.6800000000000002	-4.0	non-native
1.1794924	0.4209533	0.08	-10.399	291.943	-1822.2000000000044	0.6090000000000004	-4.0	non-native
1.1821975	0.4481838	0.09	-11.26	316.659	-1187.4000000000015	0.6390000000000002	-3.0	non-native
1.2675941	0.4223303	0.06	-9.325999999999999	352.495	-1472.800000000003	0.6800000000000002	-4.0	non-native
1.0754389	0.3970535	0.09	-9.469999999999999	362.981	-1241.800000000003	0.617	-5.0	non-native
1.2388533	0.4278739	0.06	-9.806	328.30099999999993	-1412.300000000003	0.6600000000000001	-4.0	non-native
1.2309521	0.4382190	0.1	-9.607	341.12	-1173.5	0.6020000000000003	-3.0	non-native
1.1572800	0.4319255	0.06	-9.950999999999999	279.105	-1216.7000000000044	0.5580000000000003	-3.0	non-native
1.2963543	0.4845105	0.08	-10.776	297.20399999999995	-2291.800000000003	0.5370000000000004	-2.0	non-native
1.3687968	0.5140380	0.07	-11.630999999999998	329.433	-823.0999999999985	0.6190000000000002	0.0	non-native
1.5906603	0.5200879	0.05	-10.953999999999999	313.073	-1205.7000000000044	0.4640000000000004	-1.0	non-native
1.3014549	0.4632568	0.06	-10.954999999999998	318.44499999999994	-1877.2000000000044	0.6120000000000001	-1.0	non-native
1.2311667	0.4522808	0.09	-8.786999999999999	269.057	-396.20000000000437	0.6110000000000002	0.0	non-native
1.1398016	0.4267409	0.07	-9.713999999999999	305.2969999999999	-1690.0	0.5830000000000002	-2.0	non-native
1.1123812	0.3886243	0.09	-6.566999999999998	205.71799999999996	-929.5999999999985	0.5390000000000001	0.0	non-native
1.1929569	0.4555229	0.07	-9.110999999999999	342.90999999999997	-1750.4000000000015	0.625	-3.0	non-native
1.3677018	0.4623967	0.09	-9.444999999999999	264.528	-2589.7000000000044	0.6630000000000003	-2.0	non-native
1.3693544	0.4562511	0.07	-9.616999999999999	299.59399999999994	-2466.5999999999985	0.6620000000000004	-2.0	non-native
1.2211109	0.4384695	0.06	-8.447	352.5559999999999	-1873.4000000000015	0.5730000000000004	-3.0	non-native
1.4594395	0.5026025	0.08	-10.402999999999999	263.0419999999999	-1944.2000000000044	0.6590000000000003	-2.0	non-native
1.3935004	0.4951548	0.02	-11.450999999999999	461.03999999999996	-2188.0	0.6440000000000001	-6.0	non-native
0.7058422	0.1944471	0.14	-3.8840000000000003	227.57799999999997	-3675.0	0.23000000000000043	-3.0	non-native
0.7256333	0.2027126	0.14	-3.0090000000000003	179.269	-3313.0999999999985	0.23100000000000032	-3.0	non-native
0.6496678	0.2128049	0.16	-2.1660000000000004	213.08799999999997	-3050.2000000000044	0.16900000000000004	-3.0	non-native
0.8632109	0.2222463	0.18	-3.7779999999999987	142.11199999999997	-1979.0999999999985	0.28900000000000015	-2.0	non-native
0.7276601	0.2302267	0.15	-3.8949999999999996	186.462	-2337.9000000000015	0.26700000000000035	-2.0	non-native
1.0465586	0.2681559	0.12	-4.887999999999998	237.18999999999994	-3074.5	0.367	-3.0	non-native
0.8647275	0.2240372	0.2	-4.2010000000000005	246.86899999999991	-1651.4000000000015	0.3070000000000004	-1.0	non-native
0.6845742	0.2174161	0.18	-3.7119999999999997	266.37799999999993	-1989.7000000000044	0.27500000000000036	-3.0	non-native
0.8712750	0.2324761	0.17	-4.134	281.05499999999995	-2622.5	0.3080000000000003	-4.0	non-native
0.6736691	0.1845108	0.17	-3.294999999999998	162.84299999999996	-1573.800000000003	0.16700000000000026	-1.0	non-native
0.8229368	0.2177281	0.21	-4.721999999999998	271.33399999999995	-1753.5	0.2570000000000001	-3.0	non-native
0.8620047	0.2167984	0.18	-4.628	315.04499999999996	-1663.0999999999985	0.20100000000000007	-4.0	non-native
0.8359638	0.2085596	0.14	-4.602	232.14999999999998	-2282.4000000000015	0.28600000000000003	-4.0	non-native
0.7636338	0.2202685	0.15	-2.8389999999999986	211.88799999999992	-2085.800000000003	0.28100000000000014	-4.0	non-native
0.9718382	0.2500059	0.15	-4.780999999999999	272.5469999999999	-1803.300000000003	0.242	-2.0	non-native
0.6208653	0.1916623	0.18	-3.948999999999998	61.295999999999935	-2251.0999999999985	0.1990000000000003	-1.0	non-native
0.7313482	0.2227474	0.21	-4.126999999999999	239.59699999999998	-2405.5999999999985	0.24800000000000022	-3.0	non-native
0.7151738	0.2047574	0.19	-1.8520000000000003	43.76699999999994	-2122.5999999999985	0.2270000000000003	1.0	non-native
0.7829559	0.2379463	0.14	-3.9979999999999976	206.56499999999994	-2062.5999999999985	0.26300000000000034	-2.0	non-native
0.8487575	0.2462913	0.15	-5.587	292.951	-2760.4000000000015	0.39800000000000013	-3.0	non-native
0.6217594	0.2047357	0.13	-3.5479999999999983	221.96399999999994	-3584.9000000000015	0.258	-3.0	non-native
0.6176707	0.1186891	0.25	3.1469999999999985	-201.2800000000001	346.3999999999942	0.12299999999999978	-3.0	native
0.5411674	0.1131396	0.26	1.876999999999999	-36.43999999999994	-762.4000000000015	0.07299999999999995	-2.0	native
0.6691936	0.1332803	0.21	1.3170000000000002	-200.5300000000001	-1474.1000000000058	0.15799999999999992	1.0	native
0.6059365	0.1379932	0.25	1.3210000000000015	-135.68999999999994	-659.0	0.06099999999999994	-2.0	native
0.7902586	0.1286923	0.24	0.7259999999999991	-80.78000000000009	-695.2000000000044	0.17300000000000004	-4.0	native
0.5238537	0.1286172	0.29	1.6089999999999982	-133.13	-755.2000000000044	0.06999999999999984	-1.0	native
0.6983450	0.1309683	0.22	2.294999999999998	-43.739999999999895	-1394.300000000003	0.137	-1.0	native
0.5717485	0.1270624	0.25	3.3230000000000004	-98.43999999999994	-2050.800000000003	0.11899999999999977	0.0	native
0.6768354	0.1261550	0.28	1.3790000000000013	-84.63999999999999	-973.2000000000044	0.133	-2.0	native
0.4636336	0.1249172	0.2	1.4969999999999999	-187.88	-1106.300000000003	0.0389999999999997	0.0	native
0.6784306	0.1284332	0.26	1.8550000000000004	-171.14999999999998	-457.1000000000058	0.125	-5.0	native
0.6676875	0.1289627	0.26	2.3470000000000013	-108.10000000000002	-381.0	0.137	-2.0	native
0.7809436	0.1463740	0.24	1.5	-2.0499999999999545	-1475.7000000000044	0.11499999999999977	-2.0	native
0.7389057	0.1482921	0.27	0.7729999999999997	-35.979999999999905	-1544.0	0.17899999999999983	1.0	native
0.9595434	0.1633516	0.21	-1.843	167.72199999999998	-2199.100000000006	0.19499999999999984	-5.0	native
0.9198205	0.1592969	0.19	-1.4059999999999988	138.65599999999995	-3153.300000000003	0.266	-4.0	native
0.8690667	0.1632170	0.23	1.9450000000000003	-78.37	-1923.4000000000015	0.24899999999999967	-1.0	native
0.7200400	0.1495214	0.25	0.41699999999999804	-79.42999999999995	-2430.4000000000015	0.19099999999999984	-1.0	native
0.7584978	0.1548737	0.21	0.39199999999999946	-8.93999999999994	-824.4000000000015	0.17499999999999982	-5.0	native
0.5560022	0.1344344	0.28	-1.3260000000000005	-130.57000000000005	-2764.800000000003	0.14900000000000002	-2.0	native
0.7973316	0.1583509	0.26	1.7149999999999999	63.20600000000002	-1448.300000000003	0.1679999999999997	-5.0	native
0.4848961	0.1570363	0.15	-2.676000000000002	248.808	-2274.300000000003	0.08999999999999986	-6.0	native
0.4053984	0.1334698	0.2	-0.9619999999999997	253.52800000000002	-2616.7000000000044	0.10599999999999987	-10.0	native
0.5343468	0.1781646	0.18	-3.280999999999999	111.34400000000005	-3895.800000000003	0.12399999999999967	-6.0	native
0.5043536	0.1505560	0.16	-3.7439999999999998	225.07899999999995	-2742.600000000006	0.12199999999999989	-9.0	native
0.4253981	0.1546293	0.19	-2.5459999999999994	106.168	-1826.300000000003	0.09499999999999975	-5.0	native
0.6213135	0.1633664	0.21	-2.8530000000000015	92.327	-2138.300000000003	0.13999999999999968	-6.0	native
0.7492604	0.1646064	0.2	-2.210000000000001	188.60800000000006	-2200.4000000000015	0.1599999999999997	-10.0	native
0.6266648	0.1479291	0.14	-3.0410000000000004	364.019	-1717.4000000000015	0.18799999999999972	-10.0	native
0.8711737	0.1784273	0.2	-2.5710000000000015	137.38199999999995	-1959.6000000000058	0.10799999999999965	-7.0	native
0.6746503	0.1583668	0.23	-3.225999999999999	36.259000000000015	-736.1000000000058	0.129	-4.0	native
0.5542209	0.1627881	0.17	-2.189	104.053	-2531.5	0.08399999999999963	-5.0	native
0.6976565	0.1837261	0.23	-1.2139999999999986	67.02499999999998	-1533.9000000000015	0.06000000000000005	-3.0	native
0.7264015	0.1678402	0.18	-2.6999999999999993	90.96600000000001	-2870.100000000006	0.14100000000000001	-6.0	native
0.8268929	0.1631998	0.26	1.8599999999999994	81.45000000000005	-2725.300000000003	0.10099999999999998	-4.0	native
0.6000425	0.1243498	0.2	-0.3550000000000004	119.98599999999999	-1877.7000000000044	0.1509999999999998	-7.0	native
0.6810748	0.1463912	0.2	-0.5019999999999989	206.37	-2457.100000000006	0.19300000000000006	-8.0	native
0.6303173	0.1362045	0.14	-0.838000000000001	223.73000000000002	-1391.1000000000058	0.05799999999999983	-8.0	native
0.8251254	0.1537273	0.18	-2.3520000000000003	341.67499999999995	-742.6000000000058	0.1479999999999997	-9.0	native
0.5470743	0.1354528	0.19	1.1430000000000007	176.062	-1729.9000000000015	0.08999999999999986	-5.0	native
0.6108182	0.1232842	0.18	-1.9130000000000003	264.65	-1282.2000000000044	0.09899999999999975	-8.0	native
0.8414607	0.1577785	0.19	-1.1679999999999993	109.45399999999995	-1355.800000000003	0.11099999999999977	-7.0	native
0.4139257	0.1836889	0.13	-0.3689999999999998	198.519	-3392.7999999999956	0.16400000000000015	-6.0	non-native
0.5542697	0.2041690	0.14	-3.59	86.08999999999992	-2644.0	0.21999999999999975	-4.0	non-native
0.5543342	0.1915491	0.13	-3.1850000000000023	219.47199999999998	-3220.0999999999985	0.2559999999999998	-8.0	non-native
0.3715115	0.1802660	0.15	-1.6580000000000013	254.067	-1434.2999999999956	0.16800000000000015	-7.0	non-native
0.3066535	0.1602358	0.17	0.17599999999999838	121.45000000000005	-2989.0	0.015000000000000124	-7.0	non-native
0.2914577	0.1684044	0.14	-2.571999999999999	262.57399999999996	-3059.5	0.09799999999999986	-8.0	non-native
0.4150448	0.1818345	0.17	-0.2029999999999994	126.77999999999997	-2536.899999999994	0.10599999999999987	-6.0	non-native
0.2803985	0.1725376	0.18	1.5530000000000008	63.460000000000036	-1964.0999999999985	0.06300000000000017	-6.0	non-native
0.4267077	0.1821305	0.15	-1.2699999999999996	99.94000000000005	-2668.5999999999985	0.10199999999999987	-3.0	non-native
0.3841384	0.1724149	0.14	0.6370000000000005	109.54999999999995	-2390.899999999994	0.05900000000000016	-5.0	non-native
0.4099196	0.1722473	0.14	-1.3629999999999995	165.51999999999998	-2803.899999999994	0.10899999999999999	-4.0	non-native
0.4043169	0.1767617	0.11	-1.6350000000000016	234.06100000000004	-2710.2999999999956	0.19799999999999995	-6.0	non-native
0.3390978	0.1728834	0.12	-1.7460000000000022	119.26999999999998	-2275.5999999999985	0.15799999999999992	-5.0	non-native
0.3512802	0.1795239	0.14	0.46399999999999864	344.153	-2749.5	0.08099999999999996	-7.0	non-native
0.3778221	0.1782090	0.12	-3.277000000000001	387.779	-2202.7999999999956	0.06999999999999984	-11.0	non-native
0.3324739	0.1922284	0.15	-0.7360000000000007	138.21000000000004	-2759.5	0.040999999999999925	-7.0	non-native
0.3814138	0.1752359	0.13	-2.2280000000000015	308.615	-3026.0	0.18100000000000005	-7.0	non-native
0.7020302	0.1940217	0.1	-1.5730000000000004	262.05899999999997	-2574.199999999997	0.19499999999999984	-9.0	non-native
0.5386440	0.1993002	0.11	-1.661999999999999	112.8599999999999	-2650.7999999999956	0.20100000000000007	-8.0	non-native
0.6916842	0.2087890	0.11	-3.562000000000001	306.94899999999996	-2249.199999999997	0.2410000000000001	-12.0	non-native
0.5032594	0.1776083	0.16	-2.690999999999999	139.66000000000008	-1930.2999999999956	0.125	-10.0	non-native
1.0414071	0.3163518	0.06	-8.884	848.818	-3827.899999999994	0.6539999999999999	-14.0	non-native
0.9727086	0.2851056	0.06	-9.429	827.9680000000001	-3511.5	0.5680000000000001	-13.0	non-native
0.9203095	0.2915758	0.07	-10.574	607.358	-2832.7999999999956	0.573	-11.0	non-native
0.9292073	0.3286120	0.09	-10.700000000000001	376.35299999999995	-3871.5999999999985	0.5739999999999998	-8.0	non-native
0.6567643	0.3104615	0.08	-11.405000000000001	585.955	-3224.199999999997	0.47699999999999987	-10.0	non-native
0.6185824	0.2900809	0.08	-8.361	513.682	-2285.2999999999956	0.42600000000000016	-8.0	non-native
0.7343106	0.3007125	0.08	-10.161000000000001	433.19100000000003	-2514.199999999997	0.48	-9.0	non-native
0.8125849	0.3393977	0.09	-10.611	398.45799999999997	-2737.699999999997	0.5739999999999998	-10.0	non-native
0.8191452	0.3408632	0.09	-8.201	329.172	-2729.2999999999956	0.548	-9.0	non-native
0.6406100	0.3148520	0.09	-12.05	623.364	-3533.199999999997	0.4460000000000002	-10.0	non-native
0.6781150	0.2960596	0.08	-12.119	508.846	-4398.799999999996	0.4969999999999999	-11.0	non-native
1.1115520	0.3825913	0.04	-11.807	549.287	-3998.199999999997	0.685	-12.0	non-native
1.1365596	0.3264537	0.11	-11.204	568.406	-3455.0	0.6099999999999999	-9.0	non-native
1.0909040	0.3036698	0.09	-8.506	738.1030000000001	-4458.5999999999985	0.6459999999999999	-12.0	non-native
0.7010941	0.2543291	0.06	-10.446	719.9780000000001	-4024.7999999999956	0.524	-13.0	non-native
0.9070179	0.2838454	0.07	-8.122	674.668	-3969.899999999994	0.5369999999999999	-12.0	non-native
0.8213632	0.2778119	0.08	-9.548	540.246	-3032.899999999994	0.47799999999999976	-10.0	non-native
0.9378249	0.3197807	0.06	-7.991000000000001	538.949	-2640.199999999997	0.6149999999999998	-10.0	non-native
0.7907321	0.3185855	0.06	-10.917	755.942	-3125.899999999994	0.6029999999999998	-12.0	non-native
0.9469036	0.3183663	0.08	-10.306000000000001	747.819	-3827.399999999994	0.7279999999999998	-12.0	non-native
1.2740455	0.3372024	0.05	-6.582000000000001	582.313	-2807.2999999999956	0.6349999999999998	-10.0	non-native
1.6242139	0.4164485	0.03	-9.818999999999999	657.4929999999999	-2266.4000000000015	0.34399999999999986	-3.0	native
1.0640781	0.3930436	0.04	-9.044999999999998	599.387	-2852.5	0.21399999999999997	-3.0	native
1.0581710	0.3810397	0.05	-7.870999999999999	677.9679999999998	-1936.800000000003	0.09999999999999964	-6.0	native
1.2511350	0.3746456	0.05	-6.655999999999999	590.6309999999999	-2430.2000000000044	0.31999999999999984	-4.0	native
1.8340552	0.4924311	0.04	-9.67	558.7529999999999	-2604.100000000006	0.1589999999999998	-4.0	native
1.5839865	0.4022491	0.06	-8.529	603.661	-2290.9000000000015	0.34899999999999975	-3.0	native
1.2206357	0.4111571	0.05	-9.108	534.8889999999999	-2218.800000000003	0.23399999999999999	-6.0	native
1.4448426	0.3977846	0.05	-10.399999999999999	486.0279999999999	-2516.100000000006	0.2719999999999998	-2.0	native
1.3405842	0.4268004	0.03	-9.658999999999999	580.0799999999999	-1610.6000000000058	0.3859999999999997	-2.0	native
1.1794492	0.4572209	0.02	-10.508	595.4209999999999	-2110.4000000000015	0.35799999999999965	-2.0	native
1.2552943	0.4234033	0.04	-9.77	546.7029999999999	-1000.7000000000044	0.45799999999999974	-3.0	native
1.7300084	0.5031410	0.04	-9.815	440.12699999999995	-1300.6000000000058	0.46599999999999975	-2.0	native
2.0182099	0.5682406	0.03	-13.171	632.9069999999999	-2483.300000000003	0.33899999999999997	-4.0	native
1.6787026	0.4983859	0.02	-11.219	594.502	-2234.600000000006	0.24299999999999988	-3.0	native
1.5974581	0.4717778	0.02	-10.107	536.2379999999999	-2167.9000000000015	0.2829999999999999	-2.0	native
1.6934758	0.5030487	0.03	-10.707999999999998	484.5379999999999	-2024.800000000003	0.36999999999999966	1.0	native
1.7162056	0.4792872	0.03	-10.521999999999998	524.1339999999999	-1303.2000000000044	0.33799999999999963	-1.0	native
1.7155720	0.4670330	0.03	-11.216	677.5859999999999	-2363.9000000000015	0.20199999999999996	-5.0	native
1.9148868	0.5042402	0.03	-10.581	567.473	-1383.9000000000015	0.18199999999999994	-2.0	native
1.6875107	0.4848574	0.03	-11.758999999999999	716.3919999999998	-1476.0	0.32399999999999984	-5.0	native
1.6401519	0.4645829	0.01	-10.898	732.8729999999998	-2514.100000000006	0.3819999999999997	-3.0	native
2.3729205	0.9048533	0.03	-10.492999999999999	344.61199999999985	-1977.1000000000058	-0.29100000000000037	-1.0	native
2.4129751	0.9595717	0.04	-7.753	192.9559999999999	-1783.2000000000044	-0.3210000000000002	0.0	native
2.4741180	0.9821610	0.01	-10.466999999999999	294.3689999999999	-2454.7000000000044	-0.26700000000000035	1.0	native
2.4086521	0.9299096	0.01	-10.799	417.17499999999995	-1959.1000000000058	-0.28400000000000025	-1.0	native
2.4330022	0.9500396	0.02	-9.789	367.6879999999999	-3107.9000000000015	-0.24200000000000044	-1.0	native
2.7196174	1.0632848	0.02	-10.052	272.85799999999995	-2575.5	-0.2330000000000001	1.0	native
2.4437103	0.9496468	0.02	-10.627999999999998	326.4909999999999	-3382.9000000000015	-0.2290000000000001	-1.0	native
2.4538229	0.9557919	0.02	-9.265999999999998	207.6389999999999	-2942.0	-0.23400000000000043	0.0	native
2.2339830	0.8417447	0.02	-9.702	282.11799999999994	-4294.700000000004	-0.30000000000000027	1.0	native
2.4430492	0.9562654	0.02	-13.168999999999999	401.57899999999995	-3477.0	-0.18700000000000028	-2.0	native
2.5815845	1.0135567	0.01	-10.655999999999999	282.37299999999993	-2515.300000000003	-0.18800000000000017	1.0	native
2.2879529	0.9038960	0.01	-11.482999999999999	513.1809999999999	-1873.2000000000044	-0.17500000000000027	-3.0	native
2.3729248	0.9138662	0.01	-10.61	351.01699999999994	-2260.5	-0.30900000000000016	-1.0	native
2.5116029	0.9850438	0.01	-10.473999999999998	302.4709999999999	-1882.1000000000058	-0.24200000000000044	0.0	native
2.4905589	1.0070523	0.01	-12.079999999999998	350.19499999999994	-2435.7000000000044	-0.27900000000000036	2.0	native
2.4392486	0.9805763	0.01	-11.681	329.48199999999986	-2957.4000000000015	-0.16100000000000003	3.0	native
2.2593935	0.8835039	0.01	-10.318	452.84899999999993	-3535.4000000000015	-0.29600000000000026	1.0	native
2.6002643	1.0529318	0.01	-11.834	383.26199999999994	-3279.0	-0.18300000000000027	1.0	native
2.5687039	1.0386349	0.01	-14.312	551.1049999999999	-2440.600000000006	-0.15700000000000003	-3.0	native
2.3225198	0.9497353	0.01	-11.604	589.9869999999999	-4573.5	-0.2570000000000001	-3.0	native
2.3372059	0.9433363	0.0	-10.341999999999999	309.96799999999985	-3832.600000000006	-0.27500000000000036	3.0	native
1.3310926	0.3250890	0.07	-6.879	324.65700000000004	-1890.0999999999985	0.2839999999999998	-4.0	non-native
1.3747597	0.3325074	0.06	-7.186	314.35699999999997	-1345.0	0.22899999999999965	-4.0	non-native
1.5200427	0.3592622	0.06	-6.317999999999998	243.22299999999996	-412.1999999999971	0.23899999999999988	-3.0	non-native
1.4694148	0.3409837	0.06	-6.536	260.47400000000005	-1135.5999999999985	0.3129999999999997	-4.0	non-native
1.5287703	0.3399844	0.07	-6.841999999999999	260.56600000000003	-523.7999999999956	0.3179999999999996	-2.0	non-native
1.7271255	0.3574345	0.05	-7.959	262.698	-1909.5999999999985	0.43999999999999995	-3.0	non-native
1.3835975	0.3719932	0.07	-8.171	264.861	-1231.199999999997	0.2919999999999998	-5.0	non-native
1.2317200	0.3868477	0.05	-8.775	407.37800000000004	-1809.4000000000015	0.3039999999999998	-6.0	non-native
1.4419656	0.3372844	0.05	-7.577999999999999	185.985	-723.5	0.2509999999999999	-4.0	non-native
1.3327786	0.3676892	0.07	-8.308	290.16100000000006	-680.7999999999956	0.2629999999999999	-5.0	non-native
1.7385399	0.3674364	0.07	-7.090999999999999	381.823	-1793.699999999997	0.2879999999999998	-5.0	non-native
1.6396433	0.3796247	0.06	-7.397	290.009	-1478.0	0.22199999999999998	-5.0	non-native
1.5160010	0.3695758	0.1	-8.073	225.39800000000002	-1345.199999999997	0.26199999999999957	-2.0	non-native
1.3901566	0.3591744	0.07	-7.812999999999999	259.12199999999996	-1356.4000000000015	0.22899999999999965	-4.0	non-native
1.7551606	0.3836796	0.05	-8.301	261.44000000000005	-2039.7999999999956	0.2959999999999998	-3.0	non-native
1.3052350	0.3837393	0.09	-8.103	263.28700000000003	-1116.9000000000015	0.24499999999999966	-4.0	non-native
1.3017051	0.3432481	0.06	-6.398	376.211	-1878.5	0.20099999999999962	-5.0	non-native
1.3873138	0.3219760	0.08	-5.234999999999999	227.60800000000006	-1536.699999999997	-0.028000000000000025	-5.0	non-native
1.3433244	0.3325932	0.07	-6.231999999999999	192.92100000000005	-967.7999999999956	0.1509999999999998	-3.0	non-native
1.5523772	0.3625998	0.08	-8.609	246.39300000000003	188.20000000000437	0.1479999999999997	-4.0	non-native
1.2343978	0.3263196	0.03	-8.235	264.481	-597.6999999999971	0.20099999999999962	-4.0	non-native
1.3576474	0.3829779	0.08	-11.488	495.071	-3056.7999999999956	0.492	-8.0	non-native
1.6742252	0.4540246	0.06	-10.889999999999999	450.41100000000006	-1847.7999999999956	0.47299999999999986	-7.0	non-native
1.3463343	0.4075482	0.08	-12.892	462.89599999999996	-1963.4000000000015	0.47399999999999975	-7.0	non-native
1.5757030	0.4091440	0.08	-12.634	576.87	-3760.0999999999985	0.47799999999999976	-7.0	non-native
1.6612000	0.5014312	0.06	-15.093	641.097	-3822.5	0.6549999999999998	-9.0	non-native
1.7829671	0.5509907	0.08	-14.585999999999999	644.012	-3637.699999999997	0.617	-9.0	non-native
1.0926605	0.3819416	0.09	-14.365	632.806	-2453.5	0.5369999999999999	-8.0	non-native
0.9862187	0.3079990	0.08	-13.841	641.744	-1724.5999999999985	0.4509999999999996	-8.0	non-native
1.3611195	0.4026808	0.06	-13.719999999999999	611.5319999999999	-2312.4000000000015	0.5449999999999999	-9.0	non-native
1.3437574	0.4335089	0.09	-15.132	655.091	-1579.699999999997	0.597	-9.0	non-native
1.0729855	0.4110636	0.07	-15.219999999999999	645.3810000000001	-1751.5	0.5389999999999997	-9.0	non-native
0.8327014	0.3710648	0.1	-13.386	579.207	-2774.699999999997	0.3939999999999997	-8.0	non-native
0.8012034	0.3832118	0.11	-12.738999999999999	626.659	-2573.9000000000015	0.32699999999999996	-9.0	non-native
0.9460271	0.4163252	0.1	-13.215	598.4780000000001	-2879.2999999999956	0.3929999999999998	-9.0	non-native
0.7538012	0.3620836	0.08	-13.493	640.4300000000001	-2125.0	0.36599999999999966	-9.0	non-native
0.6449764	0.3193052	0.09	-11.259	540.171	-2834.5999999999985	0.2869999999999999	-7.0	non-native
0.9426641	0.4227645	0.09	-12.109	583.332	-2284.5999999999985	0.36499999999999977	-8.0	non-native
0.9387481	0.4486968	0.1	-13.557	581.012	-2715.4000000000015	0.44799999999999995	-8.0	non-native
0.7509478	0.4130808	0.1	-12.498	552.913	-1629.5999999999985	0.375	-7.0	non-native
0.7264747	0.3748831	0.09	-12.431	575.787	-3532.9000000000015	0.34399999999999986	-8.0	non-native
1.1273221	0.4884358	0.07	-13.780999999999999	611.4100000000001	-2408.7999999999956	0.4389999999999996	-8.0	non-native
0.9733499	0.2942910	0.12	1.6540000000000035	216.46000000000004	-1889.6000000000058	0.21499999999999986	-2.0	native
1.0076538	0.3085031	0.13	3.4780000000000015	134.51999999999998	-1212.300000000003	0.22499999999999964	-1.0	native
1.1532463	0.3072863	0.12	2.375	111.88000000000011	-2225.600000000006	0.2849999999999997	-2.0	native
1.3789743	0.2994741	0.13	-0.03999999999999915	98.81999999999994	-2050.0	0.36499999999999977	2.0	native
1.2259666	0.3183359	0.09	-0.14399999999999835	182.60000000000014	-1280.800000000003	0.32899999999999974	3.0	native
1.2290813	0.3210317	0.1	1.9309999999999974	-110.46000000000004	-2805.4000000000015	0.3219999999999996	6.0	native
1.4387577	0.3270549	0.1	0.13600000000000279	162.70000000000005	-1656.7000000000044	0.4299999999999997	1.0	native
1.1581737	0.3077563	0.14	-0.10199999999999676	231.73000000000002	-2260.0	0.2689999999999997	-1.0	native
1.4155189	0.3234635	0.13	-1.2639999999999993	146.84000000000015	-1649.4000000000015	0.3799999999999999	-2.0	native
1.3980895	0.3289214	0.1	-0.8759999999999977	2.5699999999999363	-2255.9000000000015	0.3979999999999997	2.0	native
1.5846086	0.3174985	0.12	-1.1759999999999984	252.96000000000004	-1424.9000000000015	0.44599999999999973	1.0	native
1.6218473	0.3067964	0.11	-0.17300000000000182	122.86000000000013	-2287.800000000003	0.4209999999999998	0.0	native
1.6229522	0.3051437	0.1	0.012000000000000455	49.700000000000045	-1586.9000000000015	0.41999999999999993	4.0	native
1.6078361	0.3065927	0.09	-1.2949999999999982	145.86000000000013	-1235.0	0.46399999999999997	-4.0	native
1.4516166	0.3117702	0.12	-0.7379999999999995	58.25999999999999	-291.90000000000146	0.3859999999999997	-1.0	native
1.2420003	0.2861736	0.11	0.5320000000000036	134.74	-2023.0	0.35199999999999987	0.0	native
1.4865186	0.2989851	0.12	0.9710000000000036	88.42000000000007	-1030.0	0.403	-1.0	native
1.6242301	0.3080251	0.11	0.46000000000000085	-13.970000000000027	-703.6000000000058	0.4849999999999999	2.0	native
1.5002663	0.3188568	0.11	0.2989999999999995	86.11000000000013	-1864.7000000000044	0.34799999999999986	-2.0	native
1.2042259	0.3078492	0.1	-0.46699999999999875	95.27999999999997	-1343.300000000003	0.3259999999999996	-1.0	native
1.3386508	0.3089618	0.1	-1.4179999999999993	150.26	-2391.300000000003	0.35699999999999976	3.0	native
0.7386590	0.3462840	0.16	-1.0719999999999992	501.99	-3676.0	0.01399999999999979	-3.0	native
0.7735550	0.3425970	0.17	-1.5760000000000005	424.3700000000001	-2787.4000000000015	0.15399999999999991	-3.0	native
0.6623111	0.3369058	0.15	-1.9869999999999983	441.03999999999996	-2801.0	0.1599999999999997	-1.0	native
0.7531496	0.3487841	0.12	-2.771000000000001	528.75	-2853.4000000000015	0.13199999999999967	-5.0	native
0.7108431	0.3364581	0.15	-1.9450000000000003	489.09000000000015	-4266.0	0.238	-2.0	native
0.5367559	0.3124225	0.17	-2.6439999999999984	505.04999999999995	-2152.0	0.08399999999999963	-5.0	native
0.7224317	0.3454264	0.15	-2.190999999999999	475.4000000000001	-3391.5	0.05699999999999994	-4.0	native
0.8841479	0.3312286	0.14	-1.9109999999999978	463.6100000000001	-2709.4000000000015	0.07299999999999995	-3.0	native
0.9245342	0.3310785	0.15	-3.6110000000000007	479.34000000000015	-2520.600000000006	0.2729999999999997	-1.0	native
0.7765785	0.3334749	0.14	-2.0749999999999993	417.83000000000015	-3730.600000000006	0.21199999999999974	-4.0	native
0.7722784	0.3587809	0.14	-2.7300000000000004	432.9100000000001	-3862.2000000000044	0.22299999999999986	-2.0	native
0.7908505	0.3242160	0.17	-1.0079999999999991	236.26999999999998	-3478.100000000006	0.19299999999999962	2.0	native
0.6118839	0.3377149	0.16	-1.8299999999999983	362.06999999999994	-2374.4000000000015	0.1559999999999997	-5.0	native
0.5807004	0.3378183	0.14	-0.9499999999999993	333.95000000000005	-2618.5	0.13599999999999968	-2.0	native
0.6093222	0.3386628	0.14	-2.317	326.20000000000005	-3175.0	0.19599999999999973	-2.0	native
0.8137610	0.3562075	0.15	-3.0269999999999975	345.31999999999994	-1754.5	0.13599999999999968	-4.0	native
0.9500263	0.3402886	0.12	-2.2330000000000005	407.18000000000006	-2030.4000000000015	0.11099999999999977	-1.0	native
0.7324347	0.3292955	0.13	-1.9369999999999976	390.1600000000001	-2319.100000000006	0.11899999999999977	-1.0	native
0.6883590	0.3021219	0.13	-1.6829999999999998	257.75	-2312.300000000003	0.17799999999999994	-1.0	native
0.6363771	0.3195732	0.14	-1.6050000000000004	400.02	-2777.100000000006	0.16199999999999992	-1.0	native
0.6435297	0.2963841	0.14	-2.2109999999999985	339.8900000000001	-2564.100000000006	0.08999999999999986	-2.0	native
0.7932950	0.2557754	0.1	-6.846	148.01600000000008	-949.5999999999985	0.2779999999999996	-3.0	non-native
0.7159013	0.2534554	0.08	-8.592	134.00900000000001	-1911.4000000000015	0.33399999999999963	0.0	non-native
0.8405135	0.2329095	0.06	-8.251	186.99400000000003	-1122.5999999999985	0.16999999999999993	-1.0	non-native
0.4710312	0.2373363	0.09	-6.675999999999998	132.962	-1794.5999999999985	0.18699999999999983	-1.0	non-native
0.7780815	0.2409899	0.07	-7.5489999999999995	64.22000000000003	-820.0999999999985	0.19899999999999984	0.0	non-native
0.7142451	0.2273586	0.09	-6.902000000000001	168.04000000000008	-1972.9000000000015	0.22999999999999998	-1.0	non-native
0.8504369	0.2697532	0.09	-8.187	141.55700000000002	-2475.9000000000015	0.4189999999999996	-1.0	non-native
0.5161040	0.2317458	0.11	-6.736000000000001	150.08500000000004	-2179.2999999999956	0.2649999999999997	-1.0	non-native
0.5858375	0.2754802	0.11	-10.283	237.65600000000006	-2429.5999999999985	0.36599999999999966	-3.0	non-native
0.7578008	0.3190821	0.09	-11.027	244.67700000000002	-3392.4000000000015	0.5319999999999996	-2.0	non-native
0.7896674	0.2673839	0.08	-10.967	220.087	-2586.4000000000015	0.4419999999999997	-3.0	non-native
0.6570488	0.2608804	0.1	-6.5539999999999985	134.442	-2538.0999999999985	0.2519999999999998	0.0	non-native
0.8719591	0.2598964	0.06	-8.174	76.20000000000005	-1636.0	0.2999999999999998	-1.0	non-native
0.7585407	0.2433965	0.08	-6.329000000000001	88.48000000000002	-1925.4000000000015	0.2679999999999998	-2.0	non-native
0.8234677	0.2880273	0.08	-8.827	103.25300000000004	-2386.0999999999985	0.49099999999999966	0.0	non-native
0.7003397	0.2620772	0.09	-8.397	59.549999999999955	-1350.0999999999985	0.2859999999999996	1.0	non-native
1.2166238	0.3135653	0.07	-7.257	-118.38999999999987	-1622.7999999999956	0.33799999999999963	1.0	non-native
0.7804812	0.2602862	0.09	-8.955	23.160000000000082	-1360.199999999997	0.2799999999999998	0.0	non-native
1.0063325	0.2858782	0.08	-7.609	-11.8599999999999	-2499.0	0.35599999999999987	0.0	non-native
1.0282727	0.2953727	0.09	-7.821999999999999	-45.6099999999999	-2066.7999999999956	0.3979999999999997	3.0	non-native
0.6235703	0.2778397	0.09	-9.609	85.05000000000007	-2811.5	0.4049999999999998	-1.0	non-native
0.7071041	0.2498185	0.09	-5.347000000000001	295.4770000000001	-2591.699999999997	-0.0730000000000004	-1.0	non-native
0.7568596	0.2851237	0.08	-6.605	323.634	-2735.699999999997	-0.0950000000000002	-3.0	non-native
0.6139879	0.2542167	0.08	-6.574999999999999	239.55700000000002	-3341.0999999999985	-0.015000000000000124	-4.0	non-native
0.6971514	0.2427555	0.07	-4.186	253.29100000000005	-2282.5	-0.13900000000000023	-5.0	non-native
0.5877795	0.2453004	0.09	-5.530999999999999	181.09800000000007	-3002.2999999999956	-0.007000000000000117	-2.0	non-native
0.5507039	0.2434517	0.12	-3.032	68.37000000000012	-3555.5999999999985	-0.01100000000000012	-1.0	non-native
0.7232013	0.2648405	0.09	-4.856000000000002	78.68000000000006	-3515.199999999997	0.04899999999999993	0.0	non-native
0.7199362	0.2710110	0.06	-4.186	268.00200000000007	-2216.0	-0.007000000000000117	-2.0	non-native
0.8851124	0.3018082	0.04	-5.818999999999999	328.90700000000004	-3167.9000000000015	-0.11900000000000022	-3.0	non-native
0.6862628	0.3075167	0.03	-8.222	567.5010000000001	-2468.199999999997	0.030999999999999694	-6.0	non-native
0.4724314	0.2902923	0.04	-10.229	519.0020000000001	-2229.7999999999956	0.1499999999999999	-7.0	non-native
0.7206712	0.3148131	0.04	-7.263	372.1790000000001	-3230.9000000000015	-0.06700000000000017	-4.0	non-native
0.4505656	0.2843757	0.04	-6.870000000000001	425.922	-3085.7999999999956	0.041999999999999815	-4.0	non-native
0.6029583	0.2917240	0.02	-7.709	546.456	-2011.699999999997	0.17499999999999982	-7.0	non-native
0.8253608	0.2902352	0.04	-5.091000000000001	290.98900000000003	-1741.5999999999985	-0.014000000000000234	-4.0	non-native
0.7825209	0.2816135	0.04	-5.007999999999999	413.96500000000003	-2803.699999999997	0.0009999999999998899	-3.0	non-native
0.8519277	0.2580866	0.02	-3.5470000000000006	357.975	-2437.0999999999985	-0.1120000000000001	-5.0	non-native
0.7531038	0.2704386	0.02	-4.062000000000001	391.562	-2442.0	-0.12200000000000033	-4.0	non-native
0.6633032	0.2820962	0.02	-8.396	631.081	-3443.699999999997	0.04899999999999993	-6.0	non-native
0.7383810	0.2811823	0.03	-6.631	540.037	-3175.5	0.0040000000000000036	-7.0	non-native
0.5278450	0.2493116	0.04	-5.884	376.3040000000001	-2812.5	-0.040000000000000036	-5.0	non-native
3.5608785	1.0327983	0.0	-7.763	224.99699999999999	-1526.2000000000007	0.9020000000000001	0.0	native
3.6042814	1.0514146	0.0	-8.079	223.47299999999998	-217.59999999999854	0.9199999999999999	0.0	native
3.8287172	1.0868053	0.0	-8.229	259.041	-1917.7000000000007	0.9500000000000002	-1.0	native
3.5137599	0.9902362	0.0	-8.949	301.16959999999995	-1485.0	0.8850000000000002	-1.0	native
3.4705825	1.0118448	0.0	-9.102	267.505	-1241.7999999999993	0.9180000000000001	1.0	native
3.9367266	1.0951282	0.0	-9.995999999999999	276.8667	-1108.5	0.984	-1.0	native
3.2633078	0.9597925	0.0	-8.687999999999999	243.724	-513.2000000000007	0.8780000000000001	1.0	native
3.5223289	1.0606000	0.0	-8.806000000000001	244.71999999999997	-295.0	1.0069999999999997	0.0	native
3.5139005	1.0112640	0.0	-8.235	252.46099999999998	-1535.5	0.9060000000000001	1.0	native
3.7962489	1.1016545	0.0	-8.754	252.78799999999998	-735.4000000000015	1.0600000000000005	0.0	native
3.2989542	0.9486594	0.0	-8.541	266.056	-1223.5999999999985	0.8300000000000001	1.0	native
3.4078331	1.0151067	0.0	-8.014	242.087	-187.70000000000073	0.887	1.0	native
3.5268812	1.0187719	0.0	-8.841	218.37199999999999	-1320.4000000000015	0.9170000000000003	0.0	native
3.7353208	1.0504407	0.0	-7.9719999999999995	220.82199999999997	-645.2000000000007	0.895	1.0	native
3.4636190	1.0034288	0.0	-8.413	149.319	-1530.7999999999993	0.8480000000000003	3.0	native
3.6644821	1.0440824	0.0	-7.539	188.78799999999998	-936.0999999999985	0.9079999999999999	1.0	native
3.4810236	0.9904135	0.0	-7.928999999999999	237.77899999999997	-278.59999999999854	0.8360000000000003	0.0	native
3.4095654	0.9918228	0.0	-8.058	241.48699999999997	-1050.0999999999985	0.8620000000000001	2.0	native
3.2259367	0.9383585	0.0	-7.851999999999999	230.19499999999996	-1163.2000000000007	0.7589999999999999	1.0	native
3.4522738	0.9821433	0.0	-9.093	237.385	-921.2999999999993	0.8810000000000002	0.0	native
4.1931167	1.1497713	0.0	-9.828	286.8545	-443.59999999999854	1.056	-1.0	native
1.7638159	0.5237781	0.01	-6.843	103.69999999999999	-68.09999999999854	0.2160000000000002	0.0	native
2.0397117	0.5641834	0.01	-6.741	127.32699999999997	659.5999999999985	0.29800000000000004	-1.0	native
2.2972555	0.6601555	0.01	-6.388	59.68399999999997	140.40000000000146	0.3610000000000002	1.0	native
2.1003590	0.6419603	0.0	-6.481999999999999	-43.702	907.2999999999993	0.3440000000000003	1.0	native
1.8974310	0.5936545	0.01	-6.046999999999999	-3.515000000000043	-30.299999999999272	0.3730000000000002	2.0	native
2.1163652	0.6241552	0.02	-7.207999999999999	86.618	199.70000000000073	0.3799999999999999	-1.0	native
1.8553571	0.6015918	0.02	-6.279999999999999	105.37599999999998	1080.0999999999985	0.2509999999999999	0.0	native
1.4592803	0.4893354	0.02	-6.170999999999999	85.17699999999996	95.90000000000146	0.2230000000000003	1.0	native
1.8347521	0.5778714	0.01	-6.776	10.340999999999951	602.0	0.27600000000000025	1.0	native
1.7022197	0.5657552	0.0	-6.8759999999999994	164.54199999999997	-75.70000000000073	0.2469999999999999	-1.0	native
1.7124079	0.5686801	0.02	-6.071	-21.246000000000038	64.70000000000073	0.31400000000000006	2.0	native
1.8029889	0.5690638	0.02	-5.589	-46.271000000000015	530.9000000000015	0.2509999999999999	2.0	native
1.7073579	0.5131024	0.01	-6.030999999999999	7.838999999999999	1147.4000000000015	0.19700000000000006	1.0	native
1.8414148	0.5739564	0.0	-6.129	49.33499999999998	-531.4000000000015	0.2280000000000002	2.0	native
1.8167672	0.5960747	0.02	-6.971	69.89799999999997	129.70000000000073	0.2610000000000001	1.0	native
1.7990382	0.5642234	0.01	-6.7509999999999994	-9.298000000000002	986.0	0.2789999999999999	1.0	native
1.7760819	0.5809587	0.02	-6.834999999999999	85.60899999999998	-326.2000000000007	0.2490000000000001	1.0	native
1.5933096	0.5771031	0.02	-7.5809999999999995	87.495	423.0	0.2120000000000002	1.0	native
1.6116265	0.5119111	0.01	-7.0729999999999995	131.30999999999997	656.5	0.20800000000000018	0.0	native
1.8862419	0.5500018	0.02	-7.189	130.24099999999999	-216.5	0.29499999999999993	0.0	native
1.4392271	0.4360436	0.01	-7.170999999999999	98.99699999999996	202.40000000000146	0.274	0.0	native
2.1530054	0.6802322	0.0	-4.6	-178.438	-893.0	0.20999999999999996	1.0	non-native
2.4122331	0.7268743	0.0	-3.6419999999999995	-224.187	-1848.199999999997	0.20799999999999974	2.0	non-native
2.3737283	0.7063771	0.0	-5.0009999999999994	-216.30399999999997	-831.2999999999993	0.2629999999999999	2.0	non-native
2.4809887	0.7757109	0.0	-3.8710000000000004	-179.98000000000002	-216.0	0.29499999999999993	1.0	non-native
2.2345278	0.7411377	0.0	-4.737	-169.906	-869.2999999999993	0.1769999999999996	3.0	non-native
2.2951245	0.7246440	0.0	-3.8149999999999995	-206.688	-655.7999999999993	0.21699999999999964	2.0	non-native
2.3439026	0.7302704	0.0	-3.3979999999999997	-130.497	-89.19999999999709	0.19599999999999973	0.0	non-native
2.1878204	0.7046906	0.0	-3.347999999999999	-193.69499999999994	27.0	0.1379999999999999	1.0	non-native
2.3197258	0.6704127	0.0	-3.459999999999999	-189.264	-171.0	0.20299999999999985	1.0	non-native
2.4781728	0.6954178	0.0	-5.173	-59.966999999999985	-896.8999999999978	0.2549999999999999	-1.0	non-native
2.3454185	0.6694427	0.0	-3.0730000000000004	-129.14499999999998	-878.5999999999985	0.20399999999999974	0.0	non-native
2.3686228	0.6746707	0.0	-4.6690000000000005	-110.65999999999997	233.70000000000073	0.20399999999999974	0.0	non-native
2.0419793	0.6441427	0.0	-3.4770000000000003	-204.40499999999997	-149.5	0.10599999999999987	1.0	non-native
2.2844751	0.6951907	0.0	-3.635	-167.122	468.90000000000146	0.18599999999999994	1.0	non-native
2.0980511	0.6738120	0.0	-4.468999999999999	-183.87199999999996	-87.39999999999782	0.1259999999999999	1.0	non-native
1.9889910	0.6354881	0.0	-2.6449999999999996	-193.72299999999996	-30.599999999998545	0.08699999999999974	3.0	non-native
2.0330572	0.6430629	0.0	-3.337999999999999	-132.497	-283.1999999999971	0.09499999999999975	1.0	non-native
2.3437207	0.6996509	0.0	-7.867999999999999	-32.78399999999999	-332.7999999999993	0.32699999999999996	0.0	non-native
2.5163515	0.6755743	0.0	-6.164	-25.834000000000003	-400.7999999999993	0.3169999999999997	-1.0	non-native
2.3812852	0.7050527	0.0	-6.5649999999999995	-71.73599999999999	-1170.0999999999985	0.3039999999999998	-1.0	non-native
1.7202755	0.5060841	0.0	-2.632999999999999	-161.014	-172.09999999999854	0.04499999999999993	0.0	non-native
3.6766613	1.0602815	0.02	-8.407	-161.767	-761.6999999999971	0.6259999999999999	0.0	non-native
3.5181425	1.0166085	0.0	-8.565999999999999	-173.779	-1146.5	0.6549999999999998	1.0	non-native
3.8361659	1.0988135	0.0	-8.236999999999998	-143.78299999999996	-574.2999999999993	0.7919999999999998	0.0	non-native
3.7264438	1.0636470	0.0	-7.534999999999999	-234.84799999999996	-55.5	0.6399999999999997	3.0	non-native
3.2328405	0.9234204	0.0	-8.668	-178.44299999999998	-426.59999999999854	0.5399999999999996	2.0	non-native
3.3659570	0.9925886	0.0	-7.103999999999999	-193.08000000000004	-940.7999999999993	0.6119999999999997	2.0	non-native
3.2943475	0.9628402	0.0	-7.685	-208.27599999999995	-1387.0999999999985	0.6059999999999999	1.0	non-native
2.9558859	0.8899474	0.02	-6.920999999999999	-187.41599999999994	-1685.0999999999985	0.47299999999999986	3.0	non-native
3.0420387	0.8560585	0.01	-8.05	-189.077	-1375.0999999999985	0.49499999999999966	0.0	non-native
2.8166206	0.7795218	0.03	-5.462999999999999	-211.69499999999994	-942.0	0.4149999999999996	1.0	non-native
3.0658097	0.8587198	0.03	-7.029999999999999	-146.77299999999997	-1041.5	0.5099999999999998	1.0	non-native
3.1227584	0.8874296	0.0	-7.030999999999999	-146.517	-1174.7999999999993	0.5369999999999999	1.0	non-native
2.9050066	0.8744455	0.0	-6.866	-172.82799999999997	-892.7999999999993	0.4229999999999996	1.0	non-native
2.7721512	0.7590415	0.0	-5.5	-255.79399999999998	-1942.8999999999978	0.37799999999999967	2.0	non-native
3.2074714	0.9149998	0.0	-8.030999999999999	-176.159	-1270.699999999997	0.5439999999999996	2.0	non-native
3.0343409	0.8945075	0.01	-8.352	-121.41999999999996	-820.5	0.5339999999999998	1.0	non-native
3.2077630	0.9008709	0.0	-6.978999999999999	-214.56100000000004	-833.6999999999971	0.5529999999999999	2.0	non-native
3.0310304	0.8252966	0.01	-7.5489999999999995	-44.70799999999997	-1049.0999999999985	0.5009999999999999	0.0	non-native
3.4677525	0.9876770	0.0	-7.353	-94.23199999999997	-973.8999999999978	0.6349999999999998	0.0	non-native
3.5592341	1.0915395	0.0	-7.558	-50.22800000000001	-889.2999999999993	0.6679999999999997	-1.0	non-native
3.4848092	0.9762582	0.0	-9.289	-89.012	-941.5999999999985	0.6539999999999999	0.0	non-native
1.2042818	0.4009966	0.03	-4.425000000000001	-136.92200000000003	-1825.0	0.31499999999999995	2.0	native
1.3048786	0.4692231	0.02	-5.4079999999999995	-157.44800000000004	-919.8999999999978	0.3620000000000001	2.0	native
1.5255505	0.4884207	0.05	-5.973000000000001	-219.83500000000004	-136.39999999999782	0.375	1.0	native
1.5109199	0.4546445	0.04	-5.193	-169.82300000000004	-2498.2999999999993	0.367	1.0	native
1.5280751	0.4648896	0.03	-6.525	3.680000000000007	-1337.7000000000007	0.3679999999999999	0.0	native
1.3853256	0.3729521	0.04	-4.91	-158.09700000000004	-1162.5999999999985	0.2999999999999998	2.0	native
1.4273366	0.4560047	0.04	-6.568	-0.7210000000000036	-1647.2999999999993	0.3580000000000001	0.0	native
1.4185168	0.4295517	0.03	-6.609	-143.38800000000003	-1204.5999999999985	0.3919999999999999	2.0	native
1.3167377	0.3584556	0.1	-2.7929999999999993	-209.24200000000002	-457.7999999999993	0.34399999999999986	1.0	native
1.2527872	0.3602121	0.02	-4.941000000000001	-188.31400000000002	-1167.5999999999985	0.33899999999999997	3.0	native
1.3881420	0.3567590	0.02	-2.75	-112.91300000000001	-560.2999999999993	0.3679999999999999	1.0	native
1.2466263	0.3618800	0.06	-3.6099999999999994	-154.79200000000003	-589.7000000000007	0.2599999999999998	2.0	native
1.3845304	0.3837113	0.07	-4.7219999999999995	-147.937	-797.2999999999993	0.2889999999999997	2.0	native
1.4959697	0.3523769	0.04	-1.8719999999999999	-167.59700000000004	-693.0	0.31800000000000006	2.0	native
1.5330878	0.3691344	0.08	-2.0169999999999995	-199.262	-994.8999999999978	0.2769999999999997	2.0	native
1.2929270	0.3404993	0.05	-1.7149999999999999	-237.32799999999997	-540.2000000000007	0.2829999999999999	2.0	native
1.1789988	0.3255667	0.08	-2.4410000000000007	-108.89000000000004	-622.2999999999993	0.2610000000000001	1.0	native
1.1812609	0.3303556	0.09	-1.6799999999999997	-174.09700000000004	-676.5999999999985	0.2709999999999999	1.0	native
0.6926473	0.3051389	0.17	-3.9719999999999995	-20.677999999999997	-1593.0	0.2839999999999998	0.0	native
0.8914913	0.3539172	0.07	-5.390000000000001	37.50799999999998	-1340.7000000000007	0.2570000000000001	0.0	native
0.8069761	0.3443108	0.02	-8.171	179.628	-1705.7000000000007	0.262	-1.0	native
0.9271700	0.3076320	0.04	-7.444	158.98899999999998	-2088.2000000000007	0.23899999999999988	-2.0	native
0.8196351	0.3305768	0.04	-7.497	31.091000000000008	-1809.9000000000015	0.2559999999999998	0.0	native
0.6150753	0.3024701	0.07	-7.184	72.36399999999998	-2056.5	0.18799999999999972	-1.0	native
0.8768731	0.3185225	0.05	-6.745	44.589	-2772.100000000002	0.2570000000000001	-1.0	native
0.5419048	0.2585531	0.06	-4.077999999999999	34.656000000000006	-1712.2000000000007	0.19499999999999984	-1.0	native
0.5947975	0.2867884	0.06	-8.059999999999999	70.945	-1618.5	0.242	-1.0	native
0.5391507	0.2786549	0.05	-6.891	151.95499999999998	-2086.600000000002	0.23599999999999977	-2.0	native
0.3587152	0.2171482	0.04	-4.699	23.492999999999995	-1451.7000000000007	0.1589999999999998	-1.0	native
0.5418229	0.2607278	0.08	-6.742	111.36699999999999	-1985.9000000000015	0.2729999999999997	-2.0	native
0.7616924	0.2988858	0.07	-5.554	49.39299999999997	-789.0	0.22999999999999998	0.0	native
0.5977867	0.2788796	0.04	-7.148	40.31	-1356.7000000000007	0.20100000000000007	0.0	native
0.5304415	0.2586732	0.09	-3.5980000000000008	7.670999999999992	-1426.4000000000015	0.1459999999999999	-1.0	native
0.5444775	0.2677664	0.09	-4.054	23.366999999999962	-1467.2999999999993	0.18900000000000006	-1.0	native
0.5342792	0.2838681	0.05	-7.003	35.56999999999999	-1855.5	0.18500000000000005	-1.0	native
0.6023754	0.2617537	0.09	-3.6739999999999995	-35.150000000000034	-1147.7000000000007	0.17300000000000004	-1.0	native
0.7802581	0.2764060	0.06	-4.859	15.115000000000009	-1905.9000000000015	0.19700000000000006	-1.0	native
0.4798102	0.2620366	0.09	-4.661	40.565	-1650.4000000000015	0.1589999999999998	-1.0	native
0.5704983	0.2708988	0.08	-3.3450000000000006	20.050999999999988	-1618.7999999999993	0.1459999999999999	-1.0	native
0.5372746	0.2744455	0.06	-4.49	35.64599999999996	-2281.2000000000007	0.21300000000000008	-1.0	native
0.5219605	0.2634061	0.05	-5.484	15.294999999999959	-2406.7000000000007	0.1639999999999997	-1.0	native
0.4963825	0.2517726	0.04	-4.5969999999999995	34.87700000000001	-1638.7000000000007	0.17700000000000005	-1.0	native
4.2425141	1.3368702	0.0	-8.743	271.707	69.09999999999854	0.8980000000000001	-1.0	non-native
4.2211394	1.3781033	0.0	-10.554	280.113	-1040.300000000003	0.855	0.0	non-native
4.2415442	1.3150434	0.0	-9.176	238.67000000000002	-358.2000000000007	0.8409999999999997	-1.0	non-native
4.2495246	1.3313550	0.0	-9.266	166.72400000000002	-591.9000000000015	0.754	2.0	non-native
4.3074574	1.4033597	0.0	-8.350000000000001	226.08200000000002	-1049.9000000000015	0.9039999999999999	-1.0	non-native
4.2553368	1.2600956	0.0	-8.519	236.205	-1011.9000000000015	0.8639999999999999	-1.0	non-native
4.3268638	1.4038272	0.0	-7.832	224.28900000000002	-1477.1000000000022	0.863	-1.0	non-native
4.2860527	1.3923008	0.0	-9.301	273.31500000000005	58.599999999998545	0.835	-3.0	non-native
4.4970708	1.3721749	0.0	-8.168	222.65800000000002	-812.1000000000022	0.7909999999999999	-1.0	non-native
3.8809063	1.3652307	0.0	-10.597999999999999	242.437	-798.5	0.952	-1.0	non-native
4.3835244	1.3435313	0.0	-7.84	207.799	-107.5	0.8639999999999999	-1.0	non-native
4.3686800	1.3401371	0.0	-9.926	193.44700000000003	-975.9000000000015	0.944	-1.0	non-native
4.1182799	1.3109392	0.0	-8.39	242.58200000000002	-570.2000000000007	0.8599999999999999	-2.0	non-native
4.1794410	1.3025486	0.0	-7.732000000000001	220.448	-970.8000000000029	0.722	-2.0	non-native
4.1441031	1.2653978	0.0	-7.867	229.38000000000002	-680.9000000000015	0.8289999999999997	-1.0	non-native
4.1707268	1.3003566	0.0	-9.377	256.35200000000003	-1140.2000000000007	0.8010000000000002	-2.0	non-native
4.3604684	1.3759180	0.0	-10.219000000000001	308.9472	-181.20000000000073	0.895	-3.0	non-native
4.4321375	1.3413363	0.0	-10.097999999999999	260.288	83.09999999999854	0.9060000000000001	-3.0	non-native
4.4683881	1.3197464	0.0	-8.992	264.233	-980.0	0.9009999999999998	-2.0	non-native
4.4550538	1.3339987	0.0	-9.338000000000001	268.47900000000004	-444.90000000000146	0.855	-2.0	non-native
4.4903746	1.3675095	0.0	-8.56	266.644	-641.9000000000015	0.8169999999999997	-2.0	non-native
0.5577291	0.2391783	0.14	-3.194000000000001	79.69	163.89999999999782	0.11899999999999977	1.0	non-native
0.6687053	0.2684080	0.14	-1.4480000000000004	51.718999999999994	577.5	0.11699999999999999	0.0	non-native
0.6047143	0.2373690	0.18	-1.3810000000000002	1.0649999999999977	-627.3000000000029	0.16400000000000015	1.0	non-native
0.7218497	0.2661337	0.12	-2.1050000000000004	21.192000000000007	-466.8000000000029	0.1509999999999998	2.0	non-native
0.5878482	0.2215863	0.16	-0.0649999999999995	7.826999999999998	79.59999999999854	0.08800000000000008	-1.0	non-native
0.6519585	0.2459604	0.11	-1.1820000000000004	-51.17199999999997	-343.90000000000146	0.12699999999999978	-1.0	non-native
0.6577746	0.2442936	0.1	-2.0470000000000006	-57.525999999999954	-763.0	0.15300000000000002	2.0	non-native
0.6206425	0.2253807	0.13	-1.5670000000000002	-77.13499999999999	346.7999999999993	0.1509999999999998	2.0	non-native
0.6833853	0.2557915	0.12	-1.245000000000001	-82.66199999999998	-566.6000000000022	0.08499999999999996	3.0	non-native
0.7435108	0.2570243	0.16	-0.7959999999999994	-82.49399999999997	-397.2000000000007	0.10099999999999998	3.0	non-native
0.7568089	0.2745603	0.13	-1.6240000000000006	-84.12	233.6999999999971	0.11299999999999999	1.0	non-native
0.4830698	0.2305370	0.19	-0.2029999999999994	-128.111	50.0	0.06699999999999973	1.0	non-native
0.6959766	0.2727419	0.1	-2.417	-38.86499999999995	-51.0	0.10999999999999988	2.0	non-native
0.6465046	0.2655529	0.12	0.10599999999999987	-59.99899999999997	136.1999999999971	0.08400000000000007	2.0	non-native
0.6224191	0.2425554	0.14	-0.8239999999999998	-46.724999999999966	374.7999999999993	0.07499999999999973	2.0	non-native
0.6583797	0.2404033	0.12	-1.2080000000000002	-22.317999999999984	57.5	0.06800000000000006	1.0	non-native
0.7717079	0.2843243	0.15	-1.8819999999999997	-85.62399999999997	179.1999999999971	0.08800000000000008	3.0	non-native
1.0860004	0.3314952	0.09	-2.556000000000001	-0.9169999999999732	-109.70000000000073	0.17399999999999993	0.0	non-native
1.3337828	0.3889399	0.07	-3.5060000000000002	17.829000000000008	159.89999999999782	0.21700000000000008	1.0	non-native
1.0075276	0.3626858	0.07	-2.471	-14.560000000000002	772.0999999999985	0.08199999999999985	-1.0	non-native
1.0962186	0.3552920	0.09	-2.0199999999999996	-12.938999999999965	131.39999999999782	0.17200000000000015	1.0	non-native
3.3884139	1.2515414	0.0	-1.9450000000000003	120.174	-1060.300000000003	0.40700000000000003	-1.0	native
3.4190891	1.2329754	0.0	-1.6349999999999998	91.08200000000002	-1289.2000000000007	0.38900000000000023	-1.0	native
3.4873006	1.2455803	0.0	-1.3579999999999988	76.715	-941.2000000000007	0.3560000000000003	-1.0	native
3.3522971	1.2381710	0.0	-1.8949999999999996	79.04000000000002	-752.7000000000007	0.476	0.0	native
3.4703965	1.2511367	0.0	-3.112	130.788	-663.3000000000029	0.45100000000000007	-2.0	native
3.3758116	1.2256842	0.0	-3.318999999999999	151.794	-1523.7000000000007	0.363	-2.0	native
3.4744587	1.2440475	0.0	-5.475999999999999	125.81400000000002	-1418.300000000003	0.472	-1.0	native
3.4709065	1.2172610	0.0	-2.786999999999999	100.03	-1078.9000000000015	0.3700000000000001	-1.0	native
3.4701457	1.2230808	0.0	-3.096	91.74600000000001	-854.7000000000007	0.359	-1.0	native
3.4000349	1.2329818	0.0	-3.3919999999999995	98.114	-1570.6000000000022	0.42399999999999993	-2.0	native
3.4208872	1.2239487	0.0	-2.0199999999999996	94.715	-1194.1000000000022	0.3740000000000001	0.0	native
3.4898138	1.2483544	0.0	-3.2219999999999995	105.608	-2021.800000000003	0.43100000000000005	0.0	native
3.5030594	1.2488384	0.0	-4.573	138.30300000000003	-1660.7000000000007	0.43599999999999994	-2.0	native
3.4292042	1.2370398	0.0	-5.481	144.537	-750.1000000000022	0.45199999999999996	-1.0	native
3.6559565	1.2312760	0.0	-6.061999999999999	176.01000000000002	-1825.2000000000007	0.43599999999999994	-1.0	native
3.2925248	1.1720401	0.0	-4.927999999999999	146.08900000000003	-1127.2000000000007	0.4410000000000003	-1.0	native
3.3953600	1.2270204	0.0	-3.224	102.31900000000002	-1312.800000000003	0.355	0.0	native
3.4569349	1.2335068	0.0	-3.5730000000000004	115.31900000000002	-1621.4000000000015	0.4650000000000003	-1.0	native
3.4541974	1.2302293	0.0	-4.8309999999999995	99.299	-1262.5	0.484	-1.0	native
3.4545045	1.2284650	0.0	-3.731	123.936	-1939.9000000000015	0.46799999999999997	-1.0	native
3.2972450	1.2289745	0.0	-4.536	144.64300000000003	-1701.2000000000007	0.45599999999999996	-2.0	native
2.4980664	1.3822808	0.0	-8.754	-30.426999999999964	-265.7000000000007	0.681	0.0	native
2.6490853	1.3957989	0.0	-9.035	35.18100000000004	259.09999999999854	0.5760000000000001	2.0	native
2.4475710	1.3902601	0.0	-8.072	26.843000000000018	-639.5	0.6920000000000002	1.0	native
2.6941607	1.3874090	0.0	-9.225999999999999	49.108000000000004	-384.7000000000007	0.673	0.0	native
2.4228730	1.4010147	0.0	-9.239999999999998	68.09000000000003	-841.2000000000007	0.7010000000000001	0.0	native
2.6038864	1.4286764	0.0	-9.811	154.06	-1360.2000000000007	0.6670000000000003	-1.0	native
2.4332626	1.4068885	0.0	-9.806999999999999	172.096	-564.3000000000029	0.7150000000000003	0.0	native
2.7240508	1.3983288	0.0	-10.881	151.66500000000002	-744.0	0.6819999999999999	0.0	native
2.7807598	1.4299196	0.0	-9.293	99.13500000000002	12.599999999998545	0.5580000000000003	1.0	native
2.8834805	1.4385976	0.0	-8.959999999999999	94.674	-1290.7000000000007	0.4969999999999999	1.0	native
2.6475470	1.3966727	0.0	-9.427	85.72900000000001	-1339.2000000000007	0.512	0.0	native
2.8438311	1.3960302	0.0	-8.399999999999999	139.20600000000002	-693.9000000000015	0.4410000000000003	-1.0	native
2.9626660	1.3885823	0.0	-8.835999999999999	97.61000000000001	-52.60000000000218	0.3330000000000002	0.0	native
2.6147900	1.3557316	0.0	-10.421	164.997	-676.8000000000029	0.7469999999999999	-1.0	native
2.5885067	1.3549442	0.0	-11.181999999999999	269.1795	-1134.0	0.7960000000000003	-2.0	native
2.7502437	1.3408884	0.0	-10.794	256.9846	-570.1000000000022	0.569	-2.0	native
2.8983746	1.2623281	0.0	-11.207999999999998	271.67220000000003	247.09999999999854	0.5060000000000002	-2.0	native
2.4108374	1.1483014	0.0	-10.892	231.47090000000003	539.0999999999985	0.5220000000000002	-1.0	native
2.2773547	1.0173293	0.0	-9.100999999999999	213.96200000000002	-1373.4000000000015	0.26000000000000023	-2.0	native
2.4647505	0.9991828	0.0	-8.478	163.199	-868.6000000000022	0.3200000000000003	0.0	native
2.7254851	1.0717659	0.01	-5.773999999999999	141.24800000000002	-1177.5	0.1160000000000001	-1.0	native
2.9895058	0.9568630	0.0	-6.593	207.34300000000002	-1123.0999999999985	0.7229999999999999	-3.0	non-native
2.9772906	0.9373257	0.0	-6.8100000000000005	183.476	-1854.2999999999993	0.7089999999999996	-1.0	non-native
2.8835144	0.9054983	0.0	-6.121	187.96000000000004	-2105.699999999997	0.6449999999999996	-2.0	non-native
3.0704479	0.9488674	0.0	-4.539999999999999	119.54399999999998	-820.0999999999985	0.6809999999999996	-3.0	non-native
3.1443491	0.9381253	0.0	-5.096	99.19200000000001	-1221.2999999999993	0.7079999999999997	-1.0	non-native
3.1171553	0.9172060	0.0	-5.109999999999999	148.507	-2250.0999999999985	0.6969999999999996	-2.0	non-native
3.1617556	0.9123796	0.0	-5.690999999999999	177.488	-1690.199999999997	0.746	-2.0	non-native
3.2248538	0.9099168	0.0	-5.693	134.15500000000003	-1020.8999999999978	0.6369999999999996	-1.0	non-native
3.0656281	0.8861814	0.0	-4.786999999999999	115.38100000000003	-1096.2999999999993	0.71	0.0	non-native
3.0547907	0.8896672	0.0	-5.272	127.822	-1063.3999999999978	0.73	0.0	non-native
3.1501715	0.9093655	0.0	-6.020999999999999	201.988	-1975.699999999997	0.7209999999999996	-3.0	non-native
3.2371469	0.9034606	0.0	-6.922000000000001	190.392	-2160.5	0.7249999999999996	-4.0	non-native
3.1273866	0.8907958	0.0	-6.9559999999999995	192.875	-1219.199999999997	0.6519999999999997	-4.0	non-native
3.0710266	0.8707720	0.0	-7.061999999999999	186.286	-2078.0999999999985	0.6919999999999997	-3.0	non-native
2.8838737	0.8386043	0.0	-6.426	174.582	-2529.5	0.609	-2.0	non-native
3.3193235	0.9022664	0.0	-9.265	279.468	-2117.199999999997	0.7689999999999997	-4.0	non-native
2.9630473	0.8350069	0.0	-9.647	278.264	-2538.5	0.815	-4.0	non-native
3.7159240	1.0042540	0.0	-11.658	279.27	-1790.199999999997	0.8839999999999999	-4.0	non-native
3.2782266	0.8807843	0.0	-7.061999999999999	165.488	-1003.7999999999993	0.6889999999999996	-2.0	non-native
3.3880184	0.9343389	0.0	-7.096	200.901	-1851.3999999999978	0.7289999999999996	-3.0	non-native
3.0477347	0.8684427	0.0	-8.48	287.112	-1999.5	0.722	-4.0	non-native
2.5734546	0.6649630	0.0	-7.07	202.24900000000002	-2857.399999999998	0.17899999999999983	-4.0	non-native
2.7525346	0.6639396	0.0	-3.849	122.47700000000003	-2847.5	0.052999999999999936	-2.0	non-native
2.6069248	0.6036969	0.0	-4.895	-61.95400000000001	-1692.7999999999993	0.02799999999999958	-2.0	non-native
2.6438332	0.6139222	0.0	-5.086	11.487000000000023	-2843.7999999999993	0.07699999999999996	-2.0	non-native
2.6576173	0.6216964	0.0	-4.475999999999999	-8.039999999999964	-2025.0	0.008000000000000007	1.0	non-native
2.5488150	0.6223472	0.0	-4.433	-56.17900000000003	-2148.0999999999985	0.08799999999999963	1.0	non-native
2.6242976	0.6279303	0.0	-4.3260000000000005	-71.036	-2549.199999999997	0.06099999999999994	0.0	non-native
2.5459218	0.6232770	0.0	-3.4960000000000004	13.403999999999996	-2618.0999999999985	0.06499999999999995	-2.0	non-native
2.4621577	0.6198297	0.0	-3.2750000000000004	4.1440000000000055	-2102.2999999999993	0.09699999999999998	-1.0	non-native
2.4697945	0.6063790	0.0	-3.269	12.323000000000036	-1980.7999999999993	0.08899999999999997	-1.0	non-native
2.6277246	0.6405607	0.0	-4.1850000000000005	-60.93599999999998	-2447.7999999999993	0.11999999999999966	0.0	non-native
2.7786660	0.6325064	0.0	-2.8710000000000004	-106.83999999999997	-1935.5	-0.026000000000000245	0.0	non-native
2.6332424	0.6000057	0.0	-4.4079999999999995	32.96100000000001	-1569.0999999999985	0.022999999999999687	-1.0	non-native
2.7205780	0.6413690	0.0	-4.164999999999999	72.02199999999999	-2567.5	0.03299999999999992	-3.0	non-native
2.7975593	0.6700127	0.0	-4.814	109.19100000000003	-2960.0	0.041999999999999815	-4.0	non-native
2.5393262	0.6117651	0.0	-4.129	60.36700000000002	-2129.5	0.1259999999999999	-2.0	non-native
2.5608695	0.5934960	0.0	-4.379999999999999	68.96300000000002	-2316.899999999998	0.05899999999999972	-2.0	non-native
2.4988990	0.5319188	0.0	-5.286999999999999	105.495	-1174.5999999999985	0.03399999999999981	-3.0	non-native
2.6903982	0.6218164	0.0	-5.022	123.00799999999998	-1789.0999999999985	0.04599999999999982	-4.0	non-native
2.5825415	0.6032436	0.0	-4.9079999999999995	59.464	-1336.2999999999993	0.06099999999999994	-2.0	non-native
2.7634041	0.6251427	0.0	-3.378	-96.17000000000002	-1631.5999999999985	0.01399999999999979	3.0	non-native
2.4270463	0.7639412	0.01	-1.8339999999999996	69.49000000000001	316.7999999999993	0.1459999999999999	0.0	native
2.3455667	0.7596539	0.02	-5.461	130.87800000000001	-272.5	0.262	0.0	native
2.1793475	0.6955236	0.01	-4.6530000000000005	118.726	-137.0	0.1429999999999998	-1.0	native
2.4640341	0.7530689	0.01	-6.29	136.847	-883.2000000000007	0.2709999999999999	-2.0	native
2.3279839	0.7421365	0.01	-6.5009999999999994	114.494	-338.3000000000029	0.2669999999999999	-1.0	native
2.1450796	0.7062976	0.01	-5.266	143.472	-1107.0	0.24899999999999967	-1.0	native
2.0272286	0.6515479	0.01	-7.343	101.101	-614.9000000000015	0.254	0.0	native
2.0850441	0.6448365	0.01	-7.108	144.04100000000003	-171.8000000000029	0.31400000000000006	-2.0	native
2.1429586	0.7071582	0.01	-7.138999999999999	155.793	-1630.800000000003	0.3620000000000001	-1.0	native
1.6899422	0.7042477	0.01	-5.567	144.417	-270.90000000000146	0.2649999999999997	-2.0	native
2.0234406	0.7300223	0.01	-7.814	202.05650000000003	-384.90000000000146	0.43299999999999983	-2.0	native
2.7396622	0.7155806	0.01	-7.523	186.171	-613.6000000000022	0.2909999999999999	-2.0	native
2.9291189	0.7531773	0.01	-7.260999999999999	152.455	-612.9000000000015	0.31099999999999994	-1.0	native
3.3507121	0.8177536	0.01	-5.794	72.16400000000002	-447.1000000000022	0.2410000000000001	-1.0	native
3.3035975	0.8685867	0.01	-8.120000000000001	191.10660000000001	-856.4000000000015	0.3959999999999999	-2.0	native
3.1392248	0.8767220	0.01	-7.819999999999999	156.07	-542.5	0.29800000000000004	-1.0	native
2.7302034	0.8846352	0.01	-6.486	151.077	-657.5	0.262	-1.0	native
2.6680171	0.8578873	0.01	-6.526999999999999	153.38100000000003	-1528.0	0.2729999999999997	-1.0	native
2.7479336	0.9846565	0.01	-4.628	-21.884000000000015	-943.3000000000029	0.2849999999999997	0.0	native
2.7857552	0.9076352	0.01	-4.609999999999999	-19.414999999999964	-1375.9000000000015	0.25299999999999967	0.0	native
2.6314118	0.9113275	0.01	-5.571	85.71200000000002	-578.5	0.22999999999999998	-2.0	native
1.7023615	0.3781310	0.02	-0.9599999999999991	-57.700999999999965	-979.2000000000007	0.1679999999999997	1.0	native
1.9167773	0.4181181	0.01	-3.0	24.567000000000007	-1586.5	0.33299999999999974	0.0	native
1.6419308	0.3679091	0.03	0.3000000000000007	-82.69099999999997	-529.7000000000007	0.2290000000000001	2.0	native
1.7526996	0.3633686	0.01	1.1959999999999997	-184.728	22.0	0.17700000000000005	4.0	native
1.9293253	0.3771081	0.01	0.43100000000000094	-75.81799999999998	-1145.4000000000015	0.20399999999999974	2.0	native
1.7961545	0.3812256	0.02	-1.847999999999999	-36.03800000000001	-351.1000000000022	0.31400000000000006	0.0	native
1.3666241	0.3554421	0.04	-1.318999999999999	-43.47800000000001	-930.7000000000007	0.18999999999999995	2.0	native
1.8320252	0.3920760	0.02	-1.0760000000000005	-54.841999999999985	-1200.800000000003	0.30799999999999983	2.0	native
1.6210763	0.4129659	0.02	-0.03599999999999959	-45.176999999999964	-1006.8000000000029	0.1629999999999998	1.0	native
1.7777972	0.3723667	0.04	0.745000000000001	-77.55399999999997	-945.5	0.1389999999999998	2.0	native
1.5894017	0.4208022	0.01	1.6620000000000008	-29.827999999999975	-348.6000000000022	-0.05600000000000005	0.0	native
1.6033148	0.4139650	0.03	-1.3019999999999996	10.432999999999993	-1187.2000000000007	0.06599999999999984	0.0	native
1.5180464	0.3796585	0.02	0.28500000000000014	-110.62200000000001	-193.5	0.08899999999999997	3.0	native
1.4388915	0.3861734	0.01	-2.3870000000000005	13.591000000000008	-129.10000000000218	0.13199999999999967	1.0	native
1.5285491	0.4305788	0.01	-3.641	91.513	-865.4000000000015	0.21099999999999985	-1.0	native
1.4762796	0.4523162	0.01	0.8179999999999996	-50.43799999999999	-35.0	0.008999999999999897	0.0	native
1.1144969	0.4272266	0.01	2.367000000000001	-99.37299999999999	-819.6000000000022	-0.05500000000000016	3.0	native
1.1501731	0.4514236	0.02	0.0470000000000006	31.836000000000013	-1104.4000000000015	-0.04800000000000004	0.0	native
1.1497490	0.4170094	0.02	-0.010999999999999233	-42.89299999999997	-981.9000000000015	-0.008999999999999897	1.0	native
1.2395661	0.4209301	0.02	0.12199999999999989	-22.341000000000008	-199.90000000000146	-0.008999999999999897	0.0	native
1.1229936	0.4357034	0.01	-1.0039999999999996	-51.81899999999996	-897.3000000000029	-0.03100000000000014	2.0	native
2.8016739	0.5835515	0.01	2.895999999999999	-175.68099999999998	-653.7000000000007	-0.3080000000000003	3.0	non-native
2.7654114	0.5700412	0.01	3.7609999999999992	-177.99200000000002	-1188.300000000003	-0.27900000000000036	2.0	non-native
2.7342782	0.5678014	0.01	4.063000000000001	-185.73399999999998	-1215.7000000000007	-0.25500000000000034	1.0	non-native
2.7799528	0.5743267	0.01	3.6110000000000007	-169.37400000000002	-1468.2000000000007	-0.29600000000000026	2.0	non-native
2.8655646	0.5972649	0.01	2.7750000000000004	-37.093999999999994	-2109.4000000000015	-0.28200000000000003	0.0	non-native
2.8122578	0.5857905	0.01	2.7940000000000005	-191.22000000000003	-968.4000000000015	-0.27300000000000013	3.0	non-native
2.8718083	0.5973726	0.01	3.3209999999999997	-195.62000000000006	-604.7000000000007	-0.33099999999999996	3.0	non-native
2.8029261	0.5804024	0.01	3.6690000000000005	-205.94200000000006	-1458.800000000003	-0.30000000000000027	0.0	non-native
2.9969456	0.6352037	0.01	0.9090000000000007	-67.23399999999998	-1319.2000000000007	-0.26300000000000034	2.0	non-native
2.7435057	0.5652972	0.01	2.551	-93.856	-1174.2000000000007	-0.23399999999999999	1.0	non-native
2.9282720	0.6051604	0.01	1.907	-94.87099999999998	-1464.2000000000007	-0.29300000000000015	1.0	non-native
2.8747280	0.6323475	0.01	0.1899999999999995	-79.79200000000003	-996.5	-0.246	2.0	non-native
3.0116284	0.6015121	0.01	4.476000000000001	-166.003	-1038.0	-0.3660000000000001	3.0	non-native
2.8269601	0.5956142	0.01	1.8559999999999999	-69.23000000000002	-592.7000000000007	-0.2650000000000001	0.0	non-native
2.8966684	0.6095608	0.01	2.6590000000000007	-97.981	-1016.7000000000007	-0.28100000000000014	1.0	non-native
2.8496399	0.5586715	0.01	5.226000000000001	-181.35500000000002	-1437.0	-0.355	6.0	non-native
2.8474507	0.5745925	0.01	6.238000000000001	-234.08099999999996	-1177.5	-0.3450000000000002	4.0	non-native
2.8166363	0.5624810	0.01	6.017999999999999	-206.738	-511.3000000000029	-0.37200000000000033	1.0	non-native
2.9642932	0.5951530	0.01	4.619999999999999	-180.526	-1029.2000000000007	-0.3600000000000003	1.0	non-native
2.8776355	0.5818182	0.01	4.683999999999999	-194.17800000000005	-925.6000000000022	-0.3250000000000002	3.0	non-native
2.9054656	0.5755567	0.01	4.163	-256.473	204.29999999999927	-0.359	5.0	non-native
4.6417947	1.4235142	0.01	-2.412000000000001	33.952999999999975	-306.0	0.13599999999999968	1.0	non-native
4.6832557	1.3715339	0.01	-3.386000000000001	119.53799999999998	-579.3000000000029	0.10199999999999987	0.0	non-native
4.4905701	1.4288114	0.01	-4.555000000000001	16.927999999999997	-1422.6000000000022	0.16199999999999992	0.0	non-native
4.5713310	1.4399920	0.01	-4.6850000000000005	155.149	-1124.2000000000007	0.16900000000000004	-2.0	non-native
[truncated: 11,441 more rows]
