# Supplementary material for: An Ensemble Classifiers for Improved Prediction of Native–Non-Native Protein–Protein Interaction
Source: Int J Mol Sci. 2024 May 29;25(11):5957. doi: 10.3390/ijms25115957 (PMC11172808; doi:10.3390/ijms25115957)
Supplement: Supplementary file 1 [file ijms-25-05957-s001.zip › Dataset/Validation Dataset (Independent Dataset)/features_1_20.csv]

rmsd_l	rmsd_i	fnat	dbsa	dnonb_e	dnonb_water	dcom_distance	dhbnum	quality
0.3940673	0.1372737	0.28	-1.7469999999999999	335.193	-1454.0999999999985	0.04599999999999982	-3.0	native
0.5035980	0.1501585	0.33	-3.3599999999999994	308.385	-1060.5999999999985	0.03699999999999992	-4.0	native
0.5181430	0.2141592	0.28	-4.3160000000000025	374.73799999999994	-1033.2000000000007	0.04800000000000004	-5.0	native
0.5544019	0.2246062	0.21	-4.922000000000001	440.99699999999996	-705.5999999999985	0.07600000000000007	-6.0	native
0.5214801	0.3335557	0.21	-1.524000000000001	269.06999999999994	689.4000000000015	-0.005999999999999783	-2.0	native
0.4785453	0.2685809	0.21	-1.9230000000000018	303.082	-157.09999999999854	-0.01200000000000001	-2.0	native
0.5054685	0.2376258	0.2	-3.1020000000000003	364.4649999999999	-903.5	0.08000000000000007	-1.0	native
0.4634718	0.2968040	0.16	-1.6940000000000026	373.259	-1090.4000000000015	0.01200000000000001	-1.0	native
0.5498307	0.3360693	0.17	-1.8780000000000001	390.9549999999999	-1249.2999999999993	-0.039000000000000146	-2.0	native
0.5403597	0.2913420	0.18	0.36799999999999855	218.28599999999994	-588.7000000000007	-0.027000000000000135	1.0	native
0.5278337	0.2857078	0.21	0.2789999999999999	326.308	-659.5	-0.007000000000000117	-3.0	native
0.4852803	0.2238191	0.2	0.12899999999999778	199.32299999999998	-1273.2000000000007	0.018000000000000238	0.0	native
0.4859278	0.2396203	0.17	-0.6099999999999994	281.61699999999996	-525.2999999999993	0.02400000000000002	-3.0	native
0.4843142	0.2190037	0.21	-0.9589999999999996	155.952	79.70000000000073	0.016999999999999904	-1.0	native
0.5015219	0.2269926	0.15	-1.2540000000000013	317.274	-769.0	0.03100000000000014	-5.0	native
0.5473086	0.2397705	0.13	-0.8620000000000019	322.6569999999999	-1573.5999999999985	0.04400000000000004	-5.0	native
0.4649005	0.2453278	0.15	-1.2940000000000005	371.788	-1296.5	0.010000000000000231	-5.0	native
0.4787510	0.2631885	0.18	-1.6590000000000025	261.721	-824.7999999999993	-0.0009999999999998899	-2.0	native
0.5358452	0.2845026	0.21	-1.2020000000000017	346.5659999999999	-1075.7999999999993	0.03299999999999992	-2.0	native
0.5020400	0.2748903	0.17	-2.2860000000000014	312.736	-1621.0999999999985	0.039000000000000146	-2.0	native
0.5395340	0.2597999	0.15	-0.5990000000000002	264.515	-753.5999999999985	-0.020999999999999908	-4.0	native
0.1871782	0.1167297	0.38	-1.7680000000000007	287.52	-841.2000000000007	0.0	-4.0	native
0.3154888	0.1465153	0.34	-1.429000000000002	95.87400000000002	-535.5	0.018000000000000238	0.0	native
0.3933832	0.1753001	0.27	0.6139999999999972	441.65099999999995	-1364.5	0.020999999999999908	-6.0	native
0.5342335	0.2130061	0.24	-2.4160000000000004	243.58499999999992	-256.40000000000146	0.0040000000000000036	-3.0	native
0.5085850	0.2014064	0.09	-0.28200000000000003	275.5849999999999	-24.299999999999272	0.008000000000000007	-5.0	native
0.4763001	0.2065710	0.13	0.3639999999999972	350.78	89.70000000000073	-0.009999999999999787	-7.0	native
0.4380377	0.2091518	0.08	-4.043000000000003	482.36999999999995	-116.29999999999927	0.02499999999999991	-7.0	native
0.5560864	0.2307633	0.11	-0.6490000000000009	328.08299999999997	-165.20000000000073	0.03000000000000025	-4.0	native
0.5785996	0.2438444	0.13	0.8539999999999992	284.821	-531.0	0.02499999999999991	-8.0	native
0.5100697	0.2262235	0.12	1.4549999999999983	281.25699999999995	-474.40000000000146	-0.0009999999999998899	-6.0	native
0.4987803	0.2171350	0.11	3.4719999999999978	116.31299999999999	-1427.4000000000015	0.040000000000000036	-4.0	native
0.5087748	0.2107055	0.12	2.006999999999998	175.68399999999997	-968.0	0.016999999999999904	-5.0	native
0.5129698	0.2176264	0.14	0.4710000000000001	14.366999999999962	-1263.2000000000007	0.04800000000000004	-2.0	native
0.4984922	0.2403519	0.1	-0.6449999999999996	116.798	-848.5	0.07799999999999985	-3.0	native
0.5243645	0.2359931	0.04	-0.8590000000000018	447.29999999999995	-1311.5	0.08300000000000018	-8.0	native
0.3691832	0.2076738	0.1	-2.41	412.972	-1544.2000000000007	0.08300000000000018	-7.0	native
0.3614385	0.1791878	0.09	-0.7900000000000027	302.04099999999994	-1194.4000000000015	0.04300000000000015	-3.0	native
0.4301468	0.2229280	0.1	-5.516000000000002	599.7139999999999	-1651.5	0.09200000000000008	-9.0	native
0.4994209	0.2152908	0.1	-5.497	637.2919999999999	-914.9000000000015	0.016000000000000014	-9.0	native
0.5073217	0.2283404	0.1	-6.6320000000000014	651.94	-1142.4000000000015	0.137	-9.0	native
0.6185218	0.2517028	0.09	-3.0660000000000025	620.547	-1076.0	0.05600000000000005	-9.0	native
0.3561871	0.2182073	0.18	-5.114000000000001	383.24399999999997	-982.9000000000015	0.09199999999999964	-4.0	non-native
0.5350969	0.2613866	0.12	-5.8260000000000005	212.85000000000002	-704.1000000000022	0.10699999999999976	-2.0	non-native
0.6426857	0.3314314	0.13	-7.093	170.67700000000002	-1398.0	0.1499999999999999	0.0	non-native
0.6411113	0.3487756	0.1	-5.724	254.62199999999996	-787.7999999999993	0.11599999999999966	-4.0	non-native
0.8056729	0.3286965	0.1	-6.4719999999999995	326.47400000000005	-1928.4000000000015	0.14899999999999958	-6.0	non-native
0.9032734	0.3700322	0.09	-5.863999999999999	271.933	-658.4000000000015	0.133	-3.0	non-native
0.8085071	0.3413477	0.07	-5.586	288.77	-1608.9000000000015	0.08999999999999986	-4.0	non-native
0.6945284	0.3156512	0.07	-7.157	315.90200000000004	-1065.4000000000015	0.133	-5.0	non-native
0.7781231	0.3308142	0.08	-5.4719999999999995	155.62099999999998	-1107.5	0.1679999999999997	-1.0	non-native
0.8013597	0.3389768	0.13	-6.610999999999999	210.06100000000004	-1093.7000000000007	0.12299999999999978	-2.0	non-native
0.8247057	0.3654142	0.11	-4.553000000000001	316.43999999999994	-810.4000000000015	0.12299999999999978	-5.0	non-native
0.8383092	0.3567214	0.07	-7.151	320.91499999999996	-1282.4000000000015	0.08199999999999985	-4.0	non-native
0.8062300	0.3270516	0.11	-5.577999999999999	181.85799999999995	-1375.2999999999993	0.07799999999999985	-3.0	non-native
0.8957649	0.3795405	0.09	-9.205	463.161	-1077.5	0.15799999999999992	-6.0	non-native
0.7791559	0.3316134	0.08	-4.1129999999999995	323.53200000000004	-771.4000000000015	0.1499999999999999	-4.0	non-native
0.9159812	0.4272270	0.08	-6.449	358.599	-976.9000000000015	0.1469999999999998	-5.0	non-native
0.6716391	0.2877393	0.11	-6.901999999999999	316.36800000000005	-936.0	0.09699999999999998	-3.0	non-native
0.7325214	0.3399807	0.13	-7.087999999999999	345.245	-1502.5	0.06899999999999995	-5.0	non-native
0.7403260	0.3476222	0.1	-3.933	289.539	-998.7000000000007	0.08099999999999996	-4.0	non-native
0.6936868	0.3142694	0.07	-4.134	182.80499999999995	-1549.7999999999993	0.09699999999999998	-4.0	non-native
0.7549178	0.3036846	0.08	-1.445999999999998	313.25	-1500.7999999999993	0.054999999999999716	-5.0	non-native
0.4163313	0.2102246	0.25	-1.3049999999999997	212.111	-519.9000000000015	0.09099999999999975	-6.0	non-native
0.5534515	0.2319866	0.2	-3.224	257.741	-583.7000000000007	0.09699999999999998	-5.0	non-native
0.5250167	0.2291803	0.17	-3.349	249.49699999999996	-817.7999999999993	0.05699999999999994	-4.0	non-native
0.4410741	0.2512624	0.17	-3.594000000000001	172.36800000000005	-271.7000000000007	0.07299999999999995	-3.0	non-native
0.4412998	0.2761104	0.16	-4.475999999999999	152.33399999999995	-1383.6000000000022	0.07699999999999996	-1.0	non-native
0.6356369	0.2741226	0.16	-2.632999999999999	154.30600000000004	-1624.1000000000022	0.053999999999999826	-4.0	non-native
0.5525450	0.2659015	0.14	-0.8180000000000014	34.66700000000003	-942.6000000000022	0.06999999999999984	-1.0	non-native
0.6058912	0.3202570	0.17	-0.6149999999999984	-34.21900000000005	-1192.7000000000007	0.11099999999999977	0.0	non-native
0.5702683	0.3057897	0.13	-1.041999999999998	141.19500000000005	-661.0	0.14899999999999958	-3.0	non-native
0.6078851	0.3013312	0.14	-3.6050000000000004	196.72900000000004	-1017.7999999999993	0.1349999999999998	-3.0	non-native
0.5306957	0.3047386	0.13	-4.154	110.69399999999996	-2606.7000000000007	0.08899999999999997	-3.0	non-native
0.5273319	0.2930727	0.17	-1.9570000000000007	4.086000000000013	-2159.4000000000015	0.0519999999999996	1.0	non-native
0.5351389	0.2675034	0.15	-1.5530000000000008	49.676000000000045	-1792.2999999999993	-0.013000000000000345	-2.0	non-native
0.7367616	0.3183133	0.16	1.3219999999999992	-55.66899999999998	-869.0	-0.026000000000000245	2.0	non-native
0.6409764	0.3343168	0.15	-0.2480000000000011	31.876999999999953	-756.7000000000007	-0.03200000000000003	-2.0	non-native
0.5096552	0.2556509	0.14	-2.5479999999999983	89.75699999999995	-1498.0	0.030999999999999694	-1.0	non-native
0.5535438	0.2871335	0.08	-4.140000000000001	24.07899999999995	-1493.0	0.01200000000000001	0.0	non-native
0.5922307	0.2875684	0.14	-1.0159999999999982	-6.628000000000043	-931.9000000000015	-0.014000000000000234	1.0	non-native
0.5601133	0.3197577	0.13	-0.5509999999999984	76.27700000000004	-522.0	-0.017000000000000348	-2.0	non-native
0.5909237	0.2830402	0.09	0.3440000000000012	87.72500000000002	-748.7000000000007	-0.04300000000000015	1.0	non-native
0.5630303	0.2770069	0.11	3.4190000000000005	-66.86000000000001	-327.5	-0.04600000000000026	0.0	non-native
0.2464525	0.1935433	0.29	-3.593	37.93799999999999	283.1000000000022	0.022999999999999687	-1.0	native
0.4601454	0.2495108	0.33	-3.3889999999999993	108.28699999999992	-816.0999999999985	0.041999999999999815	-2.0	native
0.5196239	0.2885611	0.26	-5.004999999999999	96.15699999999993	-975.8999999999978	0.05799999999999983	-1.0	native
0.4972275	0.2769348	0.19	-2.7399999999999984	5.810999999999922	648.9000000000015	0.0129999999999999	-1.0	native
0.4714096	0.2698894	0.22	-2.039999999999999	120.31299999999999	-323.59999999999854	0.005999999999999783	-2.0	native
0.4810146	0.3037551	0.16	-2.9609999999999985	123.05999999999995	-554.2999999999993	0.06399999999999961	-3.0	native
0.3930596	0.2300517	0.18	-3.4419999999999966	129.034	-209.09999999999854	0.01200000000000001	-3.0	native
0.4735175	0.2421190	0.24	-3.350999999999999	56.47399999999993	-271.6999999999971	0.04599999999999982	1.0	native
0.5772730	0.2705576	0.25	-4.066999999999997	359.22799999999995	-558.2999999999993	0.0519999999999996	-8.0	native
0.6450482	0.2779606	0.19	-3.6069999999999993	273.602	-1210.699999999997	0.0029999999999996696	-5.0	native
0.7505955	0.2901674	0.18	-5.2159999999999975	300.404	-601.6999999999971	0.0259999999999998	-5.0	native
0.6807944	0.2675322	0.19	-4.273	207.30700000000002	-1159.0999999999985	0.020999999999999908	-1.0	native
0.6944415	0.2653390	0.17	-3.103999999999999	100.41699999999992	-654.1999999999971	-0.0030000000000001137	-1.0	native
0.6739186	0.2735381	0.15	-4.638999999999999	176.76699999999994	-620.5	0.01399999999999979	-2.0	native
0.6323016	0.2481233	0.18	-4.024999999999999	143.3259999999999	9.100000000002183	0.020999999999999908	-2.0	native
0.6490201	0.2626892	0.17	-4.004999999999999	248.03300000000002	-484.0	0.020999999999999908	-5.0	native
0.6894516	0.2493744	0.18	-4.674999999999997	277.769	-5.0	0.06199999999999983	-4.0	native
0.8486852	0.3122964	0.15	-4.692999999999998	310.938	-505.0	0.08599999999999985	-5.0	native
0.7818106	0.2745490	0.15	-5.1839999999999975	166.447	-1026.3999999999978	0.04999999999999982	-2.0	native
0.8163081	0.2729721	0.13	-3.879999999999999	29.416999999999916	-1314.199999999997	0.08099999999999996	2.0	native
0.7722023	0.2570091	0.17	-4.099999999999998	113.73299999999995	-875.7999999999993	0.006999999999999673	-1.0	native
0.3989774	0.2013352	0.3	-3.5859999999999985	145.48000000000002	-987.5999999999985	0.02499999999999991	-1.0	native
0.3113118	0.1936865	0.22	-4.524999999999999	249.7779999999999	-1066.699999999997	0.11599999999999966	-2.0	native
0.3322275	0.1930578	0.32	-1.9549999999999983	205.67399999999998	-315.59999999999854	0.04699999999999971	-3.0	native
0.3547151	0.2216804	0.16	-6.257999999999999	375.64799999999997	-225.89999999999782	0.11099999999999977	-7.0	native
0.3285058	0.2054358	0.23	-3.2269999999999968	171.69499999999994	196.10000000000218	0.08899999999999997	-2.0	native
0.4577624	0.2296826	0.19	-2.9389999999999965	203.692	427.1000000000022	0.08799999999999963	-4.0	native
0.3857538	0.2251553	0.23	-3.107999999999997	75.03800000000001	3.600000000002183	0.07499999999999973	0.0	native
0.4616087	0.2530640	0.19	-3.975999999999999	289.1809999999999	-469.7999999999993	0.133	-4.0	native
0.3558961	0.2376612	0.2	-5.238999999999997	284.45399999999995	379.1000000000022	0.10299999999999976	-2.0	native
0.4193254	0.2274116	0.22	-5.1839999999999975	282.741	272.6000000000022	0.06899999999999995	-4.0	native
0.3626963	0.2171678	0.15	-4.204999999999998	394.65399999999994	-986.5	0.07799999999999985	-5.0	native
0.4551506	0.2502808	0.18	-3.9599999999999973	429.29499999999996	-1057.5	0.06399999999999961	-6.0	native
0.4519964	0.2358832	0.15	-1.5959999999999965	267.039	-53.39999999999782	0.0349999999999997	-6.0	native
0.4799332	0.2124735	0.19	-1.7479999999999976	255.87699999999995	114.80000000000291	0.028999999999999915	-4.0	native
0.4815691	0.2437445	0.16	-2.4369999999999976	432.73099999999994	-194.1999999999971	0.08999999999999986	-7.0	native
0.4965898	0.2682196	0.12	-7.019999999999998	386.121	200.20000000000073	0.12299999999999978	-7.0	native
0.4873933	0.2667053	0.13	-6.533999999999999	459.03099999999995	-43.79999999999927	0.16699999999999982	-8.0	native
0.5837410	0.2472315	0.13	-2.0829999999999984	411.075	220.40000000000146	0.10699999999999976	-8.0	native
0.6028571	0.2479830	0.1	-2.472999999999999	338.8209999999999	-223.29999999999927	0.07999999999999963	-5.0	native
0.4841967	0.2453170	0.08	-5.6469999999999985	360.133	267.90000000000146	0.08399999999999963	-5.0	native
0.6623842	0.2930810	0.12	-2.604999999999997	352.05499999999995	-194.0	0.11099999999999977	-6.0	native
0.3475634	0.1907534	0.21	-3.099	193.51199999999994	770.0999999999985	0.08700000000000019	-2.0	non-native
0.4272461	0.1819636	0.2	-1.9280000000000008	192.91099999999994	671.5	0.03100000000000014	-3.0	non-native
0.3704616	0.2131925	0.18	-0.8470000000000013	26.510999999999967	1050.7999999999993	0.01100000000000012	-2.0	non-native
0.4733723	0.1778617	0.14	0.39099999999999824	238.53599999999994	277.2999999999993	0.09200000000000008	-6.0	non-native
0.4177936	0.1816822	0.1	-1.3240000000000016	267.307	-159.90000000000146	0.06499999999999995	-5.0	non-native
0.5145650	0.2101080	0.11	-0.8840000000000003	441.72	-391.7000000000007	0.04600000000000026	-7.0	non-native
0.4433201	0.2101605	0.13	-0.9439999999999991	393.047	448.7000000000007	0.058000000000000274	-6.0	non-native
0.4081924	0.2040227	0.15	-0.8440000000000012	268.841	549.4000000000015	0.04900000000000038	-5.0	non-native
0.4480062	0.2096501	0.12	-3.0130000000000017	505.291	-199.90000000000146	0.07600000000000007	-6.0	non-native
0.5372987	0.2325224	0.09	-1.0109999999999992	409.28200000000004	701.7000000000007	0.1160000000000001	-7.0	non-native
0.5077860	0.2441389	0.1	-3.3889999999999993	442.604	-163.40000000000146	0.12700000000000022	-6.0	non-native
0.4941261	0.2124795	0.1	-2.3889999999999993	455.088	-373.09999999999854	0.09100000000000019	-6.0	non-native
0.6836724	0.2467137	0.11	-2.0380000000000003	366.241	-385.59999999999854	0.121	-5.0	non-native
0.4261832	0.2170894	0.06	-2.9130000000000003	391.673	531.4000000000015	0.11000000000000032	-4.0	non-native
0.3762468	0.2235830	0.05	-4.316000000000001	620.962	141.29999999999927	0.20999999999999996	-8.0	non-native
0.3886388	0.2594022	0.04	-6.16	413.95000000000005	877.9000000000015	0.2490000000000001	-5.0	non-native
0.5179752	0.3268095	0.04	-3.0120000000000005	425.54	-1270.0	0.2280000000000002	-4.0	non-native
0.3863357	0.2617183	0.04	-5.063000000000001	371.93899999999996	-30.200000000000728	0.2530000000000001	-2.0	non-native
0.3593640	0.2543576	0.05	-3.475999999999999	233.78200000000004	486.59999999999854	0.21399999999999997	-3.0	non-native
0.4030541	0.2651057	0.06	-6.130000000000001	455.791	-606.0999999999985	0.2650000000000001	-7.0	non-native
0.4173472	0.2743469	0.04	-5.760000000000002	590.806	-546.5	0.25100000000000033	-7.0	non-native
0.2379930	0.2381259	0.22	1.120000000000001	329.55999999999995	-170.79999999999927	0.01100000000000012	-5.0	non-native
0.3792793	0.3241651	0.14	-0.6880000000000024	364.99300000000005	-992.0999999999985	0.08300000000000018	-3.0	non-native
0.3717012	0.3285885	0.11	-3.559000000000001	437.05	-1089.9000000000015	0.10099999999999998	-5.0	non-native
0.4877256	0.4009617	0.1	-2.9299999999999997	397.153	456.2000000000007	0.13600000000000012	-6.0	non-native
0.4673131	0.4074323	0.11	-5.0390000000000015	510.095	-170.79999999999927	0.14900000000000002	-5.0	non-native
0.5067667	0.3940255	0.05	-5.6850000000000005	557.107	83.0	0.18500000000000005	-6.0	non-native
0.7043166	0.4367290	0.05	-7.908000000000001	662.915	-490.7999999999993	0.3120000000000003	-9.0	non-native
0.7095339	0.5061989	0.01	-9.344000000000001	625.289	-889.7999999999993	0.4630000000000001	-8.0	non-native
0.7148763	0.4038092	0.03	-8.164000000000001	610.9010000000001	229.20000000000073	0.32600000000000007	-6.0	non-native
0.8443784	0.4406865	0.03	-7.716000000000001	513.788	316.2999999999993	0.32299999999999995	-7.0	non-native
0.7850207	0.4336128	0.02	-5.936	582.9300000000001	-100.09999999999854	0.3120000000000003	-9.0	non-native
0.6246216	0.4204313	0.02	-6.050000000000001	669.884	-498.7999999999993	0.31099999999999994	-8.0	non-native
0.6775330	0.4026200	0.02	-8.614	734.923	-1377.2000000000007	0.2450000000000001	-10.0	non-native
0.9001697	0.5103647	0.06	-7.556000000000001	559.653	-427.2999999999993	0.403	-7.0	non-native
0.8463228	0.5139991	0.07	-9.159	531.271	-226.20000000000073	0.4460000000000002	-7.0	non-native
0.9091894	0.5519240	0.01	-9.169	544.288	-123.59999999999854	0.488	-6.0	non-native
1.2503251	0.6531211	0.02	-10.303	738.3679999999999	-465.2000000000007	0.6740000000000004	-8.0	non-native
0.9267262	0.5864311	0.05	-10.181000000000001	769.642	-1438.5	0.6320000000000001	-9.0	non-native
0.6800184	0.4752194	0.05	-8.969000000000001	729.779	64.40000000000146	0.3380000000000001	-9.0	non-native
0.8469374	0.4975919	0.02	-10.354000000000001	725.3050000000001	-775.2000000000007	0.43100000000000005	-7.0	non-native
0.9180629	0.5239654	0.03	-9.028	705.723	71.09999999999854	0.399	-8.0	non-native
0.2784232	0.1371558	0.41	-1.0940000000000012	-25.783000000000015	51.29999999999927	0.03100000000000014	-4.0	native
0.4578133	0.1594033	0.19	-3.286999999999999	188.74200000000008	-728.5	0.0990000000000002	-7.0	native
0.4741577	0.1788588	0.24	-1.4770000000000003	127.60700000000008	-624.0999999999985	0.07600000000000007	-3.0	native
0.3679933	0.2201677	0.22	-4.655999999999999	187.63700000000006	-242.40000000000146	0.12700000000000022	-6.0	native
0.4498246	0.2097275	0.18	-3.2970000000000006	175.63	-1389.0	0.1200000000000001	-6.0	native
0.4340374	0.1970733	0.22	-4.477	126.98200000000008	-1394.7000000000007	0.039000000000000146	-5.0	native
0.4719165	0.2032253	0.22	-5.773	263.57400000000007	-1671.5	0.09200000000000008	-7.0	native
0.5280277	0.1872083	0.18	-3.3329999999999984	257.0110000000001	-1336.4000000000015	0.0860000000000003	-8.0	native
0.5737308	0.1977609	0.2	-3.451999999999998	212.66700000000003	-392.40000000000146	0.08899999999999997	-7.0	native
0.6077684	0.2052497	0.15	-4.347999999999999	230.89600000000007	-741.2999999999993	0.0820000000000003	-7.0	native
0.6046879	0.2344539	0.17	-5.882	207.43500000000006	-702.5	0.09699999999999998	-5.0	native
0.5587395	0.2156385	0.19	-4.989999999999998	129.4240000000001	-716.0	0.05400000000000027	-5.0	native
0.5263138	0.2224081	0.19	-4.314	116.519	-447.2999999999993	0.0	-5.0	native
0.5460371	0.2086176	0.21	-1.7220000000000013	134.48900000000003	-680.5	0.03200000000000003	-5.0	native
0.5210834	0.2330422	0.19	-5.363999999999999	233.35500000000002	-831.7999999999993	0.09800000000000031	-7.0	native
0.4845751	0.2324318	0.16	-6.394	285.37800000000004	-732.5999999999985	0.07000000000000028	-8.0	native
0.5684874	0.2283353	0.17	-5.42	171.38800000000003	-533.9000000000015	-0.009999999999999787	-7.0	native
0.5177336	0.2137931	0.19	-5.379999999999999	196.35900000000004	-702.5	0.018000000000000238	-8.0	native
0.5058553	0.1959481	0.2	-2.355999999999998	148.43200000000002	-237.40000000000146	0.03699999999999992	-4.0	native
0.5171152	0.1774710	0.19	-1.9989999999999988	182.75	-964.5999999999985	0.01200000000000001	-6.0	native
0.5222757	0.2066623	0.17	-4.035	177.543	-931.0	-0.016999999999999904	-5.0	native
0.2293225	0.2510120	0.23	-2.3930000000000007	320.08900000000006	-716.5	0.04800000000000004	-9.0	native
0.2874162	0.1770899	0.29	-2.5479999999999983	289.697	-766.7000000000007	0.04800000000000004	-7.0	native
0.3361963	0.1629122	0.26	-3.122	333.908	-649.5	0.07299999999999995	-8.0	native
0.4234312	0.1824973	0.23	-1.6849999999999987	68.27100000000007	504.5	0.08300000000000018	-7.0	native
0.4413466	0.1815591	0.33	-1.288999999999998	65.86099999999999	-19.299999999999272	0.11400000000000032	-7.0	native
0.4555063	0.1813748	0.27	-0.7729999999999997	89.48700000000008	-671.0999999999985	0.08700000000000019	-6.0	native
0.3850299	0.1679796	0.24	-1.0650000000000013	323.3040000000001	-335.90000000000146	0.08300000000000018	-8.0	native
0.3090383	0.1641371	0.27	-3.701999999999998	293.928	-446.40000000000146	0.1120000000000001	-7.0	native
0.3736561	0.2093173	0.25	-3.533999999999999	214.812	-1212.0	0.0950000000000002	-7.0	native
0.3599181	0.2260287	0.25	-4.193999999999999	341.99100000000004	-613.2999999999993	0.0900000000000003	-9.0	native
0.3387865	0.2435553	0.21	-4.146000000000001	351.58400000000006	-1102.0	0.09800000000000031	-7.0	native
0.3629192	0.2813546	0.17	-5.132999999999999	442.377	228.29999999999927	0.039000000000000146	-10.0	native
0.6963757	0.2725725	0.14	-7.125	558.9300000000001	-1486.7000000000007	0.20599999999999996	-11.0	native
0.6302056	0.2423001	0.17	-5.352	410.598	-261.7000000000007	0.1280000000000001	-10.0	native
0.6141231	0.2511645	0.27	-4.672999999999998	266.644	-1467.0	0.0990000000000002	-7.0	native
0.6444979	0.2456617	0.19	-4.899999999999999	356.913	-858.4000000000015	0.0940000000000003	-10.0	native
0.5416923	0.2587973	0.18	-5.955	208.414	-633.2000000000007	0.06000000000000005	-5.0	native
0.6677767	0.2529625	0.21	-4.218	306.92500000000007	-1033.2999999999993	0.03300000000000036	-8.0	native
0.6555980	0.2798367	0.19	-6.786	268.3570000000001	-833.2999999999993	0.03600000000000003	-7.0	native
0.5856147	0.2379654	0.17	-4.712	191.24200000000008	-805.5	0.03400000000000025	-5.0	native
0.5155483	0.2546529	0.18	-4.094999999999999	242.87800000000004	-1075.2000000000007	0.026000000000000245	-7.0	native
0.1954544	0.1703231	0.33	-5.058	92.79699999999991	-129.79999999999927	0.03100000000000014	-1.0	non-native
0.2441068	0.2029884	0.19	-5.789999999999999	59.13799999999992	-785.6000000000022	0.04499999999999993	-2.0	non-native
0.4086113	0.2371388	0.13	-6.5539999999999985	135.52099999999996	-646.7999999999993	0.1349999999999998	-2.0	non-native
0.5760027	0.2943047	0.08	-7.457999999999998	182.2829999999999	-757.0	0.19599999999999973	-4.0	non-native
0.4868806	0.2262056	0.17	-3.276	-20.753000000000043	-160.29999999999927	0.08599999999999985	-4.0	non-native
0.5184355	0.2626888	0.1	-3.0869999999999997	133.1719999999999	-747.9000000000015	0.12699999999999978	-6.0	non-native
0.5453559	0.2951131	0.13	-5.077999999999999	377.6619999999999	-803.5	0.09899999999999975	-7.0	non-native
0.5176988	0.2497339	0.12	-4.498000000000001	258.63199999999995	-42.79999999999927	0.1120000000000001	-7.0	non-native
0.6532208	0.3132793	0.07	-6.251999999999999	243.91299999999995	-1273.0	0.18799999999999972	-6.0	non-native
0.6171759	0.2973210	0.08	-3.931000000000001	335.09999999999997	-1348.5	0.1589999999999998	-8.0	non-native
0.5743415	0.2796179	0.09	-3.748000000000001	345.50299999999993	-1376.0	0.1419999999999999	-8.0	non-native
0.6526647	0.3200343	0.06	-5.805	407.80499999999995	-582.7999999999993	0.17799999999999994	-5.0	non-native
0.5642069	0.3053300	0.07	-4.352	319.80699999999996	-310.7000000000007	0.10299999999999976	-7.0	non-native
0.5278706	0.2644815	0.06	-7.718	371.09999999999997	-385.40000000000146	0.1429999999999998	-6.0	non-native
0.5065764	0.2394469	0.06	-6.626000000000001	277.24799999999993	-458.5	0.08899999999999997	-6.0	non-native
0.5725517	0.2866069	0.06	-6.555	394.881	-1049.0	0.10999999999999988	-7.0	non-native
0.5570356	0.2737525	0.01	-8.028	366.41499999999996	-820.6000000000022	0.17099999999999982	-8.0	non-native
0.5698501	0.2990653	0.02	-9.128	599.746	-923.9000000000015	0.1389999999999998	-10.0	non-native
0.5479857	0.2494070	0.03	-8.337	496.025	-1143.2999999999993	0.11899999999999977	-9.0	non-native
0.6077579	0.2859264	0.03	-8.789	522.323	45.29999999999927	0.17799999999999994	-8.0	non-native
0.5210457	0.2976186	0.05	-7.106000000000002	458.34899999999993	-1510.9000000000015	0.16400000000000015	-8.0	non-native
0.2689728	0.1618764	0.27	-3.1129999999999995	92.84299999999996	-56.400000000001455	0.040000000000000036	-4.0	non-native
0.2366312	0.1486510	0.24	-4.692	243.88299999999992	384.2999999999993	0.02300000000000013	-6.0	non-native
0.3302209	0.1627953	0.24	-4.655000000000001	181.58799999999997	-187.40000000000146	0.11299999999999999	-5.0	non-native
0.2807378	0.1678643	0.12	-5.977	328.86299999999994	-449.40000000000146	0.1080000000000001	-7.0	non-native
0.3668087	0.1936096	0.14	-7.236999999999998	449.43899999999996	-367.90000000000146	0.09699999999999998	-8.0	non-native
0.2687716	0.1897755	0.08	-8.509	480.83599999999996	-874.9000000000015	0.10199999999999987	-8.0	non-native
0.2693813	0.1917269	0.09	-7.681000000000001	503.9459999999999	-604.5	0.03399999999999981	-10.0	non-native
0.4633985	0.2484466	0.01	-11.051	441.68299999999994	-1289.2999999999993	0.2759999999999998	-7.0	non-native
0.9567467	0.3242152	0.06	-13.164	432.08899999999994	-1041.2000000000007	0.2650000000000001	-6.0	non-native
0.7822696	0.3332138	0.02	-14.402	474.67299999999994	-1441.9000000000015	0.278	-5.0	non-native
0.4648041	0.3091755	0.05	-13.328	309.05899999999997	-217.29999999999927	0.2639999999999998	-3.0	non-native
0.5266729	0.2881615	0.04	-12.943	344.7579999999999	-134.0	0.18699999999999983	-5.0	non-native
0.5812699	0.2877727	0.05	-11.16	295.98599999999993	263.59999999999854	0.19899999999999984	-4.0	non-native
0.6556439	0.2745052	0.03	-12.777	336.85599999999994	-1078.6000000000022	0.22799999999999976	-4.0	non-native
0.4683917	0.2987292	0.01	-13.745	369.05199999999996	-1190.1000000000022	0.254	-5.0	non-native
0.3789607	0.2653122	0.05	-9.515	255.80699999999996	-615.7000000000007	0.16100000000000003	-6.0	non-native
0.4777797	0.3150917	0.03	-9.713000000000001	237.93499999999995	-896.9000000000015	0.10899999999999999	-4.0	non-native
0.3991954	0.3158343	0.02	-12.845	306.1929999999999	-657.4000000000015	0.18599999999999994	-5.0	non-native
0.3227734	0.2411613	0.05	-9.781	171.03199999999993	-577.9000000000015	0.1349999999999998	-4.0	non-native
0.3360790	0.2294354	0.03	-9.286	396.18899999999996	-766.2999999999993	0.16699999999999982	-7.0	non-native
0.5148708	0.2536384	0.05	-6.024999999999999	202.409	-1227.4000000000015	0.05699999999999994	-6.0	non-native
0.3290282	0.1779872	0.23	-6.337999999999997	198.75	-1415.5999999999985	0.11699999999999999	-4.0	native
0.3051902	0.2272360	0.15	-5.848999999999998	237.416	-265.0	0.1499999999999999	-5.0	native
0.4922387	0.2554950	0.16	-5.410999999999998	162.678	-346.5	0.0860000000000003	-3.0	native
0.4683296	0.3067243	0.14	-4.857999999999999	186.11	110.79999999999927	0.11000000000000032	-3.0	native
0.4376352	0.2668531	0.16	-3.3569999999999975	-109.10300000000007	-196.09999999999854	0.06499999999999995	1.0	native
0.5321800	0.3109301	0.12	-4.687999999999999	24.817999999999984	230.40000000000146	0.03299999999999992	-1.0	native
0.5410480	0.3066360	0.1	-3.8749999999999982	37.11699999999996	488.1000000000022	0.015000000000000124	1.0	native
0.5367615	0.2842831	0.1	-3.900999999999998	108.31	295.2999999999993	0.01100000000000012	0.0	native
0.7471353	0.4074942	0.08	-4.565999999999999	239.33299999999997	68.70000000000073	0.11000000000000032	-4.0	native
0.7383944	0.4138127	0.1	-4.382999999999999	211.692	151.90000000000146	0.05699999999999994	-2.0	native
0.7779065	0.3914287	0.06	-3.860999999999999	138.735	878.9000000000015	0.04400000000000004	-1.0	native
0.6184040	0.3309510	0.08	-2.1439999999999984	12.661000000000001	-375.7000000000007	0.026000000000000245	-1.0	native
0.5384647	0.3164519	0.09	-3.9399999999999977	167.94099999999997	-737.2999999999993	0.039000000000000146	-3.0	native
0.7120859	0.3835984	0.06	-5.0539999999999985	110.02100000000002	-18.5	0.12300000000000022	-1.0	native
0.5750775	0.3526075	0.07	-4.555999999999997	58.07099999999997	75.40000000000146	0.11299999999999999	-2.0	native
0.7867470	0.3688060	0.12	-6.815999999999999	139.985	235.40000000000146	0.125	-2.0	native
0.6731723	0.3562934	0.08	-5.187999999999999	128.38799999999998	482.0	0.13000000000000034	-2.0	native
0.7632428	0.3585111	0.04	-7.842999999999998	199.829	442.2000000000007	0.17500000000000027	-3.0	native
0.5858375	0.3341197	0.14	-3.2349999999999977	44.584	-10.399999999997817	-0.008999999999999897	-2.0	native
0.6389819	0.3429272	0.1	-5.625999999999998	74.613	450.6000000000022	0.12700000000000022	-2.0	native
0.6661327	0.3253433	0.12	-1.1119999999999983	-9.43500000000006	22.200000000000728	0.001000000000000334	0.0	native
0.2845273	0.1583719	0.19	-1.8789999999999978	-7.768000000000029	-627.0999999999985	0.050000000000000266	0.0	native
0.4781828	0.2313218	0.07	-4.7429999999999986	207.35500000000002	-1115.5999999999985	0.15700000000000003	-3.0	native
0.6371967	0.2936220	0.09	-5.1069999999999975	204.82	-1577.3999999999978	0.15900000000000025	-1.0	native
0.4762915	0.2284191	0.09	-6.311999999999998	239.41199999999998	-1100.5999999999985	0.1120000000000001	-4.0	native
0.5091586	0.2324632	0.08	-3.270999999999999	213.507	-1543.0	0.08700000000000019	-3.0	native
0.4564143	0.2293917	0.06	-2.821999999999999	37.950999999999965	-703.7999999999993	0.06600000000000028	0.0	native
0.4834970	0.2512817	0.06	-5.046999999999999	206.16199999999998	-1211.5999999999985	0.0990000000000002	-4.0	native
0.6112574	0.3373338	0.04	-6.265999999999998	192.57299999999998	-27.700000000000728	0.040000000000000036	-2.0	native
0.8411291	0.4838895	0.04	-6.296999999999999	195.49399999999997	-484.0	0.16800000000000015	-1.0	native
0.8649495	0.5262662	0.06	-5.672999999999998	197.34499999999997	-378.7000000000007	0.12400000000000011	-2.0	native
0.7367227	0.4928815	0.06	-4.160999999999998	138.962	247.20000000000073	0.05500000000000016	-3.0	native
0.7473724	0.4779413	0.12	-3.363999999999999	10.007000000000005	34.5	0.02300000000000013	0.0	native
0.7583758	0.4754421	0.1	-3.193999999999999	-50.23599999999999	185.90000000000146	0.028000000000000025	1.0	native
0.7864108	0.4648140	0.13	-2.232999999999997	-176.90700000000004	679.9000000000015	0.06200000000000028	2.0	native
0.5765131	0.3824163	0.13	-0.31299999999999883	-312.967	423.6000000000022	0.015000000000000124	4.0	native
0.7210679	0.4621417	0.18	-1.5409999999999968	-288.318	389.2999999999993	0.08800000000000008	4.0	native
0.6277583	0.3883990	0.11	-1.6499999999999986	-201.20799999999997	-464.3999999999978	0.03299999999999992	1.0	native
0.7109535	0.4564437	0.1	-1.3489999999999966	-298.587	112.79999999999927	0.0040000000000000036	4.0	native
0.7697339	0.4699768	0.09	-2.4029999999999987	-51.111999999999966	-81.29999999999927	0.038000000000000256	0.0	native
0.7551788	0.4662835	0.1	-2.594999999999999	-95.553	-743.0999999999985	0.04400000000000004	3.0	native
0.7962651	0.4708030	0.11	-1.7829999999999977	-127.86599999999999	-363.8999999999978	0.06300000000000017	3.0	native
0.4752005	0.2157380	0.27	-2.926000000000002	193.769	669.1000000000022	0.052999999999999936	-3.0	non-native
0.4498877	0.2240584	0.27	-1.2330000000000005	155.52300000000002	96.60000000000218	0.043999999999999595	-3.0	non-native
0.3588855	0.2121044	0.16	-0.597999999999999	238.02499999999998	-1218.7999999999993	0.06899999999999995	-4.0	non-native
0.4139185	0.2135928	0.14	-1.6559999999999988	202.73799999999994	-1050.3999999999978	0.04699999999999971	-3.0	non-native
0.3474662	0.2188445	0.12	-4.100000000000001	359.56199999999995	-1251.2000000000007	0.04999999999999982	-3.0	non-native
0.4578372	0.2512686	0.08	-6.525	425.589	-1935.2000000000007	0.06799999999999962	-5.0	non-native
0.4922604	0.2875227	0.01	-8.588000000000001	706.768	-1630.0999999999985	0.19999999999999973	-10.0	non-native
0.6630001	0.3403234	0.02	-9.102	717.584	-1030.7000000000007	0.24299999999999988	-10.0	non-native
0.5477316	0.3327506	0.04	-7.441000000000001	477.371	-2069.0	0.1679999999999997	-6.0	non-native
0.5294567	0.3503639	0.05	-6.639000000000001	433.40999999999997	-1722.8999999999978	0.21899999999999986	-6.0	non-native
0.4964304	0.3263162	0.05	-7.4830000000000005	339.008	-2005.5	0.1689999999999996	-2.0	non-native
0.5405912	0.3330077	0.02	-4.765000000000001	337.051	-1624.5	0.18299999999999983	-6.0	non-native
0.6584358	0.4039946	0.04	-5.695	429.09099999999995	-1121.2000000000007	0.2959999999999998	-6.0	non-native
0.7535365	0.3943905	0.03	-5.23	486.101	-1727.0	0.2679999999999998	-7.0	non-native
0.6753419	0.4183341	0.03	-5.823	547.1279999999999	-2696.7999999999993	0.2549999999999999	-8.0	non-native
0.5912440	0.3555682	0.03	-2.8850000000000016	346.381	-2316.2000000000007	0.13099999999999978	-5.0	non-native
0.4630746	0.3229784	0.03	-5.125	395.601	-2489.399999999998	0.24799999999999978	-4.0	non-native
0.6091865	0.3712686	0.03	-6.984	388.474	-1725.7999999999993	0.33799999999999963	-6.0	non-native
0.5776014	0.3449993	0.04	-9.544	576.788	-1934.7000000000007	0.2749999999999999	-8.0	non-native
0.6581952	0.3826263	0.05	-7.15	490.10799999999995	-1581.2000000000007	0.33999999999999986	-7.0	non-native
0.6983720	0.3941629	0.07	-6.702	501.13899999999995	-1672.5	0.2589999999999999	-6.0	non-native
0.6888385	0.2277502	0.17	-1.5100000000000016	122.22899999999993	-70.29999999999927	-0.05400000000000027	-1.0	non-native
0.7518318	0.2867156	0.16	-2.1900000000000013	259.34799999999996	-1694.2000000000007	0.0479999999999996	-3.0	non-native
0.6704186	0.2582112	0.12	-0.036999999999999034	279.442	-1094.0	0.021999999999999797	-5.0	non-native
1.0274310	0.3245933	0.14	-1.4499999999999993	370.15	-1638.3999999999978	0.10499999999999998	-4.0	non-native
0.8052391	0.2706757	0.22	-2.652000000000001	367.816	-826.5999999999985	0.08299999999999974	-5.0	non-native
0.6499338	0.2656227	0.15	-1.3079999999999998	346.46	-1656.5999999999985	0.10399999999999965	-6.0	non-native
0.7787802	0.3089741	0.17	0.25400000000000134	262.17999999999995	-1361.7999999999993	0.07799999999999985	-4.0	non-native
0.9299333	0.3292912	0.16	-3.5109999999999992	379.352	-2087.2000000000007	0.12299999999999978	-3.0	non-native
0.8775938	0.3021230	0.19	-4.579000000000001	489.67999999999995	-2238.5	0.11699999999999999	-8.0	non-native
0.7867952	0.2949618	0.12	-4.52	282.6329999999999	-1595.0999999999985	0.17999999999999972	-6.0	non-native
1.0047672	0.3251145	0.08	-3.282	301.4119999999999	-760.8999999999978	0.14100000000000001	-4.0	non-native
0.9168152	0.3405336	0.12	-1.4619999999999997	249.59699999999998	-700.5999999999985	0.17799999999999994	-3.0	non-native
0.8477331	0.3394079	0.08	-3.5150000000000006	236.889	-273.3999999999978	0.262	-1.0	non-native
1.0377430	0.4215355	0.09	-5.790000000000001	265.14099999999996	-312.2999999999993	0.2639999999999998	-2.0	non-native
0.9810936	0.3762506	0.09	-6.93	473.505	-1697.2000000000007	0.2899999999999996	-5.0	non-native
0.7204696	0.2945735	0.12	-3.907	385.11499999999995	-990.0999999999985	0.19799999999999995	-5.0	non-native
0.8482833	0.3214233	0.08	-3.8880000000000017	287.198	-1121.7000000000007	0.18199999999999994	-3.0	non-native
0.7807235	0.3069361	0.1	-3.1999999999999993	338.887	-1548.5	0.17099999999999982	-6.0	non-native
0.7439957	0.3161037	0.08	-5.791	291.66599999999994	-231.20000000000073	0.20599999999999996	-2.0	non-native
0.8254023	0.3679072	0.06	-4.795	247.34199999999998	-783.8999999999978	0.18299999999999983	-3.0	non-native
0.6733881	0.3304869	0.05	-3.8689999999999998	377.86199999999997	-895.2999999999993	0.20699999999999985	-5.0	non-native
0.3869822	0.1409665	0.24	-1.064	85.56600000000003	-1168.2000000000007	0.15000000000000036	-1.0	native
0.5016409	0.1726526	0.26	-0.8099999999999987	-6.909999999999968	-538.7000000000007	0.16900000000000004	1.0	native
0.4650396	0.1483324	0.3	-0.968	-7.183999999999969	-1280.7000000000007	0.09800000000000031	1.0	native
0.3559737	0.1633390	0.33	-0.6009999999999991	-101.971	-1898.5	0.0900000000000003	2.0	native
0.5626286	0.2142857	0.28	-1.3069999999999986	-81.30599999999998	-1011.7000000000007	0.15400000000000036	1.0	native
0.5768913	0.1828724	0.26	0.20400000000000063	-189.115	-2114.2000000000007	0.12700000000000022	3.0	native
0.7497923	0.2816344	0.18	-2.9349999999999987	-63.12399999999997	-1828.1000000000022	0.18999999999999995	3.0	native
0.7259394	0.2711643	0.25	-1.9049999999999994	-75.52199999999999	-2389.800000000003	0.17100000000000026	3.0	native
0.7504207	0.2940009	0.19	-1.7560000000000002	-117.856	-2603.600000000002	0.2370000000000001	3.0	native
0.5507533	0.2516357	0.21	-1.4009999999999998	-137.48199999999997	-2113.600000000002	0.16999999999999993	3.0	native
0.6128609	0.2565956	0.13	-1.9369999999999994	-60.99399999999997	-2903.9000000000015	0.16999999999999993	2.0	native
0.7508349	0.3263737	0.1	-1.2929999999999993	-216.14599999999996	-1651.1000000000022	0.16000000000000014	3.0	native
0.5529758	0.2580373	0.12	-2.225999999999999	-57.706999999999994	-1838.7000000000007	0.121	0.0	native
0.7068037	0.2861311	0.21	-1.8539999999999992	-120.584	-1442.5	0.1030000000000002	2.0	native
0.6240521	0.2634071	0.16	-1.4740000000000002	-229.48199999999997	-2292.600000000002	0.11500000000000021	5.0	native
0.5221602	0.2363046	0.17	-2.097999999999999	-87.50799999999998	-2003.1000000000022	0.09800000000000031	1.0	native
0.7765412	0.3157882	0.17	-1.988999999999999	-120.00399999999996	-1010.2000000000007	0.13900000000000023	2.0	native
0.7715288	0.2975299	0.13	-2.263	-104.51499999999999	-1602.0	0.17100000000000026	3.0	native
0.8289825	0.3305430	0.15	-1.2349999999999994	-196.36699999999996	-1292.1000000000022	0.10600000000000032	3.0	native
0.7553713	0.3097679	0.19	-1.5749999999999993	-190.04700000000003	-1987.4000000000015	0.1080000000000001	3.0	native
0.7293995	0.3030870	0.18	-0.5739999999999998	-259.105	-1839.0	0.1070000000000002	4.0	native
0.6212364	0.1478160	0.19	-0.2289999999999992	76.73900000000003	-451.1000000000022	-0.017999999999999794	-2.0	native
0.4869097	0.1549768	0.21	-2.0380000000000003	45.22200000000004	407.0	0.06700000000000017	-1.0	native
0.5311081	0.1784739	0.24	-2.4849999999999994	-25.83499999999998	-516.1000000000022	0.027000000000000135	0.0	native
0.4596359	0.1546420	0.25	-2.042	8.480000000000018	-644.8000000000029	0.05600000000000005	1.0	native
0.4302326	0.1664277	0.26	0.31200000000000117	-155.913	-774.9000000000015	0.07699999999999996	2.0	native
0.6054236	0.1891314	0.25	-2.3599999999999994	-19.757000000000005	-1292.7000000000007	0.06099999999999994	0.0	native
0.6192645	0.2043066	0.2	-1.8040000000000003	-21.86099999999999	-771.5	0.08099999999999996	1.0	native
0.3669958	0.1411440	0.22	-1.6499999999999986	29.738	-908.4000000000015	0.0860000000000003	0.0	native
0.5715750	0.1890461	0.21	-1.6689999999999987	40.38500000000005	-1271.2000000000007	0.052000000000000046	-1.0	native
0.4314667	0.1614022	0.2	-1.0830000000000002	-56.96199999999999	-1491.9000000000015	0.05900000000000016	1.0	native
0.3904945	0.1661681	0.23	-1.9659999999999993	-137.82599999999996	283.3999999999978	0.02200000000000024	3.0	native
0.4600050	0.1765131	0.18	-1.4789999999999992	-118.76999999999998	-808.7000000000007	0.07699999999999996	2.0	native
0.5202581	0.2149602	0.22	-2.327	-166.13099999999997	-661.0	0.1120000000000001	3.0	native
0.5536157	0.2056969	0.2	-2.811	-92.26799999999997	-1888.0	0.09100000000000019	4.0	native
0.7070663	0.2425544	0.21	-2.6579999999999995	-122.23599999999999	-921.8000000000029	0.07299999999999995	4.0	native
0.7512258	0.2350095	0.15	-2.119999999999999	-77.98699999999997	-1102.1000000000022	0.0990000000000002	3.0	native
0.6643456	0.2427045	0.23	-1.6519999999999992	-232.481	-325.7000000000007	0.14700000000000024	6.0	native
0.6093411	0.2158639	0.16	-1.4079999999999995	-213.85299999999995	-990.1000000000022	0.06499999999999995	4.0	native
0.5078315	0.1689426	0.18	-1.5629999999999988	-174.39800000000002	-1598.6000000000022	-0.005999999999999783	4.0	native
0.6342335	0.2128213	0.2	-1.552999999999999	-198.71799999999996	-734.8000000000029	0.09800000000000031	4.0	native
0.5916053	0.2352510	0.17	-3.4189999999999987	-56.49599999999998	-1473.800000000003	0.15600000000000014	1.0	native
0.3714361	0.1076834	0.46	0.11199999999999832	-32.80600000000004	-1196.7999999999993	-0.020999999999999908	-1.0	non-native
0.3949066	0.1228379	0.5	-0.8440000000000012	54.10799999999995	-1274.7999999999993	-0.0129999999999999	-1.0	non-native
0.2941074	0.1063448	0.36	-0.674000000000003	32.34500000000003	-348.8999999999978	0.01399999999999979	-1.0	non-native
0.3452118	0.0949514	0.61	-0.9260000000000019	4.053999999999974	-697.7000000000007	0.0009999999999998899	-2.0	non-native
0.4630316	0.1066527	0.38	-1.527000000000001	43.96500000000003	-1300.0999999999985	-0.04600000000000026	-1.0	non-native
0.2149688	0.1026865	0.39	-2.1480000000000015	157.656	-526.3999999999978	0.09899999999999975	-1.0	non-native
0.2004001	0.1070845	0.32	-2.6750000000000007	161.90300000000002	-1012.7000000000007	0.07499999999999973	-2.0	non-native
0.2696602	0.1199401	0.3	-1.7660000000000018	94.61400000000003	-5.399999999997817	0.08299999999999974	1.0	non-native
0.1970307	0.1030088	0.34	-1.9350000000000023	170.98000000000002	-377.2000000000007	0.07399999999999984	0.0	non-native
0.2316507	0.1080974	0.35	-1.4860000000000007	157.32299999999998	9.100000000002183	0.11399999999999988	-1.0	non-native
0.2901464	0.1326394	0.2	-4.352000000000002	188.55599999999998	-1138.3999999999978	0.121	-1.0	non-native
0.2789393	0.1392836	0.24	-3.7570000000000014	149.43200000000002	-159.5	0.09799999999999986	-2.0	non-native
0.3532717	0.1286133	0.34	-3.038000000000002	161.0	-340.7000000000007	0.07600000000000007	0.0	non-native
0.3883406	0.1260251	0.25	-2.605000000000002	243.7	-1594.3999999999978	-0.020000000000000018	-2.0	non-native
0.6319118	0.1770282	0.17	-2.9010000000000016	319.568	-1990.3999999999978	-0.03000000000000025	-4.0	non-native
0.5872118	0.1482172	0.18	-3.6060000000000016	329.235	-2088.7999999999993	-0.015000000000000124	-4.0	non-native
0.5004530	0.1241942	0.23	-3.766000000000002	289.67	-1297.3999999999978	0.03299999999999992	-3.0	non-native
0.4049369	0.1307632	0.24	-2.322000000000001	230.22699999999998	-1373.7000000000007	0.020000000000000018	-3.0	non-native
0.4638987	0.1448112	0.21	-1.8160000000000007	278.116	-337.0	-0.06200000000000028	-4.0	non-native
0.5656223	0.1459424	0.22	-2.4240000000000013	289.472	-843.7000000000007	-0.06300000000000017	-4.0	non-native
0.5552930	0.1562515	0.16	-5.498000000000001	372.003	-2009.7000000000007	0.018999999999999684	-4.0	non-native
0.1824602	0.1023788	0.47	-1.8500000000000014	75.88099999999997	-1172.0999999999985	0.08400000000000007	0.0	non-native
0.2783113	0.1437005	0.28	-2.9170000000000016	32.75	-581.8999999999978	0.12699999999999978	0.0	non-native
0.2428302	0.1207674	0.25	-2.646000000000001	21.817000000000007	-367.09999999999854	0.11599999999999966	-1.0	non-native
0.2285492	0.1142519	0.29	-2.346000000000002	-4.748000000000047	-463.59999999999854	0.06299999999999972	0.0	non-native
0.2775825	0.1284071	0.26	-0.6260000000000012	-70.60000000000002	-1358.0999999999985	0.017999999999999794	1.0	non-native
0.2646482	0.1219567	0.38	-2.9970000000000017	14.788999999999987	-5.799999999999272	0.05899999999999972	0.0	non-native
0.2261089	0.1047219	0.29	-2.3110000000000017	3.5499999999999545	-807.5999999999985	0.05099999999999971	-1.0	non-native
0.3199429	0.1146644	0.29	-3.814000000000002	61.735000000000014	-601.2999999999993	0.022999999999999687	0.0	non-native
0.1667222	0.1007482	0.28	-3.064000000000002	82.33500000000004	-484.5	0.03399999999999981	-1.0	non-native
0.2168187	0.1069703	0.3	-3.149000000000001	244.10000000000002	-1195.2000000000007	0.08400000000000007	-3.0	non-native
0.3256757	0.1423992	0.23	-3.051000000000002	147.81	-793.7999999999993	0.13599999999999968	-1.0	non-native
0.5988070	0.1905282	0.15	-3.564000000000002	245.23700000000002	-1185.8999999999978	0.21899999999999986	-4.0	non-native
0.4042021	0.1699363	0.19	-5.780000000000001	297.086	-1718.0	0.20299999999999985	-4.0	non-native
0.4080019	0.1715904	0.14	-4.226000000000001	399.178	-1592.7999999999993	0.19300000000000006	-6.0	non-native
0.5236344	0.2088614	0.14	-5.223000000000001	265.674	-903.7999999999993	0.24299999999999988	-4.0	non-native
0.6955111	0.2742476	0.06	-5.019000000000002	271.55	-1943.5999999999985	0.3889999999999998	-4.0	non-native
0.8542598	0.3010307	0.02	-8.082	392.294	-1093.5	0.43699999999999983	-5.0	non-native
0.7017599	0.2938380	0.0	-7.573000000000002	521.749	-1278.2999999999993	0.3959999999999999	-7.0	non-native
0.8625528	0.2868931	0.05	-7.313000000000001	389.97	-1311.8999999999978	0.4129999999999998	-6.0	non-native
0.5563310	0.2680735	0.03	-6.481000000000002	388.515	-1013.8999999999978	0.33499999999999996	-6.0	non-native
0.7056627	0.3054040	0.04	-7.750000000000002	414.932	-1514.5	0.3969999999999998	-5.0	non-native
0.4260181	0.1860072	0.27	0.46999999999999886	96.49399999999997	-1118.3999999999978	-0.026000000000000245	-2.0	native
0.5053918	0.2390933	0.23	0.02999999999999936	71.52099999999996	-1681.0999999999985	-0.07800000000000029	-1.0	native
0.6793796	0.3177979	0.2	0.5019999999999989	-4.286000000000001	-2732.899999999998	-0.0770000000000004	0.0	native
0.6231019	0.3239863	0.18	-0.5170000000000012	3.4739999999999895	-1532.699999999997	-0.057000000000000384	-1.0	native
0.5641383	0.2816345	0.19	-0.3440000000000012	70.358	-1916.8999999999978	-0.020000000000000018	0.0	native
0.5918810	0.3425924	0.12	-1.4459999999999997	158.142	-1441.7999999999993	0.022999999999999687	-3.0	native
0.5841648	0.3068888	0.13	-0.30900000000000105	191.005	-1908.7999999999993	-0.0820000000000003	-4.0	native
0.6740963	0.3113122	0.11	-1.3440000000000012	154.60699999999997	-2343.7999999999993	-0.026000000000000245	-3.0	native
0.5458438	0.2677795	0.16	-0.543000000000001	110.64599999999996	-2917.699999999997	-0.051000000000000156	-3.0	native
0.5774241	0.2502985	0.14	0.1349999999999998	116.142	-1873.0	-0.1080000000000001	-4.0	native
0.7017264	0.2702211	0.13	-1.2520000000000007	138.926	-2043.8999999999978	-0.08800000000000008	-4.0	native
0.5813423	0.2515154	0.18	-0.8849999999999998	138.435	-2658.5999999999985	-0.010000000000000231	-4.0	native
0.5920815	0.2587367	0.13	-1.1690000000000005	115.49199999999996	-3263.699999999997	-0.008000000000000007	-3.0	native
0.5207685	0.2383792	0.14	-0.6170000000000009	148.183	-3170.699999999997	-0.03300000000000036	-4.0	native
0.6039342	0.2493464	0.13	-0.6349999999999998	111.209	-2824.7999999999993	-0.07900000000000018	-4.0	native
0.5621552	0.2559187	0.09	0.48499999999999943	55.19799999999998	-2511.0999999999985	-0.10600000000000032	-3.0	native
0.5949262	0.2824162	0.12	1.3149999999999995	41.93399999999997	-3064.899999999998	-0.0940000000000003	-3.0	native
0.5947672	0.3132176	0.13	3.5699999999999985	-101.01500000000004	-2810.2999999999993	-0.08099999999999996	-2.0	native
0.6881603	0.3097546	0.17	1.9479999999999986	-95.77500000000003	-1555.3999999999978	-0.14900000000000002	-1.0	native
0.6299374	0.2934002	0.11	1.1719999999999988	-29.821000000000026	-2323.399999999998	-0.10000000000000009	-2.0	native
0.6079053	0.2757331	0.12	1.8229999999999986	-101.65200000000004	-1907.3999999999978	-0.08800000000000008	-2.0	native
0.3990087	0.1786079	0.19	-0.14700000000000024	87.76400000000001	-1606.5	0.030999999999999694	-1.0	native
0.5567136	0.2200904	0.15	1.020999999999999	87.27799999999996	-1567.199999999997	-0.04500000000000037	-3.0	native
0.5654974	0.2463093	0.2	0.15399999999999991	4.9249999999999545	-1405.2999999999993	-0.04700000000000015	0.0	native
0.6886995	0.2766455	0.22	-0.3810000000000002	34.57299999999998	-1482.0999999999985	-0.07500000000000018	0.0	native
0.7023755	0.3255038	0.04	-2.0540000000000003	194.896	-2385.0	0.08599999999999985	-3.0	native
0.7115636	0.3426092	0.05	-1.6770000000000014	145.166	-1560.199999999997	-0.018000000000000238	-2.0	native
0.5867077	0.3051966	0.04	-1.450000000000001	141.71099999999996	-1637.699999999997	0.020999999999999908	-3.0	native
0.7078980	0.3415122	0.07	-0.6020000000000003	85.29699999999997	-1931.5999999999985	-0.019000000000000128	-2.0	native
0.6776950	0.3075894	0.09	-1.1160000000000014	155.93699999999998	-2603.699999999997	0.018999999999999684	-3.0	native
0.7059622	0.3117625	0.1	-0.5500000000000007	138.166	-1493.2999999999993	-0.013000000000000345	-3.0	native
0.6626908	0.3103746	0.05	-2.0630000000000006	174.26999999999998	-2146.7999999999993	0.02499999999999991	-3.0	native
0.6012926	0.2777107	0.07	-0.7400000000000002	124.52499999999998	-1460.2999999999993	-0.02100000000000035	-2.0	native
0.6353756	0.2937611	0.13	-0.8190000000000008	109.76299999999998	-1458.5999999999985	-0.050000000000000266	-3.0	native
0.5958776	0.2842942	0.13	-0.2060000000000013	66.43099999999998	-2094.0	-0.04900000000000038	-1.0	native
0.6868306	0.2902713	0.17	2.0069999999999997	33.39599999999996	-1407.199999999997	-0.11699999999999999	-3.0	native
0.6051865	0.2765011	0.14	0.395999999999999	99.245	-1750.3999999999978	-0.05300000000000038	-3.0	native
0.6356597	0.2970402	0.16	1.761000000000001	72.452	-1272.5	-0.037000000000000366	-3.0	native
0.5742341	0.2464638	0.13	-0.09600000000000009	111.774	-1956.5999999999985	-0.04200000000000026	-3.0	native
0.6485496	0.3099977	0.13	-0.24300000000000033	117.45400000000001	-1012.3999999999978	-0.057000000000000384	-3.0	native
0.4619082	0.2089100	0.14	-1.1020000000000003	85.88	-1975.5	-0.06700000000000017	-3.0	native
0.5482216	0.2824033	0.16	-0.9939999999999998	109.519	-2420.399999999998	-0.052000000000000046	-3.0	native
0.4710616	0.1506274	0.28	1.883000000000001	-41.817000000000064	54.5	-0.03500000000000014	1.0	non-native
0.3252130	0.1428408	0.26	1.452	-51.92599999999999	-329.7999999999993	-0.06599999999999984	0.0	non-native
0.3647571	0.1443887	0.23	-0.8349999999999991	-13.982000000000028	-599.4000000000015	0.03299999999999992	0.0	non-native
0.5600417	0.1650169	0.16	-4.24	220.59799999999996	-595.0	0.002000000000000224	-1.0	non-native
0.5568939	0.1770980	0.15	-5.1690000000000005	303.56999999999994	702.5999999999985	0.02499999999999991	-4.0	non-native
0.4591727	0.1618217	0.12	-5.105	301.50699999999995	-770.7000000000007	0.08999999999999986	-3.0	non-native
0.7268912	0.2226147	0.08	-7.839	354.07399999999996	-553.6000000000022	0.20199999999999996	-3.0	non-native
0.6350216	0.1686071	0.19	-5.199999999999999	306.687	-260.90000000000146	0.20000000000000018	-2.0	non-native
0.6092346	0.2221212	0.12	-8.585999999999999	350.669	-543.1000000000022	0.17900000000000027	-5.0	non-native
0.5234584	0.1668938	0.16	-4.98	196.47999999999996	-1263.6000000000022	0.10099999999999998	-1.0	non-native
0.5280408	0.1833916	0.16	-5.445	296.00199999999995	-91.0	0.1120000000000001	-3.0	non-native
0.5940021	0.1964327	0.15	-6.545999999999999	263.006	562.2999999999993	0.15100000000000025	-4.0	non-native
0.6056467	0.1927403	0.12	-6.116	305.03599999999994	-595.9000000000015	0.19100000000000028	-3.0	non-native
0.5047006	0.1845780	0.18	-6.539999999999999	347.443	-850.7000000000007	0.14800000000000013	-4.0	non-native
0.5468698	0.1623635	0.09	-5.347999999999999	297.28	-1180.2000000000007	0.15300000000000002	-4.0	non-native
0.6364360	0.1515757	0.14	-4.321999999999999	310.139	-208.60000000000218	0.17799999999999994	-4.0	non-native
0.3018440	0.1554683	0.22	-2.3260000000000005	106.38099999999997	728.2999999999993	0.08400000000000007	-1.0	non-native
0.2566457	0.1553290	0.13	-5.4190000000000005	244.02599999999995	-674.7999999999993	0.07699999999999996	-3.0	non-native
0.3735321	0.1728275	0.14	-3.0389999999999997	252.35799999999998	247.59999999999854	0.052999999999999936	-4.0	non-native
0.4957995	0.1872148	0.12	-4.313000000000001	260.20099999999996	12.799999999999272	0.19600000000000017	-1.0	non-native
0.4416408	0.1804221	0.17	-4.962999999999999	235.18099999999998	-588.7999999999993	0.1200000000000001	-2.0	non-native
0.3269559	0.1748785	0.19	-1.6899999999999995	-74.27699999999999	-313.0	0.02200000000000024	2.0	non-native
0.3734222	0.1958585	0.22	0.14400000000000013	-73.52800000000008	874.5	-0.008000000000000007	1.0	non-native
0.3377797	0.1698480	0.19	0.39899999999999913	-161.56200000000007	1317.8999999999978	-0.05699999999999994	1.0	non-native
0.5103835	0.2138147	0.19	0.21700000000000053	-67.34499999999997	1433.5999999999985	-0.008000000000000007	1.0	non-native
0.3680534	0.1857336	0.16	-0.5289999999999999	2.0399999999999636	868.0	-0.042999999999999705	-1.0	non-native
0.4524462	0.2188966	0.12	-1.625	-34.84700000000004	1019.0	-0.0040000000000000036	0.0	non-native
0.5234163	0.2121318	0.17	-0.22499999999999964	-7.600000000000023	497.7999999999993	-0.06000000000000005	0.0	non-native
0.3786721	0.1779544	0.19	1.322000000000001	-104.959	58.599999999998545	-0.03100000000000014	1.0	non-native
0.3775622	0.1902635	0.22	0.8160000000000007	-33.23700000000002	579.3999999999978	-0.01100000000000012	0.0	non-native
0.4601439	0.1896742	0.17	-1.0350000000000001	-3.397000000000048	542.2999999999993	0.03299999999999992	0.0	non-native
0.6083491	0.2419818	0.19	1.0830000000000002	-70.18300000000005	1788.0	-0.05600000000000005	1.0	non-native
0.4189750	0.1935719	0.16	-2.1790000000000003	-19.03400000000005	778.7000000000007	-0.01399999999999979	0.0	non-native
0.5436592	0.2094545	0.17	-0.5879999999999992	17.125999999999976	1095.8999999999978	-0.03699999999999992	0.0	non-native
0.5192903	0.2171879	0.2	0.16000000000000192	-2.691000000000031	1659.3999999999978	-0.040999999999999925	1.0	non-native
0.4696940	0.2114632	0.15	-1.100999999999999	75.22999999999996	1049.2999999999993	0.0040000000000000036	-1.0	non-native
0.3615608	0.1856920	0.16	-0.4559999999999995	12.84899999999999	276.2999999999993	-0.02499999999999991	0.0	non-native
0.3901057	0.1752042	0.14	-2.625	45.02999999999997	1259.2000000000007	0.06000000000000005	0.0	non-native
0.3687306	0.1768356	0.19	-0.4429999999999996	-33.065999999999974	1149.0	-0.01100000000000012	0.0	non-native
0.3838255	0.1894160	0.18	-0.9269999999999996	37.488999999999976	485.0	-0.02499999999999991	0.0	non-native
0.5410506	0.2301982	0.16	-1.3789999999999996	81.84299999999996	906.8999999999978	0.0040000000000000036	0.0	non-native
0.4086845	0.1837857	0.15	-0.9249999999999989	-22.399000000000058	448.59999999999854	0.020999999999999908	1.0	non-native
0.4953306	0.2339455	0.35	-2.796999999999999	12.093000000000018	-648.5	0.11499999999999977	0.0	native
0.6838020	0.3060424	0.1	-3.5919999999999987	64.555	-766.0999999999985	0.20100000000000007	0.0	native
0.4642631	0.2674378	0.16	-1.033999999999999	-53.57299999999998	-412.59999999999854	0.1080000000000001	1.0	native
0.4716610	0.2386461	0.2	-2.6869999999999994	21.980999999999995	-1785.7000000000007	0.17600000000000016	1.0	native
1.0579830	0.3942597	0.19	-1.6959999999999997	56.20400000000001	-1354.0	0.2549999999999999	1.0	native
1.0887504	0.4704203	0.1	-0.3699999999999992	46.02000000000001	-508.2999999999993	0.2599999999999998	0.0	native
1.0156255	0.4349819	0.11	0.7490000000000006	-34.77499999999998	-975.0999999999985	0.18599999999999994	2.0	native
1.2113361	0.4569431	0.15	-1.2249999999999996	31.212999999999994	-1046.9000000000015	0.20799999999999974	1.0	native
0.9283142	0.4358335	0.11	-1.5889999999999986	14.528999999999996	-2343.5999999999985	0.20599999999999996	-1.0	native
1.0097146	0.4549419	0.07	-0.47799999999999976	-8.365000000000009	-1003.0999999999985	0.18299999999999983	0.0	native
1.0604013	0.4785368	0.13	0.5739999999999998	-17.99000000000001	-518.5	0.16500000000000004	0.0	native
0.8369975	0.3922487	0.1	-0.6760000000000002	-26.901999999999987	-664.0999999999985	0.16900000000000004	0.0	native
0.7634102	0.3778723	0.08	-2.036999999999999	56.759000000000015	-1375.9000000000015	0.242	-1.0	native
0.9135410	0.3713644	0.12	-3.035	44.518	-892.2999999999993	0.2370000000000001	0.0	native
0.6941524	0.3127846	0.16	-1.2989999999999995	-23.137999999999977	-759.0	0.17300000000000004	-1.0	native
0.6710017	0.2988314	0.09	-3.1069999999999993	-9.963999999999999	-806.5999999999985	0.23499999999999988	-1.0	native
0.5913557	0.2752504	0.1	-0.8549999999999986	-101.358	-375.2000000000007	0.11499999999999977	1.0	native
0.7910079	0.3151090	0.09	-1.504999999999999	-22.617999999999995	230.5	0.16000000000000014	1.0	native
0.6325823	0.2914547	0.05	-6.563	51.253000000000014	-1632.2000000000007	0.4009999999999998	1.0	native
0.8214710	0.4097561	0.01	-8.879	115.10400000000001	-1696.0	0.5299999999999998	2.0	native
1.0263903	0.4167135	0.01	-7.723999999999999	145.25400000000002	-974.5999999999985	0.5430000000000001	-1.0	native
0.1906518	0.1540513	0.37	0.09700000000000131	-50.0	-985.7000000000007	0.029999999999999805	2.0	native
0.2701917	0.2221555	0.31	-0.5779999999999994	8.550000000000011	-1661.5	0.04400000000000004	0.0	native
0.3079704	0.2731341	0.18	-2.6959999999999997	20.442000000000007	-709.9000000000015	0.12199999999999989	1.0	native
0.7854115	0.3720359	0.09	-2.917	71.46600000000001	-1082.0999999999985	0.08499999999999996	0.0	native
1.0230850	0.4155860	0.15	-3.395999999999999	61.434	-1502.0	0.10299999999999976	1.0	native
0.9282486	0.3900229	0.13	-1.456999999999999	-35.46800000000002	-1427.2999999999993	0.04800000000000004	0.0	native
1.1364734	0.4459888	0.1	-4.308	109.71800000000002	-751.0999999999985	0.1349999999999998	0.0	native
0.9451708	0.3890843	0.14	-0.9580000000000002	-110.67099999999999	-879.7000000000007	0.09699999999999998	2.0	native
0.9730400	0.4403255	0.05	-3.7729999999999997	82.101	-1170.7000000000007	0.06400000000000006	0.0	native
1.0653064	0.4445193	0.1	-4.791	101.25800000000001	-292.7000000000007	0.18000000000000016	0.0	native
1.1251519	0.4270513	0.12	-4.532	65.50800000000001	-1243.2999999999993	0.16900000000000004	0.0	native
1.2785714	0.3743629	0.12	-5.593	98.40100000000001	-1459.7000000000007	0.16699999999999982	0.0	native
1.1957068	0.4384759	0.06	-3.984	96.40100000000001	-1265.0999999999985	0.14500000000000002	-1.0	native
1.2484785	0.5190818	0.09	-6.6339999999999995	63.185	-1803.4000000000015	0.17300000000000004	0.0	native
1.0543134	0.4085086	0.11	-6.619999999999999	75.588	-1253.4000000000015	0.20599999999999996	0.0	native
1.0221468	0.4636823	0.07	-3.3200000000000003	29.66900000000001	-1461.7000000000007	0.1389999999999998	0.0	native
1.1933932	0.4726482	0.1	-4.568999999999999	53.61500000000001	-219.09999999999854	0.18400000000000016	0.0	native
1.0312132	0.4143196	0.18	-1.6519999999999992	-98.719	-571.5999999999985	0.137	1.0	native
1.1419340	0.4769501	0.07	-0.6449999999999996	-69.78499999999997	-394.2000000000007	0.14100000000000001	0.0	native
0.9738637	0.3747681	0.09	-2.359	-70.38099999999997	287.7000000000007	0.1349999999999998	1.0	native
1.0943190	0.5066157	0.1	-1.9619999999999997	9.146000000000015	474.7000000000007	0.18000000000000016	0.0	native
0.2039963	0.0922875	0.38	-0.668000000000001	-43.54200000000003	-764.2000000000007	-0.0019999999999997797	1.0	non-native
0.2883976	0.1168522	0.3	-1.4909999999999997	-237.69600000000003	-693.0	0.04200000000000026	4.0	non-native
0.2943772	0.1156229	0.3	-1.5139999999999993	-211.779	-673.7999999999993	0.04100000000000037	2.0	non-native
0.3035076	0.1242227	0.27	-1.2680000000000007	-73.572	-1504.5999999999985	0.028000000000000025	2.0	non-native
0.3575360	0.1078699	0.25	-0.8740000000000006	-123.08000000000004	-1116.2999999999993	0.02200000000000024	0.0	non-native
0.3496124	0.1175985	0.18	-4.071	-59.79600000000005	-1011.0999999999985	0.1030000000000002	-1.0	non-native
0.5297304	0.1486038	0.21	-3.3119999999999994	10.878000000000043	-782.5999999999985	0.020000000000000018	0.0	non-native
0.4273109	0.1447587	0.19	-2.466000000000001	44.722999999999956	-1114.0	0.008000000000000007	-1.0	non-native
0.4645153	0.1475145	0.27	-2.276	8.307999999999993	-777.2000000000007	0.01100000000000012	-1.0	non-native
0.5875240	0.1727455	0.23	-1.9000000000000004	135.55200000000002	-14.700000000000728	0.07100000000000017	-1.0	non-native
0.5616335	0.1917414	0.19	-3.7560000000000002	134.05700000000002	253.5	0.10400000000000009	-2.0	non-native
0.3945105	0.1559903	0.21	-4.243	93.23900000000003	-1371.5999999999985	0.06000000000000005	-1.0	non-native
0.5151207	0.1863477	0.19	-5.720000000000001	214.947	356.40000000000146	0.16500000000000004	-2.0	non-native
0.5481437	0.1663723	0.24	-1.939	-13.562000000000012	1.2000000000007276	0.06400000000000006	1.0	non-native
0.6631464	0.1801224	0.2	-2.3919999999999995	21.23300000000006	283.5	0.08400000000000007	0.0	non-native
0.5178226	0.1515119	0.25	-1.399000000000001	-164.98400000000004	-998.0999999999985	0.019000000000000128	1.0	non-native
0.5458372	0.1652167	0.27	-2.016	-105.50999999999999	-125.70000000000073	0.017000000000000348	-1.0	non-native
0.5039098	0.1562998	0.3	-3.048	-133.601	314.2999999999993	0.057000000000000384	2.0	non-native
0.5648252	0.1673989	0.3	-2.9849999999999994	-119.86299999999994	818.5	0.07200000000000006	3.0	non-native
0.5846522	0.1745651	0.33	-2.6899999999999995	-99.01800000000003	-443.09999999999854	0.06100000000000039	3.0	non-native
0.5260332	0.1682033	0.17	-2.599	-30.793999999999983	-421.59999999999854	0.07800000000000029	-1.0	non-native
0.2137039	0.0842303	0.41	-0.365000000000002	-73.303	503.2999999999993	-0.010999999999999677	1.0	non-native
0.2264284	0.0871127	0.36	0.6729999999999983	-7.260999999999967	102.10000000000218	-0.0029999999999996696	-2.0	non-native
0.1966702	0.0882583	0.32	1.2729999999999997	-42.74400000000003	332.7000000000007	-0.021999999999999797	-1.0	non-native
0.3740134	0.1336169	0.31	0.9809999999999981	-186.19100000000003	-576.2999999999993	-0.008999999999999897	2.0	non-native
0.2511124	0.1045570	0.4	-0.09199999999999875	-102.03700000000003	-363.5	0.03200000000000003	0.0	non-native
0.1869313	0.1015227	0.36	-1.3190000000000008	21.95799999999997	22.900000000001455	0.02300000000000013	-2.0	non-native
0.2374361	0.1077572	0.35	-2.029	-16.644000000000005	212.70000000000073	0.05400000000000027	0.0	non-native
0.3041220	0.1399298	0.26	-2.1929999999999996	-70.52599999999995	-990.3999999999978	0.07900000000000018	0.0	non-native
0.2938424	0.1133502	0.37	-1.6509999999999998	-109.82799999999997	-727.0999999999985	0.01100000000000012	-1.0	non-native
0.2422098	0.1244213	0.33	-2.343	-11.640999999999963	-72.59999999999854	0.04500000000000037	0.0	non-native
0.2949764	0.0970564	0.35	-1.532	-112.06700000000001	-425.2000000000007	0.015000000000000124	1.0	non-native
0.3753916	0.1224701	0.39	-0.5890000000000004	-186.44299999999998	-579.5999999999985	0.04600000000000026	5.0	non-native
0.4907968	0.1327002	0.34	-0.6620000000000008	-52.902000000000044	-527.7999999999993	0.05900000000000016	-1.0	non-native
0.3778659	0.1177152	0.35	-0.577	-16.17100000000005	-787.0	0.052000000000000046	-1.0	non-native
0.2569501	0.1244785	0.28	-1.1240000000000006	8.302999999999997	-151.70000000000073	-0.0019999999999997797	0.0	non-native
0.4277585	0.1382406	0.3	-1.0660000000000007	-12.522000000000048	-1268.7000000000007	0.02200000000000024	-1.0	non-native
0.3747111	0.1356472	0.26	-0.09700000000000131	-56.184999999999945	-863.7000000000007	0.010000000000000231	0.0	non-native
0.2847011	0.1160648	0.23	-1.3930000000000007	-18.498000000000047	-980.2999999999993	-0.016000000000000014	3.0	non-native
0.3748145	0.1361608	0.22	-0.5350000000000001	-22.775999999999954	-1400.2999999999993	0.03400000000000025	-2.0	non-native
0.3140855	0.1276862	0.26	-0.07000000000000028	-73.293	-1072.3999999999978	0.02300000000000013	1.0	non-native
0.1943715	0.1212771	0.22	0.010999999999999233	17.158999999999992	-1501.2999999999993	-0.020000000000000018	-1.0	non-native
0.2833691	0.1193219	0.35	-2.222999999999999	43.14799999999997	-866.1000000000022	0.02400000000000002	1.0	native
0.3162734	0.1383394	0.2	-0.2810000000000006	30.053999999999974	-1389.1000000000022	-0.0349999999999997	0.0	native
0.2315717	0.1455978	0.25	0.8239999999999998	48.55799999999999	-1268.1000000000022	-0.010999999999999677	2.0	native
0.2170749	0.1253869	0.22	1.2680000000000007	-54.629999999999995	-483.40000000000146	-0.053999999999999826	0.0	native
0.3791873	0.1643304	0.19	0.19400000000000084	-45.53400000000005	-1149.0	-0.018999999999999684	2.0	native
0.4517142	0.1799456	0.34	1.721	-106.83700000000005	-547.2999999999993	0.016000000000000014	3.0	native
0.4325760	0.1909650	0.18	1.1140000000000008	3.977999999999952	-980.6000000000022	-0.0009999999999998899	0.0	native
0.3844112	0.1989713	0.2	1.3170000000000002	-33.543000000000006	-1049.4000000000015	0.017000000000000348	1.0	native
0.4211636	0.1903509	0.2	0.6669999999999998	-7.942000000000007	-1012.2999999999993	-0.005999999999999783	1.0	native
0.3666564	0.1849730	0.19	2.0489999999999995	-31.863	-1269.4000000000015	0.04700000000000015	0.0	native
0.3905519	0.1753668	0.17	0.6650000000000009	-13.097000000000037	-1716.2000000000007	0.016000000000000014	1.0	native
0.3815300	0.1797840	0.17	2.4299999999999997	-50.888000000000034	-2180.9000000000015	0.009000000000000341	0.0	native
0.4159136	0.1959422	0.16	2.030000000000001	-4.314999999999998	-1255.4000000000015	-0.0019999999999997797	1.0	native
0.5288003	0.2360530	0.14	0.3200000000000003	-41.69200000000001	-858.5	-0.031999999999999584	0.0	native
0.5105756	0.1993294	0.2	0.5500000000000007	-12.034000000000049	-1076.7000000000007	-0.004999999999999893	1.0	native
0.5858127	0.2357615	0.14	0.8849999999999998	-134.24	-761.0	-0.0259999999999998	1.0	native
0.5266973	0.2078263	0.17	-0.07499999999999929	-65.75300000000004	-674.5	-0.03399999999999981	0.0	native
0.4760917	0.2141157	0.21	0.636000000000001	-2.2040000000000077	-1623.0	0.0030000000000001137	1.0	native
0.4545562	0.2020901	0.22	0.5679999999999996	17.95799999999997	-1087.7999999999993	0.008000000000000007	0.0	native
0.5186870	0.2252311	0.22	0.7249999999999996	-11.143000000000029	-2203.7000000000007	0.019000000000000128	1.0	native
0.5324138	0.2311335	0.21	0.21300000000000097	-55.928	-1586.0	0.001000000000000334	1.0	native
0.1799218	0.0995767	0.39	0.9760000000000009	-70.35000000000002	-569.5	0.016000000000000014	3.0	native
0.3244589	0.1537945	0.21	-0.09999999999999964	0.1269999999999527	266.7999999999993	0.06200000000000028	1.0	native
0.3884504	0.1754275	0.16	0.761000000000001	5.126999999999953	-1727.2999999999993	0.0690000000000004	-1.0	native
0.3184209	0.1524870	0.21	0.3260000000000005	-83.44	-1055.4000000000015	0.03500000000000014	-1.0	native
0.4229242	0.2073785	0.16	0.854000000000001	-82.226	-643.2000000000007	0.0040000000000000036	1.0	native
0.3601569	0.2146301	0.15	-0.379999999999999	-97.65800000000002	-1301.6000000000022	0.02900000000000036	2.0	native
0.4633325	0.2292531	0.14	-0.20500000000000007	-66.50600000000003	-1915.9000000000015	0.051000000000000156	-1.0	native
0.3830138	0.1966792	0.09	0.7050000000000001	-130.90000000000003	-2018.4000000000015	-0.0019999999999997797	1.0	native
0.3551196	0.1801179	0.1	0.641	-102.28700000000003	-500.7999999999993	0.006000000000000227	0.0	native
0.3591658	0.1780329	0.13	1.107000000000001	-163.02700000000004	-1044.2999999999993	-0.020999999999999908	1.0	native
0.3506300	0.1804436	0.13	1.4929999999999986	-111.541	-391.90000000000146	-0.0519999999999996	0.0	native
0.4807039	0.2146236	0.13	0.8990000000000009	-77.93200000000002	111.70000000000073	-0.03999999999999959	0.0	native
0.4090579	0.1979188	0.07	0.35100000000000087	-74.86900000000003	-334.0	-0.07499999999999973	-1.0	native
0.4360455	0.2233917	0.11	1.0649999999999995	-71.41900000000004	-946.2000000000007	-0.01399999999999979	-1.0	native
0.6123277	0.2474672	0.07	-1.202	-84.012	-1075.0	0.06000000000000005	-1.0	native
0.5932946	0.2713206	0.09	-0.9390000000000001	-77.613	-131.60000000000218	0.07200000000000006	0.0	native
0.6537195	0.2590319	0.13	-0.6829999999999998	-53.337000000000046	-793.9000000000015	0.04400000000000004	0.0	native
0.5721547	0.2543316	0.08	-0.10699999999999932	-63.27800000000002	-734.4000000000015	0.03400000000000025	-1.0	native
0.4683856	0.2348398	0.11	-0.29999999999999893	-67.63900000000001	-1116.9000000000015	0.027000000000000135	0.0	native
0.4716100	0.2458324	0.07	-0.9710000000000001	-27.55800000000005	-574.4000000000015	0.01200000000000001	-1.0	native
0.4048907	0.2145506	0.13	-0.4209999999999994	-90.93800000000005	-612.2000000000007	0.01200000000000001	0.0	native
0.2005776	0.1128218	0.37	-0.7970000000000006	36.50400000000002	-353.2000000000007	0.07699999999999996	0.0	non-native
0.4901113	0.1757972	0.31	-1.8689999999999998	-3.9460000000000264	-1087.2000000000007	0.1499999999999999	2.0	non-native
0.4033376	0.1696483	0.31	-1.1929999999999996	71.77700000000004	-534.0	0.1469999999999998	-1.0	non-native
0.2974607	0.1255849	0.35	-1.0039999999999996	185.97299999999996	-196.20000000000073	0.1259999999999999	-2.0	non-native
0.4037788	0.1473657	0.27	-1.9890000000000008	189.77200000000005	-1171.800000000003	0.1120000000000001	-4.0	non-native
0.5230237	0.2008091	0.25	-2.2620000000000005	161.63400000000001	-1655.7000000000007	0.19799999999999995	-3.0	non-native
0.5751755	0.1934177	0.31	-0.8440000000000012	97.67999999999995	-1021.4000000000015	0.1160000000000001	-2.0	non-native
0.5498524	0.2467432	0.27	-2.3200000000000003	153.48699999999997	-1933.7000000000007	0.15399999999999991	-2.0	non-native
0.5299793	0.2309870	0.28	-2.319000000000001	124.04200000000003	-1159.300000000003	0.14399999999999968	0.0	non-native
0.6819980	0.2754089	0.12	-4.18	379.977	-1655.7000000000007	0.2450000000000001	-6.0	non-native
0.4515458	0.2024667	0.12	-2.2439999999999998	343.08799999999997	-1566.9000000000015	0.1719999999999997	-6.0	non-native
0.4622583	0.1972280	0.14	-2.1260000000000012	297.08	-1517.4000000000015	0.11499999999999977	-7.0	non-native
0.5934269	0.2320729	0.15	-3.2670000000000012	274.07099999999997	-1132.9000000000015	0.15700000000000003	-4.0	non-native
0.6085872	0.2306854	0.13	-2.2840000000000007	212.66699999999997	-1962.9000000000015	0.07799999999999985	-4.0	non-native
0.5297516	0.2131070	0.16	-2.085000000000001	220.28499999999997	-2002.800000000003	0.09899999999999975	-5.0	non-native
0.4728650	0.1906282	0.15	-3.154	316.074	-1217.800000000003	0.12400000000000011	-5.0	non-native
0.5374460	0.2117247	0.09	-3.6479999999999997	303.671	-1087.7000000000007	0.1469999999999998	-4.0	non-native
0.6862994	0.2724507	0.09	-4.805	334.70099999999996	-1667.6000000000022	0.18599999999999994	-6.0	non-native
0.5505700	0.2206731	0.16	-2.9770000000000003	223.32999999999998	-1778.9000000000015	0.1639999999999997	-6.0	non-native
0.5985740	0.2299283	0.13	-2.955	257.617	-2034.7000000000007	0.09499999999999975	-5.0	non-native
0.5328350	0.2410639	0.09	-3.317	293.965	-1783.7000000000007	0.1499999999999999	-6.0	non-native
0.1992347	0.0802788	0.3	0.7089999999999996	42.97900000000004	-110.5	0.06800000000000006	-1.0	non-native
0.3399657	0.0929006	0.22	-1.6720000000000006	77.09100000000001	-567.6000000000022	0.11399999999999988	-2.0	non-native
0.3331834	0.1242316	0.23	-1.4960000000000004	198.966	-770.2000000000007	0.01200000000000001	-5.0	non-native
0.3307327	0.1009069	0.28	0.4059999999999988	30.114000000000033	-696.2000000000007	0.040999999999999925	-3.0	non-native
0.3919101	0.1572600	0.16	-0.5620000000000012	236.45	-612.8000000000029	0.06599999999999984	-4.0	non-native
0.5797746	0.2290233	0.06	-3.843	415.492	-1528.6000000000022	0.17399999999999993	-6.0	non-native
0.6723840	0.2256489	0.11	-4.4830000000000005	174.81799999999998	-1946.9000000000015	0.30600000000000005	-4.0	non-native
0.5258051	0.1973327	0.08	-3.8979999999999997	126.30499999999995	-347.6000000000022	0.20399999999999974	-3.0	non-native
0.6006155	0.2249858	0.11	-2.444000000000001	186.73400000000004	-1477.1000000000022	0.2709999999999999	-2.0	non-native
0.7072788	0.2230861	0.1	-3.447000000000001	183.20799999999997	-1446.4000000000015	0.28200000000000003	-2.0	non-native
0.6421221	0.2630073	0.05	-4.931000000000001	263.415	-589.5	0.3879999999999999	-6.0	non-native
0.8591602	0.2742225	0.03	-5.298	295.528	-1758.9000000000015	0.363	-5.0	non-native
0.6363559	0.2731524	0.05	-5.981	258.541	-1337.7000000000007	0.3899999999999997	-6.0	non-native
0.6162475	0.2589928	0.06	-5.459	288.668	-1545.7000000000007	0.30600000000000005	-6.0	non-native
0.8043553	0.2960786	0.06	-5.666	329.87	-1266.2000000000007	0.3969999999999998	-7.0	non-native
0.7496101	0.3058716	0.04	-7.064	330.302	-871.2000000000007	0.4259999999999997	-5.0	non-native
0.6011485	0.3014496	0.04	-5.876000000000001	248.659	-1373.5	0.4049999999999998	-6.0	non-native
0.7897260	0.2923982	0.03	-4.844000000000001	218.42000000000002	-1351.2000000000007	0.3969999999999998	-4.0	non-native
0.7008249	0.2861477	0.03	-4.678000000000001	302.22499999999997	-1298.4000000000015	0.4169999999999998	-6.0	non-native
0.6607738	0.2838359	0.03	-5.338000000000001	320.252	-2100.4000000000015	0.3849999999999998	-6.0	non-native
0.6075191	0.2593316	0.05	-6.009	327.295	-1046.0	0.35699999999999976	-6.0	non-native
0.7234530	0.1166181	0.21	-0.6349999999999989	138.23600000000005	-1349.800000000003	0.028999999999999915	-1.0	native
0.2590469	0.1168237	0.26	-0.5009999999999994	277.789	-1485.5	0.1120000000000001	-2.0	native
0.2536837	0.1086299	0.31	0.1070000000000011	21.26800000000003	-1009.1000000000058	0.09299999999999997	1.0	native
0.2934978	0.0961091	0.22	0.30900000000000105	26.122000000000014	-1247.9000000000015	0.13000000000000034	0.0	native
0.2726116	0.0948537	0.24	1.0620000000000012	-73.57399999999996	-663.3000000000029	0.08000000000000007	1.0	native
0.3495008	0.1192087	0.18	1.1980000000000004	-72.89800000000002	-838.6000000000058	-0.006999999999999673	2.0	native
0.2244896	0.1140157	0.21	1.2750000000000004	18.94100000000003	-1327.5	-0.04400000000000004	0.0	native
0.5097443	0.1669459	0.24	1.4900000000000002	40.721000000000004	-1233.9000000000015	0.04499999999999993	1.0	native
0.1639508	0.1084156	0.28	1.6130000000000013	-18.76899999999995	-98.90000000000146	-0.020999999999999908	1.0	native
0.7117829	0.1434776	0.26	0.838000000000001	-19.140999999999963	-1713.1000000000058	0.03500000000000014	2.0	native
0.7469559	0.2728357	0.09	-1.4259999999999993	183.519	-2262.7000000000044	0.1339999999999999	-2.0	native
0.5555185	0.1021000	0.23	1.8640000000000008	5.324000000000012	-991.1000000000058	-0.041999999999999815	0.0	native
0.3087992	0.1488533	0.17	2.407	-102.69099999999992	-1136.4000000000015	-0.07200000000000006	2.0	native
0.6543038	0.1112214	0.08	0.12400000000000055	43.622000000000014	-1133.4000000000015	-0.06299999999999972	1.0	native
0.2969370	0.1110146	0.35	1.1210000000000004	5.569000000000017	-1237.800000000003	-0.08000000000000007	0.0	native
0.4023968	0.2262415	0.11	0.9870000000000001	194.15200000000002	101.99999999999636	-0.07799999999999985	-2.0	native
0.4956081	0.1800091	0.1	1.468	139.75	-371.6000000000058	-0.1080000000000001	-2.0	native
0.4776276	0.1842409	0.19	1.7750000000000004	156.24100000000004	-1609.7000000000044	-0.10000000000000009	-2.0	native
0.4380972	0.1657930	0.17	0.9130000000000003	132.872	-1139.4000000000015	-0.07499999999999973	-2.0	native
0.6097841	0.1538026	0.21	0.9520000000000017	157.26700000000005	-2191.4000000000015	-0.10400000000000009	-2.0	native
0.5628726	0.1501823	0.21	0.5010000000000012	257.634	-2585.100000000006	-0.1599999999999997	-3.0	native
0.4129030	0.1356428	0.17	-0.6119999999999992	206.20300000000003	-1261.6000000000058	0.052000000000000046	-2.0	native
0.4613475	0.1145080	0.14	-0.14499999999999957	49.60600000000005	-969.2000000000044	0.019000000000000128	1.0	native
0.6940172	0.1368456	0.14	0.35800000000000054	61.575000000000045	-1046.300000000003	-0.022999999999999687	1.0	native
0.3296944	0.1013892	0.17	0.511000000000001	32.15900000000005	-1061.300000000003	0.010000000000000231	0.0	native
0.4230327	0.1090869	0.15	0.18900000000000006	102.46900000000005	-1858.300000000003	-0.03200000000000003	-1.0	native
0.5900996	0.1561698	0.17	-0.7699999999999996	60.698000000000036	-1907.800000000003	0.11400000000000032	0.0	native
0.5843711	0.1483392	0.19	0.22600000000000087	83.15500000000003	-1235.0	0.04200000000000026	1.0	native
0.6478468	0.1568477	0.14	-0.6569999999999991	113.661	-2019.2000000000044	0.008000000000000007	0.0	native
0.5169084	0.1820474	0.13	-1.4299999999999988	299.98	-2448.7000000000044	0.07100000000000017	-3.0	native
0.4613279	0.1499487	0.18	0.13100000000000023	87.85400000000004	-852.1000000000058	0.03200000000000003	-1.0	native
0.5848508	0.1507809	0.14	-0.6339999999999995	111.72900000000004	-1655.5	0.027000000000000135	0.0	native
0.6434482	0.1708705	0.23	0.120000000000001	111.90400000000005	-2429.300000000003	0.050000000000000266	-1.0	native
0.4406143	0.1773155	0.06	-1.1319999999999988	179.70800000000003	-2596.600000000006	0.13200000000000012	-2.0	native
0.5716947	0.1433678	0.23	0.0990000000000002	64.97800000000001	-758.0	0.13000000000000034	-1.0	native
0.5073362	0.1681642	0.16	0.4120000000000008	149.74100000000004	-743.7000000000044	0.04899999999999993	-2.0	native
0.5234838	0.1603115	0.18	-0.10299999999999976	71.55100000000004	-667.8000000000029	0.14000000000000012	-1.0	native
0.8230098	0.2316064	0.23	-0.9919999999999991	81.28800000000001	-1097.4000000000015	0.08400000000000007	-1.0	native
0.4991419	0.1409623	0.21	0.07000000000000028	26.062000000000012	-1058.1000000000058	0.03400000000000025	0.0	native
0.3775434	0.1616422	0.17	-0.6069999999999993	114.07300000000004	-1850.5	0.01100000000000012	-1.0	native
0.4486744	0.1267253	0.17	-0.05099999999999838	16.59400000000005	-1752.9000000000015	0.002000000000000224	0.0	native
0.5815362	0.1509989	0.16	0.18600000000000172	85.96600000000001	-1082.300000000003	-0.04899999999999993	0.0	native
0.3179783	0.1074505	0.39	-1.0119999999999996	-35.962999999999965	-935.0999999999985	0.05699999999999994	0.0	non-native
0.7392366	0.1279566	0.29	-0.5289999999999999	146.387	-355.59999999999854	0.03699999999999992	-3.0	non-native
1.0958651	0.2374338	0.11	-1.2389999999999999	175.01510000000002	309.0	0.23199999999999976	-3.0	non-native
0.9852731	0.2089902	0.14	-1.963	151.449	-51.0	0.19199999999999973	-2.0	non-native
2.2064636	0.3355988	0.03	-4.038	215.28660000000002	-775.8000000000029	0.43500000000000005	-3.0	non-native
1.9144592	0.4911430	0.01	-0.8099999999999996	80.53800000000001	-711.0	0.15399999999999991	-2.0	non-native
1.6029172	0.4105795	0.06	-0.8559999999999999	126.298	-2011.300000000003	0.08499999999999996	-3.0	non-native
1.6330925	0.4499055	0.07	1.138	67.00800000000001	-1913.5	-0.06100000000000039	-1.0	non-native
1.7631522	0.4966003	0.03	0.9939999999999998	90.63400000000001	-1246.5999999999985	-0.0820000000000003	-3.0	non-native
1.6545795	0.4605109	0.06	0.47500000000000053	54.624000000000024	-1365.0	-0.01100000000000012	-2.0	non-native
1.6902673	0.4649526	0.06	0.3160000000000007	15.078000000000003	-1169.7000000000044	0.008999999999999897	-2.0	non-native
1.5432168	0.4366500	0.06	1.4260000000000002	3.9280000000000257	-1032.9000000000015	-0.01200000000000001	-1.0	non-native
1.6021757	0.4659294	0.05	1.4120000000000008	38.32400000000001	-1316.7000000000044	-0.10000000000000009	-2.0	non-native
1.5682271	0.4180698	0.06	-0.548	0.48799999999999955	-1433.2000000000044	0.017999999999999794	-1.0	non-native
1.5053003	0.4267956	0.08	-0.09399999999999942	-35.41300000000001	-1171.4000000000015	0.0029999999999996696	-2.0	non-native
1.4821609	0.4167897	0.04	-0.07200000000000006	-32.77799999999996	-1484.4000000000015	0.030999999999999694	-1.0	non-native
1.5389713	0.4420889	0.04	0.1459999999999999	30.999000000000024	-2.5	0.043999999999999595	-2.0	non-native
1.4929614	0.4379275	0.06	-0.9969999999999999	28.414000000000016	-1613.800000000003	0.06499999999999995	-2.0	non-native
2.0195546	0.4628753	0.03	-2.484	172.43540000000002	-2647.5	0.16699999999999982	-3.0	non-native
1.5788771	0.5010377	0.03	0.1070000000000002	-3.11099999999999	-1456.0999999999985	0.028999999999999915	-1.0	non-native
1.6252882	0.4531468	0.06	0.21700000000000053	-4.382000000000005	-556.0999999999985	-0.04900000000000038	-1.0	non-native
0.3744154	0.1074265	0.32	-1.1989999999999998	87.71400000000003	-863.4000000000015	0.15299999999999958	-2.0	non-native
0.3395425	0.1205209	0.19	-0.2370000000000001	151.197	-695.0999999999985	0.06699999999999973	-3.0	non-native
0.4550283	0.1581233	0.13	-0.4889999999999999	144.961	-1021.0999999999985	0.08799999999999963	-3.0	non-native
0.4800473	0.1253089	0.11	-0.3249999999999993	174.19660000000002	-1296.800000000003	0.08799999999999963	-3.0	non-native
0.4236954	0.1307532	0.1	1.3849999999999998	40.71600000000001	-1000.0	-0.0730000000000004	-1.0	non-native
0.5256625	0.1755510	0.14	-0.14100000000000001	178.9905	-958.3000000000029	0.19799999999999995	-3.0	non-native
0.3467068	0.1465607	0.22	-0.8689999999999998	148.55900000000003	-1138.800000000003	0.1769999999999996	-3.0	non-native
0.6705720	0.2068648	0.08	-0.7759999999999998	177.81760000000003	-2174.0999999999985	0.23599999999999977	-3.0	non-native
0.5026703	0.1745088	0.12	0.5790000000000006	126.477	-2228.800000000003	0.018999999999999684	-3.0	non-native
0.2425099	0.1165608	0.13	-0.15999999999999925	51.182000000000016	-2231.0999999999985	0.041999999999999815	-2.0	non-native
0.2133495	0.0949506	0.13	-0.10999999999999943	28.049000000000007	-1332.4000000000015	0.0129999999999999	-1.0	non-native
0.2436693	0.1327349	0.19	1.9290000000000003	-9.134999999999991	-2067.0999999999985	-0.04200000000000026	-1.0	non-native
0.5905057	0.1263552	0.27	-0.21899999999999942	156.621	-1297.0999999999985	0.12399999999999967	-3.0	non-native
0.4761924	0.1139682	0.2	0.657	160.40200000000002	-2548.7000000000044	0.1299999999999999	-3.0	non-native
0.4575532	0.1879318	0.11	-1.056	187.72410000000002	-2338.0	0.1299999999999999	-3.0	non-native
0.5467572	0.1639156	0.16	-1.4049999999999994	196.97220000000002	-1746.2000000000044	0.20399999999999974	-3.0	non-native
0.3083571	0.1058390	0.23	-0.7989999999999995	172.2937	-1945.300000000003	0.08999999999999986	-3.0	non-native
0.4224564	0.1351279	0.15	0.43900000000000006	117.93900000000002	-1567.800000000003	-0.04500000000000037	-3.0	non-native
0.4176828	0.1238934	0.25	1.2599999999999998	45.97400000000002	-1447.5	-0.14400000000000013	-2.0	non-native
0.3356011	0.1292065	0.14	1.1690000000000005	106.28300000000002	-1195.800000000003	0.006999999999999673	-3.0	non-native
0.4766314	0.1826970	0.13	1.4009999999999998	31.41500000000002	-403.09999999999854	-0.009000000000000341	-2.0	non-native
0.6044545	0.1354084	0.19	-1.0030000000000001	165.406	131.1999999999971	-0.09700000000000042	1.0	native
1.0979303	0.1984784	0.13	-2.4539999999999997	228.277	-651.0999999999985	-0.0940000000000003	-3.0	native
1.6004350	0.2668113	0.04	-4.07	363.3188	-889.2000000000044	-0.057000000000000384	-4.0	native
1.4998866	0.2700743	0.06	-3.317	346.0594	-1079.7000000000044	-0.18400000000000016	-4.0	native
0.5932410	0.2280298	0.02	-1.0680000000000005	121.99399999999997	-1605.0999999999985	-0.018000000000000238	-2.0	native
1.1471740	0.3244960	0.01	-1.8330000000000002	127.149	-1092.800000000003	0.0019999999999997797	0.0	native
1.0044907	0.3139066	0.08	0.6880000000000006	-99.82999999999998	-684.4000000000015	0.016999999999999904	1.0	native
0.8585451	0.3541704	0.07	1.0679999999999996	28.48199999999997	-1667.2000000000044	-0.017000000000000348	-1.0	native
0.9995932	0.3584040	0.11	-1.343	138.606	-1007.9000000000015	-0.006000000000000227	-1.0	native
1.0153781	0.5235331	0.07	-1.9690000000000003	157.89499999999998	-1102.2000000000044	0.1499999999999999	-2.0	native
0.8842818	0.5287340	0.04	-2.885	289.231	-945.0	0.1889999999999996	-4.0	native
1.0789936	0.5650432	0.01	-2.3550000000000004	282.22	-728.2000000000044	0.22399999999999975	-3.0	native
0.8610538	0.5446196	0.01	-3.183	318.791	-903.5	0.2509999999999999	-4.0	native
0.9001499	0.5127044	0.01	-1.3650000000000002	240.238	-1700.800000000003	0.24799999999999978	-3.0	native
0.7814255	0.4940763	0.01	-1.734	63.11700000000002	-868.3000000000029	0.15399999999999991	0.0	native
0.8051521	0.4974224	0.01	-1.4969999999999999	58.38599999999997	2.7999999999956344	0.1889999999999996	-1.0	native
0.6489248	0.4676826	0.01	-2.401	179.329	-347.3000000000029	0.22699999999999987	-2.0	native
0.7279446	0.4767816	0.01	-3.643	189.414	-385.0	0.27899999999999947	-1.0	native
1.0318989	0.5062383	0.01	-2.0940000000000003	88.14999999999998	-66.20000000000437	0.30200000000000005	0.0	native
0.6847649	0.4908627	0.01	-3.63	169.118	205.5	0.2909999999999999	-1.0	native
1.0969049	0.5566771	0.01	-1.359	204.32999999999998	-1331.9000000000015	-0.02400000000000002	-3.0	native
0.6190054	0.1116821	0.34	0.15799999999999947	165.27299999999997	-976.3000000000029	-0.007000000000000117	-2.0	native
0.6509864	0.3599704	0.04	-2.449	193.505	-1029.300000000003	0.254	-2.0	native
0.9882707	0.5474554	0.01	-1.6640000000000006	191.767	-441.5	0.1689999999999996	-4.0	native
0.9516608	0.4878584	0.01	-2.915	300.16499999999996	-736.0999999999985	0.31800000000000006	-4.0	native
0.8873629	0.4327384	0.01	-3.6500000000000004	206.03699999999998	-1351.0999999999985	0.3269999999999995	-3.0	native
0.8799673	0.4962317	0.01	-3.088	294.936	-396.40000000000146	0.266	-4.0	native
0.9472316	0.5073162	0.1	-1.8479999999999999	128.514	-1104.5999999999985	0.22399999999999975	-2.0	native
0.9675193	0.5137404	0.08	-2.9270000000000005	120.81	-1112.4000000000015	0.2929999999999997	-2.0	native
0.8753191	0.4959261	0.1	-2.3740000000000006	107.15299999999996	-892.9000000000015	0.2769999999999997	-1.0	native
0.8079144	0.4693989	0.1	-2.1470000000000002	122.97499999999997	-722.5	0.25299999999999967	-2.0	native
0.9082500	0.4256375	0.01	-3.931	278.62699999999995	-722.4000000000015	0.2519999999999998	-4.0	native
0.7057413	0.4279439	0.06	-2.247	157.945	-751.5999999999985	0.25299999999999967	-2.0	native
0.8901106	0.4723983	0.08	-2.0200000000000005	116.82799999999997	-674.2000000000044	0.262	-1.0	native
0.7940034	0.4015013	0.07	-1.9110000000000005	162.082	-940.5999999999985	0.2819999999999996	-2.0	native
0.9488908	0.4498047	0.03	-2.3790000000000004	136.37899999999996	176.09999999999854	0.22999999999999998	-1.0	native
0.9909151	0.5113700	0.01	-3.5920000000000005	263.472	-549.0999999999985	0.3139999999999996	-4.0	native
0.8423870	0.4493697	0.01	-2.135	252.90699999999998	-849.5999999999985	0.18299999999999983	-4.0	native
1.1398147	0.5193702	0.01	-3.0300000000000002	256.892	-1180.5	0.3189999999999995	-4.0	native
0.8337932	0.4679833	0.08	-2.8550000000000004	146.622	-368.0	0.27	-2.0	native
1.0494827	0.5418039	0.01	-4.279	302.11	-2519.800000000003	0.33099999999999996	-4.0	native
0.8090039	0.4780135	0.04	-3.05	232.825	-1976.2000000000044	0.22099999999999964	-2.0	native
0.1819475	0.1146410	0.35	0.2469999999999999	-70.06800000000004	-751.5999999999985	0.0040000000000000036	2.0	non-native
1.6642046	0.3494955	0.02	-3.793	182.03095	-1020.5999999999985	0.2959999999999998	-2.0	non-native
2.7326207	0.7122404	0.02	-3.229	169.0725	-2234.5	0.661	-2.0	non-native
3.0683870	1.1482435	0.0	-4.523000000000001	184.89443999999997	-3393.300000000003	0.6199999999999997	-2.0	non-native
2.6554861	0.9622673	0.02	-3.8920000000000003	183.34365	-2805.0999999999985	0.3030000000000004	-2.0	non-native
3.2013271	1.0836129	0.02	-3.4540000000000006	178.13664999999997	-2971.9000000000015	0.3430000000000004	-2.0	non-native
2.9791336	1.0578017	0.02	-2.6170000000000004	158.80769999999998	-1786.699999999997	0.22899999999999965	-2.0	non-native
3.0308599	1.0977240	0.02	-3.2180000000000004	170.26239999999999	-2379.199999999997	0.3370000000000002	-2.0	non-native
3.4076147	1.1347924	0.0	-4.198	184.43440999999999	-3208.9000000000015	0.77	-2.0	non-native
2.9892976	0.8662583	0.02	0.032999999999999474	88.49529999999999	-2173.5999999999985	0.04300000000000015	-2.0	non-native
3.4234209	0.8844252	0.02	0.13999999999999968	25.795999999999992	-2854.699999999997	-0.12400000000000011	0.0	non-native
3.0694463	0.7714452	0.02	0.3409999999999993	0.8189999999999884	-2485.9000000000015	-0.3009999999999997	1.0	non-native
2.7940378	0.8400384	0.02	0.7079999999999993	13.028999999999996	-2408.9000000000015	-0.20100000000000007	-1.0	non-native
2.2860804	0.6987124	0.02	0.6369999999999996	-12.884000000000015	-2101.5	-0.1759999999999997	0.0	non-native
2.7694287	0.7168033	0.02	0.7269999999999994	30.18599999999998	-1520.0	-0.2250000000000001	-1.0	non-native
2.5441146	0.6536657	0.02	1.0389999999999997	-41.446000000000026	-1817.5999999999985	-0.2250000000000001	0.0	non-native
2.2384644	0.6988903	0.02	1.3009999999999993	-98.47500000000002	-2463.300000000003	-0.2650000000000001	3.0	non-native
2.6510780	0.7377636	0.02	1.2909999999999995	-129.27100000000002	-2607.4000000000015	-0.31999999999999984	2.0	non-native
2.9073172	0.7294673	0.02	1.4419999999999993	-68.34500000000003	-1667.300000000003	-0.30699999999999994	1.0	non-native
2.6784711	0.7272831	0.02	1.5029999999999992	-122.71800000000002	-1347.5999999999985	-0.35299999999999976	2.0	non-native
2.2590039	0.6650301	0.02	2.907	-101.76800000000003	-1574.699999999997	-0.363	1.0	non-native
0.5811363	0.1685520	0.21	-2.4790000000000005	30.59699999999998	-2202.800000000003	0.09100000000000019	1.0	non-native
0.9557581	0.3624587	0.21	-2.5230000000000006	51.496999999999986	-1409.5	0.43500000000000005	0.0	non-native
1.4391346	0.4303482	0.19	-2.8450000000000006	63.99899999999998	-1847.300000000003	0.27	0.0	non-native
2.2247250	0.6004003	0.02	-2.7560000000000002	167.4054	-1759.300000000003	-0.054999999999999716	-2.0	non-native
1.9551501	0.7356030	0.0	-4.429	181.20785999999998	-1971.300000000003	-0.1200000000000001	-2.0	non-native
2.9653833	1.0805447	0.0	-4.321000000000001	185.43802	-2953.4000000000015	-0.08800000000000008	-2.0	non-native
3.8192563	1.5910796	0.0	-4.681	186.44560099999998	-1644.199999999997	0.4159999999999999	-2.0	non-native
4.1489773	1.7411512	0.02	-3.6510000000000007	180.27221999999998	-2370.4000000000015	0.403	-2.0	non-native
4.1791739	1.7382934	0.02	-3.4350000000000005	171.8319	-2724.699999999997	0.15900000000000025	-2.0	non-native
4.3759084	1.6824709	0.02	-2.9360000000000004	141.79659999999998	-2343.300000000003	-0.09299999999999997	-2.0	non-native
4.4843888	1.5788198	0.02	0.39199999999999946	-54.72500000000002	-2375.300000000003	-0.35599999999999987	0.0	non-native
4.3841343	1.6416606	0.02	-0.22200000000000042	63.19199999999999	-2774.0999999999985	-0.2959999999999998	-1.0	non-native
5.0202699	2.0666909	0.0	-4.681	185.787028	-2825.699999999997	0.17700000000000005	-2.0	non-native
5.5975432	2.2159691	0.0	-4.681	186.628134	-1835.0	0.6560000000000001	-2.0	non-native
6.6759911	2.4150443	0.0	-4.681	186.65202599999998	-2058.5999999999985	0.9280000000000004	-2.0	non-native
7.5750337	2.8454101	0.0	-4.681	186.652	-2695.9000000000015	1.4579999999999997	-2.0	non-native
6.9611044	2.4375794	0.0	-4.681	184.94223	-1742.9000000000015	0.5539999999999998	-2.0	non-native
7.8467445	2.3796334	0.0	-4.681	186.64572099999998	-3012.9000000000015	0.6480000000000001	-2.0	non-native
8.4092426	2.6477520	0.0	-4.682	186.649744	-1587.300000000003	1.009	-2.0	non-native
8.1633940	2.9035923	0.0	-4.44	185.03534	-2487.0999999999985	1.2349999999999999	-2.0	non-native
8.0608578	2.8135495	0.0	-4.681999999999972	186.64107099999998	-2192.300000000003	1.323	-2.0	non-native
0.4593960	0.1480987	0.44	-0.3020000000000005	14.819999999999993	-1116.9000000000015	0.129	1.0	native
0.8789869	0.3345378	0.21	-1.431	220.02299999999997	-1742.199999999997	0.15300000000000002	-2.0	native
0.7484544	0.3161986	0.21	-1.6800000000000006	152.26399999999998	-392.0	0.137	1.0	native
0.9145918	0.3266687	0.02	-1.6550000000000002	251.57899999999998	-1702.5	0.17300000000000004	-2.0	native
0.9979061	0.3509325	0.02	-1.4000000000000004	233.015	-2311.300000000003	0.25399999999999956	-2.0	native
1.0731223	0.3895074	0.01	-1.4300000000000006	261.697	-1996.199999999997	0.16199999999999992	-2.0	native
1.0346061	0.4033038	0.18	-1.0900000000000007	210.61499999999998	-2167.800000000003	0.07799999999999985	-1.0	native
1.1562679	0.3806777	0.14	0.11699999999999999	202.93999999999997	-2061.4000000000015	-0.013000000000000345	0.0	native
1.5517741	0.4208426	0.05	-0.20800000000000018	180.98799999999997	-1962.699999999997	-0.03100000000000014	-2.0	native
1.3986807	0.3938211	0.01	-1.1460000000000008	249.30599999999998	-1779.300000000003	-0.137	-1.0	native
1.8531519	0.5094924	0.05	-1.484	186.29199999999997	-1133.699999999997	0.022999999999999687	0.0	native
2.0751297	0.5929988	0.04	-1.8230000000000004	153.68499999999997	-1831.9000000000015	0.10899999999999999	0.0	native
1.9912328	0.5652670	0.01	-3.1400000000000006	229.254	-1493.5999999999985	0.17300000000000004	-1.0	native
2.1335137	0.4698626	0.05	0.27499999999999947	151.879	-2273.5999999999985	0.020999999999999908	0.0	native
2.4830384	0.5368011	0.02	-3.0800000000000005	223.50699999999998	-2462.4000000000015	0.15399999999999991	-1.0	native
2.6059411	0.6801559	0.05	-3.4390000000000005	219.11999999999998	-2655.0999999999985	0.2240000000000002	-1.0	native
2.4117584	0.5784824	0.05	-1.9570000000000007	221.04199999999997	-3313.4000000000015	-0.007000000000000117	-1.0	native
2.3898263	0.6057543	0.04	-4.99	228.01199999999997	-2735.0999999999985	0.20000000000000018	-1.0	native
2.4434450	0.6608159	0.01	-4.372	188.86899999999997	-2333.0999999999985	0.1479999999999997	0.0	native
2.2130892	0.5965899	0.02	0.2939999999999996	48.081999999999994	-2870.9000000000015	-0.18100000000000005	1.0	native
1.9670696	0.6714269	0.01	-1.9240000000000004	-63.98900000000003	-2000.0	-0.11699999999999999	2.0	native
0.4776197	0.1406700	0.43	-1.5130000000000008	150.36599999999999	-327.8000000000029	0.13599999999999968	-1.0	native
0.8155603	0.1954453	0.33	-0.718	147.91599999999997	-744.6999999999971	0.133	0.0	native
0.4460606	0.1496692	0.17	-1.3840000000000003	233.02799999999996	-1255.5	0.18199999999999994	-2.0	native
1.2139589	0.3819613	0.02	-2.9410000000000003	326.63199999999995	-1018.9000000000015	0.1259999999999999	-2.0	native
1.4825895	0.5494875	0.06	-2.774	204.37699999999998	-531.0999999999985	0.09799999999999986	-1.0	native
1.1796974	0.4495976	0.11	-2.4130000000000003	178.87199999999999	-1691.9000000000015	0.22999999999999954	-1.0	native
1.0757704	0.4346815	0.08	-2.107	183.20299999999997	-814.1999999999971	0.18900000000000006	-1.0	native
0.8845084	0.3045979	0.18	-0.8500000000000005	174.72799999999998	-1390.0	0.20099999999999962	-1.0	native
1.2771732	0.2623884	0.09	-1.3500000000000005	175.408	-1574.699999999997	0.20099999999999962	-1.0	native
0.7826449	0.2653130	0.15	-1.157	148.22199999999998	-249.5	0.21699999999999964	-1.0	native
0.9791484	0.2759265	0.07	-1.1700000000000008	164.37499999999997	-1661.4000000000015	0.22299999999999986	-1.0	native
0.5299535	0.2101323	0.18	-0.915	252.92999999999998	-1895.699999999997	0.2709999999999999	-2.0	native
0.8852300	0.2824554	0.19	-1.3570000000000002	164.58599999999998	-872.9000000000015	0.29300000000000015	-1.0	native
1.1700945	0.3771512	0.11	-2.0200000000000005	283.64099999999996	-757.3000000000029	0.23299999999999965	-2.0	native
1.4879776	0.5596836	0.0	-6.831	386.37537999999995	-944.3000000000029	0.8300000000000001	-2.0	native
1.5211817	0.5836866	0.0	-6.83	385.89678999999995	-3017.0999999999985	0.5869999999999997	-2.0	native
1.7233589	1.0827008	0.0	-6.83	388.52615099999997	-1706.0	0.9390000000000001	-2.0	native
1.2420125	0.7632892	0.0	-6.489000000000001	389.421181	-1607.800000000003	0.2029999999999994	-2.0	native
2.6278026	1.0698187	0.0	-6.777	388.469566	-1905.0	0.484	-2.0	native
3.8407423	1.0854074	0.0	-6.83	388.49663499999997	-2548.199999999997	0.3099999999999996	-2.0	native
3.5627255	1.2164004	0.0	-6.83	388.47353599999997	-2760.4000000000015	0.6859999999999999	-2.0	native
0.2072202	0.1292033	0.47	2.561000000000001	-7.01100000000001	-2050.0999999999985	-0.09799999999999986	-1.0	non-native
0.4358164	0.1943517	0.23	-0.2190000000000003	-26.720000000000013	-66.20000000000437	-0.02400000000000002	2.0	non-native
0.4264640	0.2588204	0.02	2.1900000000000004	-58.260000000000005	-451.09999999999854	-0.13500000000000023	0.0	non-native
0.4167903	0.2354006	0.03	2.04	-2.872	-379.70000000000437	-0.014000000000000234	-1.0	non-native
0.5851349	0.2444718	0.09	3.5650000000000004	-89.24499999999999	-417.09999999999854	-0.07200000000000006	0.0	non-native
0.3435390	0.1548099	0.12	2.9780000000000006	5.007999999999996	-429.0	-0.03200000000000003	-1.0	non-native
0.2769844	0.1721646	0.09	3.13	-138.661	-959.5	-0.05500000000000016	0.0	non-native
0.6213603	0.2134356	0.14	3.186000000000001	-147.454	-854.5999999999985	-0.08099999999999996	1.0	non-native
0.4424253	0.1903823	0.11	3.4859999999999998	-161.596	83.90000000000146	-0.051000000000000156	2.0	non-native
0.6544504	0.2219106	0.06	3.7489999999999997	-172.87599999999998	-1174.5	0.020000000000000018	1.0	non-native
0.4096272	0.1686747	0.16	2.3549999999999995	-141.498	-1365.4000000000015	-0.06700000000000017	2.0	non-native
0.3960778	0.1678885	0.14	2.9419999999999993	-171.983	-64.0	-0.06099999999999994	0.0	non-native
0.4182575	0.2024853	0.09	2.8020000000000005	-116.28099999999999	-259.20000000000437	-0.07399999999999984	1.0	non-native
0.4405881	0.1768142	0.23	4.157000000000001	-168.437	-770.9000000000015	-0.07299999999999995	2.0	non-native
0.7777168	0.1905360	0.17	2.4620000000000006	-118.29200000000002	-1356.0999999999985	-0.06099999999999994	2.0	non-native
0.4506108	0.1583282	0.3	3.6030000000000006	-188.551	-511.70000000000437	-0.14800000000000013	2.0	non-native
0.4897611	0.1466884	0.42	3.1369999999999996	-144.88	-379.8000000000029	-0.1549999999999998	2.0	non-native
0.2976021	0.1692328	0.22	2.9460000000000006	-69.163	-96.70000000000437	-0.06400000000000006	0.0	non-native
0.2433588	0.1670138	0.2	3.018	-108.391	-588.0	-0.04499999999999993	0.0	non-native
0.4151317	0.1441018	0.31	2.8099999999999996	-66.401	281.5	-0.10000000000000009	0.0	non-native
0.5755819	0.1768369	0.2	2.197	30.5077	-601.4000000000015	0.10699999999999976	-1.0	non-native
1.1975837	0.2746071	0.09	-0.26400000000000023	6.322999999999993	-32.30000000000291	0.2709999999999999	-1.0	non-native
1.0813473	0.2527592	0.02	-1.112	73.6548	-1313.2000000000044	0.2250000000000001	-1.0	non-native
1.7048168	0.2875018	0.02	2.2960000000000003	47.1951	99.90000000000146	0.06800000000000006	-1.0	non-native
1.1733305	0.3548636	0.02	4.330000000000001	-51.119000000000014	-577.3000000000029	-0.08999999999999986	0.0	non-native
1.2111430	0.3263586	0.02	3.527	-113.443	-1812.0999999999985	-0.11299999999999999	1.0	non-native
1.1433071	0.3415572	0.02	5.489999999999999	-76.038	-341.59999999999854	-0.14000000000000012	0.0	non-native
1.0601262	0.3298666	0.02	3.88	-99.569	-175.8000000000029	-0.18500000000000005	0.0	non-native
1.1462300	0.3362266	0.02	4.659	-108.77499999999999	-506.8000000000029	-0.20699999999999985	0.0	non-native
1.1969249	0.3214130	0.02	4.375000000000001	-165.341	-918.7000000000044	-0.1339999999999999	1.0	non-native
1.2007062	0.3157942	0.02	4.223	-191.47699999999998	-558.0	-0.12300000000000022	2.0	non-native
1.1082349	0.3206355	0.02	3.5029999999999992	-155.90699999999998	-566.2000000000044	-0.19200000000000017	1.0	non-native
1.2318411	0.3171103	0.02	4.222	-113.342	-680.9000000000015	-0.15799999999999992	1.0	non-native
1.1590090	0.3208376	0.02	3.668	-45.956	428.1999999999971	-0.08899999999999997	-1.0	non-native
1.0191268	0.3242419	0.02	2.455000000000001	-37.86200000000001	248.59999999999854	-0.1030000000000002	0.0	non-native
1.2328157	0.3158635	0.02	3.5439999999999996	-71.532	-429.20000000000437	-0.1509999999999998	0.0	non-native
1.1333556	0.3413078	0.02	4.175	-27.570000000000007	-33.900000000001455	-0.1509999999999998	-1.0	non-native
1.0926695	0.3326658	0.02	4.001	-91.65500000000002	-1405.800000000003	-0.1299999999999999	0.0	non-native
1.0938329	0.3354422	0.02	4.05	-110.27300000000001	426.59999999999854	-0.11699999999999999	1.0	non-native
1.0043564	0.3267074	0.02	4.418	-107.82700000000001	-285.70000000000437	-0.13200000000000012	1.0	non-native
0.9844658	0.3179326	0.02	2.9029999999999996	-50.741	-756.0	-0.1080000000000001	0.0	non-native
1.2391165	0.3246198	0.02	5.755999999999999	-107.51700000000001	-767.0999999999985	-0.31199999999999983	0.0	non-native
1.1614101	0.2588614	0.35	1.4729999999999999	-14.456999999999994	318.20000000000437	-0.03699999999999992	2.0	native
1.2356651	0.2518182	0.28	2.992	-75.53300000000002	-1123.5	-0.19999999999999973	0.0	native
0.5774065	0.1896318	0.26	0.9629999999999992	-12.796999999999997	-69.19999999999709	-0.0009999999999998899	1.0	native
0.5016466	0.1270931	0.33	1.907	3.174999999999983	-463.90000000000146	-0.04400000000000004	1.0	native
0.8191870	0.2537312	0.21	-0.06500000000000039	56.125	-810.7999999999956	0.07399999999999984	0.0	native
1.6916586	0.4294508	0.02	-1.0520000000000005	163.9324	-1087.9000000000015	-0.07200000000000006	-2.0	native
1.1396555	0.4303111	0.02	-0.11699999999999999	93.839	-1145.2999999999956	0.07000000000000028	-1.0	native
0.9303953	0.3536409	0.07	-0.2600000000000007	149.5562	-1191.0	0.07800000000000029	-2.0	native
0.8311086	0.4149926	0.07	1.3689999999999998	-9.992000000000019	-826.1999999999971	0.08300000000000018	0.0	native
1.1110772	0.4573365	0.02	-0.5260000000000002	-100.16200000000003	-2053.0999999999985	0.1770000000000005	0.0	native
1.3803034	0.4860447	0.05	0.8179999999999996	-172.139	-851.9000000000015	0.20000000000000018	0.0	native
1.3483027	0.5333730	0.02	-0.08400000000000052	-108.76300000000003	-537.0	0.1850000000000005	0.0	native
1.2426759	0.5202594	0.02	0.641	-124.85000000000002	-1031.199999999997	0.1640000000000006	0.0	native
1.4144241	0.5330383	0.02	2.0409999999999995	-249.32	-683.7999999999956	0.08900000000000041	1.0	native
1.4018515	0.5244921	0.02	0.08399999999999963	-98.05000000000001	-1049.2999999999956	0.24300000000000033	0.0	native
1.4697086	0.6891657	0.05	0.040000000000000036	27.266999999999996	-407.79999999999563	0.08400000000000052	-1.0	native
1.9119470	0.7151854	0.02	0.0019999999999997797	-37.95800000000003	-1501.5	0.23599999999999977	1.0	native
1.5868213	0.6113685	0.02	1.1879999999999997	-72.524	-1640.7999999999956	0.17799999999999994	0.0	native
1.5758374	0.5543022	0.05	2.167	-80.54900000000004	-576.7999999999956	0.16000000000000014	0.0	native
1.4574610	0.5691739	0.07	2.563999999999999	-209.94299999999998	-6.0	0.20699999999999985	0.0	native
1.3150383	0.5840473	0.28	1.2919999999999998	-236.846	-1134.699999999997	0.17300000000000004	1.0	native
1.0786297	0.2630456	0.42	0.71	4.3870000000000005	123.20000000000437	-0.16599999999999993	0.0	native
1.4270475	0.3876597	0.37	3.1679999999999993	-7.474999999999994	-578.5	-0.387	0.0	native
0.9878864	0.3803108	0.26	2.694	-6.831000000000017	-1963.199999999997	-0.04599999999999982	-1.0	native
0.9376922	0.3791634	0.19	4.455	-68.92000000000002	-713.2999999999956	-0.18100000000000005	1.0	native
0.8669369	0.3733626	0.42	4.2620000000000005	-101.64800000000002	-73.09999999999854	-0.1599999999999997	0.0	native
0.7973866	0.3092130	0.51	3.196999999999999	-219.13100000000003	-420.5	-0.16900000000000004	3.0	native
0.5203749	0.2881423	0.42	3.770999999999999	-189.985	-1211.5	-0.11099999999999977	3.0	native
1.0155365	0.4345959	0.37	4.1259999999999994	-96.37200000000001	-1192.199999999997	-0.10199999999999987	0.0	native
1.1325730	0.4932660	0.3	3.2189999999999994	-78.892	-1889.9000000000015	-0.07600000000000007	1.0	native
1.1028287	0.5133318	0.42	3.5869999999999997	-139.78000000000003	-1701.0	-0.09099999999999975	1.0	native
0.9512380	0.4372252	0.37	3.9429999999999996	-104.60300000000001	-1285.4000000000015	-0.13999999999999968	0.0	native
0.8886815	0.4236950	0.37	3.926	-92.17200000000003	-2342.0999999999985	-0.1299999999999999	2.0	native
1.2395220	0.4718250	0.33	3.6289999999999996	-160.62400000000002	-1654.0999999999985	-0.15799999999999992	1.0	native
1.3390883	0.5150755	0.4	4.105	-237.94299999999998	-1968.5999999999985	-0.24399999999999977	3.0	native
1.1494639	0.5132954	0.33	5.16	-260.78700000000003	-1820.9000000000015	-0.1479999999999997	2.0	native
1.0980461	0.5064411	0.37	3.99	-236.73200000000003	-1699.5999999999985	-0.1379999999999999	2.0	native
1.0985858	0.4646954	0.33	3.4159999999999995	-217.098	-1504.5999999999985	-0.1349999999999998	3.0	native
1.3576761	0.4776202	0.37	4.087	-220.57999999999998	-1795.0999999999985	-0.347	2.0	native
1.1891384	0.5138437	0.33	3.55	-184.40500000000003	-1563.699999999997	-0.07099999999999973	2.0	native
1.1969720	0.5052876	0.37	2.582	-187.438	-1339.5999999999985	-0.13199999999999967	2.0	native
1.2170929	0.5078521	0.28	3.0409999999999995	-205.19100000000003	-954.5999999999985	-0.20199999999999996	4.0	native
0.5899765	0.1457716	0.36	-0.5030000000000001	13.75200000000001	766.7000000000044	0.137	0.0	non-native
0.8379186	0.2303772	0.11	0.5579999999999998	-99.612	776.8000000000029	0.17200000000000015	3.0	non-native
0.9392654	0.3498179	0.01	-2.498	-4.649000000000001	1039.9000000000015	0.29600000000000026	1.0	non-native
1.1519614	0.4204724	0.01	-3.3890000000000002	-33.369	674.3000000000029	0.4079999999999999	2.0	non-native
0.8632601	0.4476740	0.01	-5.619	60.11800000000001	11.80000000000291	0.6419999999999999	1.0	non-native
1.0054432	0.4254005	0.01	-4.199	110.7022	736.0	0.36700000000000044	0.0	non-native
1.1790041	0.4315610	0.01	-2.6740000000000004	69.30810000000001	1795.300000000003	0.2400000000000002	0.0	non-native
0.9834861	0.3237001	0.01	-1.9530000000000003	48.21470000000001	87.30000000000291	0.2570000000000001	0.0	non-native
0.4822770	0.3406045	0.01	-1.9160000000000004	73.7106	1008.4000000000015	0.09800000000000031	0.0	non-native
0.6726974	0.3632329	0.01	0.28200000000000003	37.7766	576.7000000000044	0.10200000000000031	0.0	non-native
0.5296806	0.3237856	0.01	-2.1370000000000005	61.53620000000001	614.8000000000029	0.1860000000000004	0.0	non-native
1.2078528	0.3766578	0.01	-3.7790000000000004	73.43450000000001	1731.7000000000044	0.3400000000000003	0.0	non-native
1.0583152	0.3657854	0.01	-0.7690000000000001	-23.583	147.90000000000146	0.17400000000000038	1.0	non-native
1.0939944	0.3904772	0.1	-1.202	-5.471000000000004	-10.0	0.19300000000000006	1.0	non-native
0.9424152	0.3885359	0.06	-0.5380000000000003	-48.855999999999995	1990.2000000000044	0.10899999999999999	1.0	non-native
1.0579994	0.4029400	0.01	-1.5170000000000003	-19.224999999999994	1070.4000000000015	0.17600000000000016	1.0	non-native
1.0409306	0.3804899	0.01	-0.351	-39.21199999999999	428.1000000000058	0.16600000000000037	1.0	non-native
0.6456757	0.2969064	0.06	0.008000000000000007	8.554000000000002	192.10000000000582	0.11400000000000032	0.0	non-native
0.9501599	0.3833192	0.01	-0.33499999999999996	-71.464	79.90000000000146	0.18200000000000038	3.0	non-native
1.2963141	0.4123010	0.01	-1.452	-5.6699999999999875	-60.099999999998545	0.3200000000000003	1.0	non-native
1.2626702	0.4054975	0.03	-1.8319999999999999	-50.58099999999999	-1771.3999999999942	0.34099999999999975	2.0	non-native
1.2701575	0.3221931	0.11	-1.9690000000000003	89.3469	-68.59999999999854	0.19300000000000006	0.0	non-native
1.7143180	0.5297081	0.06	-1.6920000000000002	-23.383999999999986	155.10000000000582	0.19300000000000006	1.0	non-native
1.8652328	0.5036573	0.04	-1.6210000000000004	-31.61099999999999	839.5	0.3080000000000003	1.0	non-native
1.7925953	0.5438191	0.07	-2.5710000000000006	81.3082	604.9000000000015	0.472	0.0	non-native
1.5315652	0.5362316	0.01	-2.6610000000000005	12.51100000000001	718.5	0.4209999999999998	1.0	non-native
2.1012473	0.6185418	0.01	-2.745	-2.3230000000000075	719.3000000000029	0.4230000000000005	1.0	non-native
1.8843130	0.4755720	0.04	-0.532	-94.262	751.0	0.16700000000000026	2.0	non-native
1.6434649	0.4148083	0.09	0.1819999999999995	-69.58099999999999	473.8000000000029	0.07100000000000017	1.0	non-native
1.4324079	0.4006838	0.04	-0.23000000000000043	15.192000000000007	35.200000000004366	0.12400000000000011	0.0	non-native
1.6985511	0.4903322	0.01	-0.7360000000000007	71.5524	84.70000000000437	0.20599999999999996	0.0	non-native
2.1007226	0.6532328	0.03	-2.1790000000000003	59.9708	-243.89999999999418	0.4209999999999998	0.0	non-native
1.8685350	0.4632402	0.04	0.5209999999999999	-26.337999999999994	399.0	-0.0389999999999997	1.0	non-native
2.1203229	0.5602275	0.03	-0.7700000000000005	15.472000000000008	16.30000000000291	-0.09799999999999986	0.0	non-native
2.7600002	0.6778169	0.06	-1.069	23.448999999999998	1010.0	-0.0389999999999997	0.0	non-native
2.7192450	0.6778177	0.01	0.6639999999999997	48.2286	-343.29999999999563	0.02200000000000024	0.0	non-native
2.2253735	0.5751557	0.04	1.092999999999999	20.939999999999998	-805.6999999999971	0.058000000000000274	0.0	non-native
1.3653001	0.3995087	0.04	-1.8500000000000005	-5.724999999999994	564.4000000000015	0.35199999999999987	1.0	non-native
1.6808106	0.4647151	0.03	-0.7080000000000002	33.07600000000001	-139.1999999999971	0.04800000000000004	0.0	non-native
1.9483174	0.5140816	0.03	-1.1050000000000004	29.128	2.3000000000029104	0.10499999999999998	0.0	non-native
2.0733824	0.5980381	0.04	-1.6610000000000005	27.46900000000001	-465.8999999999942	0.2450000000000001	0.0	non-native
2.4737890	0.7295844	0.01	-2.3600000000000003	-2.341000000000008	-635.1999999999971	0.34399999999999986	1.0	non-native
0.2196781	0.1616554	0.17	-3.580000000000002	223.37300000000005	-897.8000000000029	0.08099999999999996	-5.0	native
0.2194365	0.1894955	0.22	-4.771000000000001	222.18600000000004	823.1999999999971	0.06200000000000028	-5.0	native
0.3498614	0.2068717	0.2	-2.6990000000000016	202.774	-600.4000000000015	0.04499999999999993	-7.0	native
0.3174863	0.2209674	0.17	-2.8150000000000013	188.452	-2432.2000000000044	0.058000000000000274	-6.0	native
0.3778497	0.2044607	0.22	-1.8130000000000024	161.82899999999995	288.59999999999854	0.1030000000000002	-5.0	native
0.4594487	0.2026114	0.17	-3.1040000000000028	151.317	-1141.1000000000058	0.06700000000000017	-5.0	native
0.3538239	0.2053202	0.21	-3.5869999999999997	151.19000000000005	-933.9000000000015	0.06300000000000017	-4.0	native
0.3854333	0.2039743	0.2	-0.5519999999999996	161.21699999999998	-384.3000000000029	0.1160000000000001	-4.0	native
0.4886208	0.2075938	0.17	-2.7280000000000015	159.832	-772.5	0.14100000000000001	-4.0	native
0.5054629	0.2098461	0.17	-3.9450000000000003	189.73400000000004	-28.30000000000291	0.17100000000000026	-4.0	native
0.5554791	0.2010654	0.21	-3.401	199.60800000000006	262.6999999999971	0.11299999999999999	-4.0	native
0.7284362	0.2335915	0.17	-1.703000000000003	-23.008000000000038	747.8999999999942	0.129	-1.0	native
0.6829559	0.2288225	0.19	-3.461000000000002	154.25099999999998	-1277.2000000000044	0.1299999999999999	-2.0	native
0.7310759	0.2310009	0.14	-3.5690000000000026	199.35900000000004	343.79999999999563	0.13600000000000012	-5.0	native
0.4262318	0.2171884	0.17	-6.547000000000001	152.61400000000003	209.39999999999418	0.18100000000000005	-2.0	native
0.4423894	0.2325805	0.13	-5.546000000000003	331.182	-29.200000000004366	0.18000000000000016	-4.0	native
0.5823846	0.2305400	0.12	-6.568000000000001	234.909	301.3999999999942	0.2110000000000003	-4.0	native
0.5692506	0.2639870	0.1	-6.584	272.28999999999996	-494.3000000000029	0.18700000000000028	-8.0	native
0.6160569	0.2578511	0.08	-7.195000000000002	234.24599999999998	604.6999999999971	0.2190000000000003	-5.0	native
0.5641778	0.2341632	0.1	-6.793000000000001	255.875	-9.60000000000582	0.17399999999999993	-6.0	native
0.7107654	0.2518751	0.11	-5.2669999999999995	255.68399999999997	-908.3000000000029	0.19200000000000017	-6.0	native
0.2490616	0.1736673	0.2	2.256999999999998	36.65599999999995	216.89999999999418	0.01100000000000012	-2.0	native
0.3266208	0.1759934	0.21	3.151	67.57600000000002	-679.7000000000044	-0.04999999999999982	-4.0	native
0.4055008	0.2247372	0.16	2.5599999999999987	-69.274	-675.0	0.01200000000000001	-2.0	native
0.3513293	0.1948807	0.11	1.0079999999999991	18.129999999999995	483.3999999999942	0.008999999999999897	-2.0	native
0.2668172	0.1969066	0.17	2.817999999999998	-75.01499999999999	-57.900000000001455	-0.015000000000000124	-2.0	native
0.4048955	0.2284749	0.13	1.7859999999999978	-144.79600000000005	677.7999999999956	-0.01399999999999979	-1.0	native
0.5679286	0.2449873	0.12	1.0410000000000004	-6.9809999999999945	236.29999999999563	0.03500000000000014	-3.0	native
0.4083891	0.2255001	0.13	1.4229999999999983	48.400999999999954	117.89999999999418	0.06800000000000006	-5.0	native
0.3337840	0.2229269	0.19	2.1769999999999996	-70.91899999999998	-363.1000000000058	0.0	0.0	native
0.3688720	0.2418500	0.12	1.3939999999999984	-25.215000000000032	1028.8999999999942	0.05900000000000016	-2.0	native
0.4264098	0.2389344	0.15	0.8639999999999972	-21.029999999999973	-1099.7000000000044	0.04600000000000026	-4.0	native
0.5370543	0.2404295	0.15	-1.2890000000000015	114.54499999999996	-462.0	0.1070000000000002	-6.0	native
0.4922923	0.2794171	0.16	0.1479999999999997	-88.28399999999999	19.0	0.10200000000000031	-1.0	native
0.5088518	0.2705562	0.2	-1.3960000000000008	-2.4489999999999554	-764.3000000000029	0.14400000000000013	-1.0	native
0.4615017	0.2608572	0.16	-0.3990000000000009	24.760999999999967	-353.0	0.12400000000000011	-4.0	native
0.5515655	0.3012516	0.14	0.48999999999999844	34.672000000000025	-1080.6000000000058	0.10200000000000031	-3.0	native
0.4787773	0.3091100	0.13	-0.375	44.287000000000035	-851.1000000000058	0.14500000000000002	-3.0	native
0.5525538	0.3153244	0.12	0.012999999999998124	147.64099999999996	-476.6000000000058	0.11699999999999999	-6.0	native
0.5612518	0.3285587	0.16	-0.934000000000001	50.48400000000004	63.39999999999418	0.07000000000000028	-3.0	native
0.5501494	0.3385689	0.14	-1.216000000000001	92.34900000000005	177.5	0.17100000000000026	-5.0	native
0.6454461	0.3563049	0.12	-2.0169999999999995	14.341000000000008	-597.4000000000015	0.133	-4.0	native
0.2335701	0.1414184	0.36	-0.245000000000001	236.0630000000001	617.8000000000029	0.07200000000000006	-4.0	non-native
0.3869367	0.1960646	0.36	-0.12300000000000111	211.78200000000004	-445.29999999999563	0.015000000000000124	-6.0	non-native
0.3296010	0.1793804	0.37	-1.5670000000000002	228.86900000000003	-923.0999999999985	0.027000000000000135	-4.0	non-native
0.2902256	0.1915191	0.29	-1.6439999999999984	306.014	698.8000000000029	0.06199999999999983	-8.0	non-native
0.5309616	0.2260124	0.25	-3.7689999999999984	270.6600000000001	441.8000000000029	0.0009999999999998899	-4.0	non-native
0.4683501	0.2182024	0.26	-1.309000000000001	182.56500000000005	-1048.5	-0.02400000000000002	-7.0	non-native
0.5397499	0.2285941	0.25	-3.024000000000001	370.5390000000001	-1218.7999999999956	-0.008999999999999897	-9.0	non-native
0.6428292	0.2201663	0.25	-3.0150000000000006	186.01800000000003	83.70000000000437	0.0	-7.0	non-native
0.4328841	0.1966842	0.14	-3.5249999999999986	250.317	-756.3999999999942	0.06400000000000006	-7.0	non-native
0.5584652	0.2306955	0.18	-1.716000000000001	186.08800000000008	-804.3999999999942	0.0259999999999998	-7.0	non-native
0.5725478	0.2137157	0.17	-3.7010000000000005	322.49800000000005	-1491.0999999999985	0.016000000000000014	-8.0	non-native
0.5423331	0.2140799	0.18	-4.041	160.09500000000003	-1012.5	0.04400000000000004	-6.0	non-native
0.4628140	0.2186717	0.17	-3.277000000000001	262.2420000000001	-35.5	0.01100000000000012	-6.0	non-native
0.5406157	0.2146156	0.2	-3.9860000000000007	304.7740000000001	-750.2999999999956	0.04599999999999982	-10.0	non-native
0.6745812	0.2189972	0.23	-3.3260000000000005	196.69700000000012	-1075.0	-0.01200000000000001	-7.0	non-native
0.6361964	0.2241639	0.28	-4.280999999999999	197.5770000000001	-207.79999999999563	0.020000000000000018	-5.0	non-native
0.6853322	0.2284251	0.29	-2.396000000000001	128.62200000000007	-464.09999999999854	0.020000000000000018	-4.0	non-native
0.7118350	0.2475601	0.24	-3.733999999999998	194.0580000000001	-599.7999999999956	0.005999999999999783	-5.0	non-native
0.6782904	0.2460286	0.22	-4.431000000000001	199.466	-397.59999999999854	0.04800000000000004	-4.0	non-native
0.5301569	0.2074251	0.13	-6.5489999999999995	355.15600000000006	-1776.5	0.08199999999999985	-7.0	non-native
0.3887780	0.2164972	0.12	-4.434000000000001	486.9340000000001	-1840.3999999999942	0.13200000000000012	-9.0	non-native
0.2928956	0.1603661	0.4	-0.8000000000000007	78.25999999999999	25.5	0.06899999999999995	-4.0	non-native
0.3677707	0.1929895	0.32	-1.4329999999999998	183.2510000000001	-453.09999999999854	0.15600000000000014	-2.0	non-native
0.6889552	0.2318760	0.35	-3.349999999999998	256.1830000000001	-1553.199999999997	0.16000000000000014	-4.0	non-native
0.7246240	0.3132170	0.22	-2.256999999999998	310.78700000000003	-1172.699999999997	0.12699999999999978	-5.0	non-native
0.8772485	0.3117845	0.18	-1.1829999999999998	360.18600000000004	-1341.2999999999956	0.12299999999999978	-10.0	non-native
0.8686696	0.3163040	0.18	-2.4819999999999993	314.5880000000001	-1062.5	0.15799999999999992	-7.0	non-native
0.6989686	0.3297489	0.17	-4.207999999999998	406.9050000000001	-937.7999999999956	0.20500000000000007	-6.0	non-native
0.6319265	0.3032227	0.19	-2.8810000000000002	273.7840000000001	-1568.7999999999956	0.15700000000000003	-7.0	non-native
0.5879122	0.3149959	0.16	-2.908999999999999	307.778	-1798.0	0.18800000000000017	-7.0	non-native
0.7688787	0.3272821	0.13	-2.6759999999999984	307.09400000000005	-1340.3999999999942	0.17300000000000004	-3.0	non-native
0.6004578	0.3350380	0.14	-2.353999999999999	328.0970000000001	-1420.0	0.14500000000000002	-8.0	non-native
0.4940241	0.2894182	0.16	-2.3949999999999996	273.52700000000004	-1718.7999999999956	0.17899999999999983	-5.0	non-native
0.7129799	0.3103408	0.13	-1.663999999999998	351.095	-1553.0	0.19300000000000006	-7.0	non-native
0.6406301	0.3056673	0.19	-3.3640000000000008	383.81100000000004	-1687.2999999999956	0.16000000000000014	-9.0	non-native
0.6381220	0.2942739	0.2	-3.3249999999999993	335.105	108.5	0.10699999999999976	-7.0	non-native
0.5657735	0.2897923	0.23	-4.832000000000001	335.4280000000001	-230.89999999999418	0.09899999999999975	-7.0	non-native
0.7052559	0.3144090	0.19	-4.959	362.2020000000001	-1358.0	0.10299999999999976	-7.0	non-native
0.4662609	0.2265919	0.24	-2.8359999999999985	269.3620000000001	-1099.2999999999956	0.020000000000000018	-6.0	non-native
0.6673589	0.2606311	0.16	-2.5219999999999985	287.76300000000003	-1777.7999999999956	0.1160000000000001	-7.0	non-native
0.4662623	0.2350451	0.21	-2.7429999999999986	329.3670000000001	-825.1999999999971	0.08199999999999985	-8.0	non-native
0.6189698	0.2502091	0.2	-1.6310000000000002	320.6940000000001	-588.8999999999942	0.06899999999999995	-7.0	non-native
0.2629971	0.1094261	0.35	1.2989999999999995	81.68100000000004	-819.0	-0.03600000000000003	-3.0	native
0.1586009	0.0994655	0.27	-1.1359999999999992	2.356999999999971	147.20000000000437	-0.05799999999999983	0.0	native
0.5574262	0.1796349	0.14	-1.3149999999999977	162.57000000000005	-2318.2999999999956	0.021999999999999797	-2.0	native
0.7482450	0.2202894	0.14	-2.971	153.18399999999997	-886.6999999999971	0.027000000000000135	-3.0	native
0.8702979	0.2367728	0.13	-5.4879999999999995	247.58500000000004	-2208.5999999999985	0.08099999999999996	-1.0	native
1.0181848	0.2750467	0.11	-5.777999999999999	220.303	-1580.3999999999942	0.1080000000000001	-3.0	native
0.7920688	0.2394859	0.09	-4.664999999999999	217.96699999999998	-1876.699999999997	0.06800000000000006	-2.0	native
1.0689611	0.3300724	0.04	-8.771999999999998	237.19600000000003	-2001.5999999999985	0.16800000000000015	-2.0	native
1.0739266	0.2971594	0.04	-9.376	409.794	-1343.0	0.11799999999999988	-6.0	native
0.9300154	0.2763208	0.05	-8.613999999999999	466.469	-1805.0	0.1509999999999998	-7.0	native
0.8950804	0.2967151	0.05	-11.199	386.955	-1123.699999999997	0.22299999999999986	-4.0	native
1.1066911	0.3494981	0.04	-8.078	380.448	-1746.5	0.2599999999999998	-4.0	native
0.9913366	0.2949695	0.06	-10.625	435.237	-1692.699999999997	0.19399999999999995	-5.0	native
0.9765338	0.3040627	0.04	-8.402	334.424	-967.2999999999956	0.19300000000000006	-4.0	native
1.1752735	0.3513529	0.03	-8.924999999999999	433.726	-1858.7999999999956	0.19600000000000017	-5.0	native
1.0692339	0.3474384	0.02	-10.533999999999999	471.641	-836.5999999999985	0.21499999999999986	-6.0	native
1.0916778	0.3614877	0.05	-9.004999999999999	343.388	-1346.199999999997	0.19899999999999984	-5.0	native
1.0602754	0.3532842	0.01	-10.418	507.325	-1607.5999999999985	0.21999999999999975	-7.0	native
1.1341957	0.3527224	0.01	-8.774	447.67	-1109.5	0.17200000000000015	-5.0	native
1.1921500	0.3288679	0.02	-8.802	502.247	-1977.5999999999985	0.19600000000000017	-6.0	native
1.3093361	0.3804905	0.02	-10.261	484.603	-1691.0999999999985	0.23999999999999977	-5.0	native
0.2598059	0.1198930	0.39	0.4480000000000004	121.96799999999996	-1344.7999999999956	0.007000000000000117	-4.0	native
0.2922330	0.1348910	0.31	-0.6920000000000002	-50.587999999999965	-2347.5999999999985	0.0030000000000001137	1.0	native
0.4227228	0.1587298	0.33	0.2220000000000013	-122.64999999999998	-1745.0	-0.06300000000000017	1.0	native
0.3851246	0.1695440	0.3	0.0940000000000012	-142.45899999999995	-1443.199999999997	-0.07900000000000018	-1.0	native
0.4906478	0.1586391	0.2	-3.1999999999999993	143.42100000000005	-2376.0	-0.01200000000000001	-3.0	native
0.3860205	0.1636994	0.28	-3.410999999999998	137.12699999999995	-1809.699999999997	0.05699999999999994	-2.0	native
0.2990368	0.1777263	0.23	-4.864000000000001	159.10199999999998	-1808.7999999999956	0.12299999999999978	-2.0	native
0.3041887	0.1711670	0.26	-3.561	221.87699999999995	-2196.5	0.08499999999999996	-2.0	native
0.3063160	0.1766239	0.22	-3.1769999999999996	128.51	-1648.199999999997	0.05600000000000005	-1.0	native
0.3411694	0.1843147	0.24	-3.4160000000000004	149.76099999999997	-2010.0999999999985	0.04999999999999982	-2.0	native
0.2867563	0.1758451	0.32	-4.396000000000001	133.16499999999996	-2667.399999999994	0.10899999999999999	-2.0	native
0.3245594	0.1627191	0.24	-4.367000000000001	188.21699999999998	-1904.699999999997	0.09600000000000009	0.0	native
0.3573363	0.1802571	0.28	-3.1769999999999996	108.53200000000004	-2126.5999999999985	0.08699999999999974	-1.0	native
0.3468725	0.2105652	0.26	-5.4929999999999986	95.57899999999995	-2303.899999999994	0.09899999999999975	-2.0	native
0.3832826	0.1989173	0.26	-4.928000000000001	245.03499999999997	-2920.5999999999985	0.12199999999999989	-5.0	native
0.3509958	0.2060840	0.31	-1.5769999999999982	-50.014999999999986	-2917.0999999999985	0.06099999999999994	0.0	native
0.3132440	0.1980346	0.26	-2.811	-85.70100000000002	-1638.5	0.08599999999999985	1.0	native
0.3530389	0.1973706	0.25	-0.565999999999999	-148.707	-1545.5999999999985	0.04300000000000015	2.0	native
0.3944603	0.1813627	0.28	0.9350000000000023	-117.88400000000001	-2420.0	-0.008999999999999897	5.0	native
0.3765348	0.1859915	0.25	-1.6430000000000007	41.226999999999975	-1352.0999999999985	0.040999999999999925	0.0	native
0.3187892	0.2134257	0.23	-0.8260000000000005	38.027000000000044	-1070.0	0.0129999999999999	-1.0	native
0.3490794	0.1298745	0.46	-0.3960000000000008	-16.87099999999998	-15.69999999999709	0.0129999999999999	3.0	non-native
0.7778126	0.2133044	0.19	-5.802	114.18899999999996	252.3000000000029	0.016999999999999904	1.0	non-native
0.7643583	0.2050740	0.23	-3.8039999999999985	55.162000000000035	-1570.9000000000015	-0.07100000000000017	3.0	non-native
0.4433585	0.2046897	0.13	-4.236000000000001	131.87700000000007	-407.29999999999563	0.03299999999999992	1.0	non-native
0.6581136	0.2314721	0.16	-5.849999999999998	142.82800000000003	-342.40000000000146	0.0349999999999997	-1.0	non-native
0.6137918	0.2199944	0.12	-5.410999999999998	210.341	-837.1999999999971	0.07699999999999996	-1.0	non-native
0.7402804	0.2333827	0.15	-6.468999999999999	174.69300000000004	-2181.699999999997	0.04800000000000004	-1.0	non-native
0.7548435	0.2203916	0.16	-5.291	199.92400000000004	-1500.0	-0.039000000000000146	-2.0	non-native
0.6909769	0.2222445	0.19	-3.786999999999999	135.024	-1110.0	-0.026000000000000245	0.0	non-native
0.6988035	0.2033626	0.14	-5.312000000000001	181.93900000000002	-2007.0999999999985	-0.03400000000000025	-1.0	non-native
0.8215255	0.2099692	0.22	-5.413999999999998	57.38300000000004	40.700000000004366	-0.0040000000000000036	-1.0	non-native
0.8171864	0.2258725	0.19	-1.654	-21.91599999999994	-446.79999999999563	-0.11100000000000021	0.0	non-native
0.8245375	0.2144393	0.21	-3.8900000000000006	127.96199999999999	-684.0	-0.06899999999999995	-1.0	non-native
0.7766617	0.2188871	0.2	-5.038999999999998	127.81700000000001	-806.6999999999971	-0.006000000000000227	-1.0	non-native
0.8343526	0.1896134	0.23	-5.062999999999999	154.05700000000002	-460.6999999999971	0.04699999999999971	-2.0	non-native
1.0274473	0.2555852	0.18	-6.135999999999999	145.406	-870.2999999999956	-0.05600000000000005	-1.0	non-native
0.8846194	0.2136357	0.19	-3.1819999999999986	56.03899999999999	-487.29999999999563	-0.008000000000000007	-1.0	non-native
1.1130680	0.2342910	0.17	-2.8339999999999996	126.822	-1553.0999999999985	-0.07600000000000007	-1.0	non-native
1.0804998	0.2421685	0.17	-5.390999999999998	152.98600000000005	-1953.699999999997	-0.03100000000000014	0.0	non-native
1.1348350	0.2461287	0.15	-2.8679999999999986	159.41200000000003	-889.5999999999985	-0.06499999999999995	-1.0	non-native
1.1001244	0.2525436	0.12	-3.5279999999999987	184.71500000000003	-1334.5999999999985	-0.04600000000000026	-2.0	non-native
0.4606180	0.2126506	0.16	-2.280999999999999	66.00200000000007	-905.2999999999956	0.09499999999999975	-1.0	non-native
0.4939274	0.2193434	0.14	-2.7749999999999986	58.057000000000016	-2259.0	0.017999999999999794	2.0	non-native
0.6954252	0.2724332	0.16	-3.285	55.541000000000054	-1681.4000000000015	-0.02300000000000013	1.0	non-native
0.4313756	0.1982012	0.16	-1.404	-15.822999999999979	-1864.5999999999985	-0.06200000000000028	-2.0	non-native
0.5164683	0.2332209	0.11	-1.5719999999999992	10.433999999999969	-902.2999999999956	-0.04400000000000004	-1.0	non-native
0.6566294	0.2028603	0.23	-1.6799999999999997	-53.89599999999996	-907.1999999999971	-0.05600000000000005	2.0	non-native
1.0709976	0.2674933	0.18	-0.8019999999999996	-158.43399999999997	-1540.0	-0.14800000000000013	5.0	non-native
1.0474244	0.2665988	0.15	-1.600999999999999	-77.846	1082.9000000000015	-0.16300000000000026	2.0	non-native
0.9847804	0.2534677	0.19	-1.6900000000000013	-103.02099999999996	-337.6999999999971	-0.14800000000000013	1.0	non-native
1.0079336	0.2651731	0.17	-2.4909999999999997	-103.39499999999998	-1152.0	-0.13000000000000034	1.0	non-native
1.3145157	0.2789053	0.15	-0.7399999999999984	-151.10299999999995	-1193.2999999999956	-0.18599999999999994	4.0	non-native
0.9827413	0.2353676	0.12	-1.213000000000001	-120.394	-1025.5	-0.10000000000000009	2.0	non-native
1.0591141	0.2426393	0.17	-0.5350000000000001	-128.67700000000002	223.40000000000146	-0.15200000000000014	4.0	non-native
1.0608180	0.2460756	0.15	-3.0459999999999994	-72.22000000000003	-1281.2999999999956	-0.0940000000000003	2.0	non-native
0.8780610	0.2209694	0.17	0.015000000000000568	-170.71799999999996	323.09999999999854	-0.10600000000000032	5.0	non-native
0.9141364	0.2257773	0.14	-2.1140000000000008	-134.26099999999997	-294.90000000000146	-0.07200000000000006	4.0	non-native
0.7696717	0.2216181	0.1	-1.8200000000000003	-127.20100000000002	-417.29999999999563	-0.0940000000000003	4.0	non-native
0.5512459	0.2169216	0.11	-2.9179999999999993	-67.41399999999999	875.5	-0.06099999999999994	3.0	non-native
0.3895608	0.2295708	0.07	-4.5169999999999995	89.793	-1213.0999999999985	0.06299999999999972	0.0	non-native
0.3617143	0.2456668	0.05	-3.404	11.242000000000075	311.20000000000437	0.05799999999999983	1.0	non-native
0.4334654	0.2234679	0.06	-3.0599999999999987	72.73300000000006	678.0	0.009999999999999787	-1.0	non-native
0.2130113	0.1274565	0.36	-2.1930000000000014	-11.229999999999905	411.0	0.07100000000000017	2.0	native
0.2698739	0.1477294	0.39	-2.530000000000001	90.61200000000008	47.299999999995634	0.09699999999999998	-1.0	native
0.6046301	0.1812682	0.27	-0.8049999999999997	89.74300000000005	326.79999999999563	0.040999999999999925	0.0	native
0.5726891	0.1951753	0.22	2.0150000000000006	15.520000000000095	-756.0	0.0259999999999998	-2.0	native
0.5863726	0.1818783	0.24	1.5939999999999976	46.697	-172.09999999999854	0.01200000000000001	-2.0	native
0.7240027	0.2128431	0.13	-0.8180000000000014	117.46300000000008	-369.40000000000146	0.0950000000000002	-2.0	native
0.5268031	0.1936392	0.14	0.8670000000000009	59.615999999999985	112.09999999999854	0.052999999999999936	-2.0	native
0.5445083	0.2061512	0.18	1.7109999999999985	72.06299999999999	108.79999999999563	0.06000000000000005	-3.0	native
0.5511189	0.2042270	0.13	1.407	56.585000000000036	-24.599999999998545	0.07500000000000018	-2.0	native
0.5269319	0.2035393	0.18	2.029	3.546000000000049	-1837.800000000003	0.09799999999999986	-1.0	native
0.4879073	0.1906429	0.19	1.6310000000000002	-45.90999999999997	-220.70000000000437	0.06999999999999984	3.0	native
0.5122781	0.2083374	0.18	0.9390000000000001	101.30100000000004	-1057.9000000000015	0.06499999999999995	-2.0	native
0.5915174	0.2213489	0.11	1.5429999999999993	128.00300000000004	-1604.300000000003	0.08000000000000007	-3.0	native
0.5192119	0.2200255	0.13	0.9669999999999987	95.29399999999998	-1913.300000000003	0.06499999999999995	-3.0	native
0.5675769	0.2135828	0.13	0.8859999999999992	-24.851999999999975	-1226.2000000000044	0.04800000000000004	-1.0	native
0.4960436	0.1934671	0.11	1.413999999999998	-74.57099999999991	-747.3000000000029	0.05799999999999983	0.0	native
0.5696152	0.2162298	0.11	1.0449999999999982	-22.110000000000014	-388.20000000000437	0.1259999999999999	0.0	native
0.5519342	0.2300342	0.14	1.2459999999999987	6.536000000000058	-1005.5999999999985	0.11699999999999999	-2.0	native
0.4547254	0.2090033	0.13	-0.3210000000000015	-5.366999999999962	-1693.300000000003	0.1299999999999999	1.0	native
0.5482853	0.2066400	0.16	1.3939999999999984	1.7450000000000045	-1686.0	-0.005999999999999783	-1.0	native
0.5090119	0.2243780	0.11	-0.8000000000000007	45.15899999999999	361.09999999999854	0.02300000000000013	-3.0	native
0.4821889	0.3010859	0.24	-3.745000000000001	185.389	-292.5	0.14800000000000013	-1.0	native
0.4055820	0.2120156	0.13	-3.9080000000000013	209.59500000000003	189.90000000000146	0.20199999999999996	-3.0	native
0.4746753	0.2406627	0.12	-3.2959999999999994	253.12100000000004	-1664.7000000000044	0.19200000000000017	-3.0	native
0.4787284	0.2444341	0.12	-4.535	164.96400000000006	-1148.2000000000044	0.16000000000000014	-3.0	native
0.5518789	0.2464371	0.15	-4.054000000000002	150.35000000000002	-477.5	0.1419999999999999	-2.0	native
0.6214554	0.2684995	0.11	-1.958000000000002	194.433	-609.5999999999985	0.18000000000000016	-3.0	native
0.5264788	0.2759356	0.09	-4.3160000000000025	219.33200000000005	-1628.4000000000015	0.2490000000000001	-3.0	native
0.4247784	0.2638632	0.1	-5.807	169.70900000000006	-1113.800000000003	0.25	-1.0	native
0.6287607	0.2769887	0.08	-4.565000000000001	75.73300000000006	-894.7000000000044	0.21799999999999997	-3.0	native
0.7428570	0.2713684	0.09	-3.3880000000000017	186.9050000000001	-1366.9000000000015	0.19200000000000017	-2.0	native
0.7030344	0.2988572	0.07	-2.1000000000000014	-122.45799999999997	-701.0	0.13099999999999978	1.0	native
0.6479427	0.3060222	0.05	-2.2950000000000017	-166.63799999999992	-263.70000000000437	0.09200000000000008	3.0	native
0.5284268	0.2776106	0.05	-3.1090000000000018	-64.38400000000001	-663.2000000000044	0.09699999999999998	1.0	native
0.6528904	0.2740564	0.05	-1.5169999999999995	-98.77199999999993	-1350.4000000000015	0.06899999999999995	2.0	native
0.4974473	0.2666272	0.03	-3.3919999999999995	121.73400000000004	-1261.4000000000015	0.15399999999999991	-1.0	native
0.5100209	0.2655180	0.07	-4.324000000000002	61.28100000000006	-521.2000000000044	0.1259999999999999	-2.0	native
0.7539745	0.3032313	0.05	-2.404	-138.99699999999996	1143.2999999999956	0.1349999999999998	1.0	native
0.6070993	0.2890680	0.05	-2.562000000000001	-136.88099999999997	-654.2000000000044	0.125	2.0	native
0.6777884	0.2884549	0.04	-4.57	62.555000000000064	-28.400000000001455	0.19399999999999995	-1.0	native
0.5655271	0.2777983	0.05	-1.7550000000000026	-81.53399999999999	-1268.2000000000044	0.10599999999999987	-1.0	native
0.5173921	0.2650681	0.05	-3.696999999999999	-107.678	349.40000000000146	0.1459999999999999	2.0	native
0.2431076	0.1424010	0.49	-1.2109999999999985	-60.403999999999996	54.19999999999709	-0.013000000000000345	2.0	non-native
0.4253611	0.1561002	0.55	-1.3539999999999992	-37.31200000000001	-580.9000000000015	-0.052999999999999936	2.0	non-native
0.4697029	0.2132495	0.47	-1.2800000000000011	-38.077999999999975	-954.9000000000015	-0.06000000000000005	0.0	non-native
0.6312257	0.1887809	0.47	0.504999999999999	-127.08699999999999	-504.90000000000146	-0.17700000000000005	1.0	non-native
0.6725875	0.2171280	0.46	-1.9589999999999996	-0.36199999999996635	120.40000000000146	-0.2070000000000003	-2.0	non-native
0.4679725	0.2174298	0.47	-2.779	55.43999999999994	36.69999999999709	-0.1070000000000002	0.0	non-native
0.6506506	0.2305488	0.39	1.7530000000000001	61.072	-1772.7000000000044	-0.1070000000000002	-1.0	non-native
0.5681031	0.2611248	0.34	0.9149999999999991	33.44799999999998	-1139.5999999999985	-0.0900000000000003	-2.0	non-native
0.7449161	0.2788488	0.22	0.9490000000000016	47.41999999999996	-24.099999999998545	-0.04800000000000004	-1.0	non-native
0.6449777	0.2506212	0.29	1.4899999999999984	-70.89499999999998	-392.5	-0.0860000000000003	0.0	non-native
0.8327147	0.2879573	0.33	1.8129999999999988	-51.485000000000014	-439.90000000000146	-0.11000000000000032	0.0	non-native
1.0807607	0.3341980	0.32	2.059000000000001	-57.254999999999995	-979.0	-0.04899999999999993	1.0	non-native
0.8310527	0.3141375	0.37	2.088000000000001	-16.236999999999966	-1093.5	-0.09800000000000031	1.0	non-native
0.6440141	0.2943332	0.35	1.3290000000000006	-104.49900000000002	-399.70000000000437	-0.09600000000000009	0.0	non-native
0.6181386	0.2960171	0.32	0.07900000000000063	-82.981	-539.9000000000015	-0.12300000000000022	1.0	non-native
0.6536801	0.3074291	0.3	-0.2010000000000005	-45.63099999999997	478.1999999999971	-0.04700000000000015	0.0	non-native
0.7667045	0.2937841	0.21	0.18599999999999994	89.28200000000004	633.0999999999985	-0.07699999999999996	-3.0	non-native
0.9118779	0.3136966	0.27	2.9430000000000014	-73.45100000000002	-419.3000000000029	-0.14100000000000001	0.0	non-native
0.7966412	0.3100912	0.27	2.8599999999999994	-72.02800000000002	866.9000000000015	-0.18400000000000016	0.0	non-native
0.7768566	0.2868006	0.25	1.939	16.65700000000004	-259.70000000000437	-0.07900000000000018	-2.0	non-native
0.9453683	0.3253108	0.23	1.7910000000000004	-27.672000000000025	-1278.9000000000015	-0.12700000000000022	-3.0	non-native
0.2119417	0.1363973	0.46	0.9600000000000009	4.403999999999996	30.900000000001455	-0.01100000000000012	2.0	non-native
0.3163659	0.1584641	0.28	-0.9149999999999991	49.79399999999998	796.7999999999956	0.04400000000000004	3.0	non-native
0.4291337	0.1848958	0.39	-0.6060000000000016	-9.933999999999969	-809.3000000000029	0.01499999999999968	3.0	non-native
0.2658864	0.1829144	0.37	-0.6359999999999992	0.2999999999999545	-1854.2000000000044	0.03299999999999992	1.0	non-native
0.3221179	0.2028608	0.29	-0.02499999999999858	-22.04600000000005	-1018.5999999999985	-0.03600000000000003	0.0	non-native
0.2749996	0.2235983	0.34	-0.6400000000000006	13.986999999999966	-341.40000000000146	0.040000000000000036	0.0	non-native
0.5180855	0.2298760	0.43	0.15700000000000003	-35.30600000000004	-612.5999999999985	0.052000000000000046	0.0	non-native
0.4297857	0.2156996	0.37	-1.8870000000000005	54.912000000000035	-1209.9000000000015	0.10199999999999987	-1.0	non-native
0.6445178	0.2059179	0.3	-0.6000000000000014	36.67599999999993	-1844.300000000003	0.008000000000000007	1.0	non-native
0.6494430	0.2130266	0.38	-0.4490000000000016	37.259000000000015	-1486.7000000000044	0.022999999999999687	2.0	non-native
0.4165767	0.1513829	0.35	-1.4929999999999986	24.797000000000025	-921.0	-0.002000000000000224	0.0	non-native
0.8164994	0.2556247	0.36	-1.0360000000000014	39.34500000000003	-1030.300000000003	0.0019999999999997797	1.0	non-native
0.7985833	0.2492635	0.3	-1.193999999999999	12.533999999999992	-856.2000000000044	0.14100000000000001	1.0	non-native
0.6055432	0.2245120	0.34	-1.843	118.35500000000002	-456.90000000000146	0.08000000000000007	-4.0	non-native
0.5495135	0.2144351	0.28	-0.7149999999999999	34.35900000000004	-62.900000000001455	0.0029999999999996696	0.0	non-native
0.7085704	0.2912240	0.31	0.9160000000000004	122.976	-1112.300000000003	0.07399999999999984	-4.0	non-native
0.5893086	0.2488918	0.3	-1.1750000000000007	151.57499999999993	190.59999999999854	-0.07800000000000029	-4.0	non-native
0.4080533	0.2448923	0.21	-1.4520000000000017	236.44100000000003	-1184.2000000000044	0.008000000000000007	-3.0	non-native
0.4523695	0.2671684	0.23	-2.2300000000000004	136.51	-8.200000000004366	0.06899999999999995	1.0	non-native
0.7253746	0.3016400	0.19	-1.8359999999999985	220.34000000000003	-355.20000000000437	0.0129999999999999	-3.0	non-native
0.6245903	0.2561315	0.21	-0.6999999999999993	199.88400000000001	-507.90000000000146	-0.06200000000000028	-1.0	non-native
0.5484828	0.1561690	0.38	0.46699999999999875	-230.57799999999997	-275.1000000000058	0.04699999999999971	3.0	native
0.6836081	0.1768536	0.4	-1.3490000000000002	-39.149	-493.8000000000029	0.15399999999999991	5.0	native
0.4123212	0.1431273	0.27	1.593	-280.547	-311.6000000000058	0.004999999999999893	6.0	native
0.4287933	0.1721547	0.19	0.07199999999999918	-93.40899999999999	-275.3000000000029	0.008999999999999897	3.0	native
0.4406489	0.1781174	0.19	2.3069999999999986	-103.29099999999994	-570.0	0.005999999999999783	2.0	native
0.4432384	0.1608552	0.19	-1.2729999999999997	5.6200000000000045	-952.3000000000029	0.1349999999999998	0.0	native
0.4447528	0.1634692	0.15	-4.678000000000001	132.94	-1224.6000000000058	0.1509999999999998	1.0	native
0.4016364	0.1625944	0.14	-4.051000000000002	157.56800000000004	-1168.0	0.15799999999999992	2.0	native
0.4151715	0.1958848	0.13	-4.984999999999999	30.715000000000032	-1885.9000000000015	0.20099999999999962	3.0	native
0.4268438	0.1884495	0.14	-1.2020000000000017	-0.03899999999998727	-605.1000000000058	0.1389999999999998	0.0	native
0.7355580	0.2222005	0.11	-5.705	0.5650000000000546	-620.6000000000058	0.1689999999999996	4.0	native
0.5952472	0.2157423	0.1	-4.105	69.29600000000005	-379.90000000000146	0.18299999999999983	2.0	native
0.5157250	0.2089503	0.1	-5.559000000000001	49.94500000000005	-1346.0	0.17799999999999994	1.0	native
0.3907565	0.2008763	0.1	-4.216999999999999	57.68799999999999	-1053.300000000003	0.14399999999999968	1.0	native
0.5512113	0.2206464	0.08	-6.1080000000000005	211.058	-1556.4000000000015	0.17999999999999972	-2.0	native
0.4368583	0.2015035	0.13	-5.371	-13.383000000000038	-1504.1000000000058	0.17399999999999993	2.0	native
0.4874198	0.1893959	0.12	-4.454000000000001	-17.826999999999998	-625.8000000000029	0.12799999999999967	4.0	native
0.4500097	0.2108338	0.15	-4.462	-48.202	-481.40000000000146	0.13599999999999968	2.0	native
0.4981315	0.2033142	0.1	-4.036999999999999	17.178999999999974	-503.1000000000058	0.16199999999999992	1.0	native
0.5428981	0.2052906	0.12	-5.005000000000001	53.682000000000016	-1078.6000000000058	0.129	2.0	native
0.4670742	0.2087915	0.09	-6.3260000000000005	92.94900000000001	-122.90000000000146	0.21299999999999963	1.0	native
0.4138263	0.1524981	0.36	-0.2710000000000008	-115.76199999999994	-616.7000000000044	0.06299999999999972	3.0	native
0.5254969	0.1736210	0.34	-0.14199999999999946	51.610000000000014	-1413.2000000000044	0.0349999999999997	-2.0	native
0.6556244	0.1923075	0.34	-3.2319999999999993	36.64700000000005	-940.4000000000015	0.19799999999999995	0.0	native
1.2058450	0.3038923	0.26	-5.476000000000001	30.08699999999999	-751.9000000000015	0.20999999999999996	1.0	native
1.0637753	0.2813181	0.29	-5.263999999999999	161.913	-1331.5	0.2469999999999999	-1.0	native
0.9981867	0.2757814	0.21	-6.006	78.06299999999999	-559.5	0.19199999999999973	0.0	native
0.7669529	0.2510278	0.32	-3.315999999999999	-18.611999999999966	-1133.9000000000015	0.1549999999999998	1.0	native
0.8515693	0.2811256	0.22	-3.7489999999999988	152.21700000000004	-1295.2000000000044	0.19799999999999995	-1.0	native
0.9347198	0.3055782	0.21	-3.597999999999999	46.311000000000035	-485.40000000000146	0.1729999999999996	0.0	native
0.9482650	0.2772350	0.14	-3.5820000000000007	113.19400000000002	-30.5	0.1809999999999996	0.0	native
0.5812118	0.2076887	0.19	-3.9029999999999987	42.35900000000004	-86.60000000000582	0.19899999999999984	-1.0	native
0.7064816	0.1906418	0.14	-4.484999999999999	136.47500000000002	-1281.0	0.1509999999999998	-2.0	native
0.5929487	0.1901509	0.29	-4.128	139.49900000000002	-1026.300000000003	0.13199999999999967	-1.0	native
0.7485967	0.2528409	0.17	-5.311	214.269	-1177.9000000000015	0.2779999999999996	-3.0	native
0.8612263	0.2460308	0.19	-3.5829999999999984	140.78300000000002	-1001.3000000000029	0.21699999999999964	-2.0	native
0.6766235	0.2360436	0.21	-3.0420000000000016	26.394000000000005	-702.5	0.19299999999999962	1.0	native
0.6653858	0.2289183	0.18	-5.178000000000001	106.565	-994.5	0.2509999999999999	0.0	native
0.6770592	0.2376158	0.23	-6.630000000000001	129.39800000000002	-1300.800000000003	0.21799999999999997	-1.0	native
0.6688943	0.2245286	0.31	-5.263	84.52100000000002	-483.3000000000029	0.20199999999999996	0.0	native
0.6327175	0.2218500	0.26	-3.7970000000000006	42.31700000000001	-2173.100000000006	0.1459999999999999	0.0	native
0.6846579	0.2332426	0.27	-5.7669999999999995	181.54500000000002	-1545.7000000000044	0.23199999999999976	0.0	native
0.5313539	0.1750403	0.42	-1.3899999999999988	64.68399999999997	744.5	0.020000000000000018	-4.0	non-native
0.9731407	0.2919437	0.39	-1.5829999999999984	47.524	659.9000000000015	-0.0950000000000002	-1.0	non-native
0.7646884	0.2373308	0.32	-0.16999999999999815	103.05799999999999	1542.0	-0.1419999999999999	-4.0	non-native
1.0469761	0.3023454	0.29	3.1650000000000027	65.106	490.1000000000058	-0.18999999999999995	-3.0	non-native
1.4157559	0.3833683	0.27	1.088000000000001	98.5139999999999	1534.1000000000058	-0.20999999999999996	-3.0	non-native
1.4015158	0.3813927	0.26	0.5500000000000007	55.67599999999993	544.7000000000044	-0.17200000000000015	-1.0	non-native
1.2757252	0.3619028	0.26	-0.1059999999999981	17.940999999999917	-613.3999999999942	-0.09699999999999998	-2.0	non-native
1.3790791	0.3642511	0.2	1.3260000000000005	11.781999999999925	-676.5999999999985	-0.16699999999999982	-3.0	non-native
1.4671235	0.3343363	0.23	0.3290000000000006	145.89599999999996	934.3000000000029	-0.11699999999999999	-5.0	non-native
1.3052510	0.3110630	0.22	-0.4139999999999979	115.17399999999998	2024.5	-0.07600000000000007	-1.0	non-native
1.6242148	0.3781118	0.22	-0.3200000000000003	284.01499999999993	268.1000000000058	-0.08400000000000007	-5.0	non-native
1.6715322	0.3771344	0.18	0.875	166.7109999999999	625.0	-0.13200000000000012	-4.0	non-native
1.6569495	0.3911699	0.21	1.9840000000000018	148.63599999999997	2078.800000000003	-0.19099999999999984	-4.0	non-native
1.5380169	0.4155715	0.22	-0.4859999999999989	192.40699999999993	1649.0	-0.10199999999999987	-2.0	non-native
1.5016935	0.3913999	0.26	1.4939999999999998	129.42499999999995	908.9000000000015	-0.08899999999999997	-3.0	non-native
1.5768445	0.4526905	0.2	-0.4049999999999976	338.61799999999994	1963.800000000003	-0.10599999999999987	-7.0	non-native
1.5731289	0.4115816	0.18	-1.4189999999999987	240.72199999999998	1424.5	-0.06999999999999984	-7.0	non-native
1.3734955	0.3363684	0.19	-3.318999999999999	219.4459999999999	860.0	-0.03100000000000014	-5.0	non-native
1.4640710	0.3934111	0.17	-1.302999999999999	212.93499999999995	404.20000000000437	-0.11699999999999999	-6.0	non-native
1.1558002	0.2928284	0.23	-0.8229999999999986	324.537	495.70000000000437	-0.04800000000000004	-6.0	non-native
1.3903502	0.3348010	0.14	-3.283999999999999	338.37399999999997	774.8000000000029	-0.05900000000000016	-7.0	non-native
0.2672641	0.0774811	0.61	0.26500000000000057	-8.441000000000031	1766.9000000000015	-0.03500000000000014	-3.0	non-native
0.9134517	0.1868030	0.48	-0.8139999999999983	-1.9540000000000646	1447.5	-0.137	-1.0	non-native
0.9196465	0.1810786	0.44	0.7980000000000018	109.31599999999992	1009.8000000000029	-0.15399999999999991	-1.0	non-native
0.8335083	0.1884366	0.35	0.5609999999999999	87.72699999999998	604.0	-0.17200000000000015	-3.0	non-native
1.2320374	0.2272514	0.33	0.18900000000000006	105.245	418.6000000000058	-0.17099999999999982	-3.0	non-native
1.1327766	0.2060642	0.34	-0.29199999999999804	92.99899999999991	868.7000000000044	-0.20299999999999985	-2.0	non-native
0.9296383	0.2082045	0.34	0.25800000000000267	92.31099999999992	1754.1000000000058	-0.19399999999999995	-2.0	non-native
0.7520621	0.1949241	0.36	0.2710000000000008	39.625999999999976	1656.800000000003	-0.15700000000000003	-2.0	non-native
0.8985161	0.2200588	0.36	-0.945999999999998	26.978999999999928	443.20000000000437	-0.14300000000000024	-1.0	non-native
0.7126032	0.1921191	0.36	-0.3039999999999985	28.226999999999975	80.5	-0.11699999999999999	-1.0	non-native
0.9310818	0.2095723	0.39	0.42900000000000205	91.74299999999994	-536.0	-0.08099999999999996	-3.0	non-native
1.1158500	0.2149313	0.36	0.120000000000001	111.76999999999998	195.20000000000437	-0.137	-2.0	non-native
1.1334038	0.2134700	0.36	-1.4499999999999993	95.36799999999994	589.5	-0.07900000000000018	-4.0	non-native
1.0065045	0.1991977	0.33	-0.4480000000000004	80.29599999999994	1137.0	-0.09699999999999998	-1.0	non-native
1.2169201	0.2214857	0.37	1.9750000000000014	34.41899999999998	1197.5	-0.17200000000000015	-3.0	non-native
1.0966874	0.2304743	0.31	1.1550000000000011	96.149	1133.7000000000044	-0.13500000000000023	-3.0	non-native
1.0729913	0.2198887	0.33	1.453000000000003	48.23199999999997	523.1000000000058	-0.16000000000000014	-2.0	non-native
0.8073606	0.2375468	0.31	-0.13299999999999912	81.31299999999999	236.10000000000582	-0.05600000000000005	-3.0	non-native
1.1646577	0.2352098	0.28	0.8659999999999997	99.77699999999993	524.8000000000029	-0.11299999999999999	-2.0	non-native
0.9986606	0.2388740	0.14	-1.3429999999999982	245.265	473.20000000000437	-0.02300000000000013	-9.0	non-native
1.1865151	0.2880206	0.13	-1.647999999999998	243.95799999999997	696.8000000000029	-0.0040000000000000036	-4.0	non-native
0.2830422	0.1359657	0.35	-0.7329999999999988	71.75600000000003	-1451.0	0.15600000000000014	-3.0	native
0.4846579	0.1383428	0.38	-1.5099999999999998	55.685	-1436.2999999999956	0.1080000000000001	-2.0	native
0.7102206	0.1767236	0.33	-1.0149999999999988	97.13999999999999	-1226.0	0.20199999999999996	1.0	native
0.3430320	0.1356278	0.24	-1.1470000000000002	126.892	50.80000000000291	0.14000000000000012	0.0	native
0.6727074	0.1498039	0.28	-1.315999999999999	159.293	-1754.0	0.1200000000000001	-3.0	native
0.6044626	0.1405730	0.38	-1.423	166.06799999999998	-1931.2999999999956	0.133	-1.0	native
0.2801382	0.1124296	0.35	-0.8629999999999995	156.64600000000002	-1520.2999999999956	0.15800000000000036	-3.0	native
0.2555855	0.1303593	0.29	-0.28200000000000003	151.75600000000003	-1069.5999999999985	0.121	-4.0	native
0.3698200	0.1635312	0.28	-0.35599999999999987	119.26400000000001	-554.0999999999985	0.12300000000000022	-2.0	native
0.3452099	0.1326830	0.36	-1.2850000000000001	168.087	-1096.5	0.17300000000000004	-4.0	native
0.2478852	0.1365542	0.31	-1.2989999999999995	116.83699999999999	-1634.0999999999985	0.13900000000000023	-2.0	native
0.5304715	0.1567793	0.21	-1.0619999999999994	151.55900000000003	-1734.2999999999956	0.13200000000000012	-2.0	native
0.2791955	0.1219668	0.34	-0.4740000000000002	125.185	-1278.4000000000015	0.14000000000000012	-2.0	native
0.3665335	0.1341820	0.24	-1.8279999999999994	136.95600000000002	-1984.2999999999956	0.16000000000000014	-1.0	native
0.2850786	0.1310825	0.25	-1.3330000000000002	167.14100000000002	-2207.5999999999985	0.11500000000000021	-1.0	native
0.2038039	0.1277093	0.25	-1.0939999999999994	130.745	-1493.199999999997	0.1120000000000001	-2.0	native
0.4140460	0.1754630	0.3	-1.9689999999999994	222.35500000000002	-1046.4000000000015	0.11699999999999999	-3.0	native
0.4929717	0.1532750	0.27	0.18200000000000038	194.418	-1325.7999999999956	0.040000000000000036	-1.0	native
0.3166461	0.1199516	0.25	-0.9550000000000001	208.608	-1879.5	0.11699999999999999	-4.0	native
0.4678686	0.1326688	0.27	-1.4189999999999987	167.132	-1975.0999999999985	0.15100000000000025	-3.0	native
0.3661135	0.1341407	0.28	-0.9369999999999994	96.62400000000002	-1476.2999999999956	0.12400000000000011	-1.0	native
0.2661337	0.0747517	0.42	0.6859999999999999	18.447000000000003	-507.0	0.06100000000000039	-1.0	native
0.4694740	0.1150165	0.35	0.3760000000000012	62.093999999999994	-1308.699999999997	0.11299999999999999	-1.0	native
0.3815223	0.1197029	0.39	-0.9159999999999986	128.651	-1844.5999999999985	0.10099999999999998	-2.0	native
0.4036371	0.1221773	0.27	-0.9949999999999992	196.53199999999998	-1138.2999999999956	0.17100000000000026	-3.0	native
0.4254052	0.1259002	0.23	-1.6769999999999996	196.586	-1471.2999999999956	0.21700000000000008	-3.0	native
0.7038662	0.1522144	0.19	-2.76	254.053	-1564.199999999997	0.19500000000000028	-4.0	native
0.6312721	0.1575873	0.24	-1.5399999999999991	193.642	-1877.199999999997	0.06600000000000028	-2.0	native
0.3857112	0.1457510	0.26	-1.5309999999999988	241.071	-2032.199999999997	0.137	-4.0	native
0.6395674	0.1597435	0.27	-1.42	185.555	-1610.7999999999956	0.18400000000000016	-3.0	native
0.4075962	0.1480838	0.29	-1.2809999999999988	154.387	-1461.5999999999985	0.18200000000000038	-3.0	native
0.4917812	0.1671968	0.31	-1.6999999999999993	181.387	-1602.9000000000015	0.17300000000000004	-3.0	native
0.6356766	0.1576083	0.31	-1.1869999999999994	146.36200000000002	-486.29999999999563	0.1080000000000001	-2.0	native
0.5487325	0.1703727	0.24	-1.4339999999999993	198.78500000000003	-1033.0	0.14400000000000013	-3.0	native
0.5979708	0.1852185	0.26	-0.4349999999999987	181.36599999999999	-2198.199999999997	0.16100000000000003	-2.0	native
0.5508775	0.1578529	0.27	-1.92	196.43900000000002	-1579.7999999999956	0.17400000000000038	-2.0	native
0.8302805	0.1958266	0.14	-1.9209999999999994	195.926	-1029.699999999997	0.14700000000000024	-2.0	native
0.6783562	0.2033342	0.19	-0.6429999999999989	103.721	-2430.199999999997	0.125	-2.0	native
0.5167645	0.1780960	0.26	-1.7459999999999987	181.904	-2036.199999999997	0.19100000000000028	-1.0	native
0.5120940	0.1763573	0.21	-1.5540000000000003	194.55599999999998	-1750.199999999997	0.16300000000000026	-2.0	native
0.4796937	0.1675773	0.23	-1.2129999999999992	173.543	-1995.7999999999956	0.1120000000000001	-2.0	native
0.4568190	0.1542850	0.2	-1.3829999999999991	182.37	-1669.2999999999956	0.14900000000000002	-2.0	native
0.3800977	0.0928048	0.5	-0.0779999999999994	-5.708999999999946	-577.1999999999971	0.06999999999999984	0.0	non-native
0.8069966	0.1680988	0.37	-1.1059999999999999	66.49000000000001	-591.3000000000029	0.10400000000000009	0.0	non-native
0.4718097	0.1311392	0.45	0.054999999999999716	-173.33399999999995	108.90000000000146	0.11799999999999988	2.0	non-native
0.6864232	0.1565127	0.39	-1.668000000000001	64.637	409.59999999999854	0.10099999999999998	0.0	non-native
1.0559908	0.2245227	0.29	-1.1270000000000007	115.12400000000002	-675.6999999999971	0.10699999999999976	1.0	non-native
1.3289617	0.3192821	0.24	-0.6910000000000007	124.13099999999997	229.1999999999971	0.1549999999999998	-2.0	non-native
1.3707826	0.2896102	0.26	-1.7810000000000006	196.365	503.40000000000146	0.10899999999999999	-2.0	non-native
1.5851867	0.3115597	0.17	-1.1769999999999996	132.79500000000002	-869.1999999999971	0.10499999999999998	-2.0	non-native
1.2859275	0.2933670	0.16	-1.6189999999999998	117.332	66.69999999999709	0.09499999999999975	-1.0	non-native
1.4926826	0.3201677	0.27	-0.907	87.85500000000002	653.3000000000029	0.11499999999999977	0.0	non-native
1.1320000	0.2658006	0.24	-3.9109999999999996	152.334	-73.40000000000146	0.1469999999999998	-1.0	non-native
0.9165954	0.2027434	0.22	-3.974	287.482	-692.5999999999985	0.17399999999999993	-2.0	non-native
0.9905696	0.2084735	0.25	-3.5250000000000004	269.442	-100.09999999999854	0.09600000000000009	-1.0	non-native
1.4191462	0.3090205	0.2	-1.2940000000000005	210.211	-303.5	0.028999999999999915	-2.0	non-native
1.4111260	0.3114628	0.17	-0.8970000000000002	217.322	-581.1999999999971	0.10299999999999976	-2.0	non-native
1.0419958	0.2743037	0.21	-1.9000000000000004	162.07999999999998	-354.6999999999971	0.1639999999999997	-1.0	non-native
0.8351927	0.2693954	0.14	-2.2189999999999994	154.02499999999998	-671.0999999999985	0.08299999999999974	-1.0	non-native
1.6323208	0.3103794	0.21	-0.6189999999999998	146.192	-671.5999999999985	0.14100000000000001	-2.0	non-native
1.1438514	0.2426737	0.2	-0.6069999999999993	142.39999999999998	-746.6999999999971	0.17799999999999994	-1.0	non-native
1.1230090	0.2767712	0.22	-0.7639999999999993	164.69600000000003	-85.19999999999709	0.21399999999999997	-1.0	non-native
1.2957382	0.2814787	0.14	-0.9800000000000004	141.303	-203.90000000000146	0.16199999999999992	-1.0	non-native
0.4792787	0.1322724	0.44	-1.2889999999999997	4.232999999999947	795.9000000000015	0.17799999999999994	1.0	non-native
0.4299349	0.1458924	0.29	-2.6959999999999997	215.264	-334.5	0.16599999999999993	0.0	non-native
0.3421153	0.1361104	0.34	-2.024000000000001	96.03399999999999	-519.1999999999971	0.1469999999999998	0.0	non-native
0.8441161	0.2044134	0.32	-0.8200000000000003	107.24099999999999	42.69999999999709	0.12799999999999967	-1.0	non-native
0.4289603	0.1566962	0.25	-2.92	286.0	-22.69999999999709	0.2450000000000001	-2.0	non-native
0.4568589	0.1666685	0.26	-3.130000000000001	203.187	-809.4000000000015	0.23399999999999999	-1.0	non-native
0.4319321	0.1420112	0.24	-2.787000000000001	175.49200000000002	-101.0	0.1629999999999998	1.0	non-native
0.7429019	0.2025402	0.13	-4.713000000000001	313.66200000000003	-544.1999999999971	0.347	-1.0	non-native
0.5059299	0.1726550	0.12	-4.361000000000001	291.155	-460.09999999999854	0.2919999999999998	-1.0	non-native
0.3150596	0.1542844	0.17	-2.928000000000001	229.85700000000003	436.3000000000029	0.16199999999999992	-2.0	non-native
0.4457924	0.2256316	0.1	-2.5039999999999996	183.985	-170.5	0.246	-1.0	non-native
0.4776176	0.1866725	0.16	-3.5389999999999997	260.232	224.40000000000146	0.20799999999999974	0.0	non-native
0.7470590	0.1925289	0.1	-0.9920000000000009	199.63799999999998	824.6999999999971	0.17799999999999994	-2.0	non-native
1.0608014	0.2457919	0.18	-4.131	233.486	-1324.300000000003	0.20399999999999974	-1.0	non-native
0.4853578	0.2203628	0.04	-5.75	312.06100000000004	-869.5	0.33199999999999985	-1.0	non-native
0.4777833	0.2109574	0.08	-2.1660000000000004	131.40699999999998	-88.59999999999854	0.21399999999999997	0.0	non-native
0.3853403	0.1749846	0.12	-2.838000000000001	268.54	-230.40000000000146	0.19999999999999973	-2.0	non-native
0.3919215	0.1692071	0.11	-2.3599999999999994	198.747	62.099999999998545	0.1639999999999997	-1.0	non-native
0.5304122	0.1627617	0.16	-2.069000000000001	158.902	107.90000000000146	0.1339999999999999	0.0	non-native
1.3269060	0.2873905	0.09	-2.162000000000001	351.887	-773.5999999999985	0.18199999999999994	-3.0	non-native
1.0468323	0.2387449	0.13	-3.032	288.272	-728.9000000000015	0.14100000000000001	-2.0	non-native
0.4167344	0.1044120	0.34	-2.1370000000000005	343.43300000000005	-191.90000000000146	0.0030000000000001137	-5.0	native
0.4527856	0.1603338	0.13	-1.1080000000000005	287.60900000000004	-1708.300000000003	0.029999999999999805	-5.0	native
0.4568312	0.1520061	0.21	-1.7080000000000002	338.47100000000006	-861.7000000000044	-0.0030000000000001137	-5.0	native
0.7691657	0.1637294	0.17	-1.1210000000000004	285.504	-1527.0	-0.051000000000000156	-6.0	native
0.8354477	0.1981664	0.2	-1.7029999999999994	347.1	-1756.7000000000044	-0.06499999999999995	-4.0	native
0.8902330	0.2034278	0.14	-2.4849999999999994	307.90700000000004	-1374.7000000000044	0.0349999999999997	-4.0	native
0.9653170	0.1970791	0.14	-2.527000000000001	229.59500000000003	-1427.4000000000015	-0.008000000000000007	-4.0	native
1.0186411	0.2230774	0.17	-3.0410000000000004	292.516	-2665.4000000000015	-0.07200000000000006	-5.0	native
0.8365124	0.2007352	0.14	-1.809000000000001	250.25000000000006	-1519.5999999999985	-0.0030000000000001137	-4.0	native
1.0824275	0.2710021	0.14	-3.6769999999999996	244.63300000000004	-1406.0999999999985	0.041999999999999815	-3.0	native
0.8290874	0.2083378	0.17	-2.460000000000001	220.25900000000001	-1129.5999999999985	0.041999999999999815	-4.0	native
0.7056012	0.1786459	0.2	-3.0440000000000005	311.70300000000003	-2370.4000000000015	-0.010000000000000231	-5.0	native
0.5802841	0.1804374	0.21	-1.7870000000000008	189.73100000000005	-535.0	0.04699999999999971	-5.0	native
0.8324245	0.2007217	0.23	-2.032	214.17100000000005	-2240.7000000000044	0.052999999999999936	-4.0	native
0.9167454	0.1972565	0.22	-0.8369999999999997	266.52200000000005	-1819.0	-0.006000000000000227	-4.0	native
1.3313180	0.2821044	0.09	-2.7720000000000002	340.105	-1775.5	0.08400000000000007	-5.0	native
1.2503817	0.2893056	0.12	-3.4320000000000004	398.254	-2540.4000000000015	0.09200000000000008	-6.0	native
1.2704800	0.2636226	0.09	-3.2230000000000008	328.53700000000003	-1786.9000000000015	0.052000000000000046	-5.0	native
0.5748541	0.1806422	0.17	-2.1850000000000005	171.37100000000004	-1496.0999999999985	0.06000000000000005	-2.0	native
0.9469109	0.2054995	0.15	-1.9429999999999996	229.10800000000006	-2228.0	0.0	-3.0	native
0.8832749	0.1960544	0.18	-2.3179999999999996	208.68500000000006	-1446.4000000000015	0.0040000000000000036	-4.0	native
0.3996854	0.1298123	0.33	-1.7260000000000009	299.21200000000005	-2659.2000000000044	-0.0129999999999999	-5.0	native
0.5462120	0.1716857	0.29	-2.0299999999999994	180.59600000000006	-1846.5999999999985	0.05699999999999994	-2.0	native
0.8246123	0.1696294	0.25	-2.817	269.66800000000006	-1060.7000000000044	0.06299999999999972	-3.0	native
0.5980037	0.1568041	0.27	-2.8230000000000004	320.48	-1476.5	0.05600000000000005	-2.0	native
1.0191040	0.2249476	0.18	-6.210000000000001	380.53900000000004	-1709.800000000003	0.21499999999999986	-6.0	native
1.2621491	0.2157332	0.18	-3.867000000000001	211.23700000000002	-1973.0	0.01100000000000012	-3.0	native
1.1776710	0.2314124	0.11	-3.934000000000001	416.17400000000004	-1912.0999999999985	0.07899999999999974	-7.0	native
1.1518959	0.2203915	0.17	-3.6110000000000007	261.35100000000006	-1866.0	0.06699999999999973	-3.0	native
0.7052090	0.1894655	0.24	-2.306000000000001	206.58900000000006	-2371.2000000000044	0.09200000000000008	-2.0	native
1.2234211	0.2362170	0.17	-3.58	217.88400000000001	-1298.4000000000015	0.04899999999999993	-3.0	native
0.9561081	0.2455387	0.15	-4.438000000000001	358.22700000000003	-1770.5999999999985	0.13099999999999978	-6.0	native
1.0261489	0.1994523	0.23	-2.7750000000000004	213.11700000000002	-2422.7000000000044	0.06199999999999983	-3.0	native
1.2225635	0.2436312	0.18	-4.553000000000001	351.82500000000005	-2128.4000000000015	0.054999999999999716	-6.0	native
1.1060344	0.2275268	0.12	-4.779	340.72700000000003	-1683.300000000003	0.08099999999999996	-4.0	native
0.9086241	0.2093851	0.12	-4.691000000000001	301.00600000000003	-2636.0999999999985	0.03399999999999981	-4.0	native
0.7289250	0.1683088	0.17	-2.2889999999999997	272.79300000000006	-1650.7000000000044	0.0259999999999998	-4.0	native
1.0185058	0.2169766	0.13	-3.0250000000000004	231.05200000000002	-1989.0	0.06899999999999995	-2.0	native
0.9893477	0.2154473	0.17	-2.311	259.922	-2081.9000000000015	0.052000000000000046	-4.0	native
1.0739011	0.2215573	0.15	-4.144	342.92100000000005	-2588.7000000000044	0.07200000000000006	-5.0	native
0.9818037	0.2066179	0.14	-3.3439999999999994	244.81100000000004	-2461.9000000000015	0.08800000000000008	-4.0	native
1.1044592	0.2279574	0.09	-2.9060000000000006	233.75400000000002	-2869.5	0.06299999999999972	-3.0	native
0.6381711	0.1288906	0.32	-2.716000000000001	39.38799999999992	-973.0	0.16199999999999992	1.0	non-native
0.7636033	0.1358617	0.29	-3.6020000000000003	303.31999999999994	-1957.5	0.13200000000000012	-4.0	non-native
0.9907411	0.1503954	0.27	-1.7929999999999993	164.889	-1400.0	0.17799999999999994	-1.0	non-native
0.8184437	0.1604957	0.28	-3.2520000000000007	259.0	-2230.0	0.2629999999999999	-2.0	non-native
0.7566450	0.1458091	0.23	-4.043000000000001	290.89199999999994	-1558.4000000000015	0.2320000000000002	-1.0	non-native
0.8339615	0.1639687	0.23	-3.7300000000000004	160.79499999999996	-1938.2000000000044	0.25	-2.0	non-native
0.7302769	0.1437838	0.25	-2.7569999999999997	182.731	-2264.5	0.20500000000000007	-1.0	non-native
0.4684995	0.1361395	0.31	-3.58	173.67999999999995	-3095.4000000000015	0.15100000000000025	1.0	non-native
0.8497795	0.1653709	0.28	-2.1030000000000015	94.84100000000001	-1307.6000000000058	0.16500000000000004	-2.0	non-native
0.6912298	0.1678258	0.26	-4.098000000000001	311.88	-2077.600000000006	0.18000000000000016	-1.0	non-native
0.6523091	0.1734951	0.16	-4.855	294.90999999999997	-2118.300000000003	0.21799999999999997	-3.0	non-native
0.4415108	0.1424464	0.18	-5.0280000000000005	247.79200000000003	-2340.100000000006	0.16700000000000026	-2.0	non-native
0.5382671	0.1832218	0.12	-4.393000000000001	272.22799999999995	-2599.4000000000015	0.17600000000000016	0.0	non-native
0.5549590	0.1767340	0.17	-4.9	319.888	-1729.9000000000015	0.21300000000000008	-1.0	non-native
0.6869457	0.1919754	0.16	-4.282	412.474	-2536.4000000000015	0.2190000000000003	-4.0	non-native
0.6097380	0.1955532	0.18	-4.65	278.76	-1807.800000000003	0.2490000000000001	-4.0	non-native
0.5266016	0.1878826	0.14	-3.8040000000000003	261.12299999999993	-1070.800000000003	0.19700000000000006	-1.0	non-native
0.5311761	0.1763161	0.16	-4.787000000000001	427.15999999999997	-1419.2000000000044	0.18000000000000016	-4.0	non-native
0.5636227	0.1920937	0.13	-2.6930000000000014	374.878	-1347.2000000000044	0.16999999999999993	-4.0	non-native
0.6085555	0.1865895	0.16	-5.622	499.97299999999996	-2907.100000000006	0.22199999999999998	-4.0	non-native
0.4398592	0.1458292	0.19	-4.144	378.839	-1420.2000000000044	0.18500000000000005	-4.0	non-native
0.3660046	0.1012189	0.33	-2.1479999999999997	129.27599999999995	-915.7000000000044	0.11799999999999988	-1.0	non-native
0.2650594	0.1023986	0.28	-4.022	201.84299999999996	-1046.0	0.14000000000000012	-1.0	non-native
0.2487116	0.1064880	0.2	-4.2989999999999995	309.352	-1628.2000000000044	0.1160000000000001	-4.0	non-native
0.3033630	0.1370901	0.25	-1.2510000000000012	174.69499999999994	-1067.9000000000015	0.028999999999999915	-1.0	non-native
0.3305025	0.1017774	0.23	-2.3810000000000002	249.466	-1886.4000000000015	0.04600000000000026	-2.0	non-native
0.3555711	0.1446939	0.19	-2.3359999999999985	182.81399999999996	-2749.800000000003	0.04800000000000004	-1.0	non-native
0.5159029	0.1755341	0.11	-5.759	434.258	-2574.0	0.14000000000000012	-4.0	non-native
0.8789689	0.1762448	0.15	-5.6129999999999995	272.182	-2094.300000000003	0.17300000000000004	-1.0	non-native
0.6397869	0.1518309	0.18	-4.995000000000001	296.05099999999993	-1799.1000000000058	0.11799999999999988	-3.0	non-native
0.6963881	0.1509723	0.17	-5.15	401.145	-2031.9000000000015	0.10000000000000009	-3.0	non-native
0.5197768	0.1494647	0.18	-4.1370000000000005	256.592	-998.8000000000029	0.10599999999999987	-2.0	non-native
0.9188982	0.1898764	0.12	-5.780000000000001	411.22099999999995	-1789.9000000000015	0.21799999999999997	-3.0	non-native
0.7088162	0.1659191	0.11	-5.925000000000001	365.657	-1609.5	0.16800000000000015	-3.0	non-native
0.7363737	0.1561084	0.13	-4.58	361.863	-1714.5	0.15100000000000025	-4.0	non-native
0.9058359	0.1834915	0.17	-5.787000000000001	374.529	-1223.9000000000015	0.17200000000000015	-4.0	non-native
0.8361838	0.1537177	0.14	-5.593999999999999	298.001	-1336.0	0.07200000000000006	-4.0	non-native
0.6400448	0.1412226	0.14	-4.870000000000001	281.23799999999994	-454.8000000000029	0.11100000000000021	-2.0	non-native
0.8738283	0.1574756	0.12	-5.242000000000001	427.03	-2263.7000000000044	0.13200000000000012	-4.0	non-native
0.9355444	0.1795845	0.16	-6.1129999999999995	363.722	-1054.0	0.13100000000000023	-4.0	non-native
0.8049827	0.1960983	0.1	-6.1240000000000006	371.637	-1360.2000000000044	0.19300000000000006	-5.0	non-native
0.8879003	0.1535933	0.12	-6.489000000000001	444.57199999999995	-2057.300000000003	0.2290000000000001	-2.0	non-native
0.5868905	0.1225928	0.17	-1.5990000000000002	88.024	-1723.0	0.10000000000000009	0.0	native
0.5802423	0.1795039	0.09	-0.23000000000000043	-130.372	-1161.5999999999985	0.22799999999999976	2.0	native
0.7189802	0.1567020	0.19	-0.8000000000000007	92.46999999999997	-2715.5	0.16500000000000004	0.0	native
1.0017867	0.1894260	0.11	-3.354000000000001	143.67399999999998	-2258.199999999997	0.31999999999999984	-1.0	native
0.9447587	0.1778133	0.14	-3.889000000000001	135.613	-2859.0	0.32299999999999995	0.0	native
0.6613930	0.1683190	0.08	-2.6270000000000007	91.87399999999997	-3153.0999999999985	0.25	0.0	native
0.6867864	0.1872488	0.12	-3.1080000000000005	42.216999999999985	-2982.0999999999985	0.24399999999999977	2.0	native
1.0192064	0.1874372	0.13	-3.447000000000001	68.77599999999995	-3286.0999999999985	0.21700000000000008	0.0	native
0.9384648	0.1720117	0.14	-2.192	76.15499999999997	-2756.5999999999985	0.29800000000000004	1.0	native
0.6241776	0.1605940	0.11	-1.2910000000000004	76.14599999999996	-2194.0999999999985	0.1339999999999999	0.0	native
0.9177297	0.1621022	0.08	-2.1770000000000014	103.04499999999996	-2830.199999999997	0.20699999999999985	0.0	native
0.7711688	0.1790489	0.08	-3.2409999999999997	105.63999999999999	-2766.0999999999985	0.2919999999999998	0.0	native
0.7491884	0.1771644	0.1	-3.5330000000000013	131.541	-2780.699999999997	0.2749999999999999	-1.0	native
0.6300107	0.1891647	0.14	-2.2140000000000004	105.142	-1989.699999999997	0.17200000000000015	0.0	native
0.5722033	0.1963380	0.13	-3.1530000000000005	106.57399999999996	-1909.199999999997	0.22100000000000009	-2.0	native
0.7528760	0.2151288	0.09	-3.4990000000000006	105.418	-2556.0	0.15300000000000002	0.0	native
0.7057117	0.1645995	0.1	-4.614000000000001	159.765	-2581.300000000003	0.25	-1.0	native
1.0611678	0.2181474	0.07	-3.4830000000000005	105.07399999999996	-2449.9000000000015	0.22999999999999998	1.0	native
0.7480890	0.1734781	0.12	-3.585000000000001	111.94999999999999	-2541.9000000000015	0.20799999999999974	-1.0	native
0.9600518	0.1923617	0.06	-3.793000000000001	122.286	-2199.300000000003	0.18999999999999995	-2.0	native
0.6405764	0.1830045	0.08	-3.3470000000000013	113.55799999999999	-2421.300000000003	0.21899999999999986	-1.0	native
0.5540766	0.1508349	0.13	-1.3190000000000008	-99.47900000000004	-55.80000000000291	0.1629999999999998	3.0	native
0.4187233	0.1549281	0.09	-2.995000000000001	29.798000000000002	-2332.300000000003	0.2679999999999998	1.0	native
0.3977484	0.1504994	0.12	-2.439	86.05099999999999	-2384.5999999999985	0.2530000000000001	0.0	native
0.6688617	0.1496719	0.12	-2.6799999999999997	103.226	-2270.699999999997	0.266	-1.0	native
0.5446379	0.1394404	0.2	-3.011000000000001	121.09899999999999	-1945.0	0.29499999999999993	1.0	native
0.5984436	0.2035823	0.1	-1.375	66.517	-1982.199999999997	0.2330000000000001	0.0	native
0.7237492	0.1789513	0.04	-2.4590000000000014	73.46499999999997	-2158.699999999997	0.29300000000000015	0.0	native
0.6228751	0.2016073	0.08	-3.8390000000000004	95.59100000000001	-2065.300000000003	0.29700000000000015	2.0	native
0.6042693	0.1668484	0.1	-4.227	100.654	-1244.9000000000015	0.32799999999999985	0.0	native
0.6463816	0.1939273	0.06	-3.7670000000000012	78.39299999999997	-2426.800000000003	0.30299999999999994	0.0	native
0.5142186	0.1659249	0.09	-2.5950000000000006	52.073999999999955	-1624.0	0.2410000000000001	0.0	native
0.6606753	0.1832632	0.05	-2.7910000000000004	166.52399999999997	-2903.5999999999985	0.31000000000000005	-2.0	native
0.6980982	0.2018358	0.04	-3.8100000000000005	174.45399999999998	-2237.4000000000015	0.2909999999999999	-1.0	native
0.8509842	0.1971259	0.06	-3.6959999999999997	98.57099999999997	-3433.0999999999985	0.2509999999999999	0.0	native
0.5263780	0.1832433	0.09	-2.3970000000000002	119.743	-3553.0	0.2530000000000001	0.0	native
0.8629745	0.2076454	0.1	-3.370000000000001	175.07199999999997	-2320.5	0.29899999999999993	-1.0	native
0.7553387	0.1917558	0.1	-3.953000000000001	134.512	-2059.800000000003	0.2839999999999998	-1.0	native
0.8331208	0.2205657	0.06	-4.614000000000001	166.253	-2245.5999999999985	0.2669999999999999	-2.0	native
0.7081099	0.1878284	0.08	-3.761000000000001	142.84199999999998	-2073.199999999997	0.20599999999999996	0.0	native
0.7218588	0.1928915	0.06	-3.0069999999999997	98.952	-1948.300000000003	0.2530000000000001	1.0	native
0.6360025	0.1987270	0.11	-4.128	164.43699999999998	-1882.5	0.274	-1.0	native
0.6064195	0.1255652	0.39	-3.6000000000000014	212.02900000000005	-1078.7000000000044	0.18900000000000006	0.0	non-native
0.4608275	0.1160162	0.42	-2.157000000000002	171.73800000000006	-648.5999999999985	0.19700000000000006	-3.0	non-native
0.9856306	0.1376572	0.24	-5.024000000000001	333.10200000000003	-1937.2000000000044	0.29400000000000004	-4.0	non-native
0.9471231	0.1374189	0.28	-4.345000000000001	110.755	-401.3000000000029	0.26800000000000024	-2.0	non-native
0.5295722	0.1448689	0.18	-3.2920000000000016	108.45100000000002	-1680.300000000003	0.2530000000000001	-1.0	non-native
0.6853975	0.1640398	0.18	-2.306000000000001	78.91300000000001	39.799999999995634	0.2610000000000001	-1.0	non-native
0.5544459	0.1419559	0.19	-1.5200000000000014	73.46100000000001	-882.9000000000015	0.18200000000000038	0.0	non-native
0.7001384	0.1572955	0.19	-1.4010000000000016	236.78700000000003	-1698.0	0.24600000000000044	-2.0	non-native
0.9178362	0.1399154	0.18	-0.9910000000000014	222.87100000000004	-1964.4000000000015	0.2410000000000001	-2.0	non-native
1.1634556	0.1833361	0.14	-2.2510000000000012	376.90900000000005	-2784.300000000003	0.24700000000000033	-3.0	non-native
0.9653156	0.1902907	0.16	-3.1820000000000004	342.273	-1799.5	0.2370000000000001	-3.0	non-native
1.2736007	0.2156148	0.18	-2.0730000000000004	232.07600000000002	-852.8000000000029	0.278	-3.0	non-native
0.5928134	0.1708466	0.16	-2.7020000000000017	244.007	-1896.5	0.25500000000000034	-3.0	non-native
0.8151222	0.1786415	0.17	-1.8760000000000012	215.983	-1183.300000000003	0.20400000000000018	-2.0	non-native
0.8411682	0.1619435	0.19	-2.2680000000000007	139.46300000000008	-374.40000000000146	0.20000000000000018	-4.0	non-native
0.7637352	0.2205447	0.09	-1.9930000000000003	236.71300000000002	-1173.5	0.20900000000000007	-2.0	non-native
0.8223125	0.1801875	0.08	-2.4540000000000006	218.01700000000005	-1058.0999999999985	0.14900000000000002	-2.0	non-native
1.0729315	0.2191343	0.13	-4.421000000000001	354.64500000000004	-1621.300000000003	0.20900000000000007	-3.0	non-native
0.9304744	0.1988644	0.06	-4.460000000000001	417.17600000000004	-1673.7000000000044	0.29800000000000004	-4.0	non-native
0.7717230	0.2083600	0.05	-3.5340000000000007	336.807	-1298.0999999999985	0.30400000000000027	-2.0	non-native
0.5785376	0.1792341	0.12	-3.4110000000000014	270.939	-695.0	0.18100000000000005	-2.0	non-native
0.2747338	0.0786219	0.5	-2.5260000000000016	157.89700000000005	-576.9000000000015	0.08000000000000007	0.0	non-native
0.3004238	0.0930896	0.51	-2.3980000000000015	102.69500000000005	-644.5	0.07200000000000006	2.0	non-native
0.5306451	0.1174918	0.35	-2.9560000000000013	205.67900000000003	377.29999999999563	0.129	-1.0	non-native
0.7162216	0.1364514	0.31	-4.777000000000001	200.27300000000002	496.40000000000146	0.18000000000000016	-1.0	non-native
0.4526461	0.1045595	0.34	-3.9930000000000003	260.89200000000005	1275.5999999999985	0.19100000000000028	-2.0	non-native
0.7184389	0.1302945	0.3	-4.3740000000000006	325.91700000000003	328.09999999999854	0.17700000000000005	-4.0	non-native
0.3828420	0.1227974	0.36	-3.7230000000000008	324.874	253.29999999999563	0.11700000000000044	-3.0	non-native
1.1532300	0.1963890	0.14	-4.031000000000001	386.29900000000004	-291.5	0.2570000000000001	-4.0	non-native
1.0366431	0.2260652	0.1	-6.847000000000001	409.269	-472.70000000000437	0.3620000000000001	-3.0	non-native
0.6994236	0.1785727	0.11	-4.855	330.305	-1207.5	0.27500000000000036	-2.0	non-native
1.0602235	0.1857476	0.18	-3.157000000000002	224.97900000000004	-235.20000000000437	0.14700000000000024	0.0	non-native
0.8966526	0.1705920	0.25	-3.953000000000001	249.80800000000005	-909.5999999999985	0.20500000000000007	-1.0	non-native
0.8873915	0.1799161	0.27	-4.718000000000002	369.911	-267.3000000000029	0.1940000000000004	-2.0	non-native
1.0039945	0.2059888	0.19	-5.263000000000002	357.64500000000004	-1803.9000000000015	0.2060000000000004	-2.0	non-native
0.9223887	0.1711535	0.23	-3.4350000000000005	362.09700000000004	-1088.9000000000015	0.16200000000000037	-3.0	non-native
0.7800230	0.1519184	0.16	-4.3820000000000014	349.93100000000004	-810.7000000000044	0.18500000000000005	-3.0	non-native
1.1705431	0.2359439	0.15	-6.275	292.136	-1649.5999999999985	0.17900000000000027	-3.0	non-native
0.8530827	0.1929995	0.16	-4.856000000000002	235.13600000000002	-331.3000000000029	0.16400000000000015	-1.0	non-native
0.4347478	0.1689143	0.16	-4.8100000000000005	163.75	-764.5999999999985	0.2110000000000003	0.0	non-native
0.4157174	0.2182926	0.1	-5.885000000000002	424.603	-746.4000000000015	0.14800000000000013	-4.0	non-native
0.3156307	0.1955852	0.09	-4.5390000000000015	338.555	-1579.0999999999985	0.08500000000000041	-3.0	non-native
0.5626056	0.1309261	0.25	-1.0239999999999991	55.235000000000014	-669.4000000000015	0.1499999999999999	0.0	native
0.2313525	0.0753091	0.36	0.8520000000000003	-1.4530000000000314	-693.9000000000015	0.1120000000000001	1.0	native
0.2333823	0.1205474	0.2	-0.2530000000000001	166.74599999999998	-1338.0	0.08699999999999974	-2.0	native
0.3654013	0.0929646	0.32	-1.4169999999999998	118.37700000000001	-1113.800000000003	0.19700000000000006	-2.0	native
0.6387837	0.1525354	0.15	-1.8490000000000002	211.64100000000002	-1787.4000000000015	0.22299999999999986	-4.0	native
0.3451898	0.1391298	0.18	-1.654	182.154	-1615.1000000000058	0.20299999999999985	-3.0	native
0.4873670	0.1402051	0.17	-2.4659999999999993	177.01099999999997	-2039.0	0.2410000000000001	-1.0	native
0.4919163	0.1456354	0.21	-2.6389999999999993	184.37599999999998	-2298.600000000006	0.2999999999999998	-1.0	native
0.5548006	0.1741298	0.21	-2.0679999999999996	223.81400000000002	-2771.800000000003	0.2330000000000001	-3.0	native
0.4728379	0.1703671	0.18	-2.6500000000000004	161.332	-2001.4000000000015	0.22100000000000009	-1.0	native
0.6518727	0.1980736	0.19	-3.4689999999999994	220.286	-2374.100000000006	0.26900000000000013	-3.0	native
0.9948113	0.1704168	0.18	-2.5570000000000004	176.15499999999997	-2494.9000000000015	0.2410000000000001	-4.0	native
0.5013462	0.1475767	0.24	-1.6809999999999992	197.33499999999998	-1450.4000000000015	0.27300000000000013	-2.0	native
0.7746123	0.1749365	0.23	-2.8889999999999993	223.18099999999998	-1695.4000000000015	0.30100000000000016	-3.0	native
0.6694351	0.1943179	0.19	-3.1180000000000003	225.774	-1676.1000000000058	0.2610000000000001	-2.0	native
0.7181817	0.1634327	0.28	-2.2859999999999996	103.61700000000002	-2584.800000000003	0.1629999999999998	-1.0	native
0.8040967	0.1820719	0.23	-2.722999999999999	180.34300000000002	-1909.0	0.21999999999999975	-1.0	native
0.8802798	0.2346162	0.16	-3.3179999999999996	172.106	-1453.1000000000058	0.22100000000000009	-2.0	native
0.7425129	0.1919910	0.2	-1.443999999999999	108.23899999999998	-1967.1000000000058	0.18299999999999983	-1.0	native
0.8263835	0.2019465	0.26	-1.2270000000000003	54.85699999999997	-1124.4000000000015	0.17300000000000004	1.0	native
1.1481487	0.2430966	0.16	-2.0220000000000002	115.27499999999998	-1644.0	0.17499999999999982	-2.0	native
0.1864787	0.0927402	0.3	-1.456999999999999	179.788	-1237.9000000000015	0.11099999999999977	-3.0	native
0.2788460	0.1036367	0.39	-0.7110000000000003	86.16500000000002	-1337.7000000000044	0.04800000000000004	-1.0	native
0.3601022	0.1241857	0.32	-1.5139999999999993	216.577	-1007.2000000000044	0.03100000000000014	-3.0	native
0.3475905	0.1551903	0.2	-2.2300000000000004	206.358	-906.8000000000029	0.1259999999999999	-3.0	native
0.5566427	0.1766265	0.14	-2.4320000000000004	66.584	-1140.300000000003	0.03799999999999981	0.0	native
0.6180618	0.2107524	0.08	-5.683	158.69	-2091.4000000000015	0.17499999999999982	-1.0	native
0.6283044	0.2127255	0.07	-3.9610000000000003	162.24	-2183.7000000000044	0.06299999999999972	0.0	native
0.5925505	0.2001346	0.11	-3.0069999999999997	223.474	-2568.300000000003	0.12699999999999978	-3.0	native
0.5994864	0.2402958	0.1	-3.020999999999999	140.606	-1458.5	0.15399999999999991	-1.0	native
0.6139509	0.2337842	0.16	-3.5329999999999995	137.075	-2251.9000000000015	0.18299999999999983	-1.0	native
0.6629224	0.2397418	0.09	-3.718	128.14600000000002	-2827.7000000000044	0.16900000000000004	0.0	native
0.4755700	0.2048917	0.15	-2.519	246.733	-1786.1000000000058	0.11799999999999988	-3.0	native
0.7198210	0.2397199	0.12	-2.703999999999999	208.41500000000002	-1384.5	0.09699999999999998	-2.0	native
1.2116839	0.2982491	0.04	-3.1709999999999994	285.145	-938.9000000000015	0.1389999999999998	-3.0	native
0.9301381	0.2519287	0.12	-2.478999999999999	251.59799999999998	-862.3000000000029	0.22999999999999998	-2.0	native
0.8212988	0.2481376	0.09	-4.08	269.911	-604.2000000000044	0.1389999999999998	-2.0	native
1.0407388	0.2730919	0.09	-1.6999999999999993	255.916	-1525.4000000000015	0.09699999999999998	-2.0	native
0.8380960	0.2351587	0.12	-2.1020000000000003	207.84499999999997	-885.6000000000058	0.08199999999999985	-1.0	native
1.0807515	0.2881004	0.11	-1.9009999999999998	237.26999999999998	-1630.6000000000058	0.08899999999999997	-2.0	native
0.9874578	0.2474170	0.2	-1.3699999999999992	271.392	-2937.4000000000015	0.07699999999999996	-2.0	native
1.0652710	0.2764089	0.06	-2.687999999999999	264.76599999999996	-844.2000000000044	0.129	-3.0	native
0.2333571	0.1002937	0.38	0.9019999999999992	37.847000000000094	-1390.0999999999985	0.006000000000000227	0.0	non-native
0.4107178	0.1404905	0.27	-0.9820000000000011	185.59000000000003	-1992.7999999999956	0.13100000000000023	-2.0	non-native
0.4068309	0.1433748	0.26	-1.4290000000000003	241.82900000000006	-1744.199999999997	0.15200000000000014	-3.0	non-native
0.4795489	0.1170920	0.38	-0.7240000000000002	141.024	-2368.199999999997	0.16199999999999992	-1.0	non-native
0.7723428	0.1683899	0.16	-2.3200000000000003	169.94600000000003	-2584.4000000000015	0.30200000000000005	-3.0	non-native
0.8530673	0.1977772	0.13	-2.024000000000001	218.9670000000001	-2889.7999999999956	0.274	-1.0	non-native
0.8131980	0.1819798	0.13	-3.5170000000000012	337.314	-3048.2999999999956	0.30100000000000016	-2.0	non-native
0.8495685	0.2517881	0.14	-3.4770000000000003	315.82300000000004	-2531.7999999999956	0.33000000000000007	-3.0	non-native
0.7893120	0.2211949	0.14	-3.2590000000000003	340.5330000000001	-2476.5	0.27500000000000036	-2.0	non-native
0.8748701	0.1864960	0.17	-3.676	305.20900000000006	-3181.2999999999956	0.28000000000000025	-1.0	non-native
0.9567693	0.2219741	0.09	-4.148	326.48300000000006	-3763.0999999999985	0.30299999999999994	-2.0	non-native
1.0482001	0.2170012	0.13	-3.104000000000001	375.71000000000004	-3014.699999999997	0.391	-3.0	non-native
1.2141302	0.2603543	0.13	-3.9060000000000006	335.49700000000007	-2193.7999999999956	0.41500000000000004	-3.0	non-native
1.1972387	0.2552528	0.14	-3.495000000000001	368.77700000000004	-3027.5	0.4089999999999998	0.0	non-native
1.2965429	0.2548707	0.14	-3.5969999999999995	338.273	-2591.199999999997	0.40300000000000047	-2.0	non-native
1.0666964	0.2138558	0.17	-0.06400000000000006	293.708	-2303.7999999999956	0.3440000000000003	-2.0	non-native
1.1066164	0.2104626	0.2	-2.0	354.60900000000004	-3702.199999999997	0.3530000000000002	-2.0	non-native
1.6416019	0.2821117	0.12	-4.195	411.15500000000003	-2290.7999999999956	0.42300000000000004	-3.0	non-native
1.3127815	0.2880026	0.06	-4.553000000000001	377.19000000000005	-3013.5999999999985	0.5179999999999998	-3.0	non-native
1.4891788	0.2935301	0.08	-3.9589999999999996	309.225	-2029.7999999999956	0.4219999999999997	-3.0	non-native
1.3461379	0.2752808	0.08	-3.514000000000001	352.30400000000003	-3152.7999999999956	0.3860000000000001	-3.0	non-native
0.6803591	0.1503380	0.13	-3.0790000000000006	385.46100000000007	-3466.0	0.18700000000000028	-4.0	non-native
0.9777263	0.1966904	0.18	-2.644	257.62600000000003	-2403.5999999999985	0.27100000000000035	0.0	non-native
1.2721525	0.2776979	0.08	-6.939	458.65200000000004	-3933.7999999999956	0.29600000000000026	-3.0	non-native
1.2475572	0.2576821	0.09	-3.985000000000001	442.576	-3441.199999999997	0.29800000000000004	-4.0	non-native
0.7556810	0.2142645	0.08	-4.096	462.11500000000007	-2722.5	0.19700000000000006	-5.0	non-native
0.6134548	0.2240380	0.14	-3.795	378.309	-2534.4000000000015	0.16500000000000004	-2.0	non-native
0.6213452	0.2076327	0.17	-4.409000000000001	365.08400000000006	-2207.5	0.2450000000000001	-3.0	non-native
0.7757595	0.2472235	0.19	-4.668000000000001	394.27000000000004	-2892.2999999999956	0.14200000000000035	-4.0	non-native
0.8220029	0.2449841	0.11	-4.7379999999999995	308.40700000000004	-2891.5999999999985	0.16800000000000015	-2.0	non-native
0.8913469	0.2301887	0.07	-3.0860000000000003	195.6260000000001	-2622.2999999999956	0.16900000000000004	-1.0	non-native
0.8535787	0.2147525	0.09	-5.4719999999999995	398.08500000000004	-3214.0999999999985	0.20500000000000007	-3.0	non-native
1.0239509	0.2712849	0.11	-4.659000000000001	263.44800000000004	-3168.5999999999985	0.14400000000000013	-2.0	non-native
1.0621804	0.3003310	0.07	-4.109	472.50700000000006	-2477.0999999999985	0.17100000000000026	-4.0	non-native
1.1209790	0.2776615	0.03	-5.296000000000001	486.12200000000007	-2548.0999999999985	0.21799999999999997	-5.0	non-native
1.0646645	0.2747751	0.08	-4.496	374.99100000000004	-2492.9000000000015	0.15799999999999992	-2.0	non-native
1.0242336	0.3285972	0.05	-4.891	519.921	-3142.5999999999985	0.2320000000000002	-5.0	non-native
0.8337947	0.2624880	0.1	-5.16	381.951	-2862.5	0.1160000000000001	-3.0	non-native
1.2282503	0.3494115	0.03	-6.202	520.224	-2815.9000000000015	0.27700000000000014	-4.0	non-native
0.9925407	0.2670062	0.09	-6.385	506.711	-3244.4000000000015	0.258	-2.0	non-native
1.1203387	0.2365059	0.09	-4.921000000000001	547.722	-3715.9000000000015	0.18300000000000027	-5.0	non-native
0.7681921	0.1821344	0.08	-4.231	407.34000000000003	-4265.699999999997	0.21700000000000008	-4.0	non-native
0.5358452	0.2845026	0.21	-1.2020000000000017	346.5659999999999	-1075.7999999999993	0.03299999999999992	-2.0	native
0.5020400	0.2748903	0.17	-2.2860000000000014	312.736	-1621.0999999999985	0.039000000000000146	-2.0	native
0.5395340	0.2597999	0.15	-0.5990000000000002	264.515	-753.5999999999985	-0.020999999999999908	-4.0	native
0.5784010	0.2874331	0.12	-0.6700000000000017	349.803	-1639.5	-0.029999999999999805	-5.0	native
0.5346950	0.2594298	0.16	-0.6680000000000028	307.11199999999997	-832.2000000000007	-0.03399999999999981	-4.0	native
0.5415634	0.2605143	0.14	0.019999999999999574	274.79999999999995	-1228.4000000000015	0.002000000000000224	-4.0	native
0.5153841	0.2381720	0.17	0.4029999999999987	319.77599999999995	-709.4000000000015	0.026000000000000245	-5.0	native
0.5029516	0.2473186	0.25	-0.12400000000000233	251.16899999999998	-219.09999999999854	0.026000000000000245	0.0	native
0.4647359	0.2597829	0.16	-0.2710000000000008	344.408	186.70000000000073	0.04800000000000004	-4.0	native
0.4630102	0.3146258	0.21	-1.1660000000000004	337.265	-1795.9000000000015	-0.016999999999999904	-4.0	native
0.6487700	0.3555883	0.16	-1.9380000000000024	406.34899999999993	-292.0	-0.0030000000000001137	-4.0	native
0.5841444	0.3147120	0.18	-2.1110000000000007	174.05599999999993	-633.5999999999985	0.0	-1.0	native
0.5123381	0.3088785	0.14	-1.5020000000000024	299.70899999999995	-942.0999999999985	0.0030000000000001137	-2.0	native
0.5974258	0.4066523	0.14	0.11199999999999832	361.409	-1214.9000000000015	-0.028999999999999915	-3.0	native
0.4176310	0.3392753	0.17	-7.172000000000001	371.86299999999994	-625.7999999999993	0.08300000000000018	-4.0	native
0.3953605	0.3084806	0.15	-5.589000000000002	388.5799999999999	-929.7999999999993	0.02400000000000002	-4.0	native
0.4665428	0.3182357	0.17	-5.186	388.73	-1273.2999999999993	0.05600000000000005	-1.0	native
0.4000219	0.3225288	0.1	-5.556000000000001	524.574	-1695.5999999999985	0.06000000000000005	-5.0	native
0.5165353	0.3194602	0.15	-4.1080000000000005	528.979	-1623.7999999999993	0.052000000000000046	-7.0	native
0.5461714	0.3236231	0.13	-5.68	571.5239999999999	-1416.5999999999985	0.05900000000000016	-6.0	native
0.3796352	0.2915404	0.14	-5.161000000000001	538.279	-2104.5999999999985	0.07500000000000018	-7.0	native
0.4994209	0.2152908	0.1	-5.497	637.2919999999999	-914.9000000000015	0.016000000000000014	-9.0	native
0.5073217	0.2283404	0.1	-6.6320000000000014	651.94	-1142.4000000000015	0.137	-9.0	native
0.6185218	0.2517028	0.09	-3.0660000000000025	620.547	-1076.0	0.05600000000000005	-9.0	native
0.5790970	0.2551693	0.11	-1.1010000000000026	491.941	-1631.0	0.05600000000000005	-8.0	native
0.6462072	0.2760744	0.12	-1.5740000000000016	303.837	-1536.2999999999993	0.04899999999999993	-3.0	native
0.6602532	0.2784473	0.12	-1.7530000000000001	352.408	-1591.0	0.020000000000000018	-6.0	native
0.6498516	0.2430641	0.11	-1.2320000000000029	597.688	-1561.2999999999993	0.039000000000000146	-10.0	native
0.6468391	0.2537186	0.15	-1.3000000000000007	331.419	-1005.5	0.04800000000000004	-7.0	native
0.5588630	0.2699072	0.13	-2.2270000000000003	302.688	-1068.4000000000015	0.05600000000000005	-6.0	native
0.5232773	0.2374123	0.13	-2.7040000000000006	391.02599999999995	-1651.2000000000007	0.08499999999999996	-6.0	native
0.5793470	0.2516063	0.1	-3.8180000000000014	339.225	-648.2000000000007	0.08499999999999996	-3.0	native
0.5962585	0.2771453	0.06	-2.0139999999999993	557.22	-2050.2000000000007	0.11299999999999999	-9.0	native
0.6379943	0.2617309	0.1	-4.800000000000001	622.257	-1818.4000000000015	0.09200000000000008	-8.0	native
0.6327812	0.2783820	0.12	-2.987000000000002	409.938	244.90000000000146	0.0990000000000002	-7.0	native
0.5936086	0.2670426	0.11	-3.0040000000000013	426.5129999999999	-860.2999999999993	0.09299999999999997	-7.0	native
0.6818020	0.2655987	0.09	-2.8850000000000016	416.919	-1235.7999999999993	0.11699999999999999	-3.0	native
0.5853254	0.2581060	0.06	-4.412000000000003	347.1429999999999	-1021.2000000000007	0.11399999999999988	-5.0	native
0.6225114	0.2685581	0.1	-3.622	285.74199999999996	-1012.7999999999993	0.13900000000000023	-6.0	native
0.5160019	0.2439249	0.16	-5.408000000000001	171.173	-1122.0	0.1080000000000001	-1.0	native
0.5848404	0.2777727	0.08	-6.4830000000000005	260.198	-1215.0999999999985	0.14500000000000002	-4.0	native
0.5988276	0.2678485	0.04	-6.493	322.81899999999996	-1405.5999999999985	0.16999999999999993	-2.0	native
0.7403260	0.3476222	0.1	-3.933	289.539	-998.7000000000007	0.08099999999999996	-4.0	non-native
0.6936868	0.3142694	0.07	-4.134	182.80499999999995	-1549.7999999999993	0.09699999999999998	-4.0	non-native
0.7549178	0.3036846	0.08	-1.445999999999998	313.25	-1500.7999999999993	0.054999999999999716	-5.0	non-native
0.7093458	0.3176972	0.09	1.1960000000000015	206.211	-2157.600000000002	-0.026000000000000245	-4.0	non-native
0.8089340	0.3401012	0.09	-1.7949999999999982	202.25199999999995	-924.2999999999993	-0.002000000000000224	-4.0	non-native
0.8088856	0.3327999	0.06	-1.230999999999998	180.77099999999996	-1003.4000000000015	0.028999999999999915	-3.0	non-native
0.7533567	0.3076914	0.06	-0.3049999999999997	214.865	-1919.5	0.0129999999999999	-2.0	non-native
0.7752663	0.3311144	0.06	0.6720000000000006	160.712	-885.5	-0.020000000000000018	-2.0	non-native
0.7084595	0.3262160	0.08	-2.1000000000000014	265.61199999999997	-1857.0	0.009999999999999787	-2.0	non-native
0.6618850	0.3096596	0.13	1.8170000000000002	112.971	-1017.2000000000007	-0.057000000000000384	-4.0	non-native
0.6926508	0.3336882	0.07	-1.1400000000000006	176.09900000000005	-748.2999999999993	0.0259999999999998	-3.0	non-native
0.7287244	0.3269171	0.08	-0.6379999999999981	58.60299999999995	185.79999999999927	-0.009000000000000341	-3.0	non-native
0.7455282	0.3392489	0.06	1.440999999999999	-4.524999999999977	-896.9000000000015	0.0029999999999996696	-2.0	non-native
0.8274329	0.3739136	0.07	3.2109999999999985	-151.83100000000002	-1249.7999999999993	-0.01200000000000001	-1.0	non-native
0.8166411	0.3581831	0.05	2.1580000000000013	-89.45600000000002	-808.9000000000015	0.031999999999999584	0.0	non-native
0.7504768	0.3093588	0.07	4.481999999999999	-314.0809999999999	-572.4000000000015	-0.017000000000000348	3.0	non-native
0.6948028	0.3209331	0.11	1.9499999999999993	-45.428	-1587.0	0.009999999999999787	2.0	non-native
0.7011073	0.3380422	0.07	0.6939999999999991	-44.01099999999997	-1209.7999999999993	-0.007000000000000117	2.0	non-native
0.7499656	0.3568501	0.06	0.13200000000000145	-115.08000000000004	-1193.2000000000007	0.023999999999999577	1.0	non-native
0.7690315	0.3381808	0.07	0.3000000000000007	-92.20600000000002	-1060.9000000000015	0.006999999999999673	2.0	non-native
0.7699910	0.3386750	0.07	0.46999999999999886	-206.17100000000005	-1365.5	0.021999999999999797	2.0	non-native
0.5601133	0.3197577	0.13	-0.5509999999999984	76.27700000000004	-522.0	-0.017000000000000348	-2.0	non-native
0.5909237	0.2830402	0.09	0.3440000000000012	87.72500000000002	-748.7000000000007	-0.04300000000000015	1.0	non-native
0.5630303	0.2770069	0.11	3.4190000000000005	-66.86000000000001	-327.5	-0.04600000000000026	0.0	non-native
0.6102304	0.2926024	0.11	0.9830000000000005	151.154	-1164.0	-0.03000000000000025	-1.0	non-native
0.5714281	0.2820008	0.1	1.4460000000000015	80.71799999999996	-327.1000000000022	-0.037000000000000366	-1.0	non-native
0.5956717	0.2967386	0.11	1.3200000000000003	107.94899999999996	-1004.7000000000007	0.01499999999999968	-2.0	non-native
0.6352904	0.2913948	0.09	4.080000000000002	-137.58799999999997	-153.60000000000218	-0.052000000000000046	-1.0	non-native
0.5874767	0.2636412	0.09	1.6219999999999999	-72.92999999999995	-306.7999999999993	-0.04900000000000038	-1.0	non-native
0.6335376	0.2715931	0.11	3.088000000000001	-180.6010000000001	700.7999999999993	-0.002000000000000224	1.0	non-native
0.6553559	0.2878938	0.12	2.684000000000001	-164.82100000000003	92.09999999999854	-0.028000000000000025	0.0	non-native
0.6086094	0.2952964	0.1	3.940999999999999	-214.231	74.20000000000073	-0.03400000000000025	-1.0	non-native
0.6049212	0.2766334	0.1	2.5420000000000016	-191.77099999999996	183.5	0.018999999999999684	1.0	non-native
0.5712088	0.2829304	0.11	4.0070000000000014	-263.0609999999999	-620.5	-0.03300000000000036	0.0	non-native
0.5803002	0.3005631	0.08	-0.6810000000000009	122.14599999999996	-684.0	-0.01100000000000012	-3.0	non-native
0.6260519	0.3055234	0.1	0.40700000000000003	-35.43100000000004	-649.0	-0.037000000000000366	-1.0	non-native
0.5986268	0.2989142	0.09	3.286999999999999	-55.172000000000025	-452.1000000000022	-0.03300000000000036	0.0	non-native
0.6332632	0.2979099	0.09	1.3780000000000001	-24.123000000000047	-1818.2999999999993	0.040999999999999925	-3.0	non-native
0.6071526	0.2952121	0.12	0.06700000000000017	114.707	-1536.0	-0.040000000000000036	-3.0	non-native
0.5144550	0.2735995	0.15	-0.28999999999999915	-81.21600000000001	-853.1000000000022	-0.018000000000000238	2.0	non-native
0.5958400	0.2888895	0.12	0.8930000000000007	-85.40999999999997	-923.5	0.004999999999999893	-1.0	non-native
0.5438643	0.3045637	0.13	-1.158999999999999	-80.71000000000004	-842.6000000000022	0.005999999999999783	3.0	non-native
0.7818106	0.2745490	0.15	-5.1839999999999975	166.447	-1026.3999999999978	0.04999999999999982	-2.0	native
0.8163081	0.2729721	0.13	-3.879999999999999	29.416999999999916	-1314.199999999997	0.08099999999999996	2.0	native
0.7722023	0.2570091	0.17	-4.099999999999998	113.73299999999995	-875.7999999999993	0.006999999999999673	-1.0	native
0.8234423	0.2550242	0.15	-4.980999999999998	117.053	-1795.0	0.03999999999999959	0.0	native
0.8452597	0.2925498	0.2	-3.3359999999999985	293.3019999999999	-464.1999999999971	0.022999999999999687	-4.0	native
0.6816621	0.2385941	0.18	-3.3169999999999966	211.7969999999999	-944.1999999999971	-0.01200000000000001	-3.0	native
0.8043621	0.2830005	0.16	-4.043999999999997	175.87	-708.8999999999978	0.05799999999999983	-3.0	native
0.7567671	0.2589030	0.14	-3.3199999999999967	53.44799999999998	-342.8999999999978	-0.006000000000000227	0.0	native
0.7261014	0.2562747	0.14	-3.7319999999999993	171.18200000000002	-94.89999999999782	0.08599999999999985	-1.0	native
0.7815499	0.2958298	0.14	-3.7129999999999974	84.87900000000002	-106.0	0.07899999999999974	-3.0	native
0.9016376	0.3054481	0.15	-4.183	104.88199999999995	66.10000000000218	0.08299999999999974	-3.0	native
0.8806814	0.3157645	0.17	-4.533999999999999	162.293	-712.6999999999971	0.07099999999999973	-1.0	native
0.8836378	0.2821190	0.14	-4.305	19.057999999999993	74.40000000000146	0.05699999999999994	1.0	native
0.8359952	0.2635023	0.15	-5.6469999999999985	267.505	-735.7999999999993	0.0479999999999996	-3.0	native
0.8251110	0.2671777	0.13	-6.293999999999999	344.23	-769.0	0.09499999999999975	-5.0	native
0.7586642	0.2821743	0.13	-5.262999999999998	268.3109999999999	-1409.7999999999993	0.10899999999999999	-5.0	native
0.7864951	0.2716884	0.14	-5.286999999999999	122.08699999999999	-93.59999999999854	0.09699999999999998	0.0	native
0.7856281	0.2778856	0.1	-5.903999999999998	278.707	-970.5999999999985	0.11699999999999999	-4.0	native
0.9227527	0.3137088	0.12	-5.366	333.206	105.70000000000073	0.1419999999999999	-6.0	native
0.9541606	0.2945175	0.08	-5.660999999999998	337.43899999999996	-39.5	0.12199999999999989	-7.0	native
0.8270180	0.2430729	0.1	-3.247	103.38099999999997	501.2000000000007	0.08299999999999974	0.0	native
0.6028571	0.2479830	0.1	-2.472999999999999	338.8209999999999	-223.29999999999927	0.07999999999999963	-5.0	native
0.4841967	0.2453170	0.08	-5.6469999999999985	360.133	267.90000000000146	0.08399999999999963	-5.0	native
0.6623842	0.2930810	0.12	-2.604999999999997	352.05499999999995	-194.0	0.11099999999999977	-6.0	native
0.5654317	0.3011213	0.09	-4.793999999999997	344.418	-263.8999999999978	0.16699999999999982	-5.0	native
0.4902863	0.2715766	0.09	-5.962999999999997	371.73199999999997	-26.799999999999272	0.1419999999999999	-7.0	native
0.5633404	0.2500783	0.07	-5.027999999999999	352.48099999999994	-286.2999999999993	0.09299999999999997	-6.0	native
0.5077300	0.2642585	0.08	-6.924999999999999	441.45399999999995	-858.1999999999971	0.07199999999999962	-7.0	native
0.6469229	0.2876437	0.05	-4.6739999999999995	374.27799999999996	-650.0999999999985	0.11999999999999966	-6.0	native
0.5297537	0.2925645	0.12	-5.684999999999999	160.914	-325.2999999999993	0.129	-2.0	native
0.5804787	0.3105929	0.06	-6.298999999999998	405.347	-1093.5	0.16599999999999993	-7.0	native
0.4474861	0.2929126	0.04	-9.250999999999998	505.544	-241.39999999999782	0.18399999999999972	-8.0	native
0.5793535	0.2614931	0.1	-4.404999999999998	433.342	-1648.8999999999978	0.08299999999999974	-8.0	native
0.6452179	0.2909907	0.04	-1.7859999999999978	196.76	-1147.2999999999993	0.0479999999999996	-4.0	native
0.6356980	0.2714553	0.09	0.7250000000000014	428.22299999999996	-651.5999999999985	0.03299999999999992	-8.0	native
0.8119628	0.3055823	0.04	-4.765999999999998	548.2379999999999	-2375.5999999999985	0.12699999999999978	-8.0	native
0.6648745	0.3142377	0.04	-2.8339999999999996	573.362	-1158.699999999997	0.129	-8.0	native
0.7204513	0.2957866	0.04	-1.5899999999999999	327.01699999999994	-493.2999999999993	0.11699999999999999	-6.0	native
0.7767147	0.2948020	0.06	-2.1239999999999988	368.16299999999995	-254.29999999999927	0.07999999999999963	-5.0	native
0.7416294	0.2986094	0.04	-4.7209999999999965	543.057	-1220.5999999999985	0.06899999999999995	-8.0	native
0.8071758	0.3305269	0.05	-1.0479999999999983	439.924	-935.8999999999978	0.06699999999999973	-9.0	native
0.7105740	0.3141678	0.05	-3.7849999999999966	485.32199999999995	-1219.0999999999985	0.1599999999999997	-9.0	native
0.3593640	0.2543576	0.05	-3.475999999999999	233.78200000000004	486.59999999999854	0.21399999999999997	-3.0	non-native
0.4030541	0.2651057	0.06	-6.130000000000001	455.791	-606.0999999999985	0.2650000000000001	-7.0	non-native
0.4173472	0.2743469	0.04	-5.760000000000002	590.806	-546.5	0.25100000000000033	-7.0	non-native
0.5509334	0.3171959	0.04	-6.259	751.983	-1157.4000000000015	0.2240000000000002	-10.0	non-native
0.5580748	0.3257950	0.08	-7.459000000000001	744.443	-1316.7000000000007	0.31499999999999995	-10.0	non-native
0.8458541	0.3471954	0.07	-5.761000000000001	635.146	-1724.2000000000007	0.31099999999999994	-8.0	non-native
1.0612327	0.4124339	0.1	-3.7730000000000015	585.0219999999999	-763.0999999999985	0.3530000000000002	-8.0	non-native
0.8778628	0.4053738	0.11	-2.6080000000000005	441.775	-546.0	0.29800000000000004	-4.0	non-native
1.0006073	0.4377284	0.07	-3.112000000000002	339.97900000000004	-405.0	0.27500000000000036	-2.0	non-native
1.1199197	0.4212790	0.06	-4.792000000000002	484.072	11.5	0.30699999999999994	-6.0	non-native
1.0057847	0.3976958	0.07	-4.816000000000001	404.61	-35.70000000000073	0.30699999999999994	-5.0	non-native
1.1176050	0.3872880	0.07	-2.8470000000000013	417.814	-310.5	0.28400000000000025	-4.0	non-native
1.0924116	0.4196044	0.06	-2.370000000000001	529.6800000000001	-641.9000000000015	0.30500000000000016	-6.0	non-native
0.8698416	0.3743667	0.07	-3.686	386.46000000000004	303.0	0.27200000000000024	-5.0	non-native
0.7657859	0.3384967	0.04	-5.3370000000000015	561.3720000000001	-1243.2000000000007	0.3240000000000003	-8.0	non-native
0.7592016	0.3520376	0.07	-4.568000000000001	366.02599999999995	173.79999999999927	0.3280000000000003	-3.0	non-native
0.7787394	0.3702556	0.06	-6.022	387.89599999999996	-386.5	0.3240000000000003	-4.0	non-native
0.7972807	0.3673209	0.06	-5.573	478.974	-370.90000000000146	0.30200000000000005	-4.0	non-native
0.8765548	0.3505154	0.05	-1.6750000000000007	341.37300000000005	-81.5	0.20400000000000018	-4.0	non-native
0.7592137	0.3383125	0.08	-4.973000000000001	439.576	-62.400000000001455	0.18300000000000027	-6.0	non-native
0.8003730	0.3457090	0.05	-5.207000000000001	526.767	-412.7000000000007	0.2200000000000002	-6.0	non-native
0.6800184	0.4752194	0.05	-8.969000000000001	729.779	64.40000000000146	0.3380000000000001	-9.0	non-native
0.8469374	0.4975919	0.02	-10.354000000000001	725.3050000000001	-775.2000000000007	0.43100000000000005	-7.0	non-native
0.9180629	0.5239654	0.03	-9.028	705.723	71.09999999999854	0.399	-8.0	non-native
0.9564444	0.5239825	0.05	-10.927000000000001	747.0070000000001	-1857.7000000000007	0.536	-9.0	non-native
1.0366832	0.5839795	0.05	-8.459000000000001	681.831	-1807.2999999999993	0.5500000000000003	-8.0	non-native
1.1396409	0.5750989	0.03	-8.817	557.899	-1154.0	0.5780000000000003	-8.0	non-native
1.1545223	0.5770044	0.02	-9.142000000000001	683.965	-537.5	0.536	-8.0	non-native
1.1472279	0.5616109	0.02	-6.864000000000001	619.508	-266.2999999999993	0.536	-7.0	non-native
1.1707666	0.5142892	0.02	-5.458	387.70000000000005	93.59999999999854	0.399	-5.0	non-native
0.9840053	0.4874508	0.03	-4.529	388.77099999999996	-290.09999999999854	0.42700000000000005	-2.0	non-native
1.4033900	0.6065380	0.03	-4.573	391.61800000000005	-246.79999999999927	0.5960000000000001	-5.0	non-native
1.0966344	0.5605829	0.03	-7.799000000000001	483.129	529.2999999999993	0.5100000000000002	-6.0	non-native
1.0132872	0.5389403	0.03	-9.006	738.738	-562.4000000000015	0.5230000000000001	-8.0	non-native
1.4954401	0.6196146	0.04	-7.8210000000000015	691.279	-654.9000000000015	0.5920000000000001	-9.0	non-native
1.2346721	0.5389223	0.04	-7.1370000000000005	705.077	-385.09999999999854	0.4750000000000001	-8.0	non-native
0.7903520	0.4454080	0.05	-2.0630000000000024	550.005	-716.4000000000015	0.3240000000000003	-4.0	non-native
1.0458976	0.5116327	0.07	-3.035	565.114	-834.7000000000007	0.43199999999999994	-8.0	non-native
1.0077796	0.5106674	0.06	-2.714000000000002	519.4590000000001	581.5999999999985	0.39700000000000024	-8.0	non-native
1.0421091	0.5069340	0.05	-2.932000000000002	533.809	-243.90000000000146	0.4730000000000003	-7.0	non-native
1.0349727	0.5199995	0.04	-3.715	450.239	443.90000000000146	0.4930000000000003	-4.0	non-native
0.9493356	0.4891379	0.08	-3.4480000000000004	492.036	389.59999999999854	0.4450000000000003	-5.0	non-native
0.5058553	0.1959481	0.2	-2.355999999999998	148.43200000000002	-237.40000000000146	0.03699999999999992	-4.0	native
0.5171152	0.1774710	0.19	-1.9989999999999988	182.75	-964.5999999999985	0.01200000000000001	-6.0	native
0.5222757	0.2066623	0.17	-4.035	177.543	-931.0	-0.016999999999999904	-5.0	native
0.4925452	0.1943419	0.17	-4.373999999999999	219.80200000000002	-495.90000000000146	0.014000000000000234	-6.0	native
0.5948355	0.2020789	0.15	-5.126999999999999	405.32500000000005	-257.59999999999854	0.03100000000000014	-8.0	native
0.5940182	0.2012282	0.16	-4.9609999999999985	338.098	-777.7999999999993	0.03500000000000014	-10.0	native
0.5079190	0.1916967	0.16	-5.857999999999999	389.72400000000005	-2003.0999999999985	0.03300000000000036	-10.0	native
0.5639354	0.2224456	0.16	-7.029	397.87600000000003	-1275.7000000000007	0.13400000000000034	-9.0	native
0.5760164	0.1869622	0.16	-4.959	356.68000000000006	-832.4000000000015	-0.029999999999999805	-8.0	native
0.6503985	0.2277232	0.1	-6.882	444.47100000000006	-689.7000000000007	0.06700000000000017	-9.0	native
0.5771861	0.2178393	0.15	-6.302999999999999	383.36	-597.0999999999985	0.01200000000000001	-9.0	native
0.6196010	0.2123824	0.18	-3.3309999999999995	339.99	-1679.5	0.04200000000000026	-7.0	native
0.5097508	0.1953010	0.17	-3.0330000000000013	277.23900000000003	-368.40000000000146	0.02900000000000036	-5.0	native
0.6146866	0.2656387	0.13	-6.706999999999999	351.86400000000003	-1559.2000000000007	0.07200000000000006	-6.0	native
0.4148364	0.2629031	0.19	-6.552999999999999	359.026	-76.70000000000073	0.026000000000000245	-9.0	native
0.5992680	0.2614698	0.14	-6.722999999999999	418.427	-520.5	0.11900000000000022	-8.0	native
0.5726275	0.2946575	0.14	-6.280999999999999	384.92300000000006	-808.0999999999985	0.06899999999999995	-7.0	native
0.6298913	0.2710694	0.13	-6.619	362.33200000000005	-360.0	0.0950000000000002	-6.0	native
0.6509687	0.2967401	0.12	-4.821999999999999	330.596	-909.2999999999993	0.06600000000000028	-8.0	native
0.6660830	0.2907371	0.2	-3.6310000000000002	382.10200000000003	-507.7999999999993	0.002000000000000224	-10.0	native
0.5579430	0.2199893	0.16	-5.189	180.82400000000007	-364.7000000000007	0.006000000000000227	-7.0	native
0.6555980	0.2798367	0.19	-6.786	268.3570000000001	-833.2999999999993	0.03600000000000003	-7.0	native
0.5856147	0.2379654	0.17	-4.712	191.24200000000008	-805.5	0.03400000000000025	-5.0	native
0.5155483	0.2546529	0.18	-4.094999999999999	242.87800000000004	-1075.2000000000007	0.026000000000000245	-7.0	native
0.6276417	0.2375891	0.19	-4.724	75.17700000000002	-414.0	0.03400000000000025	-4.0	native
0.7168052	0.2416872	0.21	-5.743	255.90600000000006	-1011.5	0.03699999999999992	-7.0	native
0.5529414	0.2244053	0.16	-6.0169999999999995	397.34400000000005	-997.0	0.09200000000000008	-10.0	native
0.6720737	0.2455762	0.2	-4.795999999999999	253.64	-1625.4000000000015	0.06099999999999994	-8.0	native
0.5968012	0.2394138	0.16	-5.106	296.807	-1346.5999999999985	0.001000000000000334	-8.0	native
0.6761888	0.2075929	0.22	-2.8640000000000008	110.38900000000001	-412.7000000000007	-0.05099999999999971	-5.0	native
0.7004766	0.2506313	0.17	-5.198	336.33400000000006	-1431.2999999999993	0.06499999999999995	-8.0	native
0.6430942	0.2759427	0.14	-5.68	378.29200000000003	-1442.0999999999985	0.06700000000000017	-7.0	native
0.6646994	0.2474971	0.14	-4.466000000000001	330.66100000000006	-1404.7999999999993	0.04800000000000004	-9.0	native
0.6936681	0.2853673	0.13	-4.262999999999998	415.391	-1752.0999999999985	0.04800000000000004	-10.0	native
0.7536030	0.2864687	0.15	-4.850999999999999	332.4770000000001	-1719.0	0.039000000000000146	-7.0	native
0.7106924	0.2333945	0.06	-4.2719999999999985	491.64400000000006	-1195.9000000000015	0.05500000000000016	-12.0	native
0.6668708	0.2544732	0.14	-5.209999999999999	366.45200000000006	-2008.7000000000007	0.03400000000000025	-7.0	native
0.7204461	0.2624548	0.12	-5.673	399.70300000000003	-1397.7000000000007	0.02100000000000035	-9.0	native
0.6893020	0.2764763	0.11	-6.371	561.104	-1769.2999999999993	0.1070000000000002	-10.0	native
0.6542307	0.2974488	0.15	-6.565999999999999	488.692	-1369.4000000000015	0.13200000000000012	-9.0	native
0.5594599	0.2686138	0.1	-4.213000000000001	240.029	-1913.5	0.040999999999999925	-6.0	native
0.7944929	0.3196986	0.1	-6.327	405.27400000000006	-1904.2999999999993	0.11100000000000021	-7.0	native
0.5479857	0.2494070	0.03	-8.337	496.025	-1143.2999999999993	0.11899999999999977	-9.0	non-native
0.6077579	0.2859264	0.03	-8.789	522.323	45.29999999999927	0.17799999999999994	-8.0	non-native
0.5210457	0.2976186	0.05	-7.106000000000002	458.34899999999993	-1510.9000000000015	0.16400000000000015	-8.0	non-native
0.5319905	0.2802742	0.04	-6.266000000000002	403.703	-1113.7999999999993	0.1469999999999998	-8.0	non-native
0.6417983	0.3657860	0.0	-9.72	302.21199999999993	424.0	0.2909999999999999	-3.0	non-native
0.6585875	0.3563943	0.03	-8.427	316.53799999999995	-1596.6000000000022	0.2959999999999998	-6.0	non-native
0.6421562	0.3409971	0.04	-9.703	299.19499999999994	-1081.2000000000007	0.33599999999999985	-5.0	non-native
0.5542464	0.2919965	0.02	-6.978999999999999	358.45699999999994	-2178.600000000002	0.22699999999999987	-5.0	non-native
0.7263098	0.3716759	0.02	-9.874	260.99899999999997	-1939.0	0.383	-5.0	non-native
0.6181637	0.3005865	0.03	-7.645	215.04399999999998	-478.2999999999993	0.3460000000000001	-4.0	non-native
0.5376477	0.2669070	0.03	-8.667	347.80299999999994	-1505.7000000000007	0.31599999999999984	-6.0	non-native
0.6755027	0.3441043	0.01	-10.181000000000001	413.70799999999997	-1613.7999999999993	0.3740000000000001	-7.0	non-native
0.8189321	0.4057908	0.03	-9.767	311.74199999999996	-1505.2999999999993	0.3919999999999999	-5.0	non-native
0.8050462	0.3772016	0.06	-7.399000000000001	258.64899999999994	-1547.7999999999993	0.363	-4.0	non-native
0.8722417	0.3957514	0.04	-8.536	285.23299999999995	-1242.5	0.399	-4.0	non-native
0.7693682	0.4243240	0.01	-10.073	388.42599999999993	-775.1000000000022	0.379	-7.0	non-native
0.8825818	0.4511481	0.01	-14.009	539.2869999999999	-1467.2999999999993	0.516	-8.0	non-native
1.0955036	0.5304930	0.0	-16.423000000000002	639.4804999999999	-847.7999999999993	0.7050000000000001	-10.0	non-native
1.2265961	0.5160298	0.01	-13.026	384.506	-1311.0	0.556	-9.0	non-native
1.0012842	0.5117204	0.0	-15.121	494.4269999999999	-1817.2000000000007	0.7069999999999999	-8.0	non-native
1.1644756	0.6213141	0.01	-15.467	332.48299999999995	-1013.7999999999993	0.6839999999999997	-8.0	non-native
0.3227734	0.2411613	0.05	-9.781	171.03199999999993	-577.9000000000015	0.1349999999999998	-4.0	non-native
0.3360790	0.2294354	0.03	-9.286	396.18899999999996	-766.2999999999993	0.16699999999999982	-7.0	non-native
0.5148708	0.2536384	0.05	-6.024999999999999	202.409	-1227.4000000000015	0.05699999999999994	-6.0	non-native
0.4514141	0.2327074	0.09	-6.606999999999999	67.5909999999999	-720.5	0.09399999999999986	-5.0	non-native
0.4190829	0.2520682	0.04	-8.046	36.027999999999906	-26.0	0.1339999999999999	-2.0	non-native
0.3416318	0.2659218	0.06	-8.748	268.98499999999996	-724.2000000000007	0.1349999999999998	-4.0	non-native
0.3384877	0.2774776	0.04	-10.327	289.566	-556.4000000000015	0.11899999999999977	-5.0	non-native
0.3528656	0.3026828	0.06	-10.07	283.18899999999996	-639.2999999999993	0.14800000000000013	-6.0	non-native
0.3521064	0.2696726	0.06	-8.966	231.05799999999994	-569.6000000000022	0.125	-4.0	non-native
0.3907984	0.2830718	0.05	-9.007	181.19499999999994	-473.2000000000007	0.1469999999999998	-4.0	non-native
0.4719379	0.2481233	0.04	-7.375	166.88	-312.7999999999993	0.016000000000000014	-3.0	non-native
0.5150771	0.3423842	0.03	-10.561	252.80199999999996	-219.20000000000073	0.04699999999999971	-5.0	non-native
0.6826361	0.3608612	0.05	-5.268999999999998	229.08299999999997	-1046.7000000000007	-0.019000000000000128	-6.0	non-native
0.6178422	0.3532901	0.01	-7.3870000000000005	238.13399999999996	-1320.1000000000022	0.07399999999999984	-4.0	non-native
0.6392853	0.3710929	0.02	-4.3359999999999985	149.5909999999999	-668.1000000000022	0.06699999999999973	-4.0	non-native
0.6289315	0.3404043	0.02	-6.248999999999999	74.63999999999999	-718.2999999999993	0.05600000000000005	-4.0	non-native
0.6174569	0.3468632	0.06	-1.1870000000000012	31.348999999999933	185.70000000000073	-0.02300000000000013	-1.0	non-native
0.6169271	0.3091514	0.05	-7.658000000000001	304.31499999999994	-693.4000000000015	0.07099999999999973	-6.0	non-native
0.5332745	0.3371624	0.03	-6.527000000000001	174.57399999999996	-383.0	0.1259999999999999	-5.0	non-native
0.6452780	0.3499171	0.03	-8.774000000000001	263.86799999999994	-136.0	0.10499999999999998	-6.0	non-native
0.6237127	0.3376889	0.04	-6.516000000000002	162.8649999999999	106.79999999999927	0.06999999999999984	-4.0	non-native
0.5858375	0.3341197	0.14	-3.2349999999999977	44.584	-10.399999999997817	-0.008999999999999897	-2.0	native
0.6389819	0.3429272	0.1	-5.625999999999998	74.613	450.6000000000022	0.12700000000000022	-2.0	native
0.6661327	0.3253433	0.12	-1.1119999999999983	-9.43500000000006	22.200000000000728	0.001000000000000334	0.0	native
0.8071670	0.4072374	0.11	-0.4399999999999977	-121.50599999999997	966.4000000000015	0.01200000000000001	0.0	native
0.8243443	0.4138414	0.11	-1.6659999999999968	81.13299999999998	356.0	0.03500000000000014	-1.0	native
0.9633609	0.5234078	0.09	-0.7849999999999966	80.221	-617.0	0.03699999999999992	-2.0	native
0.8145796	0.4973783	0.05	-1.2029999999999994	69.15800000000002	207.0	-0.006999999999999673	0.0	native
0.8990049	0.5168442	0.06	-1.5519999999999996	205.79399999999998	-269.7999999999993	0.0030000000000001137	-1.0	native
0.8690641	0.5005684	0.08	3.7900000000000027	7.34699999999998	695.0	-0.07499999999999973	0.0	native
0.7949483	0.4591618	0.09	2.724	-46.202	-561.5999999999985	0.014000000000000234	1.0	native
0.7737781	0.4217879	0.09	-2.169999999999998	-37.75599999999997	-556.3999999999978	-0.03200000000000003	3.0	native
0.9088296	0.4791393	0.06	0.22100000000000009	-15.712999999999965	-26.299999999999272	-0.03200000000000003	1.0	native
0.9473829	0.4887017	0.1	-1.7209999999999965	-2.6359999999999673	44.29999999999927	0.0	-1.0	native
0.8784897	0.4896216	0.09	-3.6709999999999976	17.293999999999983	390.7999999999993	0.03699999999999992	-1.0	native
0.8339013	0.3965994	0.11	-0.25	31.605000000000018	116.5	-0.03699999999999992	-1.0	native
1.1609921	0.6130010	0.14	-1.8989999999999974	-11.502000000000066	141.10000000000218	0.11699999999999999	0.0	native
1.1100805	0.5890255	0.11	-1.7139999999999986	178.462	-1124.5	0.16599999999999993	-4.0	native
1.1069357	0.5662657	0.1	-2.9259999999999984	114.93	-820.2000000000007	0.16999999999999993	-2.0	native
1.0562125	0.5921409	0.07	-6.157999999999998	219.64	-58.099999999998545	0.2110000000000003	-3.0	native
0.9792066	0.5293232	0.14	-5.616999999999999	-21.288999999999987	1153.0	0.1379999999999999	2.0	native
0.9783155	0.5105396	0.09	-4.473999999999998	-100.95299999999997	882.4000000000015	0.19399999999999995	5.0	native
0.7697339	0.4699768	0.09	-2.4029999999999987	-51.111999999999966	-81.29999999999927	0.038000000000000256	0.0	native
0.7551788	0.4662835	0.1	-2.594999999999999	-95.553	-743.0999999999985	0.04400000000000004	3.0	native
0.7962651	0.4708030	0.11	-1.7829999999999977	-127.86599999999999	-363.8999999999978	0.06300000000000017	3.0	native
0.6665613	0.4059209	0.12	-1.0309999999999988	-244.85300000000007	485.2000000000007	0.016000000000000014	5.0	native
0.7419358	0.4106987	0.09	0.2870000000000026	-264.20900000000006	-363.2000000000007	-0.052999999999999936	6.0	native
0.7613690	0.4456166	0.08	0.7550000000000026	-192.84699999999998	261.5	-0.020000000000000018	4.0	native
0.6908137	0.3777129	0.08	0.5740000000000016	-173.15600000000006	-151.0	-0.006999999999999673	2.0	native
0.6539035	0.4079738	0.09	-1.1019999999999968	-135.663	406.40000000000146	-0.053999999999999826	2.0	native
0.5970560	0.3686898	0.05	-2.1849999999999987	-60.35699999999997	509.1000000000022	0.028999999999999915	3.0	native
0.5938768	0.3676506	0.09	-3.286999999999999	-8.954000000000065	-564.8999999999978	-0.006999999999999673	0.0	native
0.7451757	0.4126477	0.1	-0.30299999999999727	-316.16999999999996	1142.7999999999993	-0.08699999999999974	6.0	native
0.7395243	0.4192485	0.09	2.3560000000000016	-414.202	644.5	-0.09799999999999986	7.0	native
0.7099098	0.4267242	0.09	-0.055999999999997385	-321.461	167.40000000000146	-0.06999999999999984	3.0	native
0.6890215	0.4147514	0.1	-1.5509999999999984	-136.399	21.100000000002183	-0.053999999999999826	2.0	native
0.7493681	0.4443835	0.05	0.3440000000000012	-303.05600000000004	640.1000000000022	-0.1259999999999999	4.0	native
0.7765994	0.4359423	0.06	0.25900000000000034	-235.404	-268.7999999999993	-0.1589999999999998	4.0	native
0.7305105	0.4477881	0.05	-0.7909999999999968	-254.31600000000003	-306.2999999999993	-0.09099999999999975	5.0	native
0.6923631	0.4236890	0.06	1.3910000000000018	-333.1	183.60000000000218	-0.125	5.0	native
0.6873468	0.4034291	0.07	2.564	-243.89599999999996	593.2000000000007	-0.11099999999999977	3.0	native
0.7142668	0.4358317	0.06	1.8710000000000022	-210.05500000000006	1134.6000000000022	-0.13999999999999968	3.0	native
0.7553539	0.4670534	0.06	0.7700000000000031	-243.341	302.2000000000007	-0.1429999999999998	1.0	native
0.5776014	0.3449993	0.04	-9.544	576.788	-1934.7000000000007	0.2749999999999999	-8.0	non-native
0.6581952	0.3826263	0.05	-7.15	490.10799999999995	-1581.2000000000007	0.33999999999999986	-7.0	non-native
0.6983720	0.3941629	0.07	-6.702	501.13899999999995	-1672.5	0.2589999999999999	-6.0	non-native
0.6939899	0.4067336	0.05	-4.210000000000001	412.86699999999996	-745.0999999999985	0.2589999999999999	-6.0	non-native
0.6293306	0.4196953	0.04	-3.7779999999999987	323.98699999999997	-1347.2000000000007	0.20099999999999962	-4.0	non-native
0.7029123	0.4089194	0.05	-3.350999999999999	396.268	-1314.0	0.21099999999999985	-7.0	non-native
0.6789279	0.4247098	0.06	-5.23	370.207	-1167.2999999999993	0.3019999999999996	-6.0	non-native
0.7931254	0.4345460	0.04	-5.515000000000001	367.222	-586.8999999999978	0.3129999999999997	-6.0	non-native
0.8237640	0.4508957	0.05	-5.495000000000001	365.205	-634.0999999999985	0.2779999999999996	-4.0	non-native
0.7070966	0.4066721	0.03	-5.130000000000001	338.46599999999995	-602.8999999999978	0.19299999999999962	-6.0	non-native
0.6578684	0.3796579	0.07	-3.3999999999999986	261.29099999999994	112.79999999999927	0.14899999999999958	-4.0	non-native
0.6176158	0.4089292	0.05	-5.2780000000000005	367.84099999999995	-1257.2999999999993	0.19499999999999984	-7.0	non-native
0.5853794	0.3691404	0.06	-3.975999999999999	439.205	-124.5	0.1629999999999998	-7.0	non-native
0.6586710	0.3856810	0.05	-5.082000000000001	433.41799999999995	-1017.7000000000007	0.20799999999999974	-7.0	non-native
0.6639627	0.3862598	0.06	-3.7620000000000005	393.719	-199.89999999999782	0.19199999999999973	-6.0	non-native
0.6287829	0.3813932	0.04	-3.801000000000002	345.198	-867.7999999999993	0.15799999999999992	-7.0	non-native
0.6439759	0.3730083	0.09	-3.2020000000000017	248.94899999999996	-149.09999999999854	0.11499999999999977	-3.0	non-native
0.7248982	0.4001855	0.02	-4.390000000000001	435.16799999999995	-991.8999999999978	0.22799999999999976	-7.0	non-native
0.7112810	0.3696918	0.04	-4.199999999999999	340.01099999999997	-966.3999999999978	0.24399999999999977	-6.0	non-native
0.5770919	0.3715087	0.02	-4.7620000000000005	458.936	92.29999999999927	0.2679999999999998	-7.0	non-native
0.7744071	0.3894180	0.04	-4.897	374.089	-47.20000000000073	0.2739999999999996	-5.0	non-native
0.7439957	0.3161037	0.08	-5.791	291.66599999999994	-231.20000000000073	0.20599999999999996	-2.0	non-native
0.8254023	0.3679072	0.06	-4.795	247.34199999999998	-783.8999999999978	0.18299999999999983	-3.0	non-native
0.6733881	0.3304869	0.05	-3.8689999999999998	377.86199999999997	-895.2999999999993	0.20699999999999985	-5.0	non-native
1.0347787	0.3906137	0.03	-10.082	625.316	-745.0999999999985	0.29899999999999993	-8.0	non-native
[truncated: 1,361 more rows]
