# Supplementary material for: An Ensemble Classifiers for Improved Prediction of Native–Non-Native Protein–Protein Interaction
Source: Int J Mol Sci. 2024 May 29;25(11):5957. doi: 10.3390/ijms25115957 (PMC11172808; doi:10.3390/ijms25115957)
Supplement: Supplementary file 1 [file ijms-25-05957-s001.zip › Dataset/Validation Dataset (Independent Dataset)/features_20_40.csv]

rmsd_l	rmsd_i	fnat	dbsa	dnonb_e	dnonb_water	dcom_distance	dhbnum	quality
0.3796352	0.2915404	0.14	-5.161000000000001	538.279	-2104.5999999999985	0.07500000000000018	-7.0	native
0.3960658	0.2932707	0.14	-5.556000000000001	506.38699999999994	-717.5	0.06899999999999995	-7.0	native
0.3510661	0.2982459	0.17	-4.8210000000000015	465.917	-1113.4000000000015	0.03699999999999992	-3.0	native
0.4286346	0.3130242	0.12	-4.763999999999999	468.551	-66.70000000000073	0.05500000000000016	-5.0	native
0.4316564	0.2923971	0.18	-4.390000000000001	504.33299999999997	-514.4000000000015	0.020999999999999908	-5.0	native
0.4455251	0.3193867	0.17	-2.801000000000002	439.06399999999996	-393.0	-0.03799999999999981	-4.0	native
0.4439187	0.2933607	0.18	-1.2590000000000003	391.3449999999999	-1106.4000000000015	-0.06700000000000017	-3.0	native
0.4222181	0.3063487	0.16	-1.9510000000000005	333.38599999999997	-316.2999999999993	-0.01100000000000012	-4.0	native
0.4429902	0.3015082	0.19	-2.7379999999999995	319.866	-258.40000000000146	-0.01100000000000012	-5.0	native
0.3398791	0.2756575	0.14	-2.450000000000003	470.09099999999995	-516.2999999999993	0.020000000000000018	-6.0	native
0.4075966	0.2930476	0.16	-4.577000000000002	397.6909999999999	-62.5	0.02200000000000024	-6.0	native
0.4786206	0.3528704	0.17	-5.452999999999999	391.3299999999999	411.2999999999993	0.06000000000000005	-3.0	native
0.4168601	0.3184834	0.17	-4.607000000000003	383.62299999999993	99.5	0.08199999999999985	-5.0	native
0.4713385	0.2923951	0.16	-3.497	483.07399999999996	-563.0999999999985	0.05699999999999994	-7.0	native
0.3914733	0.2428872	0.14	-0.7089999999999996	386.327	-806.5999999999985	0.018000000000000238	-5.0	native
0.5622798	0.2794964	0.08	-2.3770000000000024	424.53499999999997	-390.90000000000146	0.11799999999999988	-6.0	native
0.5569738	0.3020574	0.12	-4.359999999999999	440.21799999999996	-1549.5999999999985	0.06300000000000017	-6.0	native
0.4682023	0.2789698	0.16	-3.433	530.6969999999999	-1534.5999999999985	0.016000000000000014	-8.0	native
0.4423508	0.2768286	0.06	-5.097000000000001	484.426	-1294.2999999999993	0.05699999999999994	-7.0	native
0.7411571	0.3623468	0.05	-4.553000000000001	483.455	-1456.2999999999993	0.16500000000000004	-5.0	native
0.7350096	0.3030930	0.06	-3.5650000000000013	497.407	-1102.9000000000015	0.15399999999999991	-5.0	native
0.5988276	0.2678485	0.04	-6.493	322.81899999999996	-1405.5999999999985	0.16999999999999993	-2.0	native
0.6321020	0.2598355	0.07	-6.839	398.125	-1128.2999999999993	0.129	-5.0	native
0.5690600	0.2445059	0.1	-6.360000000000001	408.6569999999999	-134.40000000000146	0.14800000000000013	-5.0	native
0.6063694	0.2621241	0.1	-4.747	73.981	-823.0999999999985	0.18400000000000016	-1.0	native
0.6540263	0.2748142	0.07	-5.768000000000001	294.562	-399.40000000000146	0.17600000000000016	-4.0	native
0.6126352	0.2431974	0.09	-4.124000000000002	-4.2140000000000555	-676.4000000000015	0.07100000000000017	0.0	native
0.6013364	0.2625691	0.11	-4.812000000000001	178.29700000000003	-23.400000000001455	0.05799999999999983	-3.0	native
0.6026258	0.2731592	0.08	-7.025	366.326	-762.7999999999993	0.121	-5.0	native
0.5079640	0.2497487	0.08	-5.963000000000001	158.12299999999993	420.2000000000007	0.07900000000000018	-2.0	native
0.5007058	0.2823733	0.07	-8.825000000000001	320.6569999999999	-520.2999999999993	0.07200000000000006	-5.0	native
0.5736120	0.3399309	0.06	-11.412	596.8889999999999	-1463.7000000000007	0.1419999999999999	-8.0	native
0.5230491	0.3194628	0.07	-8.834000000000001	526.556	-1648.7000000000007	0.11699999999999999	-5.0	native
0.3932259	0.3076282	0.07	-8.505	554.95	-1682.4000000000015	0.08300000000000018	-7.0	native
0.5318305	0.3549123	0.04	-9.433000000000002	675.5989999999999	-2511.9000000000015	0.129	-8.0	native
0.4715930	0.3460463	0.08	-7.611000000000001	549.5429999999999	-1276.7000000000007	0.07900000000000018	-6.0	native
0.4432318	0.2953199	0.07	-7.590000000000002	601.393	-1290.5999999999985	0.1030000000000002	-7.0	native
0.4786378	0.3058032	0.07	-7.871	585.644	-1332.0	0.121	-6.0	native
0.4390471	0.2890811	0.04	-8.413	490.424	-439.2000000000007	0.09600000000000009	-7.0	native
0.4937893	0.2861362	0.07	-6.910000000000002	463.904	-1147.4000000000015	0.13900000000000023	-7.0	native
0.6058843	0.3103229	0.08	-5.239000000000001	632.499	-721.9000000000015	0.1120000000000001	-9.0	native
0.5764558	0.3160318	0.07	-6.081000000000001	547.16	-305.59999999999854	0.1200000000000001	-8.0	native
0.7699910	0.3386750	0.07	0.46999999999999886	-206.17100000000005	-1365.5	0.021999999999999797	2.0	non-native
0.7480308	0.3321421	0.08	2.955000000000002	-213.75099999999998	-550.2000000000007	0.0009999999999998899	3.0	non-native
0.7747544	0.3110816	0.08	2.6400000000000006	-198.74099999999999	-759.1000000000022	-0.01100000000000012	3.0	non-native
0.7973346	0.3285156	0.07	0.8659999999999997	-121.00599999999997	-583.2999999999993	0.017999999999999794	0.0	non-native
0.7070667	0.3154866	0.07	1.6000000000000014	-259.451	-507.1000000000022	-0.002000000000000224	5.0	non-native
0.7156380	0.3306144	0.07	1.4929999999999986	-208.5909999999999	-481.40000000000146	0.04599999999999982	1.0	non-native
0.7615393	0.3216544	0.08	1.2459999999999987	-169.78099999999995	-1014.2999999999993	0.0009999999999998899	0.0	non-native
0.7310693	0.3178457	0.11	2.9989999999999988	-289.6210000000001	-730.2000000000007	-0.001000000000000334	5.0	non-native
0.7501625	0.3337655	0.08	2.681000000000001	-378.8309999999999	-1418.0	-0.01200000000000001	9.0	non-native
0.8695603	0.3734449	0.12	2.8919999999999995	-342.961	-620.7000000000007	-0.0030000000000001137	2.0	non-native
0.7640445	0.3354382	0.06	0.09600000000000009	-199.77099999999996	-602.7000000000007	-0.008000000000000007	3.0	non-native
0.9243193	0.3878638	0.06	1.004999999999999	-324.971	-390.7000000000007	0.04499999999999993	8.0	non-native
0.7255287	0.3322259	0.08	2.5120000000000005	-259.0609999999999	235.70000000000073	0.008000000000000007	2.0	non-native
0.8306700	0.3405790	0.07	1.088000000000001	-105.33900000000006	-92.29999999999927	0.0009999999999998899	-1.0	non-native
0.7042083	0.3192109	0.08	0.2690000000000019	-186.3610000000001	-139.0	-0.05600000000000005	3.0	non-native
0.8403240	0.3693528	0.06	2.5770000000000017	-336.3209999999999	-608.7000000000007	0.01499999999999968	3.0	non-native
0.8033445	0.3501495	0.09	1.1870000000000012	-88.11800000000005	-1265.5	0.020000000000000018	0.0	non-native
0.8021020	0.3542395	0.05	0.8150000000000013	-199.00099999999998	-1088.4000000000015	-0.013000000000000345	2.0	non-native
0.7805270	0.3344561	0.08	1.4200000000000017	-76.40999999999997	-1119.7000000000007	-0.02300000000000013	0.0	non-native
0.8430984	0.3664519	0.07	0.8470000000000013	-240.26099999999997	-1790.4000000000015	0.006999999999999673	2.0	non-native
0.6948691	0.3492354	0.06	1.9299999999999997	-173.461	-1522.7999999999993	0.01200000000000001	1.0	non-native
0.5438643	0.3045637	0.13	-1.158999999999999	-80.71000000000004	-842.6000000000022	0.005999999999999783	3.0	non-native
0.5327217	0.2748231	0.14	3.001999999999999	-244.40100000000007	-600.9000000000015	-0.026000000000000245	3.0	non-native
0.5109916	0.2646220	0.1	2.247	-229.44100000000003	-81.79999999999927	0.008999999999999897	3.0	non-native
0.5345664	0.2649098	0.11	2.341000000000001	-222.481	-779.9000000000015	0.020000000000000018	3.0	non-native
0.5097191	0.2606456	0.15	-1.1900000000000013	-143.048	311.7000000000007	-0.0040000000000000036	1.0	non-native
0.5131012	0.2644480	0.15	0.21499999999999986	-149.52099999999996	65.29999999999927	-0.009000000000000341	1.0	non-native
0.5868358	0.2982002	0.09	3.193999999999999	-55.88199999999995	-121.20000000000073	-0.0040000000000000036	1.0	non-native
0.5150427	0.2559278	0.13	3.1260000000000012	-211.50099999999998	-100.0	-0.03500000000000014	2.0	non-native
0.5274894	0.2792170	0.11	2.1179999999999986	-157.29100000000005	-557.7000000000007	0.020000000000000018	2.0	non-native
0.5853921	0.2908494	0.1	2.0060000000000002	-90.61000000000001	-1187.2999999999993	-0.028000000000000025	0.0	non-native
0.6849149	0.3153313	0.07	0.13400000000000034	-124.21400000000006	-1116.2999999999993	0.052999999999999936	1.0	non-native
0.6198020	0.2950622	0.13	1.3369999999999997	-126.55100000000004	-1171.2000000000007	-0.025000000000000355	4.0	non-native
0.6591225	0.3115290	0.11	0.7940000000000005	-101.30399999999997	-598.7000000000007	0.0009999999999998899	0.0	non-native
0.6460217	0.3042725	0.11	-0.09199999999999875	-99.25300000000004	-1977.6000000000022	0.008000000000000007	1.0	non-native
0.6736457	0.3018164	0.11	-0.15899999999999892	-43.235000000000014	-1705.0	0.006999999999999673	-1.0	non-native
0.6179658	0.3152952	0.09	2.4029999999999987	-45.20799999999997	-855.9000000000015	0.0129999999999999	-2.0	non-native
0.5856288	0.2962937	0.09	3.9800000000000004	-89.74800000000005	-1157.4000000000015	-0.0030000000000001137	-2.0	non-native
0.5136524	0.2473367	0.1	3.3659999999999997	-219.94100000000003	-1742.5	-0.03100000000000014	3.0	non-native
0.5212157	0.2586194	0.09	3.152000000000001	-92.22799999999995	-1019.7000000000007	-0.02200000000000024	2.0	non-native
0.5815126	0.2785861	0.1	1.1559999999999988	-17.403999999999996	-1766.2000000000007	0.004999999999999893	2.0	non-native
0.6518788	0.3066659	0.08	0.4559999999999995	89.94399999999996	-1531.9000000000015	-0.002000000000000224	-2.0	non-native
0.8270180	0.2430729	0.1	-3.247	103.38099999999997	501.2000000000007	0.08299999999999974	0.0	native
0.7616019	0.2542274	0.11	-6.080999999999998	414.527	-635.0999999999985	0.055999999999999606	-7.0	native
0.8448517	0.2809445	0.1	-3.972999999999999	251.9749999999999	794.5	0.06299999999999972	-5.0	native
0.8572760	0.2579022	0.19	-1.8989999999999974	-84.48800000000006	314.40000000000146	0.042999999999999705	-1.0	native
0.8984405	0.2843384	0.14	-4.7989999999999995	231.63099999999997	107.20000000000073	0.05799999999999983	-3.0	native
0.8360868	0.2693033	0.14	-3.4549999999999983	143.74799999999993	93.60000000000218	0.06099999999999994	-1.0	native
0.8714983	0.2604564	0.17	-1.8269999999999982	-92.62300000000005	-92.19999999999709	0.03699999999999992	3.0	native
0.6469058	0.2387781	0.17	-3.8149999999999977	93.64299999999992	-165.6999999999971	0.03299999999999992	-1.0	native
0.8601498	0.2726671	0.18	-6.572999999999999	292.73199999999997	-111.59999999999854	0.06599999999999984	-5.0	native
0.7994362	0.2532226	0.17	-4.533999999999999	131.91899999999998	336.5	-0.006000000000000227	-2.0	native
0.7197657	0.2368414	0.14	-3.067999999999998	201.1769999999999	263.2000000000007	-0.052000000000000046	-4.0	native
0.7348022	0.2318592	0.18	-3.9939999999999998	133.3739999999999	848.1000000000022	-0.01200000000000001	0.0	native
0.8181563	0.2522686	0.13	-4.055999999999997	94.68200000000002	51.60000000000218	0.0519999999999996	1.0	native
0.8226477	0.2854587	0.15	-3.7689999999999984	50.16899999999998	97.10000000000218	-0.002000000000000224	1.0	native
0.7811371	0.2380332	0.18	-5.200999999999997	97.63099999999997	-160.0	0.028999999999999915	0.0	native
0.7553662	0.2538038	0.14	-4.732999999999997	156.07499999999993	-11.899999999997817	0.042999999999999705	-1.0	native
0.7122688	0.2640665	0.15	-3.4689999999999976	89.46499999999992	433.5	0.04999999999999982	-2.0	native
0.6925476	0.2745689	0.13	-3.382999999999999	58.105999999999995	390.3000000000029	0.09199999999999964	2.0	native
0.8448929	0.2978474	0.14	-4.2429999999999986	249.58100000000002	-26.19999999999709	0.06599999999999984	-4.0	native
0.9006910	0.3026944	0.14	-5.922999999999998	278.827	258.40000000000146	0.05099999999999971	-5.0	native
0.8475530	0.2926050	0.1	-6.192999999999998	239.13	310.90000000000146	0.06999999999999984	-3.0	native
0.7105740	0.3141678	0.05	-3.7849999999999966	485.32199999999995	-1219.0999999999985	0.1599999999999997	-9.0	native
0.6726232	0.3072455	0.04	-4.498999999999999	513.217	-1466.0999999999985	0.07399999999999984	-8.0	native
0.7877114	0.3378575	0.05	-3.415999999999997	503.277	-70.69999999999709	0.1499999999999999	-8.0	native
0.7888331	0.3557639	0.03	-2.4689999999999976	550.087	-997.0	0.15300000000000002	-10.0	native
0.9287085	0.3514092	0.02	0.22900000000000276	414.67799999999994	-684.7999999999993	0.17399999999999993	-8.0	native
0.9456062	0.3553513	0.04	0.8010000000000019	381.37399999999997	-670.3999999999978	0.04899999999999993	-9.0	native
0.8926430	0.3463483	0.07	3.1350000000000016	320.197	276.1000000000022	0.04899999999999993	-4.0	native
0.8679962	0.3550377	0.07	2.2950000000000017	250.94299999999998	-166.1999999999971	0.02699999999999969	-3.0	native
0.8744544	0.3494110	0.05	2.7300000000000004	313.38699999999994	-440.7999999999993	0.03799999999999981	-3.0	native
0.9358882	0.3545863	0.07	2.1040000000000028	286.94499999999994	-486.0	0.05099999999999971	-4.0	native
0.8524445	0.3414314	0.06	3.2590000000000003	346.39699999999993	-387.5	0.029999999999999805	-8.0	native
0.8578035	0.3430580	0.06	2.6240000000000023	277.221	-393.5	0.043999999999999595	-5.0	native
0.8595515	0.3524226	0.06	1.0820000000000007	305.6619999999999	-1065.3999999999978	0.04699999999999971	-7.0	native
0.8962794	0.3482226	0.08	4.123000000000001	285.28099999999995	-907.3999999999978	0.02699999999999969	-5.0	native
0.8425956	0.3381974	0.07	4.198	226.08299999999997	-314.2999999999993	0.017999999999999794	-5.0	native
0.8972555	0.3480024	0.06	2.469000000000001	304.611	-297.09999999999854	0.029999999999999805	-9.0	native
0.9126089	0.3480285	0.07	1.764000000000003	318.3879999999999	-75.39999999999782	0.07299999999999995	-6.0	native
0.9323439	0.3545191	0.07	2.439	321.5659999999999	-826.2999999999993	0.04999999999999982	-7.0	native
0.9100290	0.3442331	0.09	2.107000000000003	316.7819999999999	-652.5	0.07299999999999995	-9.0	native
0.9760128	0.3480332	0.07	3.551000000000002	356.65	83.30000000000291	0.06499999999999995	-9.0	native
0.9445588	0.3734714	0.07	1.0900000000000034	329.6479999999999	-734.8999999999978	0.05899999999999972	-7.0	native
0.8003730	0.3457090	0.05	-5.207000000000001	526.767	-412.7000000000007	0.2200000000000002	-6.0	non-native
0.7915306	0.3379453	0.08	-4.204000000000001	433.87	249.79999999999927	0.2250000000000001	-3.0	non-native
0.8787560	0.3984324	0.07	-4.895000000000001	507.437	31.700000000000728	0.17800000000000038	-5.0	non-native
0.8269467	0.3818742	0.09	-3.8500000000000014	586.107	-487.0	0.26800000000000024	-8.0	non-native
0.8223276	0.3964785	0.03	-6.598000000000001	523.9590000000001	-273.59999999999854	0.3400000000000003	-6.0	non-native
1.0257164	0.4484584	0.06	-4.6480000000000015	444.632	-52.099999999998545	0.28700000000000037	-4.0	non-native
0.9566047	0.4187424	0.07	-5.407	536.912	-206.59999999999854	0.3160000000000003	-5.0	non-native
0.9646103	0.3774508	0.07	-5.6640000000000015	502.004	-448.09999999999854	0.367	-4.0	non-native
0.9972475	0.4653227	0.06	-7.790000000000001	588.365	-43.79999999999927	0.4830000000000001	-5.0	non-native
0.7702022	0.3855820	0.1	-5.144	575.867	199.5	0.3370000000000002	-7.0	non-native
0.7947211	0.3613001	0.05	-7.428000000000001	576.443	-400.2000000000007	0.3440000000000003	-6.0	non-native
0.7680292	0.3667026	0.04	-8.779	610.427	-823.2000000000007	0.379	-7.0	non-native
0.8054612	0.3390150	0.05	-6.074	750.383	-608.0	0.3520000000000003	-10.0	non-native
0.9566340	0.3996393	0.03	-6.001000000000001	673.0070000000001	121.70000000000073	0.3650000000000002	-8.0	non-native
0.9441025	0.3994235	0.03	-7.110000000000001	655.512	-1052.5	0.3440000000000003	-8.0	non-native
0.8772111	0.3451447	0.08	-4.984	589.304	-1161.4000000000015	0.34299999999999997	-7.0	non-native
0.6203781	0.3269578	0.04	-6.067	551.252	-648.7999999999993	0.3650000000000002	-6.0	non-native
0.8092516	0.3879723	0.04	-5.256	579.0609999999999	-1208.2000000000007	0.38400000000000034	-7.0	non-native
0.8592812	0.4187418	0.03	-5.282	498.11	-128.70000000000073	0.359	-6.0	non-native
0.8213809	0.4084474	0.07	-5.695	468.579	-77.40000000000146	0.34299999999999997	-7.0	non-native
0.9648582	0.4404712	0.09	-5.878	552.348	-49.099999999998545	0.43199999999999994	-7.0	non-native
0.9493356	0.4891379	0.08	-3.4480000000000004	492.036	389.59999999999854	0.4450000000000003	-5.0	non-native
1.0867568	0.5131062	0.04	-5.08	677.409	-156.5	0.5609999999999999	-10.0	non-native
0.9688067	0.5097601	0.06	-1.7830000000000013	543.7090000000001	29.5	0.4570000000000003	-7.0	non-native
0.8985123	0.4884420	0.05	-2.8260000000000005	648.451	-365.2999999999993	0.40800000000000036	-9.0	non-native
1.0623099	0.5313559	0.04	-1.809000000000001	580.702	-212.59999999999854	0.41100000000000003	-8.0	non-native
0.9495415	0.4904439	0.05	-3.1580000000000013	608.797	-507.2999999999993	0.42300000000000004	-7.0	non-native
0.9071231	0.5112717	0.03	-3.365000000000002	687.221	389.40000000000146	0.44799999999999995	-10.0	non-native
0.9216620	0.5271491	0.04	-2.2040000000000006	594.5450000000001	194.20000000000073	0.40600000000000014	-7.0	non-native
0.8833200	0.4905632	0.05	-2.190999999999999	423.612	569.0999999999985	0.42700000000000005	-6.0	non-native
1.0044223	0.5027039	0.05	-3.9190000000000005	516.302	982.5	0.45599999999999996	-7.0	non-native
1.0186124	0.5261638	0.05	-4.454000000000001	612.236	-9.700000000000728	0.4890000000000003	-7.0	non-native
0.8536674	0.4914761	0.06	-2.431000000000001	604.7470000000001	-622.9000000000015	0.41700000000000026	-9.0	non-native
0.8299773	0.4941588	0.05	-5.392000000000001	738.552	-762.0999999999985	0.4330000000000003	-10.0	non-native
1.3547485	0.6214956	0.06	-2.558	553.114	-403.59999999999854	0.5310000000000001	-9.0	non-native
1.1312015	0.5590348	0.04	-5.081000000000001	708.234	-1048.4000000000015	0.552	-9.0	non-native
0.8467276	0.4525065	0.05	-2.141000000000002	598.358	-1241.7000000000007	0.43800000000000017	-7.0	non-native
0.9282611	0.4698542	0.04	-1.4879999999999995	394.62199999999996	-180.20000000000073	0.41600000000000037	-3.0	non-native
0.8786401	0.4643162	0.06	-2.0390000000000015	338.91099999999994	787.0	0.33499999999999996	-3.0	non-native
0.7220359	0.4504247	0.07	-3.971	398.25199999999995	193.79999999999927	0.33899999999999997	-5.0	non-native
0.6857336	0.4170258	0.08	-1.9200000000000017	398.14099999999996	-55.20000000000073	0.28200000000000003	-7.0	non-native
0.5516147	0.4163104	0.01	-3.0820000000000007	447.337	378.7999999999993	0.2330000000000001	-5.0	non-native
0.5579430	0.2199893	0.16	-5.189	180.82400000000007	-364.7000000000007	0.006000000000000227	-7.0	native
0.5498699	0.1964335	0.17	-4.638999999999999	306.43500000000006	-1093.5	0.04800000000000004	-7.0	native
0.6204708	0.1854590	0.19	-4.032	153.61200000000008	-666.7999999999993	-0.01200000000000001	-4.0	native
0.7166268	0.2177157	0.17	-5.343999999999999	262.08500000000004	-959.2000000000007	0.002000000000000224	-7.0	native
0.5996273	0.1938225	0.19	-3.7059999999999995	160.04399999999998	-103.90000000000146	0.008000000000000007	-4.0	native
0.6737522	0.2100884	0.2	-4.448999999999998	233.24	-102.90000000000146	-0.028999999999999915	-5.0	native
0.6986942	0.2256364	0.17	-4.9609999999999985	155.485	-319.7999999999993	0.038000000000000256	-4.0	native
0.7361906	0.2406187	0.15	-4.709	125.21699999999998	-98.40000000000146	0.06200000000000028	-5.0	native
0.5536571	0.1971615	0.15	-6.525	400.49300000000005	-322.2999999999993	0.08700000000000019	-10.0	native
0.7294248	0.2861166	0.23	-4.260999999999999	370.65000000000003	-1544.0	0.12300000000000022	-9.0	native
0.6026459	0.2498446	0.17	-5.036999999999999	307.20400000000006	-1088.5999999999985	0.02200000000000024	-7.0	native
0.7094016	0.2781304	0.15	-5.895999999999999	401.50700000000006	57.5	0.07000000000000028	-6.0	native
0.8807207	0.3554561	0.15	-5.4399999999999995	429.07200000000006	-699.7000000000007	0.16900000000000004	-10.0	native
0.7615548	0.2600376	0.17	-7.042999999999999	393.903	-1430.2000000000007	0.08300000000000018	-8.0	native
0.8304958	0.3173411	0.11	-5.6370000000000005	371.84700000000004	-292.7000000000007	0.010000000000000231	-8.0	native
0.8265823	0.3048109	0.15	-5.16	309.23900000000003	-606.9000000000015	0.10400000000000009	-5.0	native
0.7691426	0.2718666	0.14	-6.594999999999999	369.59200000000004	-999.2000000000007	0.052000000000000046	-9.0	native
0.9034799	0.3396103	0.14	-5.474	426.92400000000004	-1197.7999999999993	0.08000000000000007	-9.0	native
0.6904870	0.2711201	0.1	-7.491999999999999	505.65200000000004	-1151.4000000000015	0.02400000000000002	-10.0	native
0.6683213	0.2921813	0.19	-3.0	175.95500000000004	301.2999999999993	-0.017999999999999794	-6.0	native
0.7378041	0.3004742	0.18	-5.626999999999999	320.37	632.2999999999993	0.007000000000000117	-7.0	native
0.7944929	0.3196986	0.1	-6.327	405.27400000000006	-1904.2999999999993	0.11100000000000021	-7.0	native
0.7844390	0.3067865	0.09	-6.129999999999999	387.79600000000005	-1664.0999999999985	0.10600000000000032	-9.0	native
0.7573266	0.3148888	0.1	-5.895	407.216	-1711.4000000000015	0.07800000000000029	-10.0	native
0.8617936	0.3384125	0.1	-5.603	312.58400000000006	-906.5999999999985	0.15400000000000036	-6.0	native
0.7417471	0.3152274	0.15	-5.724	276.25	-2271.0999999999985	0.10600000000000032	-8.0	native
0.7090162	0.2746246	0.11	-4.931999999999999	498.52900000000005	-1740.0	0.14100000000000001	-12.0	native
0.6843687	0.2897979	0.14	-6.102	514.3040000000001	-2718.7000000000007	0.09600000000000009	-10.0	native
0.6690786	0.2765087	0.12	-2.626999999999999	248.53200000000004	-2260.7000000000007	0.03400000000000025	-8.0	native
0.7165879	0.2682478	0.08	-3.968	276.842	-1719.5999999999985	0.02900000000000036	-9.0	native
0.7702208	0.2892060	0.11	-5.288	257.519	-1237.7000000000007	0.0050000000000003375	-6.0	native
0.8253239	0.2924711	0.12	-3.5549999999999997	24.637000000000057	-153.29999999999927	0.020000000000000018	-5.0	native
0.6624017	0.2467581	0.14	-3.5650000000000013	192.71500000000003	366.7999999999993	0.018000000000000238	-8.0	native
0.9066995	0.3158678	0.14	-5.5329999999999995	419.24500000000006	-1644.0999999999985	0.06499999999999995	-10.0	native
0.7877733	0.3100279	0.1	-4.137999999999998	300.433	39.70000000000073	0.03200000000000003	-9.0	native
0.7896301	0.3055721	0.11	-3.189	179.9770000000001	-167.70000000000073	0.06600000000000028	-8.0	native
0.6471918	0.2631235	0.1	-3.1409999999999982	228.34500000000003	-748.2999999999993	0.050000000000000266	-7.0	native
0.7515886	0.2722420	0.16	-2.9639999999999986	108.85800000000006	-206.29999999999927	0.04200000000000026	-4.0	native
0.8293493	0.3019672	0.15	-2.469999999999999	167.68200000000002	-587.9000000000015	-0.03600000000000003	-7.0	native
0.7735467	0.2891569	0.14	-4.192999999999998	185.34000000000003	-555.5	0.010000000000000231	-7.0	native
0.7271565	0.2409753	0.13	-4.643000000000001	390.65500000000003	-1139.7999999999993	0.06499999999999995	-11.0	native
0.8312954	0.2665036	0.15	-4.916	382.038	-821.0	0.03400000000000025	-9.0	native
1.1644756	0.6213141	0.01	-15.467	332.48299999999995	-1013.7999999999993	0.6839999999999997	-8.0	non-native
1.6219238	0.8221006	0.0	-15.751	455.04099999999994	-890.7999999999993	0.9910000000000001	-8.0	non-native
1.7984190	0.8301628	0.0	-16.085	469.01699999999994	-593.0	1.089	-8.0	non-native
2.0946155	0.8925866	0.0	-18.331	474.167	-1003.0	1.254	-8.0	non-native
2.6799026	1.0247016	0.0	-16.668	475.17799999999994	-1380.4000000000015	1.391	-8.0	non-native
2.4609892	0.9296449	0.0	-19.648	510.57399999999996	-831.7999999999993	1.1589999999999998	-8.0	non-native
3.6647885	1.3736919	0.01	-19.265	605.0609999999999	-1226.7000000000007	1.5979999999999999	-9.0	non-native
3.3914037	1.2877300	0.05	-18.814	522.794	-366.6000000000022	1.4609999999999999	-7.0	non-native
3.6945419	1.4604654	0.03	-17.094	521.626	-1331.7999999999993	1.475	-7.0	non-native
3.5893555	1.3627167	0.04	-16.726	474.42999999999995	-1591.9000000000015	1.283	-6.0	non-native
3.2392442	1.2588245	0.04	-18.948999999999998	478.59999999999997	-1150.2000000000007	1.3039999999999998	-7.0	non-native
3.4572415	1.3951634	0.04	-18.223	530.145	-285.2000000000007	1.315	-7.0	non-native
3.8138061	1.4915684	0.03	-20.858	567.794	-1058.0	1.124	-8.0	non-native
4.0156589	1.5315039	0.03	-15.99	185.476	60.5	1.1680000000000001	-2.0	non-native
4.6222181	1.8864863	0.0	-21.619	714.1339999999999	-1193.1000000000022	1.5350000000000001	-10.0	non-native
4.5137239	1.8560487	0.04	-20.734	578.8149999999999	-1529.5	1.299	-6.0	non-native
4.4586568	1.9020283	0.04	-18.877	546.785	-1330.2999999999993	1.3289999999999997	-8.0	non-native
3.9623456	1.6139216	0.03	-20.881	574.338	-518.7999999999993	1.206	-7.0	non-native
3.9558671	1.5728350	0.04	-20.561	515.837	-965.9000000000015	1.1789999999999998	-8.0	non-native
4.1394944	1.7380353	0.03	-19.872	544.8589999999999	-1004.7999999999993	1.1440000000000001	-8.0	non-native
4.4329700	1.9214294	0.03	-17.647	384.3179999999999	-9.700000000000728	0.9809999999999999	-7.0	non-native
0.6237127	0.3376889	0.04	-6.516000000000002	162.8649999999999	106.79999999999927	0.06999999999999984	-4.0	non-native
0.6089420	0.3267338	0.04	-5.821999999999999	201.85699999999997	-334.0	-0.016999999999999904	-5.0	non-native
0.6738243	0.3305233	0.07	-3.2459999999999987	166.46799999999996	-288.6000000000022	0.008000000000000007	-5.0	non-native
0.6022108	0.2935788	0.05	-6.367000000000001	181.664	-682.6000000000022	0.07099999999999973	-4.0	non-native
0.7896696	0.3230825	0.06	-4.07	138.053	-732.1000000000022	-0.0040000000000000036	-5.0	non-native
0.8465150	0.3281845	0.06	-5.783000000000001	95.24799999999993	-226.79999999999927	0.06999999999999984	-4.0	non-native
0.8640438	0.2891876	0.07	-4.256	167.14	-417.7999999999993	0.08199999999999985	-3.0	non-native
0.7664231	0.3080303	0.04	-7.2059999999999995	136.28099999999995	-127.60000000000218	0.08800000000000008	-4.0	non-native
0.7935037	0.2984333	0.07	-4.559000000000001	96.05499999999995	-391.90000000000146	0.07699999999999996	-3.0	non-native
0.8082009	0.3305678	0.08	-5.582000000000001	49.15999999999997	99.59999999999854	0.08599999999999985	-2.0	non-native
0.6971064	0.2642272	0.07	-2.9140000000000015	-145.71900000000005	96.29999999999927	0.06199999999999983	1.0	non-native
0.8411226	0.3258534	0.03	-4.603999999999999	-54.14700000000005	-247.5	0.08699999999999974	-2.0	non-native
0.8115647	0.3634377	0.03	-9.113	87.45999999999992	-56.10000000000218	0.14000000000000012	-4.0	non-native
0.7587305	0.3317952	0.04	-6.556000000000001	180.81799999999998	-372.90000000000146	0.1379999999999999	-4.0	non-native
0.6992471	0.2882064	0.04	-4.239999999999998	93.51799999999992	-286.2999999999993	0.04800000000000004	-2.0	non-native
0.7405901	0.2943693	0.06	-7.401	145.28099999999995	-490.7999999999993	0.09600000000000009	-3.0	non-native
0.7540464	0.3023939	0.03	-4.693000000000001	93.61599999999999	-636.7000000000007	0.05600000000000005	-2.0	non-native
0.7479553	0.3054232	0.07	-6.068000000000001	102.58899999999994	-194.90000000000146	0.02300000000000013	-2.0	non-native
0.8574975	0.3379997	0.04	-7.9460000000000015	129.4659999999999	-232.20000000000073	0.1389999999999998	-5.0	non-native
0.7144374	0.2958289	0.03	-5.504999999999999	153.625	-365.5	0.04800000000000004	-4.0	non-native
0.7820268	0.3133265	0.04	-5.625	78.2879999999999	15.599999999998545	0.14400000000000013	-3.0	non-native
0.9783155	0.5105396	0.09	-4.473999999999998	-100.95299999999997	882.4000000000015	0.19399999999999995	5.0	native
0.9797220	0.5171534	0.07	-3.8409999999999975	-90.70500000000004	677.7000000000007	0.21300000000000008	1.0	native
1.1646557	0.5790920	0.08	-4.963999999999999	-24.70500000000004	-28.5	0.17799999999999994	1.0	native
1.0179826	0.5201806	0.09	-2.4269999999999996	-186.356	76.70000000000073	0.17500000000000027	6.0	native
1.0013695	0.5307970	0.07	-3.908999999999999	-47.33600000000001	1133.0	0.17399999999999993	1.0	native
1.1074146	0.6063336	0.09	-2.9939999999999998	-143.32799999999997	281.6000000000022	0.19200000000000017	3.0	native
1.0292249	0.5429267	0.1	-3.1169999999999973	0.8099999999999454	-191.70000000000073	0.13100000000000023	-1.0	native
1.0887252	0.6098257	0.09	-3.1159999999999997	-124.923	967.0	0.19799999999999995	3.0	native
1.1145722	0.5848768	0.11	-2.905999999999999	-174.515	873.7999999999993	0.14500000000000002	4.0	native
0.9926552	0.5289170	0.1	-2.1209999999999987	-135.45000000000005	1198.0	0.121	1.0	native
0.9843960	0.5157252	0.07	-2.375	-74.52099999999996	313.7999999999993	0.1459999999999999	0.0	native
0.9202758	0.5050585	0.12	-1.9549999999999983	-128.45500000000004	-382.09999999999854	0.1339999999999999	1.0	native
1.0240417	0.5461040	0.09	-2.6819999999999986	-135.317	-41.29999999999927	0.13000000000000034	1.0	native
1.0388291	0.5457928	0.08	-3.9789999999999974	24.42199999999997	371.0	0.26900000000000013	1.0	native
0.9728780	0.4885231	0.15	-3.972999999999999	6.915999999999997	-637.3999999999978	0.19300000000000006	0.0	native
1.0168978	0.5520054	0.13	-2.0519999999999996	-155.74	735.6000000000022	0.14900000000000002	3.0	native
0.9686524	0.5131873	0.11	-4.099999999999998	54.69400000000002	773.2000000000007	0.19799999999999995	0.0	native
0.9297135	0.4603463	0.07	-3.158999999999999	105.81700000000001	360.2999999999993	0.17300000000000004	-1.0	native
0.9458625	0.5385608	0.05	-4.705999999999998	122.12399999999997	42.900000000001455	0.2410000000000001	-1.0	native
0.8487307	0.4619033	0.04	-3.839999999999998	-27.557999999999993	280.1000000000022	0.22100000000000009	0.0	native
0.8244970	0.4994277	0.08	-5.136999999999999	93.67000000000002	497.7000000000007	0.20900000000000007	0.0	native
0.7553539	0.4670534	0.06	0.7700000000000031	-243.341	302.2000000000007	-0.1429999999999998	1.0	native
0.7107300	0.4076066	0.08	2.2490000000000023	-257.956	855.2000000000007	-0.16100000000000003	2.0	native
0.7358815	0.4510540	0.11	1.833000000000002	-418.12300000000005	1248.2000000000007	-0.10499999999999998	7.0	native
0.7390593	0.4286231	0.09	3.6660000000000004	-443.08400000000006	702.4000000000015	-0.1080000000000001	6.0	native
0.6925806	0.4075393	0.11	2.7680000000000007	-148.03600000000006	93.10000000000218	-0.10299999999999976	3.0	native
0.7188562	0.4372667	0.09	-4.038999999999998	41.414999999999964	80.10000000000218	-0.0389999999999997	1.0	native
0.7110265	0.4188948	0.09	0.4440000000000026	-49.08000000000004	570.0	-0.12799999999999967	-1.0	native
0.7469109	0.4351849	0.1	2.709000000000003	-260.578	-166.89999999999782	-0.13099999999999978	4.0	native
0.7491238	0.4688796	0.08	2.206000000000003	-152.01099999999997	111.79999999999927	-0.1339999999999999	2.0	native
0.7850250	0.4434068	0.07	1.113000000000003	-257.631	265.6000000000022	-0.052000000000000046	3.0	native
0.7540171	0.4222456	0.1	3.088000000000001	-110.99699999999996	95.20000000000073	-0.08299999999999974	2.0	native
0.7336046	0.4292516	0.08	2.3510000000000026	-105.33900000000006	790.1000000000022	-0.09899999999999975	1.0	native
0.7385361	0.4382824	0.09	3.0070000000000014	-267.159	443.7000000000007	-0.09699999999999998	4.0	native
0.7137256	0.4339676	0.08	0.5730000000000004	-54.66999999999996	12.600000000002183	-0.07200000000000006	0.0	native
0.6937979	0.4273011	0.06	0.4440000000000026	-80.21299999999997	-207.29999999999927	-0.09399999999999986	4.0	native
0.5999582	0.4079382	0.09	0.41100000000000136	-53.75999999999999	-842.2000000000007	-0.11499999999999977	0.0	native
0.7358673	0.4831769	0.09	-4.0699999999999985	3.877999999999986	-1389.0	-0.05699999999999994	1.0	native
0.7053422	0.4653461	0.07	-4.051999999999998	-7.633000000000038	-1432.8999999999978	0.02300000000000013	2.0	native
0.6629393	0.4096033	0.09	-3.379999999999999	-6.913999999999987	-220.09999999999854	-0.020999999999999908	0.0	native
0.6874723	0.4586899	0.07	-2.401	-51.55799999999999	101.0	-0.016999999999999904	1.0	native
0.8219901	0.4772319	0.06	-4.172999999999998	121.195	-625.3999999999978	0.12700000000000022	-2.0	native
0.7744071	0.3894180	0.04	-4.897	374.089	-47.20000000000073	0.2739999999999996	-5.0	non-native
0.6654252	0.3812137	0.02	-3.2600000000000016	322.65	-938.8999999999978	0.15699999999999958	-5.0	non-native
0.9250546	0.4498792	0.05	-1.9780000000000015	191.44600000000003	-1035.3999999999978	0.20599999999999996	-4.0	non-native
0.7565576	0.4380424	0.04	-4.240000000000002	306.975	-829.7999999999993	0.1849999999999996	-5.0	non-native
0.7955158	0.4388527	0.02	-1.3610000000000007	401.06199999999995	-936.0	0.1459999999999999	-6.0	non-native
0.8352288	0.4698050	0.04	-1.027000000000001	63.08100000000002	-163.09999999999854	0.1589999999999998	-4.0	non-native
0.7612579	0.4557630	0.03	-3.183	260.24199999999996	-401.2000000000007	0.19399999999999995	-6.0	non-native
0.7788413	0.4554003	0.04	-3.035	338.03	-1309.2000000000007	0.22399999999999975	-7.0	non-native
0.6976917	0.4150011	0.06	-4.420999999999999	433.83399999999995	-371.2000000000007	0.22599999999999998	-7.0	non-native
0.6510028	0.3908429	0.07	-3.687000000000001	476.212	-179.09999999999854	0.19299999999999962	-8.0	non-native
0.7133965	0.4054148	0.04	-3.5279999999999987	464.40999999999997	32.10000000000218	0.19499999999999984	-7.0	non-native
0.6747389	0.3989245	0.04	-2.992000000000001	484.984	-371.59999999999854	0.11199999999999966	-9.0	non-native
0.6839350	0.4016382	0.04	-4.723000000000001	499.517	-490.0	0.14399999999999968	-7.0	non-native
0.6868337	0.4145589	0.04	-3.2920000000000016	491.46099999999996	-954.7999999999993	0.129	-7.0	non-native
0.6762072	0.3978212	0.04	-3.6679999999999993	492.924	-501.0	0.15399999999999991	-9.0	non-native
0.5930325	0.3925647	0.03	-5.802	626.217	-1287.2999999999993	0.19399999999999995	-9.0	non-native
0.6652862	0.3988024	0.03	-4.721	521.351	-843.0	0.19499999999999984	-8.0	non-native
0.6538652	0.4218529	0.04	-4.728	561.8599999999999	-244.5	0.14100000000000001	-9.0	non-native
0.6108344	0.3988567	0.02	-3.245000000000001	552.634	-558.7999999999993	0.1349999999999998	-9.0	non-native
0.6262696	0.3998335	0.06	-3.846	499.07	389.0	0.11699999999999999	-8.0	non-native
0.6391338	0.4194335	0.05	-3.2669999999999995	428.013	-1493.5	0.08999999999999986	-6.0	non-native
2.4369164	0.8559678	0.01	-12.534	451.623	-1048.7999999999993	0.7079999999999997	-6.0	non-native
2.5126092	0.9513525	0.01	-12.818000000000001	433.52099999999996	-1467.8999999999978	0.7149999999999999	-5.0	non-native
2.6355846	0.9321515	0.01	-12.187000000000001	471.76899999999995	-1464.8999999999978	0.7039999999999997	-7.0	non-native
2.7330692	0.9743282	0.01	-13.292000000000002	350.592	-902.0999999999985	0.7839999999999998	-6.0	non-native
2.8487172	0.9767883	0.0	-13.603000000000002	605.116	-790.7000000000007	0.7999999999999998	-9.0	non-native
3.1123054	1.0632236	0.0	-11.514000000000001	518.067	-136.59999999999854	0.7629999999999999	-8.0	non-native
2.8941545	0.9890269	0.01	-13.547	593.173	-843.7999999999993	0.7689999999999997	-9.0	non-native
2.8824050	0.9698381	0.0	-12.065	394.73299999999995	-1000.5	0.7109999999999999	-5.0	non-native
2.8464127	0.9822707	0.01	-12.71	460.429	-2058.899999999998	0.7719999999999998	-8.0	non-native
2.4982104	0.9082850	0.02	-11.993	354.07199999999995	-1469.8999999999978	0.6649999999999996	-6.0	non-native
1.9035295	0.6706889	0.01	-13.059000000000001	447.07599999999996	-1910.0	0.645	-7.0	non-native
2.0946076	0.7755488	0.01	-15.173	309.94899999999996	-2048.2999999999993	0.7269999999999999	-3.0	non-native
1.5598921	0.5836725	0.01	-15.915	484.061	-2253.5999999999985	0.621	-4.0	non-native
1.6634746	0.6213091	0.02	-15.913	509.053	-2414.399999999998	0.6719999999999997	-6.0	non-native
2.1500840	0.8026665	0.02	-14.95	495.46599999999995	-2306.5	0.9139999999999997	-5.0	non-native
2.4379973	0.9112222	0.01	-15.235	561.304	-2300.0999999999985	1.0479999999999996	-7.0	non-native
2.8795536	1.1119292	0.01	-15.299	612.439	-2015.0	1.299	-7.0	non-native
2.8697951	1.1529586	0.01	-15.7	601.805	-2113.399999999998	1.3679999999999999	-7.0	non-native
3.2008572	1.2026366	0.0	-16.162	590.649	-2295.399999999998	1.4089999999999998	-6.0	non-native
3.2197788	1.2332045	0.0	-15.542000000000002	582.117	-2355.0999999999985	1.371	-6.0	non-native
3.5318213	1.3849304	0.0	-15.393	550.899	-2653.899999999998	1.4499999999999997	-6.0	non-native
0.5192019	0.2256990	0.15	-1.9689999999999994	-83.81699999999995	-1639.300000000003	0.058000000000000274	0.0	native
0.6964966	0.2448985	0.15	-1.8559999999999999	-41.875	-1060.4000000000015	0.11400000000000032	0.0	native
0.4971864	0.2361139	0.17	0.5350000000000001	-78.72699999999998	-1631.6000000000022	0.06000000000000005	0.0	native
0.5728295	0.2391670	0.18	-0.875	-85.14099999999996	-2437.800000000003	0.07200000000000006	0.0	native
0.5753719	0.2339146	0.15	-1.1229999999999993	-57.649	-2258.9000000000015	0.07600000000000007	0.0	native
0.5361471	0.2334010	0.13	-0.9100000000000001	-72.90199999999999	-1745.2000000000007	0.07299999999999995	-1.0	native
0.5336090	0.2257341	0.19	-0.6950000000000003	-80.95999999999998	-1906.2000000000007	0.05500000000000016	0.0	native
0.5444935	0.2092801	0.15	-0.9049999999999994	-47.129999999999995	-1870.7000000000007	0.10400000000000009	0.0	native
0.8162113	0.3124095	0.13	-1.0259999999999998	-77.93799999999999	-1537.0	0.07400000000000029	1.0	native
0.7351937	0.2882750	0.16	-0.5889999999999986	-79.22299999999996	-682.1000000000022	0.08099999999999996	0.0	native
0.5427118	0.2253450	0.18	-0.48799999999999955	-53.19499999999999	-1069.6000000000022	0.07800000000000029	0.0	native
0.4879990	0.2084178	0.14	-1.0439999999999987	-56.575999999999965	-1340.800000000003	0.050000000000000266	0.0	native
0.5889245	0.2280775	0.21	-0.7409999999999997	-70.32299999999998	-1655.9000000000015	0.038000000000000256	0.0	native
0.5542864	0.2362953	0.16	-1.362	-57.686999999999955	-1344.9000000000015	0.07699999999999996	0.0	native
0.6260310	0.2376141	0.15	-0.28999999999999915	-130.29899999999998	-1803.4000000000015	0.08800000000000008	2.0	native
0.5364534	0.2373309	0.16	0.33200000000000074	-115.37099999999998	-951.2000000000007	0.058000000000000274	1.0	native
0.6246700	0.2653491	0.22	-0.08899999999999864	-52.66199999999998	-688.4000000000015	0.028000000000000025	1.0	native
0.5645367	0.2262857	0.15	1.3930000000000007	-135.48399999999998	-598.6000000000022	0.04800000000000004	1.0	native
0.5414639	0.2496528	0.2	0.3730000000000011	-162.14300000000003	-701.4000000000015	0.05699999999999994	1.0	native
0.5836147	0.2297675	0.12	-0.4369999999999994	-74.30599999999998	-591.3000000000029	0.06099999999999994	0.0	native
0.5707589	0.2412033	0.16	-0.7969999999999988	-36.492999999999995	-627.3000000000029	0.03600000000000003	-1.0	native
0.4542499	0.1967169	0.23	-0.44899999999999984	-22.079999999999984	-1745.0	0.09299999999999997	1.0	native
0.4531374	0.1879948	0.2	0.16600000000000037	-185.264	-633.1000000000022	0.08099999999999996	4.0	native
0.4678667	0.2047625	0.14	-1.827	63.43900000000002	-2423.9000000000015	0.09699999999999998	0.0	native
0.5216720	0.1940335	0.17	-1.3499999999999996	-18.94999999999999	-1535.1000000000022	0.06499999999999995	0.0	native
0.3611161	0.1624240	0.14	-0.9169999999999998	12.341000000000008	-454.2000000000007	0.06499999999999995	-1.0	native
0.5119611	0.1566601	0.17	-0.2530000000000001	-48.835999999999956	-1263.4000000000015	0.09299999999999997	1.0	native
0.5634506	0.1920575	0.18	0.21300000000000097	-126.37699999999995	-1967.9000000000015	0.11900000000000022	1.0	native
0.6832982	0.1860682	0.2	-0.802999999999999	-94.59799999999996	-1584.4000000000015	0.13200000000000012	1.0	native
0.6000167	0.1986126	0.15	-0.9849999999999994	-124.49399999999997	-1378.800000000003	0.10400000000000009	1.0	native
0.7297620	0.2299014	0.18	-1.8840000000000003	-41.78199999999998	-1355.9000000000015	0.11000000000000032	1.0	native
0.6964368	0.2324796	0.18	-1.3999999999999986	-100.43199999999996	-575.9000000000015	0.14900000000000002	3.0	native
0.5832329	0.2023174	0.2	-1.1329999999999991	-108.58999999999997	-511.7000000000007	0.06400000000000006	2.0	native
0.4400716	0.2181432	0.13	-2.721	20.85300000000001	-831.7000000000007	0.10600000000000032	0.0	native
0.7244416	0.2373204	0.21	-1.8249999999999993	-175.00299999999993	-330.0	0.11000000000000032	2.0	native
0.6672759	0.2536350	0.2	-0.565999999999999	-170.197	-491.1000000000022	0.05699999999999994	3.0	native
0.6622357	0.2516510	0.16	-0.7699999999999996	-191.875	-1220.6000000000022	0.14000000000000012	3.0	native
0.6229386	0.2487441	0.22	0.0129999999999999	-252.27199999999993	-1681.2000000000007	0.12400000000000011	1.0	native
0.5639158	0.2229612	0.18	-0.4339999999999993	-237.70100000000002	-1222.7000000000007	0.038000000000000256	3.0	native
0.5236152	0.2309672	0.17	-1.7319999999999993	-188.50799999999992	-814.5	0.07299999999999995	2.0	native
0.6339553	0.2779329	0.15	-2.0589999999999993	-146.245	-595.5	0.09299999999999997	2.0	native
0.5660453	0.2538687	0.22	-2.5489999999999995	-250.413	-1720.800000000003	0.06499999999999995	5.0	native
0.5683958	0.1274033	0.23	-2.729000000000001	266.464	-1228.5	-0.06000000000000005	-3.0	non-native
0.5856305	0.1747875	0.19	-2.963000000000001	348.867	-663.2000000000007	-0.051000000000000156	-6.0	non-native
0.3211924	0.1354361	0.26	-2.634000000000002	292.327	-940.8999999999978	0.016999999999999904	-3.0	non-native
0.3620113	0.1305664	0.2	-4.693000000000001	260.592	-788.0	0.07299999999999995	-2.0	non-native
0.3633124	0.1302595	0.24	-2.676000000000002	308.579	-1157.0999999999985	0.04699999999999971	-3.0	non-native
0.3633100	0.1169866	0.21	-4.943000000000001	259.476	-1101.7000000000007	0.05600000000000005	-3.0	non-native
0.6267359	0.1425938	0.21	-2.641000000000002	250.812	-1244.7999999999993	-0.001000000000000334	-3.0	non-native
0.6758262	0.1829062	0.2	-4.1320000000000014	351.01	-1106.7999999999993	0.04400000000000004	-5.0	non-native
0.5769243	0.1644040	0.21	-3.8000000000000007	327.784	-1138.3999999999978	0.029999999999999805	-2.0	non-native
0.3884660	0.1331075	0.24	-2.287000000000001	322.191	-1010.0	0.06499999999999995	-4.0	non-native
0.6562978	0.1652530	0.14	-2.9730000000000008	300.557	247.60000000000218	-0.04300000000000015	-4.0	non-native
0.6146181	0.1579393	0.19	-2.391000000000002	324.077	-1298.0999999999985	0.0259999999999998	-4.0	non-native
0.7299360	0.1826056	0.17	-4.304000000000002	366.28	-947.7000000000007	0.02400000000000002	-5.0	non-native
0.4224752	0.1445053	0.2	-4.121000000000002	322.608	-1469.0	0.020000000000000018	-5.0	non-native
0.8393287	0.2113474	0.14	-4.419000000000002	284.416	-1605.2999999999993	0.0029999999999996696	-4.0	non-native
0.6036724	0.1608721	0.17	-3.4590000000000014	314.803	-340.7000000000007	-0.009000000000000341	-4.0	non-native
0.6834813	0.1714808	0.22	-4.012000000000002	287.212	-1429.7000000000007	-0.03100000000000014	-3.0	non-native
0.7230393	0.1976237	0.19	-3.025000000000002	330.467	-509.7000000000007	-0.01100000000000012	-5.0	non-native
0.6517301	0.1734991	0.22	-3.9270000000000014	334.951	-1393.5999999999985	-0.02499999999999991	-4.0	non-native
0.4533077	0.1579547	0.23	-2.567000000000002	332.042	-876.7000000000007	0.0	-4.0	non-native
0.5340601	0.1542890	0.2	-2.665000000000001	315.957	-882.2000000000007	0.028999999999999915	-5.0	non-native
0.3626657	0.2397145	0.04	-6.059000000000001	480.52099999999996	-1094.7999999999993	0.2869999999999999	-7.0	non-native
0.4244059	0.2446118	0.02	-5.8980000000000015	489.183	-1872.8999999999978	0.274	-7.0	non-native
0.3375170	0.2312637	0.05	-5.070000000000002	287.471	-1183.2999999999993	0.2649999999999997	-5.0	non-native
0.6951055	0.2714279	0.02	-7.419000000000002	451.993	-1630.5999999999985	0.3799999999999999	-7.0	non-native
0.8804839	0.3220229	0.02	-9.16	507.56600000000003	-1008.0999999999985	0.3809999999999998	-7.0	non-native
0.9346569	0.4296210	0.01	-9.707	538.002	-2421.5	0.5289999999999999	-7.0	non-native
0.8497567	0.3573196	0.05	-8.468000000000002	368.424	-1305.0999999999985	0.4059999999999997	-6.0	non-native
0.7351795	0.3070144	0.04	-8.265	421.427	-1745.2999999999993	0.395	-6.0	non-native
0.6084374	0.3233593	0.03	-7.221000000000002	312.976	-2422.7000000000007	0.5019999999999998	-5.0	non-native
0.7596622	0.3311398	0.04	-7.842000000000002	389.746	-1544.5	0.43299999999999983	-6.0	non-native
0.7669273	0.3673693	0.02	-8.434000000000001	397.302	-1073.0999999999985	0.46199999999999974	-5.0	non-native
0.7704871	0.3207089	0.03	-7.3580000000000005	409.303	-1431.3999999999978	0.383	-5.0	non-native
0.6881115	0.3256422	0.02	-8.815000000000001	482.945	-2496.0	0.3979999999999997	-6.0	non-native
0.7849493	0.3384241	0.05	-7.1240000000000006	307.891	-2294.7000000000007	0.43100000000000005	-5.0	non-native
0.6925426	0.3021464	0.07	-6.445000000000002	249.47500000000002	-1710.8999999999978	0.3380000000000001	-5.0	non-native
0.5974317	0.3169499	0.04	-8.243000000000002	361.047	-2099.5999999999985	0.3939999999999997	-6.0	non-native
0.5629449	0.2740477	0.07	-6.835000000000001	257.343	-1844.5999999999985	0.32899999999999974	-3.0	non-native
0.6500308	0.3182815	0.05	-8.274000000000001	370.016	-999.0	0.4119999999999999	-6.0	non-native
0.6011103	0.3124558	0.04	-6.899000000000001	323.707	-1313.3999999999978	0.387	-6.0	non-native
0.5205861	0.3123279	0.05	-8.343000000000002	360.626	-626.0	0.391	-6.0	non-native
0.5756230	0.2843510	0.09	-5.806000000000001	224.04700000000003	-657.0999999999985	0.2959999999999998	-3.0	non-native
0.6113715	0.3105848	0.11	2.0359999999999996	-80.70800000000003	-1692.2999999999993	-0.0770000000000004	-2.0	native
0.7083652	0.3360789	0.15	3.4719999999999995	-137.40700000000004	-967.7999999999993	-0.16000000000000014	-2.0	native
0.5338155	0.2892757	0.14	1.4489999999999998	6.678999999999974	-2175.899999999998	-0.08800000000000008	-3.0	native
0.5678632	0.3092462	0.16	1.2769999999999992	7.4950000000000045	-2342.699999999997	-0.0690000000000004	-2.0	native
0.5581202	0.2957652	0.16	3.2379999999999978	-110.63400000000001	-1224.699999999997	-0.1160000000000001	-1.0	native
0.5299355	0.2704559	0.13	1.3019999999999996	77.969	-2590.0999999999985	-0.07800000000000029	-3.0	native
0.6024424	0.2786016	0.18	2.6739999999999977	-108.04100000000005	-1692.7999999999993	-0.11699999999999999	-1.0	native
0.5900229	0.2961532	0.16	1.8259999999999987	-106.77800000000002	-1666.0999999999985	-0.1280000000000001	-1.0	native
0.6587263	0.3412321	0.13	3.4610000000000003	-59.593999999999994	-483.3999999999978	-0.13000000000000034	-2.0	native
0.6469683	0.3127094	0.14	2.269999999999998	-55.61600000000004	-1800.7999999999993	-0.06200000000000028	-2.0	native
0.5991309	0.2913748	0.12	2.9320000000000004	43.079999999999984	-2094.7999999999993	-0.10400000000000009	-2.0	native
0.5859210	0.3181106	0.13	2.333999999999998	16.776999999999987	-1961.0999999999985	-0.09699999999999998	-3.0	native
0.6612349	0.3092963	0.12	2.4509999999999987	-70.65000000000003	-1326.699999999997	-0.10200000000000031	-2.0	native
0.5932837	0.2961559	0.07	1.4799999999999986	31.93399999999997	-2141.7999999999993	-0.09299999999999997	-3.0	native
0.6942481	0.3003355	0.13	1.5830000000000002	82.46299999999997	-1271.8999999999978	-0.04800000000000004	-3.0	native
0.6674311	0.3553209	0.11	1.4449999999999985	34.139999999999986	-1159.0999999999985	-0.038000000000000256	-3.0	native
0.7489827	0.3346670	0.12	1.4369999999999994	46.56999999999999	-1591.7999999999993	-0.09100000000000019	-2.0	native
0.8660393	0.3522735	0.15	1.7550000000000008	-45.83000000000004	-2892.699999999997	-0.06600000000000028	-2.0	native
0.7718441	0.3188878	0.11	1.737	-64.51800000000003	-1524.0	-0.08300000000000018	-2.0	native
0.7786523	0.3559544	0.1	2.3409999999999993	-129.471	-2114.199999999997	-0.09800000000000031	-2.0	native
0.7143672	0.3344871	0.09	1.7859999999999996	-39.00600000000003	-1117.199999999997	-0.057000000000000384	-2.0	native
0.6110422	0.2514354	0.15	0.39400000000000013	58.96600000000001	-1399.8999999999978	-0.06600000000000028	-2.0	native
0.5422103	0.2495816	0.15	0.3199999999999985	66.017	-2048.0999999999985	-0.052000000000000046	-2.0	native
0.7455917	0.2778342	0.12	0.6979999999999986	96.644	-1450.7999999999993	-0.09200000000000008	-4.0	native
0.5688638	0.2614586	0.12	1.682999999999998	48.57900000000001	-426.8999999999978	-0.06700000000000017	-2.0	native
0.5911573	0.2569286	0.16	1.1799999999999997	-112.34500000000003	-2318.899999999998	-0.06400000000000006	1.0	native
0.6913703	0.2687388	0.15	0.7989999999999995	-126.07299999999998	-1619.7999999999993	-0.07900000000000018	0.0	native
0.6717262	0.2751607	0.12	1.158999999999999	-126.64800000000002	-1400.5	-0.06100000000000039	0.0	native
0.6393673	0.2493279	0.16	0.11099999999999888	-119.601	-1830.8999999999978	-0.027000000000000135	1.0	native
0.7128725	0.2676616	0.14	0.7649999999999988	-131.85000000000002	-981.7999999999993	-0.025000000000000355	0.0	native
0.5589698	0.2415707	0.19	1.5149999999999988	-94.74799999999999	-1765.0999999999985	-0.05300000000000038	0.0	native
0.5897071	0.2204445	0.16	0.9159999999999986	-110.125	32.70000000000073	-0.07200000000000006	1.0	native
0.4654202	0.2107710	0.15	0.9319999999999986	-108.01300000000003	-860.3999999999978	-0.0690000000000004	1.0	native
0.6002440	0.2954610	0.13	0.9689999999999994	-87.16000000000003	-1547.8999999999978	-0.06300000000000017	0.0	native
0.5731809	0.2470317	0.14	2.2379999999999978	-141.99900000000002	-1708.5	-0.06000000000000005	0.0	native
0.6224339	0.2624492	0.1	1.6899999999999995	23.593999999999994	-1266.0999999999985	-0.05500000000000016	-2.0	native
0.5368463	0.2212512	0.1	0.38599999999999923	46.75899999999996	-1426.0999999999985	-0.06000000000000005	-3.0	native
0.4582995	0.2538622	0.21	3.389000000000001	-198.02999999999997	-1708.0999999999985	-0.08899999999999997	1.0	native
0.5331205	0.2362039	0.14	1.7379999999999978	63.918000000000006	-2235.0999999999985	-0.0820000000000003	-3.0	native
0.6697147	0.2918230	0.09	0.10999999999999943	4.1089999999999804	-3000.0	-0.06300000000000017	-2.0	native
0.4348336	0.2319900	0.11	0.6059999999999999	-112.14800000000002	-1743.8999999999978	-0.07400000000000029	0.0	native
0.6056026	0.2265186	0.15	1.1159999999999997	-146.813	-1641.5	-0.10499999999999998	1.0	native
0.5230320	0.2396892	0.16	-1.7509999999999994	-15.84600000000006	902.8999999999978	-0.009999999999999787	1.0	non-native
0.5413367	0.2360068	0.17	-2.0429999999999993	28.399999999999977	-41.29999999999927	0.027000000000000135	0.0	non-native
0.3755490	0.2252965	0.15	-2.0909999999999993	-3.891999999999996	-240.29999999999927	0.04300000000000015	1.0	non-native
0.6466364	0.2869349	0.16	-1.363999999999999	60.29399999999998	509.59999999999854	0.008999999999999897	-1.0	non-native
0.6744632	0.2302740	0.12	-0.45500000000000007	61.69199999999995	340.7000000000007	-0.027000000000000135	-1.0	non-native
0.6688278	0.2223887	0.17	-1.0380000000000003	-63.34300000000002	-149.5	-0.10599999999999987	2.0	non-native
0.5676672	0.2161333	0.22	1.9730000000000008	-74.17700000000008	714.0999999999985	-0.06499999999999995	2.0	non-native
0.5298992	0.2241659	0.2	0.11399999999999899	-88.92199999999997	400.7000000000007	-0.020999999999999908	4.0	non-native
0.5204248	0.2289267	0.21	-0.10299999999999976	-136.51500000000004	1006.8999999999978	-0.008000000000000007	3.0	non-native
0.7634417	0.3003736	0.2	0.5050000000000008	-127.65400000000005	758.0999999999985	-0.03399999999999981	4.0	non-native
0.6793944	0.3093524	0.15	-0.41000000000000014	-33.47399999999999	1471.2999999999993	0.06000000000000005	2.0	non-native
0.6740769	0.2957589	0.18	0.14899999999999913	-56.87100000000004	1067.7999999999993	-0.020999999999999908	4.0	non-native
0.4845740	0.2037490	0.22	0.7249999999999996	-94.13500000000005	1248.2000000000007	-0.027000000000000135	2.0	non-native
0.4903188	0.2316341	0.22	0.7350000000000012	-125.80700000000007	579.7999999999993	-0.01100000000000012	4.0	non-native
0.5306113	0.2277192	0.22	0.581999999999999	-111.46600000000007	591.8999999999978	-0.01200000000000001	3.0	non-native
0.4426369	0.2299197	0.2	-0.21700000000000053	-33.65500000000003	1195.8999999999978	-0.027000000000000135	2.0	non-native
0.5119883	0.2275706	0.26	0.488999999999999	-185.20800000000003	897.0999999999985	-0.041999999999999815	4.0	non-native
0.6495132	0.2706192	0.19	-0.13599999999999923	-54.27800000000008	518.3999999999978	-0.05600000000000005	3.0	non-native
0.5747041	0.2375720	0.17	0.9900000000000002	-142.858	-42.20000000000073	-0.08000000000000007	3.0	non-native
0.5105267	0.2399332	0.2	-0.20800000000000018	-57.74100000000004	987.3999999999978	-0.027000000000000135	3.0	non-native
0.4826287	0.2276332	0.27	1.1959999999999997	-105.77800000000008	398.2000000000007	-0.07499999999999973	2.0	non-native
0.8485091	0.3117642	0.03	-6.039999999999999	292.09299999999996	61.89999999999782	0.3330000000000002	-4.0	non-native
0.9154746	0.3004842	0.02	-6.526	327.355	262.59999999999854	0.3540000000000001	-5.0	non-native
0.8614759	0.2777670	0.01	-5.222999999999999	205.57599999999996	-309.90000000000146	0.30000000000000027	-4.0	non-native
0.8941308	0.3026975	0.02	-5.047000000000001	180.70099999999996	112.59999999999854	0.40900000000000025	-2.0	non-native
0.7368323	0.3019684	0.02	-5.077999999999999	68.50399999999996	197.39999999999782	0.3599999999999999	-1.0	non-native
0.7430182	0.2814480	0.05	-4.765000000000001	62.204999999999984	1252.2999999999993	0.3410000000000002	-2.0	non-native
0.6207340	0.2897891	0.04	-5.491999999999999	116.517	-38.10000000000218	0.34299999999999997	-1.0	non-native
0.5944943	0.2709098	0.03	-7.504	220.19099999999997	36.5	0.3820000000000001	-2.0	non-native
0.5158331	0.2810848	0.04	-4.1259999999999994	127.743	-711.2999999999993	0.30200000000000005	-2.0	non-native
0.8906075	0.3355757	0.03	-6.081999999999999	166.47899999999998	-1081.7999999999993	0.387	-2.0	non-native
1.0399621	0.3379441	0.04	-7.004	199.149	-990.9000000000015	0.40200000000000014	-2.0	non-native
0.8934859	0.3134568	0.04	-5.366	143.30699999999996	-280.7000000000007	0.32699999999999996	-3.0	non-native
0.8245169	0.3119438	0.04	-6.24	182.94099999999997	-471.90000000000146	0.375	-2.0	non-native
0.9042279	0.3289541	0.03	-6.384	184.546	656.0999999999985	0.375	-3.0	non-native
0.9450089	0.3149443	0.03	-5.228999999999999	56.61099999999999	784.2999999999993	0.371	-2.0	non-native
0.9377927	0.3475283	0.04	-5.663	169.94199999999995	870.8999999999978	0.3900000000000001	-3.0	non-native
0.7650021	0.2839783	0.06	-5.725999999999999	162.18599999999998	408.0	0.3120000000000003	0.0	non-native
0.9192919	0.3031632	0.03	-7.134	212.42699999999996	654.7000000000007	0.3380000000000001	-2.0	non-native
0.9651780	0.3039973	0.04	-4.9719999999999995	114.495	599.8999999999978	0.31800000000000006	-2.0	non-native
0.9500880	0.3385275	0.04	-5.3740000000000006	109.02599999999995	601.2999999999993	0.3530000000000002	-1.0	non-native
1.1782392	0.3483404	0.05	-5.632999999999999	165.065	705.5	0.395	-2.0	non-native
7.5892081	2.7504876	0.01	-12.962	232.6603	-627.4000000000015	1.2810000000000001	-1.0	native
8.1382275	2.9769230	0.0	-13.955	259.927372	-1238.9000000000015	1.8720000000000003	-1.0	native
8.0014944	2.9967091	0.0	-13.955	259.846	-1966.7999999999993	2.038	-1.0	native
7.9824896	2.8754132	0.0	-13.955	259.846	-1934.2999999999993	1.709	-1.0	native
7.7245569	2.7846651	0.0	-13.955	259.846	-1752.5	1.4620000000000002	-1.0	native
8.4087830	3.1584406	0.0	-13.955	259.846	-1640.2999999999993	2.0799999999999996	-1.0	native
8.5212183	3.2384317	0.0	-13.955	259.846	-878.9000000000015	2.538	-1.0	native
8.3324203	3.1712725	0.0	-13.955	259.846	-1509.2999999999993	2.2179999999999995	-1.0	native
8.3219538	3.1144333	0.0	-13.955	260.037371	-1682.2000000000007	1.9010000000000002	-1.0	native
7.9713411	2.9953325	0.0	-13.955	259.76302	-1881.2000000000007	1.5390000000000001	-1.0	native
8.4225235	3.1846352	0.0	-13.955	259.846022	-250.70000000000073	2.078	-1.0	native
8.8171625	3.3556643	0.0	-13.955	259.846	-429.90000000000146	2.8699999999999997	-1.0	native
8.5409212	3.3413508	0.0	-13.955	259.846	-269.09999999999854	2.9339999999999997	-1.0	native
8.8765154	3.5023654	0.0	-13.955999999999971	259.846	379.09999999999854	3.147	-1.0	native
6.9033089	2.5608568	0.0	-13.956	259.846	-266.2999999999993	3.134	-1.0	native
7.3505802	2.9589746	0.0	-13.955	259.846527	-1900.5999999999985	2.406	-1.0	native
6.5268054	2.8211541	0.0	-13.953999999999999	259.845355	-1351.9000000000015	2.581	-1.0	native
7.3150048	2.9750557	0.0	-13.955	259.846	-871.7999999999993	2.78	-1.0	native
6.5737495	2.7760375	0.0	-13.955	259.846	-1749.4000000000015	2.5829999999999997	-1.0	native
9.3083630	3.2235184	0.0	-13.955	259.846	-857.5999999999985	3.07	-1.0	native
8.9613228	2.9563918	0.0	-13.955	259.846	-1997.0999999999985	2.5660000000000003	-1.0	native
1.0788219	0.4505233	0.12	-3.9770000000000003	71.03300000000002	-2197.0	0.11899999999999977	0.0	native
1.2389106	0.4565423	0.05	-2.4829999999999988	26.78	-1372.4000000000015	0.08699999999999974	1.0	native
0.8643427	0.4266489	0.12	-3.8520000000000003	80.36600000000001	-1591.5999999999985	0.1589999999999998	1.0	native
0.6636143	0.3199631	0.11	-2.735999999999999	0.3410000000000082	-1192.7000000000007	0.14400000000000013	1.0	native
0.7788919	0.3590180	0.13	-3.8569999999999993	89.691	-1719.5	0.14800000000000013	-1.0	native
0.6960220	0.3494941	0.05	-4.834999999999999	65.702	-1488.5999999999985	0.10699999999999976	-1.0	native
0.7675453	0.3658631	0.05	-4.225999999999999	68.33600000000001	-527.2000000000007	0.16699999999999982	0.0	native
0.9233168	0.3604517	0.07	-3.392999999999999	37.21200000000002	-1496.5	0.1160000000000001	0.0	native
1.1389440	0.4810742	0.12	-1.7159999999999993	8.859000000000009	-2571.0	0.06899999999999995	0.0	native
1.0796545	0.4940046	0.13	-2.8819999999999997	-26.254999999999995	-675.5999999999985	0.22399999999999975	0.0	native
1.3739858	0.5400275	0.12	-2.6099999999999994	-82.41500000000002	-1031.0999999999985	0.21999999999999975	1.0	native
1.4072837	0.5646300	0.23	-2.0229999999999997	-102.19099999999997	147.29999999999927	0.10400000000000009	2.0	native
1.0651040	0.4528987	0.1	-0.3279999999999994	-32.627999999999986	119.09999999999854	0.06300000000000017	1.0	native
1.2456659	0.5264357	0.1	-3.6929999999999996	37.153999999999996	749.0	0.1589999999999998	0.0	native
1.3448859	0.5363414	0.09	-2.3569999999999993	-31.492999999999995	-654.2999999999993	0.09299999999999997	0.0	native
1.0431139	0.4534936	0.09	-0.5350000000000001	-43.16199999999998	84.5	0.1080000000000001	0.0	native
1.1798073	0.5038621	0.06	-1.520999999999999	-14.331999999999994	-336.90000000000146	0.10699999999999976	0.0	native
0.9552433	0.4508607	0.09	-1.9049999999999994	-74.82299999999998	-166.0	0.14800000000000013	2.0	native
1.1962460	0.4788282	0.11	-1.9219999999999988	0.9669999999999845	378.2999999999993	0.11499999999999977	1.0	native
1.1815994	0.4758103	0.09	-0.8089999999999993	-64.31099999999998	-366.09999999999854	0.052000000000000046	2.0	native
1.1960881	0.4988592	0.04	-0.16000000000000014	-1.288000000000011	-801.9000000000015	0.021999999999999797	0.0	native
0.8117322	0.2066939	0.14	-2.5060000000000002	109.149	-915.0999999999985	0.0900000000000003	-3.0	non-native
0.7853525	0.2056715	0.12	-3.6790000000000003	132.622	-1343.3999999999978	0.03000000000000025	-2.0	non-native
0.9559068	0.2576742	0.18	-3.4290000000000003	67.92700000000002	-1375.2999999999993	0.09600000000000009	-1.0	non-native
0.8762252	0.2250462	0.15	-3.1189999999999998	53.48199999999997	-1117.2000000000007	0.06500000000000039	-3.0	non-native
0.8631258	0.2296321	0.12	-2.452	35.44500000000005	-1411.2000000000007	0.07100000000000017	-1.0	non-native
0.9946218	0.2576843	0.16	-1.1259999999999994	10.299999999999955	-380.2000000000007	0.03300000000000036	-2.0	non-native
0.7899715	0.2351524	0.1	-2.7110000000000003	133.68900000000002	-1321.2000000000007	0.0770000000000004	-4.0	non-native
0.7550850	0.2316545	0.11	-3.479000000000001	86.084	-613.7000000000007	0.17900000000000027	-1.0	non-native
0.9375657	0.2361444	0.11	-4.102	145.96300000000002	-966.3999999999978	0.14000000000000012	-3.0	non-native
0.7566327	0.2032720	0.09	-3.5839999999999996	121.334	-1226.7999999999993	0.1080000000000001	-4.0	non-native
0.7749340	0.2206531	0.1	-2.8279999999999994	165.28199999999998	-666.7999999999993	0.13800000000000034	-4.0	non-native
0.6846935	0.2313864	0.07	-4.507	85.89999999999998	-1341.2999999999993	0.125	-1.0	non-native
0.5624232	0.2355685	0.07	-4.228	107.20999999999998	-1410.0999999999985	0.13800000000000034	-1.0	non-native
0.8306661	0.2364031	0.07	-3.593	55.73599999999999	-573.0	0.17500000000000027	-4.0	non-native
0.7897238	0.2317826	0.06	-4.994	212.267	-1097.5999999999985	0.2060000000000004	-6.0	non-native
0.7356470	0.2232780	0.09	-3.4559999999999995	70.39699999999999	-834.5999999999985	0.16100000000000003	-3.0	non-native
0.8041664	0.2258284	0.1	-2.1549999999999994	-85.69399999999996	-143.89999999999782	0.16100000000000003	2.0	non-native
0.6635932	0.2023728	0.09	-3.33	25.966999999999985	79.60000000000218	0.20900000000000007	-3.0	non-native
0.8494058	0.2273491	0.04	-5.053000000000001	208.954	-1145.5999999999985	0.20999999999999996	-6.0	non-native
0.9056526	0.2298986	0.08	-4.023	213.346	-1104.2000000000007	0.1860000000000004	-4.0	non-native
0.7682044	0.2268638	0.11	-3.3889999999999993	50.22799999999995	143.29999999999927	0.23100000000000032	-3.0	non-native
0.4371496	0.1383889	0.19	-0.9130000000000003	-43.26699999999994	-1363.5999999999985	-0.0009999999999998899	0.0	non-native
0.3626205	0.1364380	0.19	-0.05999999999999872	-73.23900000000003	-562.7000000000007	-0.02699999999999969	-1.0	non-native
0.4510320	0.1398143	0.23	0.08200000000000074	-150.918	-335.5	-0.0029999999999996696	2.0	non-native
0.4491713	0.1486145	0.2	-0.5009999999999994	-135.47400000000005	-87.29999999999927	-0.0029999999999996696	1.0	non-native
0.3370405	0.1506786	0.23	0.1509999999999998	-202.721	-365.3999999999978	-0.021999999999999797	2.0	non-native
0.4409714	0.1518710	0.19	-0.240000000000002	-202.735	-554.5	0.009000000000000341	1.0	non-native
0.3617420	0.1442337	0.18	-0.588000000000001	-103.05100000000004	-1460.7000000000007	0.02400000000000002	0.0	non-native
0.3800052	0.1470723	0.2	1.0859999999999985	-108.49199999999996	-956.8999999999978	0.013000000000000345	3.0	non-native
0.3855391	0.1350251	0.24	0.9699999999999989	-233.89300000000003	-637.2000000000007	-0.0029999999999996696	2.0	non-native
0.5806988	0.1494701	0.28	0.08200000000000074	-98.43700000000001	-617.7999999999993	0.07000000000000028	0.0	non-native
0.4410780	0.1337883	0.29	1.5569999999999986	-61.18700000000001	-1273.2999999999993	0.03000000000000025	-1.0	non-native
0.4302384	0.1498860	0.21	1.3949999999999996	-84.91099999999994	353.2999999999993	0.026000000000000245	0.0	non-native
0.3508314	0.1322683	0.25	1.1310000000000002	-165.721	131.90000000000146	-0.02699999999999969	3.0	non-native
0.4485614	0.1356505	0.24	-0.21300000000000097	-125.793	-285.5	0.03600000000000003	1.0	non-native
0.4139072	0.1360857	0.24	-0.07900000000000063	-107.42700000000002	344.0	0.03000000000000025	1.0	non-native
0.4549697	0.1289670	0.31	0.49099999999999966	-168.24300000000005	-473.2999999999993	0.016000000000000014	2.0	non-native
0.4584000	0.1604584	0.3	0.8979999999999997	-195.10199999999998	-705.0999999999985	-0.0029999999999996696	1.0	non-native
0.4279919	0.1557181	0.2	-0.03300000000000125	-183.404	-372.3999999999978	0.02100000000000035	3.0	non-native
0.3338485	0.1544838	0.19	-0.44700000000000095	-163.56499999999994	116.60000000000218	0.015000000000000124	0.0	non-native
0.4264884	0.1442508	0.27	0.1789999999999985	-126.351	-413.3999999999978	0.052000000000000046	2.0	non-native
0.2117643	0.1409945	0.3	0.5739999999999981	-76.476	-480.3999999999978	-0.07099999999999973	1.0	non-native
0.4340362	0.1879689	0.12	0.7509999999999994	-69.846	-1923.9000000000015	0.026000000000000245	2.0	native
0.4259014	0.1903796	0.17	0.36100000000000065	-63.653999999999996	-1339.5	0.02100000000000035	0.0	native
0.5157059	0.2104774	0.15	1.7310000000000016	-75.505	-1477.4000000000015	-0.01499999999999968	1.0	native
0.5422830	0.2150946	0.15	-0.391	-26.882000000000005	-1713.4000000000015	0.05600000000000005	1.0	native
0.5055445	0.2145819	0.14	-0.13199999999999967	-27.512	-3014.7999999999993	-0.020999999999999908	0.0	native
0.4699076	0.2096044	0.12	-0.40300000000000047	0.027999999999963165	-2081.600000000002	-0.0029999999999996696	0.0	native
0.5312728	0.2275562	0.1	-0.27999999999999936	13.664999999999964	-1943.9000000000015	-0.0389999999999997	0.0	native
0.5404851	0.2127988	0.1	0.963000000000001	-56.935	-1966.6000000000022	-0.06899999999999995	1.0	native
0.5428631	0.2152166	0.11	0.8290000000000006	-35.06600000000003	-2167.7000000000007	-0.05099999999999971	1.0	native
0.4873745	0.2054561	0.14	0.391	-28.924000000000035	-2269.2000000000007	-0.03399999999999981	1.0	native
0.4492869	0.2057881	0.14	-0.012000000000000455	-42.42500000000001	-1995.9000000000015	-0.053999999999999826	1.0	native
0.3855696	0.1885150	0.11	-0.5730000000000004	30.59299999999996	-1548.1000000000022	0.018000000000000238	0.0	native
0.4632636	0.2140422	0.14	-0.831999999999999	13.072000000000003	-1417.7000000000007	0.02100000000000035	0.0	native
0.4341776	0.1979333	0.12	-0.520999999999999	-46.888000000000034	-1687.2000000000007	-0.018999999999999684	1.0	native
0.4872904	0.2266447	0.16	-0.2259999999999991	28.041999999999973	-1544.9000000000015	-0.0019999999999997797	-1.0	native
0.4861323	0.2059610	0.16	-0.24600000000000044	-16.285000000000025	-1124.1000000000022	-0.03599999999999959	1.0	native
0.5009770	0.2210653	0.16	0.21300000000000097	-44.637	-1535.0	-0.053999999999999826	1.0	native
0.5177530	0.2310832	0.14	0.28800000000000026	-49.761000000000024	-1066.4000000000015	-0.05999999999999961	0.0	native
0.5653545	0.2095814	0.17	0.8510000000000009	-54.900000000000034	-1787.2999999999993	-0.021999999999999797	1.0	native
0.4927152	0.2177839	0.14	0.6430000000000007	-60.653999999999996	-1420.1000000000022	-0.05799999999999983	1.0	native
0.4929435	0.2041755	0.14	-0.2289999999999992	20.597999999999956	-1356.7999999999993	-0.02400000000000002	-1.0	native
0.6682123	0.2542590	0.07	0.21000000000000085	-19.826000000000022	-1056.1000000000022	0.10899999999999999	-1.0	native
0.5540754	0.2362014	0.05	-1.3049999999999997	63.089	-1707.5	0.0810000000000004	-2.0	native
0.6263029	0.2601503	0.04	-1.0589999999999993	-20.50600000000003	-613.5	0.05900000000000016	-1.0	native
0.6470803	0.2925545	0.03	-1.596	91.16999999999999	-1460.2999999999993	0.05900000000000016	-2.0	native
0.6070766	0.2701736	0.05	0.4239999999999995	-71.35300000000001	-1102.4000000000015	-0.02499999999999991	-1.0	native
0.4661503	0.2411100	0.05	-2.0749999999999993	-28.31400000000002	-1416.0	0.014000000000000234	-1.0	native
0.5138559	0.2576497	0.08	-0.9939999999999998	38.41799999999995	-1249.0	0.02100000000000035	-2.0	native
0.6343490	0.2683346	0.05	-1.263	-11.282000000000039	-1938.4000000000015	0.07100000000000017	-1.0	native
0.7463453	0.3190745	0.07	-0.6509999999999998	49.016999999999996	-1160.2000000000007	0.03300000000000036	-2.0	native
0.6470475	0.2596912	0.09	-0.4079999999999995	-15.548000000000002	-806.4000000000015	0.0040000000000000036	-1.0	native
0.7028810	0.2869180	0.06	1.064	-123.09400000000005	-542.2999999999993	-0.016000000000000014	-1.0	native
0.7746662	0.2790467	0.06	0.1509999999999998	-22.977000000000032	-1327.0	-0.01399999999999979	-1.0	native
0.7022292	0.2889904	0.1	-1.2560000000000002	-14.524000000000001	-1173.1000000000022	0.06400000000000006	-1.0	native
0.6994489	0.2739496	0.05	-0.4789999999999992	-28.254999999999995	-1023.4000000000015	0.037000000000000366	-1.0	native
0.7293426	0.2559620	0.07	-0.6310000000000002	-20.991000000000042	-1384.9000000000015	0.07200000000000006	-1.0	native
0.5908831	0.2486888	0.05	-1.3330000000000002	-9.16500000000002	-363.90000000000146	0.0820000000000003	-1.0	native
0.7422774	0.2638722	0.1	-0.5199999999999996	-23.571000000000026	-470.6000000000022	0.07400000000000029	-1.0	native
0.7799708	0.2578934	0.1	-2.0760000000000005	1.2379999999999995	-270.40000000000146	0.11400000000000032	0.0	native
0.7181933	0.2601097	0.04	-1.7799999999999994	39.79499999999996	-956.6000000000022	0.09100000000000019	-2.0	native
0.6477459	0.2479403	0.11	-0.8330000000000002	-76.82900000000001	-958.2000000000007	0.10400000000000009	1.0	native
0.6706889	0.2777939	0.05	-0.8140000000000001	12.416999999999973	-1797.9000000000015	0.05900000000000016	-1.0	native
1.5507864	0.4913329	0.05	-4.675000000000001	160.938	-875.9000000000015	0.2599999999999998	-4.0	non-native
1.6623378	0.5208759	0.06	-4.557	-33.543000000000006	-666.4000000000015	0.20699999999999985	-3.0	non-native
1.5268230	0.5285062	0.07	-3.8480000000000008	-46.625999999999976	-827.2000000000007	0.19799999999999995	-2.0	non-native
1.9442067	0.5729300	0.06	-3.7070000000000007	26.886999999999944	-479.5	0.17899999999999983	-3.0	non-native
1.7846065	0.5617134	0.05	-3.6880000000000006	-43.58000000000004	-242.40000000000146	0.2599999999999998	-1.0	non-native
1.7147825	0.5330631	0.07	-3.731	74.577	544.7999999999993	0.18699999999999983	-3.0	non-native
1.6019471	0.5157080	0.03	-4.714	141.23299999999995	-1271.9000000000015	0.2290000000000001	-5.0	non-native
1.4637620	0.4766815	0.06	-5.538	202.17200000000003	-279.7000000000007	0.20299999999999985	-6.0	non-native
1.3993347	0.4614024	0.07	-6.202	256.324	-1380.800000000003	0.17700000000000005	-4.0	non-native
1.4020201	0.4914877	0.06	-6.667	115.78499999999997	-260.3000000000029	0.21599999999999975	-3.0	non-native
1.8664685	0.5364321	0.05	-4.019	16.619000000000028	-1604.1000000000022	0.19700000000000006	-3.0	non-native
2.1069107	0.6718316	0.04	-7.607000000000001	3.3590000000000373	-697.0	0.35299999999999976	-2.0	non-native
2.0099452	0.6832972	0.03	-6.866	125.04899999999998	-1501.6000000000022	0.2639999999999998	-3.0	non-native
2.0048835	0.7181469	0.03	-3.812000000000001	-32.11900000000003	-1025.800000000003	0.1429999999999998	-3.0	non-native
2.0339992	0.7041137	0.03	-5.072000000000001	61.452	-2044.1000000000022	0.22599999999999998	-4.0	non-native
2.1898351	0.7796962	0.03	-6.006	84.55600000000004	-1529.300000000003	0.18399999999999972	-2.0	non-native
2.0467613	0.7086206	0.02	-6.4	234.87099999999998	-1551.300000000003	0.29000000000000004	-4.0	non-native
1.9977978	0.7161489	0.03	-7.024000000000001	98.154	-1089.1000000000022	0.32799999999999985	-3.0	non-native
1.8641307	0.7026337	0.02	-8.290000000000001	279.541	-1501.5	0.25	-6.0	non-native
2.0057077	0.7041663	0.02	-7.895	256.705	-1171.300000000003	0.2909999999999999	-6.0	non-native
2.0650821	0.7028719	0.03	-5.119	-135.74	-828.3000000000029	0.2789999999999999	-1.0	non-native
0.7388378	0.2966213	0.04	-6.008000000000001	261.938	-1684.0	0.3929999999999998	-5.0	non-native
0.8075978	0.3078601	0.05	-6.417	390.653	-1838.800000000003	0.3959999999999999	-6.0	non-native
0.9470808	0.3333141	0.03	-7.001000000000001	383.496	-2313.2000000000007	0.45100000000000007	-6.0	non-native
0.6527349	0.3134255	0.03	-6.616	365.738	-2174.5	0.46199999999999974	-6.0	non-native
0.6907625	0.3274979	0.03	-8.006	443.84999999999997	-1978.0	0.46599999999999975	-6.0	non-native
0.8305793	0.3203913	0.04	-7.174000000000001	433.855	-2868.100000000002	0.44899999999999984	-7.0	non-native
0.8437581	0.3147202	0.03	-6.610000000000001	375.033	-1816.7000000000007	0.44099999999999984	-6.0	non-native
0.8794940	0.3253385	0.04	-7.332000000000001	409.692	-2949.5	0.46899999999999986	-7.0	non-native
1.0133992	0.3229553	0.03	-6.841000000000001	360.108	-2137.7000000000007	0.43900000000000006	-7.0	non-native
0.8029315	0.2936134	0.03	-4.469000000000001	221.88400000000001	-2305.300000000003	0.3780000000000001	-4.0	non-native
0.8209870	0.3026147	0.04	-5.243	229.252	-1636.800000000003	0.3540000000000001	-5.0	non-native
0.8831416	0.3258598	0.04	-7.204000000000001	436.096	-2321.2000000000007	0.44700000000000006	-6.0	non-native
0.8282800	0.2935196	0.04	-5.907	377.76099999999997	-2414.7000000000007	0.4009999999999998	-6.0	non-native
0.8323207	0.2798868	0.06	-5.835000000000001	295.008	-2021.4000000000015	0.383	-5.0	non-native
0.8410371	0.3201122	0.04	-5.927	336.756	-2554.0	0.43500000000000005	-6.0	non-native
0.8380017	0.2854015	0.04	-6.396000000000001	439.618	-2333.7000000000007	0.4259999999999997	-7.0	non-native
0.9526376	0.3288252	0.04	-7.703000000000001	443.28	-1669.0	0.42700000000000005	-6.0	non-native
0.6833045	0.2963981	0.03	-6.263	371.712	-2105.5	0.41100000000000003	-6.0	non-native
0.8811496	0.3195207	0.03	-7.2059999999999995	458.313	-1650.0	0.45799999999999974	-7.0	non-native
0.9039409	0.3300447	0.04	-8.478000000000002	478.61	-1883.4000000000015	0.47699999999999987	-7.0	non-native
0.8001237	0.3302255	0.04	-7.659000000000001	437.895	-2324.7000000000007	0.44700000000000006	-7.0	non-native
0.4996408	0.1291634	0.2	-0.7109999999999994	-9.104999999999961	-1375.4000000000015	0.07900000000000018	0.0	native
0.7327991	0.1384188	0.26	-0.24399999999999977	-18.597999999999956	-2442.2000000000044	-0.01200000000000001	1.0	native
0.5374837	0.1073803	0.22	0.19000000000000128	99.39500000000004	-1596.5	0.05900000000000016	-1.0	native
0.5372882	0.1298417	0.21	0.5910000000000011	-2.98599999999999	-935.1000000000058	0.1459999999999999	0.0	native
0.5917962	0.1433189	0.19	0.19000000000000128	-34.77799999999996	-1353.9000000000015	0.05900000000000016	1.0	native
0.5099183	0.1240454	0.16	0.2480000000000011	-37.88599999999997	-1208.6000000000058	0.06400000000000006	2.0	native
0.4358404	0.1209069	0.14	1.0300000000000011	36.464	-1890.0	-0.04599999999999982	-1.0	native
0.8008057	0.1502564	0.11	-0.38899999999999935	161.01800000000003	-3473.5	-0.09299999999999997	-2.0	native
0.7423769	0.1465646	0.23	0.6950000000000003	-46.486999999999966	-2339.9000000000015	-0.041999999999999815	1.0	native
0.5928886	0.1074186	0.29	0.6010000000000009	-19.94999999999999	-2313.9000000000015	-0.040999999999999925	0.0	native
0.5753626	0.1348899	0.15	-0.16799999999999926	41.21500000000003	-1468.1000000000058	0.09100000000000019	0.0	native
0.4685922	0.1106541	0.14	0.20800000000000018	91.12200000000001	-2275.2000000000044	0.040999999999999925	-1.0	native
0.7220994	0.1577977	0.16	-0.2859999999999996	115.37200000000001	-1676.0	0.0820000000000003	-1.0	native
0.5757501	0.1278460	0.2	0.3650000000000002	75.55600000000004	-3264.0	0.03200000000000003	-1.0	native
0.8095685	0.1604789	0.18	-0.17299999999999827	60.70700000000005	-2681.100000000006	-0.04899999999999993	-1.0	native
0.9431449	0.1531013	0.15	0.3260000000000005	6.402000000000044	-1779.1000000000058	-0.042999999999999705	0.0	native
0.5906733	0.1684472	0.24	-0.23499999999999943	-48.926999999999964	-1896.7000000000044	0.02499999999999991	2.0	native
0.8475947	0.2019006	0.16	0.26500000000000057	40.747000000000014	-2684.600000000006	-0.03200000000000003	-1.0	native
0.6942760	0.1803519	0.09	-0.8499999999999988	179.60900000000004	-2700.9000000000015	0.03600000000000003	-1.0	native
0.9167508	0.1892798	0.12	-0.5539999999999994	263.66200000000003	-2029.9000000000015	-0.0129999999999999	-3.0	native
0.8341910	0.1892357	0.17	-0.3199999999999994	190.75900000000001	-1259.9000000000015	-0.020000000000000018	-2.0	native
0.2418090	0.1092606	0.15	0.013000000000001677	37.71300000000002	-1822.2000000000044	0.13900000000000023	1.0	native
0.4388891	0.1335687	0.14	1.3190000000000008	103.62700000000001	-1825.1000000000058	0.02400000000000002	2.0	native
0.4719901	0.1697122	0.22	0.21200000000000152	52.113	-1214.5	0.08899999999999997	0.0	native
0.8158455	0.1699980	0.24	1.6100000000000012	-108.82399999999996	-1650.300000000003	0.0820000000000003	4.0	native
0.3947901	0.1384386	0.21	0.854000000000001	-4.663999999999987	-1619.5	0.0129999999999999	0.0	native
0.7666653	0.1814848	0.21	0.9440000000000008	-65.60499999999996	-1402.4000000000015	0.07800000000000029	2.0	native
0.7194715	0.1561804	0.26	1.2200000000000006	-62.94599999999997	-1499.4000000000015	0.07000000000000028	3.0	native
0.6850354	0.1346359	0.31	0.6780000000000008	-34.664999999999964	-1162.800000000003	0.08400000000000007	2.0	native
0.3987478	0.1150105	0.26	0.12400000000000055	-11.907999999999959	-2144.5	0.10899999999999999	2.0	native
0.2882632	0.1050147	0.28	0.28300000000000125	27.922000000000025	-1470.9000000000015	0.08099999999999996	0.0	native
0.7627116	0.1450882	0.26	0.5550000000000015	-30.815999999999974	-2011.0	0.15799999999999992	2.0	native
0.3151277	0.1095800	0.32	0.23800000000000132	-36.52999999999997	-1146.1000000000058	0.03400000000000025	2.0	native
0.8248567	0.1580967	0.27	1.3150000000000013	-0.5059999999999718	-1742.300000000003	-0.0349999999999997	1.0	native
0.5411727	0.1411869	0.3	1.3040000000000003	-0.9110000000000014	-1027.6000000000058	-0.021999999999999797	2.0	native
0.9191170	0.1671437	0.21	0.7360000000000007	145.92600000000004	-875.2000000000044	0.06600000000000028	-1.0	native
0.6164017	0.1744262	0.19	-0.5229999999999988	168.28000000000003	-1806.4000000000015	0.028999999999999915	-1.0	native
0.8311822	0.1457301	0.23	0.3470000000000013	138.363	-1296.300000000003	0.07299999999999995	0.0	native
0.7460446	0.1569199	0.2	0.3490000000000002	150.632	-462.40000000000146	0.03200000000000003	0.0	native
0.7152009	0.1328401	0.28	0.5060000000000002	119.55300000000005	-1925.300000000003	0.09100000000000019	-1.0	native
0.5190123	0.1716322	0.23	-0.15700000000000003	155.334	-2293.5	0.11500000000000021	-1.0	native
1.2593625	0.2132618	0.16	-0.4599999999999991	129.94000000000005	-1916.0	0.1499999999999999	0.0	native
1.6675410	0.4956154	0.04	0.05900000000000016	64.751	-661.0	0.041999999999999815	-2.0	non-native
1.7701758	0.4746941	0.06	0.3160000000000007	61.83000000000001	578.2999999999993	-0.052000000000000046	-2.0	non-native
1.7318046	0.4470906	0.06	0.8659999999999997	13.382000000000005	-1131.0	-0.028000000000000025	-2.0	non-native
1.7183814	0.5031390	0.03	0.36300000000000043	39.98800000000003	-1835.0999999999985	-0.015000000000000124	-2.0	non-native
1.7856793	0.5027809	0.05	1.609	-25.089999999999975	-835.9000000000015	-0.1080000000000001	-1.0	non-native
1.6782076	0.4607226	0.07	1.6790000000000003	-29.329999999999984	-962.3000000000029	-0.03100000000000014	-2.0	non-native
1.6317828	0.4503194	0.07	0.16000000000000014	-9.694999999999993	-1537.0999999999985	0.01499999999999968	0.0	non-native
1.8043830	0.4650151	0.03	0.952	33.917	-1984.5	0.01200000000000001	-2.0	non-native
1.6083925	0.4255855	0.06	-0.843	55.132000000000005	-1074.2000000000044	0.023999999999999577	-2.0	non-native
1.6732948	0.4985959	0.03	0.25	-5.043000000000006	-2303.0	-0.006000000000000227	-1.0	non-native
1.7533975	0.4888833	0.07	0.5969999999999995	-2.233000000000004	-2207.5999999999985	-0.0030000000000001137	-2.0	non-native
1.8431982	0.5083491	0.04	1.9510000000000005	-26.53800000000001	-1737.300000000003	-0.08500000000000041	-1.0	non-native
2.0220768	0.5347911	0.05	2.019	0.9019999999999868	-1161.9000000000015	-0.14400000000000013	-2.0	non-native
1.7706876	0.5089594	0.03	0.2160000000000002	32.43600000000001	-1273.5	-0.018000000000000238	-2.0	non-native
1.8913255	0.5058752	0.02	0.9909999999999997	-95.93299999999999	-621.5	-0.058000000000000274	2.0	non-native
1.9308839	0.5194142	0.03	0.6159999999999997	149.94400000000002	-2183.0999999999985	-0.03600000000000003	-3.0	non-native
1.8641249	0.4853797	0.07	0.9350000000000005	-2.9639999999999986	-827.2000000000044	0.040999999999999925	-2.0	non-native
1.7689617	0.4653431	0.07	0.6959999999999997	41.48700000000002	-2055.0	-0.037000000000000366	-2.0	non-native
1.6861410	0.4297588	0.02	0.3650000000000002	120.28200000000001	-2730.0	0.07999999999999963	-3.0	non-native
1.4996407	0.4475006	0.06	-1.6869999999999994	95.01600000000002	-2476.800000000003	0.1809999999999996	-2.0	non-native
1.6716710	0.4085062	0.04	-0.4159999999999995	107.24900000000002	-2308.0	0.017999999999999794	-3.0	non-native
0.2299426	0.1332974	0.2	-0.5989999999999993	157.449	-467.3000000000029	0.10299999999999976	-3.0	non-native
0.4757769	0.1374099	0.18	0.5370000000000008	127.46700000000001	-495.0	0.07699999999999996	-3.0	non-native
0.4207231	0.1668792	0.26	-0.017999999999999794	131.312	-655.0	-0.026000000000000245	-3.0	non-native
0.4128154	0.1339885	0.21	-0.5729999999999995	159.66360000000003	-893.0	0.1679999999999997	-3.0	non-native
0.5310798	0.2153098	0.17	-0.6959999999999997	146.053	-1008.5	0.02499999999999991	-3.0	non-native
0.4764148	0.1296232	0.16	-0.35499999999999954	145.729	-716.5	0.11199999999999966	-3.0	non-native
0.7664075	0.1806551	0.12	-1.0309999999999997	172.4271	-785.0	0.11199999999999966	-3.0	non-native
0.2077229	0.1248405	0.22	1.0679999999999996	114.53300000000002	-1580.2000000000044	0.022999999999999687	-3.0	non-native
0.3093774	0.1242870	0.18	-0.24599999999999955	152.221	-1797.300000000003	0.11799999999999988	-3.0	non-native
0.4549637	0.0984058	0.23	0.5960000000000001	95.90900000000002	-1038.800000000003	0.05899999999999972	-3.0	non-native
0.7677848	0.1423692	0.21	-0.7079999999999993	185.3426	-2201.4000000000015	0.23199999999999976	-3.0	non-native
0.3620062	0.1466180	0.25	1.6259999999999994	-7.63900000000001	-1793.2000000000044	0.01200000000000001	-1.0	non-native
0.4118029	0.1333433	0.12	0.5950000000000006	54.420000000000016	-2209.5999999999985	0.06499999999999995	-2.0	non-native
0.3629694	0.1454542	0.19	1.3170000000000002	7.8160000000000025	-1468.0	-0.0030000000000001137	-1.0	non-native
0.3754460	0.1550726	0.16	0.6980000000000004	7.515000000000015	-1411.300000000003	-0.03500000000000014	-1.0	non-native
0.4222153	0.1829217	0.18	1.2409999999999997	-19.819999999999993	-1357.5	-0.0730000000000004	-1.0	non-native
0.4141500	0.1325307	0.18	0.6270000000000007	24.467000000000013	-1292.0999999999985	0.009999999999999787	-2.0	non-native
0.2085533	0.1111535	0.21	0.543000000000001	16.476000000000028	-1279.0	-0.06100000000000039	-1.0	non-native
0.6276066	0.1123505	0.24	1.2170000000000005	139.178	-1293.0999999999985	0.10399999999999965	-3.0	non-native
0.2375103	0.0949344	0.19	-0.4029999999999996	168.95770000000002	-1712.0	0.11999999999999966	-3.0	non-native
0.3571157	0.0869928	0.14	-0.09299999999999997	150.154	-1540.9000000000015	0.04699999999999971	-3.0	non-native
2.8195810	1.2225643	0.01	-3.7880000000000003	341.55	-1085.5	0.040999999999999925	-3.0	native
2.6902540	1.2506040	0.01	-5.2330000000000005	351.4025	-1473.800000000003	0.15399999999999991	-3.0	native
2.9652195	1.3686513	0.01	-5.502000000000001	354.7467	-449.3000000000029	0.3029999999999995	-4.0	native
2.5521410	1.3090907	0.01	-6.474	297.955	-1295.4000000000015	0.5569999999999999	-3.0	native
2.5063033	1.4577093	0.01	-5.664	246.98	-832.9000000000015	0.5009999999999999	-3.0	native
2.7340295	1.5728173	0.01	-6.789	268.709	-31.80000000000291	0.6489999999999996	-3.0	native
3.0360787	1.6475734	0.01	-7.577	293.854	-560.2000000000044	0.8050000000000002	-3.0	native
3.3661385	1.4120567	0.01	-5.985	210.521	-1004.2000000000044	0.46399999999999997	-2.0	native
2.4713819	1.2230341	0.01	-6.628	195.292	-393.8000000000029	0.5020000000000002	-2.0	native
2.8197930	1.2410184	0.01	-6.063000000000001	250.184	-1146.2000000000044	0.395	-2.0	native
2.9172001	1.2396624	0.01	-7.13	147.52799999999996	-928.5	0.5459999999999998	-1.0	native
3.3219039	1.4385943	0.0	-8.051	382.2958	-1199.2000000000044	0.5879999999999996	-4.0	native
3.5080435	1.1897364	0.01	-6.725	357.4583	-1054.5999999999985	0.3479999999999994	-3.0	native
3.6395833	1.1061121	0.01	-5.282	110.762	400.6999999999971	0.3009999999999997	0.0	native
3.7084160	1.1410921	0.01	-5.348000000000001	189.99099999999999	-1388.5	0.33799999999999963	-2.0	native
3.3387082	1.1948432	0.01	-4.578	87.26299999999998	-397.5	0.2669999999999999	0.0	native
3.5308561	1.0630902	0.01	-6.21	296.43899999999996	-2017.9000000000015	0.31499999999999995	-4.0	native
3.9428377	1.3210789	0.01	-7.063000000000001	238.37699999999998	-319.8000000000029	0.4990000000000001	-2.0	native
2.8451202	1.1726766	0.0	-7.838	435.08956	-817.5	0.5329999999999999	-4.0	native
2.5841033	1.0876588	0.01	-5.3469999999999995	275.81399999999996	-947.8000000000029	0.33299999999999974	-2.0	native
2.6923008	1.0376679	0.01	-1.2770000000000001	219.29399999999998	-1285.0	0.1679999999999997	-1.0	native
0.9318382	0.5082613	0.01	-1.6760000000000002	145.437	129.0	0.06899999999999995	-3.0	native
1.2127337	0.5913990	0.09	-1.7700000000000005	179.60699999999997	-1442.300000000003	-0.02900000000000036	-1.0	native
0.8047388	0.5290192	0.01	-0.5579999999999998	124.56	-1958.4000000000015	0.06299999999999972	-3.0	native
0.9102849	0.5768400	0.02	-1.0440000000000005	142.69599999999997	-2495.5	0.020999999999999908	-2.0	native
0.8079300	0.5329930	0.03	-0.3689999999999998	53.454999999999984	-1147.0	0.03599999999999959	0.0	native
1.1543170	0.5303382	0.07	0.04400000000000048	38.524	-1135.800000000003	-0.06700000000000017	-1.0	native
1.2739081	0.5884555	0.04	0.7620000000000005	-68.02600000000001	-635.5	-0.14600000000000035	1.0	native
1.2185122	0.5597801	0.04	-0.386000000000001	-63.658000000000015	-325.20000000000437	-0.11299999999999999	1.0	native
1.1027516	0.5576882	0.03	-0.5090000000000003	83.322	-529.5999999999985	-0.0810000000000004	-1.0	native
1.3649926	0.6173037	0.03	0.593	92.28499999999997	-1553.5	-0.16600000000000037	-1.0	native
1.0091698	0.5945386	0.03	-0.3490000000000002	104.84699999999998	-1354.0	-0.0050000000000003375	-1.0	native
1.2317020	0.6543809	0.04	-0.9030000000000005	164.137	-867.5	-0.027000000000000135	-2.0	native
1.4245837	0.6553795	0.04	0.7680000000000007	129.19400000000002	-1332.0	-0.17800000000000038	-2.0	native
1.2914082	0.5978043	0.02	-0.923	152.47899999999998	-680.7000000000044	-0.15500000000000025	-2.0	native
1.0846908	0.5582171	0.04	-0.532	61.956999999999994	-391.5	-0.1080000000000001	-2.0	native
0.8489751	0.5320728	0.04	-0.9420000000000002	75.93799999999999	-697.0	0.0519999999999996	0.0	native
1.0115566	0.5056623	0.03	-0.07499999999999929	8.062999999999988	-1732.7000000000044	-0.11800000000000033	0.0	native
1.1287262	0.5636362	0.02	0.29100000000000037	1.9080000000000155	-1007.8000000000029	-0.10899999999999999	2.0	native
1.3096238	0.5876672	0.04	0.32399999999999984	73.87899999999996	-2237.0999999999985	-0.17100000000000026	-1.0	native
1.0811156	0.5429049	0.03	0.20899999999999963	-2.2239999999999895	-1980.5	-0.14300000000000024	-1.0	native
1.0044800	0.5277946	0.02	-0.04800000000000004	39.33499999999998	-999.5	-0.11699999999999999	0.0	native
2.5781052	0.7469522	0.02	-0.33499999999999996	100.98449999999998	-959.9000000000015	-0.008000000000000007	-2.0	non-native
1.9646406	0.6892191	0.02	-0.4580000000000002	75.14799999999998	-1272.300000000003	-0.1080000000000001	-2.0	non-native
1.8119355	0.6226983	0.02	-0.18200000000000038	93.76199999999999	-2020.699999999997	-0.017999999999999794	-2.0	non-native
2.1800039	0.6805234	0.02	0.7379999999999995	-25.26600000000002	-1417.800000000003	-0.15799999999999992	-1.0	non-native
2.0347965	0.6398624	0.02	0.23499999999999943	105.34219999999999	-2003.9000000000015	-0.1259999999999999	-2.0	non-native
2.4997351	0.7295231	0.02	0.8069999999999995	-14.924000000000007	-2381.0	-0.20500000000000007	0.0	non-native
2.3255720	0.6639629	0.02	0.9089999999999998	-54.441	-2469.5	-0.2839999999999998	1.0	non-native
2.2519729	0.6640480	0.02	1.061	-25.363	-1971.5999999999985	-0.2719999999999998	0.0	non-native
2.3078372	0.7432514	0.02	1.5099999999999998	-51.423	-2399.199999999997	-0.355	0.0	non-native
2.7532842	0.6908581	0.02	1.9989999999999997	-70.68100000000004	-2249.0999999999985	-0.32600000000000007	0.0	non-native
2.4354136	0.6329582	0.02	2.7939999999999996	-54.727000000000004	-2338.300000000003	-0.40700000000000003	1.0	non-native
2.9804666	0.7189766	0.02	3.0389999999999997	-6.5730000000000075	-1594.5	-0.3809999999999998	-1.0	non-native
2.5101280	0.6114597	0.02	2.492	-15.473000000000013	-1343.800000000003	-0.36499999999999977	-1.0	non-native
2.5355351	0.6305195	0.02	0.5809999999999995	-64.67800000000003	-2084.0999999999985	-0.32399999999999984	2.0	non-native
1.9784545	0.5570945	0.02	1.4499999999999993	-69.95400000000001	-981.1999999999971	-0.278	0.0	non-native
2.0229213	0.6260523	0.02	2.2879999999999994	-41.36700000000002	-2062.0	-0.35199999999999987	0.0	non-native
1.9738562	0.6742954	0.02	0.08499999999999996	21.67999999999998	-1090.0	-0.054999999999999716	0.0	non-native
2.5892346	0.6756101	0.02	0.0909999999999993	42.361999999999995	-1989.0999999999985	-0.052000000000000046	-1.0	non-native
2.9478133	0.7124093	0.02	-0.8910000000000005	82.57099999999998	-1572.0999999999985	-0.07099999999999973	-1.0	non-native
2.9327996	0.7845697	0.02	-1.6360000000000006	92.91679999999998	-1633.300000000003	-0.0009999999999998899	-1.0	non-native
2.3465576	0.7628667	0.02	-1.5200000000000005	133.20909999999998	-1022.1999999999971	-0.06999999999999984	-2.0	non-native
8.0945959	2.2765374	0.0	-4.681	186.65244399999997	-1463.5999999999985	0.9709999999999996	-2.0	non-native
7.1066270	1.8360085	0.0	-4.681	186.32450599999999	-676.8000000000029	0.16300000000000026	-2.0	non-native
7.3383560	1.9959373	0.0	-3.8210000000000006	196.49378	-1544.0999999999985	-0.09799999999999986	-2.0	non-native
7.9492273	2.1543512	0.0	-4.681	186.65329499999999	-1923.4000000000015	0.25800000000000045	-2.0	non-native
7.9445620	1.9576088	0.0	-4.681	189.87895999999998	-2352.199999999997	0.04899999999999993	-2.0	non-native
8.7551069	2.2068887	0.0	-4.681	186.65452599999998	-1896.0	0.8500000000000001	-2.0	non-native
8.1766901	1.8481019	0.0	-4.594	184.33804999999998	-1453.9000000000015	0.2900000000000005	-2.0	non-native
8.5033607	2.0462408	0.0	-4.681	186.67312099999998	-2738.800000000003	0.8770000000000002	-2.0	non-native
8.6083221	2.1975863	0.0	-4.681	186.652	-2103.5	1.3409999999999997	-2.0	non-native
4.2310662	1.9766220	0.0	-4.681	186.652	-2703.5999999999985	1.0070000000000001	-2.0	non-native
4.0593686	1.8744839	0.0	-4.681	186.652	-2020.199999999997	1.0710000000000002	-2.0	non-native
4.3017778	2.0256474	0.0	-4.681	186.652	-2684.4000000000015	1.483	-2.0	non-native
7.6661296	2.3179927	0.0	-4.681	186.652	-2205.300000000003	1.3510000000000004	-2.0	non-native
8.2159042	2.3877788	0.0	-4.681	186.652	-2235.0	1.5749999999999997	-2.0	non-native
8.7754126	2.6908576	0.0	-4.681	186.652	-2438.800000000003	1.677	-2.0	non-native
6.1402583	1.9721198	0.0	-4.681	186.652	-2698.699999999997	1.1620000000000004	-2.0	non-native
7.3572402	2.2056971	0.0	-4.681	186.652	-2000.800000000003	1.4609999999999999	-2.0	non-native
6.7803102	1.9551550	0.0	-4.681	186.648383	-1655.699999999997	1.4170000000000003	-2.0	non-native
6.3242235	1.8507175	0.0	-4.682	186.529281	-2131.199999999997	1.5500000000000003	-2.0	non-native
6.5451012	2.0477326	0.0	-4.681	186.55308499999998	-740.1999999999971	1.8960000000000004	-2.0	non-native
6.6310945	1.8901027	0.0	-4.681	186.65041	-2107.0	1.5109999999999997	-2.0	non-native
2.4759908	1.1671215	0.01	0.7869999999999999	44.549999999999955	-3607.300000000003	0.004999999999999893	2.0	native
2.6416016	1.1963845	0.01	-0.6430000000000007	217.414	-3426.0999999999985	0.09599999999999964	-1.0	native
2.6009073	1.1633300	0.01	-0.3410000000000002	168.13099999999997	-2376.300000000003	0.08799999999999963	0.0	native
2.8920441	1.1840473	0.01	-1.33	265.94899999999996	-2055.199999999997	0.12799999999999967	-1.0	native
2.8866873	1.1637917	0.01	-2.0680000000000005	163.67799999999997	-2138.300000000003	0.2160000000000002	1.0	native
2.5628247	1.1741908	0.01	1.4459999999999988	35.394000000000005	-2473.0999999999985	-0.12700000000000022	3.0	native
2.5484350	1.1653116	0.01	1.5639999999999992	30.69199999999995	-1835.300000000003	-0.10899999999999999	2.0	native
2.4219460	1.1795614	0.01	1.7719999999999994	85.899	-2583.800000000003	-0.0950000000000002	2.0	native
2.5517981	1.1504030	0.01	4.1499999999999995	-28.15900000000005	-1747.0999999999985	-0.1160000000000001	2.0	native
2.5831628	1.1430035	0.01	3.570999999999999	-140.37300000000005	-2063.0999999999985	-0.0040000000000000036	4.0	native
2.5439260	1.1548049	0.01	1.87	-145.26800000000003	-2437.9000000000015	-0.10200000000000031	4.0	native
2.3281884	1.1326576	0.01	3.685999999999999	-123.00300000000004	-2105.0	-0.14700000000000024	3.0	native
2.3459067	1.1566578	0.01	3.0119999999999996	-0.07900000000000773	-2289.4000000000015	-0.17300000000000004	3.0	native
2.3179455	1.1629404	0.01	2.7809999999999997	30.153999999999996	-1941.5	-0.18100000000000005	1.0	native
2.3081357	1.1513916	0.01	1.8069999999999995	50.39699999999999	-3583.5	-0.08099999999999996	2.0	native
2.4377048	1.1858673	0.01	0.9589999999999996	30.78299999999996	-2671.300000000003	0.03600000000000003	2.0	native
2.4712231	1.1868169	0.01	0.9199999999999999	40.47799999999995	-2168.699999999997	-0.10499999999999998	2.0	native
2.3533499	1.1515073	0.01	0.5209999999999999	29.80899999999997	-3084.5999999999985	-0.07500000000000018	2.0	native
2.3987243	1.1416245	0.01	0.2809999999999997	52.68199999999996	-3552.5999999999985	-0.08700000000000019	3.0	native
2.6121509	1.1845393	0.01	0.5719999999999992	36.40299999999996	-2853.0	0.06199999999999983	1.0	native
2.5838492	1.1732275	0.01	0.2779999999999996	35.846000000000004	-1891.0	-0.0050000000000003375	2.0	native
5.4333944	2.4589548	0.0	-6.83	388.525	-2105.800000000003	1.178	-2.0	native
5.3908401	2.2753403	0.0	-6.83	388.525919	-1326.9000000000015	0.835	-2.0	native
6.8574138	2.7912316	0.0	-6.83	388.343754	-2368.699999999997	1.0579999999999998	-2.0	native
7.0671897	2.8502510	0.0	-6.829000000000001	388.23474799999997	-2698.300000000003	1.1189999999999998	-2.0	native
7.2879906	2.8408282	0.01	-4.663	224.176	-1359.300000000003	0.976	0.0	native
7.0881195	2.8549006	0.01	-5.123	237.628	-1352.699999999997	0.7640000000000002	0.0	native
7.5700068	2.9691818	0.01	-4.7170000000000005	241.96999999999997	-2640.9000000000015	1.032	0.0	native
7.3578863	2.9076157	0.01	-5.862	288.501	-946.5	0.9180000000000001	-1.0	native
7.8652544	2.6854362	0.01	-5.3500000000000005	371.6671	-2592.5	0.7539999999999996	-2.0	native
7.2676516	2.3496885	0.01	-4.378	379.76003	-1794.699999999997	0.3769999999999998	-2.0	native
7.7174110	2.5025308	0.01	-5.163	371.7858	-2049.0999999999985	0.5449999999999999	-2.0	native
8.0263691	2.4626453	0.01	-4.117000000000001	402.3685	-1567.800000000003	0.6139999999999999	-2.0	native
8.5567627	2.8436129	0.0	-6.831	388.45599999999996	-1401.699999999997	1.112	-2.0	native
8.9014006	3.0945976	0.0	-6.83	388.525	-1693.9000000000015	1.7969999999999997	-2.0	native
7.9881487	2.6174960	0.0	-6.83	388.532982	-1844.9000000000015	0.7139999999999995	-2.0	native
7.4367676	2.4788084	0.0	-6.829000000000001	386.98962	-2182.4000000000015	0.49899999999999967	-2.0	native
8.0376282	2.6297295	0.0	-6.829000000000001	388.523804	-2302.5	0.8499999999999996	-2.0	native
7.6763411	2.4437668	0.0	-6.195	395.05039999999997	-2702.5	0.375	-2.0	native
7.9587126	2.2483773	0.01	-4.974	372.2602	-1954.0	0.3780000000000001	-2.0	native
8.6003351	2.4927692	0.0	-6.83	387.643801	-2549.800000000003	0.8410000000000002	-2.0	native
8.6728840	2.5210478	0.0	-6.830999999999972	387.656206	-2617.300000000003	1.021	-2.0	native
1.0046641	0.2846406	0.02	3.992	-52.631000000000014	-1376.5	-0.02400000000000002	0.0	non-native
1.2625976	0.3326664	0.02	4.383	-36.849000000000004	-2985.300000000003	-0.12700000000000022	0.0	non-native
1.2083608	0.3158512	0.02	4.109000000000001	-48.909000000000006	-2531.5	-0.10400000000000009	-1.0	non-native
1.1343678	0.3014470	0.02	4.920000000000001	-109.764	-2258.7000000000044	-0.133	0.0	non-native
1.3569366	0.3316266	0.02	5.274	-187.77299999999997	-1548.9000000000015	-0.08800000000000008	1.0	non-native
1.3392262	0.3375102	0.02	4.6450000000000005	-215.54699999999997	-292.70000000000437	-0.09100000000000019	2.0	non-native
1.1193141	0.3135749	0.02	5.611	-245.84699999999998	-1343.5	-0.10199999999999987	1.0	non-native
1.1180158	0.3010873	0.02	4.696000000000001	-119.86900000000001	-996.9000000000015	-0.19600000000000017	-1.0	non-native
0.9813713	0.2849773	0.02	4.457999999999999	-81.058	-1450.7000000000044	-0.19399999999999995	0.0	non-native
1.0586810	0.3126596	0.02	5.258	-113.29100000000001	-1061.4000000000015	-0.30900000000000016	0.0	non-native
1.1237521	0.2907436	0.02	4.925999999999999	-182.60399999999998	-1188.0999999999985	-0.18400000000000016	0.0	non-native
0.9926156	0.3179844	0.02	4.497000000000001	-99.3	-1601.300000000003	-0.16500000000000004	-1.0	non-native
1.0632348	0.3058240	0.02	6.470999999999999	-182.43200000000002	-1699.2000000000044	-0.2120000000000002	0.0	non-native
1.0153966	0.2970863	0.02	5.418	-154.661	-1593.7000000000044	-0.18900000000000006	-1.0	non-native
1.3179748	0.3558026	0.02	4.7410000000000005	-143.30899999999997	-1708.5999999999985	-0.11100000000000021	1.0	non-native
1.0371388	0.3151675	0.02	4.898000000000001	-91.03000000000002	-1992.4000000000015	-0.13100000000000023	0.0	non-native
1.2357748	0.3485737	0.02	4.196000000000001	-118.129	-1133.0999999999985	-0.05500000000000016	0.0	non-native
1.0516905	0.3383940	0.02	5.467	-181.39	-1891.0999999999985	-0.16699999999999982	1.0	non-native
1.1218984	0.3371179	0.02	3.54	-48.693	-1399.5999999999985	-0.11900000000000022	0.0	non-native
1.1430717	0.2955355	0.02	3.934	-77.956	-830.3000000000029	-0.09699999999999998	0.0	non-native
1.0202177	0.3334974	0.02	3.8820000000000006	-110.448	-1293.800000000003	-0.10999999999999988	0.0	non-native
1.1895224	0.3475731	0.02	4.867	-193.671	-348.90000000000146	-0.19700000000000006	3.0	non-native
1.1306854	0.3149873	0.02	3.9959999999999996	-107.353	-708.4000000000015	-0.11399999999999988	2.0	non-native
1.0029545	0.3004422	0.02	3.8449999999999998	-54.479	-493.5	-0.16900000000000004	0.0	non-native
1.0975646	0.3289063	0.02	3.7470000000000008	-79.878	-1638.7000000000044	-0.121	0.0	non-native
1.1545848	0.3570725	0.02	4.639	-97.52900000000001	-884.4000000000015	-0.16699999999999982	1.0	non-native
1.2400473	0.3516163	0.02	3.7280000000000006	-87.615	-1340.4000000000015	-0.17099999999999982	0.0	non-native
1.2015165	0.3433321	0.02	5.393	-117.796	-315.90000000000146	-0.246	1.0	non-native
1.3066397	0.3517710	0.02	4.537	-113.187	-759.0	-0.26000000000000023	0.0	non-native
1.2960018	0.3304065	0.02	5.8340000000000005	-154.08799999999997	801.5	-0.2629999999999999	1.0	non-native
1.5536898	0.3363082	0.02	5.9319999999999995	-113.69500000000001	-667.2000000000044	-0.18800000000000017	0.0	non-native
1.1416993	0.3277465	0.02	6.037999999999999	-112.389	-519.0999999999985	-0.26400000000000023	0.0	non-native
1.2163637	0.3326075	0.02	5.78	-72.598	-1678.0	-0.27300000000000013	0.0	non-native
1.3018010	0.3389748	0.02	5.4270000000000005	-113.23300000000002	281.1999999999971	-0.19099999999999984	0.0	non-native
1.2170664	0.3394799	0.02	5.438	-143.877	-815.7000000000044	-0.2250000000000001	0.0	non-native
1.3313028	0.3354813	0.02	5.822	-117.28699999999999	-178.8000000000029	-0.21300000000000008	0.0	non-native
1.1475732	0.3314329	0.02	4.941999999999999	-65.955	-358.70000000000437	-0.20100000000000007	0.0	non-native
1.3442194	0.3511352	0.02	5.205000000000001	-138.137	-521.0999999999985	-0.242	0.0	non-native
1.1846347	0.3272495	0.02	5.4479999999999995	-265.94599999999997	170.09999999999854	-0.22199999999999998	2.0	non-native
1.2544283	0.3204302	0.02	6.372000000000001	-140.82999999999998	-717.4000000000015	-0.2120000000000002	0.0	non-native
1.1538943	0.3429383	0.02	5.094	-108.996	-512.7000000000044	-0.2200000000000002	0.0	non-native
1.2535120	0.3237373	0.02	6.076	-252.68	-412.90000000000146	-0.20800000000000018	1.0	non-native
2.2498147	0.6407645	0.28	2.587999999999999	-230.64	-1076.4000000000015	0.008000000000000007	3.0	native
2.0907230	0.6637458	0.02	2.651	-27.101	-310.1999999999971	0.04800000000000004	0.0	native
1.9309922	0.7024044	0.02	1.6769999999999996	-3.451000000000022	-227.90000000000146	0.15800000000000036	0.0	native
2.1976945	0.6453057	0.02	-1.1320000000000006	91.56199999999998	-982.5	0.10899999999999999	-1.0	native
2.5042100	0.7604561	0.02	-0.8550000000000004	56.71799999999999	-1089.4000000000015	0.1349999999999998	0.0	native
2.3438759	0.7468618	0.02	-1.2080000000000002	35.412000000000006	-1755.5999999999985	0.33000000000000007	-1.0	native
2.8664794	0.9026588	0.02	-2.3210000000000006	192.1259	-1855.5	0.4119999999999999	-2.0	native
2.7702162	0.9507186	0.02	-1.1110000000000002	50.19	-2056.0999999999985	0.12600000000000033	0.0	native
3.0351198	1.0604147	0.02	-0.6140000000000003	161.3508	-753.2999999999956	0.1429999999999998	-2.0	native
2.9280486	0.9580390	0.02	0.9419999999999993	116.66799999999999	-1680.5999999999985	-0.01399999999999979	-2.0	native
2.6416750	1.0896119	0.02	-1.7580000000000005	84.6	-1124.9000000000015	0.30799999999999983	-1.0	native
3.2456717	1.1915863	0.0	-3.9930000000000003	222.67694	-1673.0	0.37600000000000033	-2.0	native
3.4885349	1.6174198	0.0	-4.323	225.420347	-1356.0	1.0810000000000004	-2.0	native
3.1362212	1.4349335	0.0	-4.322	224.707898	-1120.5	1.1440000000000001	-2.0	native
3.8895743	1.3017528	0.0	-4.322	225.428452	-1416.199999999997	1.3360000000000003	-2.0	native
3.8277626	1.4590598	0.0	-4.322	225.421	-1230.0999999999985	1.8810000000000002	-2.0	native
9.6485109	2.9885237	0.0	-4.322	225.421	-1891.0	2.8630000000000004	-2.0	native
9.0601053	2.5167601	0.0	-4.322	225.92160099999998	-1407.0	1.638	-2.0	native
8.7779932	2.3655324	0.0	-4.322	225.468885	-1348.0999999999985	1.633	-2.0	native
7.7678638	2.6681347	0.0	-4.323	225.421	-1916.9000000000015	1.6909999999999998	-2.0	native
7.6609011	2.8968379	0.0	-4.015000000000001	218.4628	-2587.0999999999985	1.1870000000000003	-2.0	native
1.3950101	0.5431592	0.26	2.7109999999999994	-171.337	-1136.199999999997	-0.11199999999999966	1.0	native
1.4059595	0.5204004	0.47	2.7959999999999994	-51.49599999999998	-569.7999999999956	-0.21499999999999986	1.0	native
1.5611539	0.5524833	0.44	2.803	-89.03700000000003	-1427.7999999999956	-0.266	2.0	native
1.4886916	0.5662040	0.37	3.5069999999999997	-205.163	-78.79999999999563	-0.18299999999999983	2.0	native
1.7238325	0.6051317	0.37	4.68	-85.54700000000003	-565.9000000000015	-0.31400000000000006	0.0	native
1.1441584	0.5205831	0.42	2.8889999999999993	-90.57	-616.7999999999956	-0.14900000000000002	3.0	native
1.0963153	0.4868969	0.44	3.0089999999999995	-73.52699999999999	33.400000000001455	-0.1429999999999998	3.0	native
0.9405847	0.4807978	0.47	3.1629999999999994	-180.587	310.20000000000437	-0.10199999999999987	2.0	native
1.0651439	0.5054606	0.3	3.2829999999999995	-196.325	-274.59999999999854	-0.09699999999999998	5.0	native
1.1103302	0.5003964	0.35	2.8709999999999996	-149.70800000000003	-276.29999999999563	-0.07600000000000007	2.0	native
1.2088925	0.5156640	0.44	3.5749999999999993	-183.54700000000003	-732.1999999999971	-0.13599999999999968	4.0	native
1.4348269	0.5277232	0.3	3.2169999999999996	-180.024	-309.09999999999854	-0.17799999999999994	1.0	native
1.2759948	0.4772401	0.33	4.275	-143.2	-771.7999999999956	-0.2649999999999997	1.0	native
1.1716793	0.5132741	0.09	3.6179999999999994	-45.69400000000002	-453.40000000000146	-0.18100000000000005	0.0	native
1.1906215	0.5352424	0.4	3.776	-199.582	-126.0	-0.1259999999999999	3.0	native
1.2267756	0.5068167	0.28	3.625	-181.565	-1038.5	-0.13199999999999967	0.0	native
1.1698816	0.5234323	0.35	3.1659999999999995	-199.65699999999998	476.3000000000029	-0.1259999999999999	2.0	native
1.1489074	0.4935959	0.44	4.571999999999999	-231.13100000000003	-481.29999999999563	-0.19199999999999973	2.0	native
1.1088293	0.4900902	0.42	2.779	-72.95300000000003	-859.7999999999956	-0.14900000000000002	1.0	native
1.1222458	0.5382888	0.3	3.1759999999999993	-178.94800000000004	-742.1999999999971	0.006000000000000227	1.0	native
1.3393979	0.5245496	0.28	3.125	-205.10899999999998	272.70000000000437	0.04800000000000004	2.0	native
0.9268767	0.3823304	0.06	-1.6280000000000001	11.02000000000001	556.5	0.0770000000000004	1.0	non-native
0.9391769	0.3651420	0.01	-1.7330000000000005	36.63940000000001	646.0	0.18100000000000005	0.0	non-native
1.3121151	0.3780228	0.01	-2.2890000000000006	41.81700000000001	-57.299999999995634	0.32200000000000006	0.0	non-native
1.4033258	0.4229308	0.03	-0.8530000000000006	44.47590000000001	-601.8999999999942	0.18300000000000027	0.0	non-native
1.1279471	0.3716667	0.01	-1.8370000000000006	39.26650000000001	-1600.8999999999942	0.2020000000000004	1.0	non-native
1.0981301	0.3016019	0.01	-2.0710000000000006	70.14500000000001	-1055.5999999999985	0.21700000000000008	0.0	non-native
0.9369631	0.3443376	0.03	-2.4540000000000006	27.89200000000001	-517.5	0.2200000000000002	1.0	non-native
0.9182793	0.4076838	0.01	-6.134	121.29230000000001	-1043.2999999999956	0.39100000000000046	0.0	non-native
1.1223731	0.4738333	0.04	-2.348	54.047700000000006	-1223.199999999997	0.28400000000000025	0.0	non-native
1.1649516	0.4257695	0.11	-1.9400000000000004	-1.4950000000000045	-1304.0	0.22999999999999998	0.0	non-native
1.2798454	0.4561144	0.06	-2.511	20.084000000000003	-914.2999999999956	0.28700000000000037	0.0	non-native
1.0859764	0.4360531	0.04	-2.588	-67.73599999999999	-950.0	0.355	2.0	non-native
1.3201162	0.5385854	0.03	-2.795	76.34540000000001	-1148.7999999999956	0.387	0.0	non-native
0.9594864	0.4802374	0.04	-0.5369999999999999	-37.38300000000001	-649.0999999999985	0.13600000000000012	0.0	non-native
1.2674031	0.5966293	0.01	1.6179999999999994	-61.92499999999998	-360.0	-0.08299999999999974	1.0	non-native
1.2378988	0.5445951	0.06	1.182999999999999	27.35000000000001	-763.1999999999971	-0.12299999999999978	0.0	non-native
1.3669397	0.6203108	0.01	0.8809999999999993	-71.077	-445.29999999999563	-0.14399999999999968	3.0	non-native
1.3745205	0.6291755	0.01	1.8440000000000003	-79.02799999999999	780.5	-0.16599999999999993	2.0	non-native
1.3426615	0.6090384	0.01	2.1819999999999995	-82.929	-742.5	-0.21999999999999975	2.0	non-native
1.2943449	0.6291920	0.01	0.8090000000000002	-108.39599999999999	-657.0	-0.07999999999999963	2.0	non-native
1.4722078	0.6314494	0.01	1.1149999999999993	-242.57999999999998	-831.5	-0.17399999999999993	5.0	non-native
0.8821317	0.3524827	0.01	1.230999999999999	19.433000000000007	1125.2000000000044	0.04800000000000004	0.0	non-native
0.8824480	0.3258047	0.01	2.5309999999999997	-14.805999999999983	238.60000000000582	0.001000000000000334	0.0	non-native
0.9797306	0.3558140	0.01	1.694	-0.7179999999999893	103.90000000000146	0.02200000000000024	0.0	non-native
0.9273610	0.3397603	0.01	0.9409999999999998	9.820999999999998	184.3000000000029	0.10099999999999998	0.0	non-native
1.0384002	0.3190894	0.01	1.826999999999999	6.728000000000009	561.9000000000015	0.07000000000000028	0.0	non-native
0.8491216	0.2991847	0.01	1.0699999999999994	18.802000000000007	844.9000000000015	0.05500000000000016	0.0	non-native
0.8969997	0.3419144	0.01	1.867	14.229	886.2000000000044	-0.008000000000000007	0.0	non-native
0.7255327	0.3181697	0.03	1.150999999999999	23.894000000000005	853.0	0.0	0.0	non-native
1.0726383	0.3733600	0.03	1.662	13.113	756.8000000000029	0.12300000000000022	0.0	non-native
0.7845536	0.3056324	0.01	2.2960000000000003	-81.57900000000001	938.5	0.008000000000000007	1.0	non-native
1.1626173	0.3372459	0.01	2.422999999999999	4.348000000000013	921.4000000000015	0.10400000000000009	0.0	non-native
1.0108945	0.3339619	0.01	1.858999999999999	-77.80799999999999	-44.0	0.1120000000000001	1.0	non-native
1.0807841	0.3338125	0.01	1.5140000000000002	-24.917	-926.5	0.125	0.0	non-native
1.0281490	0.3457620	0.01	2.0919999999999996	-21.395999999999987	905.5	0.03400000000000025	0.0	non-native
0.8129633	0.3197891	0.01	1.9389999999999992	-9.168000000000006	576.9000000000015	0.04900000000000038	0.0	non-native
0.7599644	0.3259649	0.01	2.3389999999999995	-2.579999999999984	491.20000000000437	-0.018999999999999684	0.0	non-native
0.9570957	0.3396729	0.01	1.7800000000000002	-2.1939999999999884	426.5	0.026000000000000245	0.0	non-native
0.7369601	0.3367260	0.01	1.4020000000000001	-3.341000000000008	1041.9000000000015	0.0030000000000001137	0.0	non-native
0.7123155	0.2907582	0.01	1.7570000000000006	-5.937999999999988	1295.6000000000058	0.001000000000000334	0.0	non-native
0.7336060	0.3013797	0.01	1.992	-1.329999999999984	-157.6999999999971	0.018000000000000238	0.0	non-native
0.7065130	0.3204738	0.01	1.146	15.546000000000006	698.6000000000058	0.057000000000000384	0.0	non-native
0.6346640	0.2339914	0.07	-5.755000000000003	301.306	236.5	0.17399999999999993	-6.0	native
0.4568353	0.1991401	0.07	-6.052	273.05899999999997	61.39999999999418	0.2230000000000003	-6.0	native
0.6512430	0.2178998	0.11	-6.021000000000001	286.757	605.0	0.23399999999999999	-7.0	native
0.6720272	0.2470000	0.1	-6.736000000000001	307.18	108.09999999999854	0.21300000000000008	-7.0	native
0.5698826	0.2093271	0.09	-7.320000000000002	335.222	-606.6000000000058	0.2160000000000002	-7.0	native
0.5806332	0.2376297	0.09	-5.846	280.183	-137.0	0.254	-6.0	native
0.6506627	0.2296830	0.1	-5.666	265.462	-84.80000000000291	0.22999999999999998	-7.0	native
0.6552565	0.2164660	0.14	-5.245000000000001	172.16700000000003	-226.5	0.19500000000000028	-6.0	native
0.5718233	0.2157577	0.08	-6.031000000000002	266.52599999999995	-1431.0	0.258	-7.0	native
0.5757710	0.2038572	0.11	-6.8370000000000015	289.827	-47.900000000001455	0.23399999999999999	-7.0	native
0.5228252	0.2373499	0.1	-6.655000000000001	224.34699999999998	929.7999999999956	0.2469999999999999	-5.0	native
0.7207337	0.2293277	0.1	-7.025	352.421	998.0999999999985	0.246	-7.0	native
0.6990784	0.2455573	0.12	-7.105	276.942	-162.10000000000582	0.2330000000000001	-7.0	native
0.6310352	0.2383089	0.11	-5.467000000000002	208.26999999999998	-606.8000000000029	0.22199999999999998	-5.0	native
0.6820193	0.2313662	0.1	-6.255000000000003	279.11400000000003	-155.5	0.2330000000000001	-5.0	native
0.6481687	0.2323734	0.11	-4.9410000000000025	231.64	-35.60000000000582	0.20500000000000007	-5.0	native
0.7534227	0.2585954	0.14	-5.986000000000001	254.30499999999995	-590.3000000000029	0.254	-6.0	native
0.8047615	0.2419113	0.1	-6.605	278.125	-450.90000000000146	0.28900000000000015	-5.0	native
0.7341452	0.2412618	0.07	-8.207	314.06600000000003	132.79999999999563	0.242	-5.0	native
0.4960966	0.2136793	0.13	-6.466000000000001	212.29499999999996	765.5	0.20100000000000007	-5.0	native
0.6575645	0.2291154	0.09	-5.521000000000001	290.137	373.1999999999971	0.20100000000000007	-6.0	native
0.5411488	0.3620886	0.18	-5.126000000000001	83.221	641.8999999999942	0.08499999999999996	-3.0	native
0.5804164	0.3717115	0.15	-4.2890000000000015	47.34000000000003	-16.900000000001455	0.137	-2.0	native
0.5216999	0.3720559	0.13	-3.7059999999999995	-68.01599999999996	424.59999999999854	0.11900000000000022	-1.0	native
0.6145797	0.3781734	0.13	-4.296000000000003	-10.129999999999995	1.8999999999941792	0.17900000000000027	-2.0	native
0.5736122	0.3659913	0.16	-2.9589999999999996	-65.31499999999994	450.29999999999563	0.13600000000000012	-2.0	native
0.4754469	0.3647609	0.18	-1.998000000000001	-182.36	115.89999999999418	0.07699999999999996	0.0	native
0.4951232	0.3739583	0.17	-3.586000000000002	65.25099999999998	-253.3000000000029	0.0940000000000003	-3.0	native
0.5276846	0.3819072	0.14	-3.275000000000002	-23.36099999999999	-106.0	0.16599999999999993	-3.0	native
0.5005444	0.3777112	0.14	-3.9520000000000017	-70.57799999999997	726.6999999999971	0.13900000000000023	-3.0	native
0.5396055	0.3839234	0.13	-2.155000000000001	15.308999999999969	1256.5	0.11799999999999988	-3.0	native
0.4690257	0.3762700	0.12	-2.4090000000000025	-120.154	618.0999999999985	0.137	-2.0	native
0.5146433	0.3844998	0.16	-3.2940000000000005	5.836999999999989	719.5	0.16500000000000004	-2.0	native
0.5570768	0.3760236	0.1	-4.368000000000002	0.8819999999999482	-186.0	0.1499999999999999	-3.0	native
0.4982280	0.3766713	0.11	-1.9120000000000026	-90.09799999999996	401.1999999999971	0.1280000000000001	-1.0	native
0.5040286	0.3704730	0.14	-4.154	65.56799999999998	448.5	0.15399999999999991	-2.0	native
0.5412379	0.3824276	0.13	-2.6419999999999995	-144.03999999999996	780.2999999999956	0.1080000000000001	-1.0	native
0.4845773	0.3614229	0.15	-3.671000000000003	-41.44200000000001	336.3999999999942	0.1339999999999999	-2.0	native
0.4967873	0.3744167	0.14	-3.4780000000000015	-45.18999999999994	1735.0	0.13500000000000023	-2.0	native
0.5346462	0.3692199	0.13	-3.9540000000000006	4.4529999999999745	223.09999999999854	0.12199999999999989	-4.0	native
0.5133949	0.3664123	0.16	-1.7200000000000024	-150.11800000000005	674.8999999999942	0.07900000000000018	-1.0	native
0.5480559	0.3971799	0.13	-5.595000000000002	69.08500000000004	-94.30000000000291	0.15500000000000025	-1.0	native
0.7405351	0.3318994	0.11	-8.088000000000001	550.3230000000001	-1173.199999999997	0.16000000000000014	-8.0	non-native
0.8057807	0.3357676	0.09	-9.557	576.1940000000001	-811.7999999999956	0.2909999999999999	-8.0	non-native
0.5647463	0.2678567	0.1	-9.261	452.40100000000007	-39.39999999999418	0.27	-7.0	non-native
0.8702869	0.3346994	0.08	-11.019	496.023	-1616.8999999999942	0.28200000000000003	-8.0	non-native
0.7323612	0.3243352	0.1	-9.578999999999999	517.8370000000001	-774.7999999999956	0.4249999999999998	-9.0	non-native
0.7184471	0.3403822	0.08	-11.360999999999999	503.06100000000004	-1147.0	0.41500000000000004	-10.0	non-native
0.4644462	0.2613144	0.08	-8.211	510.50700000000006	-1323.0999999999985	0.32799999999999985	-9.0	non-native
0.6619936	0.2741593	0.08	-8.737	534.238	-442.6999999999971	0.254	-9.0	non-native
0.4712497	0.2591778	0.08	-7.515000000000001	477.43000000000006	431.1000000000058	0.2519999999999998	-5.0	non-native
0.5707437	0.3073311	0.06	-8.734	479.663	-1010.3999999999942	0.2639999999999998	-7.0	non-native
0.8245121	0.3417452	0.06	-11.059	399.706	122.5	0.28900000000000015	-6.0	non-native
0.5729350	0.3173227	0.08	-7.946999999999999	476.1120000000001	1041.800000000003	0.23599999999999977	-8.0	non-native
0.5298612	0.2967746	0.05	-7.3919999999999995	518.8950000000001	660.5	0.19700000000000006	-9.0	non-native
0.7134612	0.3905903	0.05	-8.024000000000001	477.2690000000001	-181.79999999999563	0.19399999999999995	-8.0	non-native
0.7093543	0.3379905	0.06	-10.498	648.652	-226.39999999999418	0.20199999999999996	-11.0	non-native
0.7396793	0.3379542	0.06	-10.144	417.1970000000001	-946.0	0.2589999999999999	-6.0	non-native
0.7061460	0.3432795	0.04	-8.506	353.8230000000001	-82.89999999999418	0.19600000000000017	-6.0	non-native
0.6558722	0.3292491	0.02	-11.056	542.4380000000001	-675.6999999999971	0.29800000000000004	-10.0	non-native
0.7862729	0.3552205	0.02	-9.788	502.735	-1470.7999999999956	0.27700000000000014	-7.0	non-native
0.8238237	0.3642102	0.02	-8.937	459.41700000000003	-969.7999999999956	0.23599999999999977	-10.0	non-native
0.8959633	0.4011526	0.02	-9.158	487.00700000000006	-464.0	0.29000000000000004	-9.0	non-native
0.3666307	0.2102854	0.19	-1.2910000000000004	270.4150000000001	247.3000000000029	-0.007000000000000117	-6.0	non-native
0.3416461	0.2247424	0.19	-2.5839999999999996	328.9180000000001	865.3000000000029	0.020999999999999908	-5.0	non-native
0.4559847	0.2317477	0.17	-2.576999999999998	331.8280000000001	1361.6000000000058	0.04400000000000004	-7.0	non-native
0.5187835	0.2334299	0.17	-3.061	317.2650000000001	1702.800000000003	0.029999999999999805	-6.0	non-native
0.5064184	0.2156490	0.19	-2.5159999999999982	259.98400000000004	926.7000000000044	0.029999999999999805	-6.0	non-native
0.4963259	0.2439880	0.16	-2.3979999999999997	297.88800000000003	662.8000000000029	-0.008999999999999897	-6.0	non-native
0.5639047	0.2422276	0.18	-4.088999999999999	303.9950000000001	603.1000000000058	0.06800000000000006	-7.0	non-native
0.3901596	0.2326516	0.19	-1.6789999999999985	247.2360000000001	670.6000000000058	0.005999999999999783	-8.0	non-native
0.3265865	0.2359545	0.17	-1.0919999999999987	278.21400000000006	693.6000000000058	-0.020999999999999908	-5.0	non-native
0.4025037	0.2339301	0.18	-1.4299999999999997	262.31600000000003	560.5	0.03500000000000014	-5.0	non-native
0.3658325	0.2147835	0.23	-2.850999999999999	256.7980000000001	502.70000000000437	0.05600000000000005	-6.0	non-native
0.4594193	0.2411301	0.27	0.37900000000000134	212.5820000000001	775.7000000000044	0.028999999999999915	-6.0	non-native
0.4167432	0.2338597	0.21	-0.8999999999999986	272.88300000000004	-621.5999999999985	0.020999999999999908	-7.0	non-native
0.4637012	0.2548915	0.16	-2.036999999999999	362.033	41.400000000001455	-0.026000000000000245	-9.0	non-native
0.3416627	0.2345330	0.16	-1.1930000000000014	143.28300000000002	616.6000000000058	0.0	-4.0	non-native
0.4876114	0.2307826	0.16	-1.9860000000000007	153.64100000000008	508.0	0.0040000000000000036	-4.0	non-native
0.4405909	0.2381905	0.16	-2.5829999999999984	209.15700000000004	-18.599999999998545	0.05699999999999994	-5.0	non-native
0.5745256	0.2434848	0.11	-2.9860000000000007	400.94100000000003	381.70000000000437	0.0259999999999998	-8.0	non-native
0.5117435	0.2511266	0.08	-1.311	361.67500000000007	409.0	0.019000000000000128	-7.0	non-native
0.6023366	0.2609068	0.09	-0.8719999999999999	271.73300000000006	1145.0	0.041999999999999815	-5.0	non-native
0.5855806	0.2653874	0.13	-1.5	258.29100000000005	1098.1000000000058	0.0019999999999997797	-5.0	non-native
1.2476102	0.3670553	0.02	-6.629999999999999	118.26800000000003	-2620.699999999997	0.09799999999999986	1.0	native
1.2905231	0.3572760	0.02	-5.794999999999998	134.78499999999997	-3461.2999999999956	0.1429999999999998	0.0	native
1.3500390	0.3984859	0.02	-7.622	232.79499999999996	-2693.699999999997	0.1629999999999998	1.0	native
1.3368096	0.3787642	0.03	-7.7509999999999994	222.50699999999995	-2547.2999999999956	0.18800000000000017	1.0	native
1.2439038	0.3718070	0.02	-6.018000000000001	131.48000000000002	-1732.5999999999985	0.10400000000000009	0.0	native
1.2769710	0.3669461	0.02	-7.895999999999999	232.87199999999996	-2956.0999999999985	0.1419999999999999	1.0	native
1.2991810	0.3969360	0.02	-6.561	261.591	-2745.199999999997	0.16000000000000014	-2.0	native
1.2729088	0.3791482	0.03	-7.251999999999999	185.19500000000005	-1801.7999999999956	0.11099999999999977	1.0	native
1.3813398	0.3970413	0.03	-6.288999999999998	210.69000000000005	-2402.399999999994	0.15300000000000002	0.0	native
1.3372912	0.3746109	0.02	-6.091000000000001	213.28099999999995	-2679.0999999999985	0.13200000000000012	1.0	native
1.3446735	0.3867464	0.02	-6.599	258.04499999999996	-1598.199999999997	0.15700000000000003	0.0	native
1.2075081	0.3471441	0.03	-8.141	204.29200000000003	-2418.399999999994	0.15600000000000014	-1.0	native
1.3320706	0.3946550	0.03	-9.130999999999998	260.256	-2425.2999999999956	0.17799999999999994	-2.0	native
1.3408190	0.3885789	0.02	-8.645	219.68499999999995	-2696.2999999999956	0.17600000000000016	0.0	native
1.2894633	0.3604505	0.01	-7.369999999999999	283.89200000000005	-3110.0999999999985	0.18000000000000016	0.0	native
1.2300249	0.3623707	0.03	-7.943	279.68399999999997	-1856.8999999999942	0.23499999999999988	-3.0	native
1.4408375	0.3704187	0.03	-9.796	418.493	-2213.5	0.19099999999999984	-3.0	native
1.4043050	0.3925968	0.04	-7.561999999999999	400.714	-2173.5999999999985	0.18599999999999994	-3.0	native
1.3647429	0.3882045	0.03	-8.443999999999999	235.75800000000004	-1534.0999999999985	0.1379999999999999	-1.0	native
1.2963794	0.3536367	0.03	-6.786999999999999	154.47000000000003	-1092.5999999999985	0.121	1.0	native
1.4237332	0.3897429	0.03	-9.270999999999999	314.052	-1015.3999999999942	0.16800000000000015	-2.0	native
0.7330557	0.2316905	0.12	-1.9349999999999987	82.96600000000001	-2280.0	0.09600000000000009	0.0	native
0.8479087	0.2454448	0.07	-1.8810000000000002	263.20399999999995	-2278.7999999999956	0.08099999999999996	-2.0	native
0.6789757	0.2399975	0.07	-0.41199999999999903	-281.1669999999999	-366.1999999999971	0.06800000000000006	3.0	native
0.6956517	0.2372457	0.09	-1.7639999999999993	-94.10500000000002	-1715.0999999999985	0.11499999999999977	4.0	native
0.7221729	0.2365960	0.07	-1.032	-133.49400000000003	-2218.0	0.08400000000000007	1.0	native
0.7872509	0.2381560	0.08	-2.3729999999999976	-55.28899999999999	-2722.5	0.09499999999999975	1.0	native
0.7724223	0.2380940	0.06	-1.5039999999999978	10.096000000000004	-1554.8999999999942	0.07900000000000018	0.0	native
0.5788010	0.2197596	0.06	-2.097999999999999	68.553	-2648.2999999999956	0.07299999999999995	-1.0	native
0.5671046	0.2145993	0.06	-1.3219999999999992	41.76599999999996	-1417.2999999999956	0.06700000000000017	2.0	native
0.6579104	0.2311948	0.1	-2.5180000000000007	14.116999999999962	-3235.5	0.10400000000000009	3.0	native
0.5806326	0.2259916	0.12	1.2300000000000004	-54.11800000000005	-2134.399999999994	0.05600000000000005	1.0	native
0.7010506	0.2243209	0.08	-1.2429999999999986	91.88999999999999	-1774.7999999999956	0.08800000000000008	1.0	native
0.7462850	0.2409344	0.06	-0.8269999999999982	-56.254999999999995	-1964.2999999999956	0.11899999999999977	3.0	native
0.6409481	0.2259008	0.08	-1.2070000000000007	-106.17100000000005	-1481.2999999999956	0.09099999999999975	-1.0	native
0.7080411	0.2281459	0.08	-1.9969999999999999	-2.130999999999972	-1032.0999999999985	0.129	-1.0	native
0.6550370	0.2293598	0.05	-1.2249999999999979	-74.67399999999998	-1771.7999999999956	0.08999999999999986	2.0	native
0.7005555	0.2138517	0.08	-0.2989999999999995	39.59400000000005	-2278.0	0.08699999999999974	3.0	native
0.7368129	0.2308780	0.09	1.5139999999999993	-148.17899999999997	-2322.5999999999985	0.05900000000000016	3.0	native
0.6531950	0.2103009	0.09	-0.13100000000000023	-2.8629999999999427	-1676.199999999997	0.07399999999999984	3.0	native
0.6256766	0.2141267	0.07	-0.5359999999999978	30.05499999999995	-2849.7999999999956	0.09799999999999986	0.0	native
0.6936163	0.2269618	0.08	0.5100000000000016	-45.791000000000054	-2616.2999999999956	0.08800000000000008	2.0	native
0.9470142	0.2508030	0.11	-5.648	139.65300000000002	-974.5999999999985	0.07699999999999996	-2.0	non-native
0.8037710	0.2222781	0.13	-6.029999999999999	11.188999999999965	-1263.5	0.054999999999999716	0.0	non-native
1.1364824	0.2161639	0.15	-4.070999999999998	-21.412000000000035	-1005.5	0.010999999999999677	2.0	non-native
1.0510917	0.2205790	0.13	-5.295999999999999	88.37	-1044.0999999999985	0.040000000000000036	-2.0	non-native
0.9810578	0.2102172	0.09	-4.989999999999998	84.96199999999999	-1060.5999999999985	0.04499999999999993	0.0	non-native
0.9649279	0.2199332	0.14	-2.7119999999999997	-44.53499999999997	-759.5	-0.010000000000000231	1.0	non-native
1.2245390	0.2399088	0.09	-7.414999999999999	178.06	-1649.7999999999956	0.1299999999999999	-2.0	non-native
1.1141573	0.2135614	0.1	-5.091999999999999	126.529	-1686.5999999999985	0.04800000000000004	-3.0	non-native
1.2914925	0.2349773	0.09	-6.8149999999999995	195.58100000000002	-665.4000000000015	-0.010000000000000231	-2.0	non-native
1.4506488	0.2652472	0.06	-7.359	158.428	-1071.5	0.009999999999999787	-3.0	non-native
1.3801432	0.2911286	0.09	-4.574999999999999	30.319000000000074	-1905.5	-0.03000000000000025	-1.0	non-native
1.4250034	0.2876989	0.1	-5.626999999999999	83.72699999999998	-1656.5	-0.006000000000000227	-1.0	non-native
1.1840568	0.2327008	0.07	-4.800000000000001	125.82900000000006	-2166.7999999999956	0.029999999999999805	-1.0	non-native
1.3307588	0.2903652	0.06	-6.263999999999999	97.63700000000006	-1142.0	-0.014000000000000234	0.0	non-native
1.2257102	0.2711025	0.06	-4.7330000000000005	135.562	-532.0	-0.015000000000000124	0.0	non-native
1.4938599	0.2580752	0.09	-5.709	62.75300000000004	-1467.9000000000015	-0.007000000000000117	-1.0	non-native
1.3901104	0.2632619	0.07	-4.390999999999998	41.697	-168.1999999999971	-0.05900000000000016	2.0	non-native
1.4150373	0.2840019	0.07	-6.812999999999999	110.596	-869.4000000000015	-0.06099999999999994	1.0	non-native
1.3293091	0.2681436	0.07	-6.875	127.56600000000003	555.3000000000029	-0.08300000000000018	-1.0	non-native
1.1098490	0.2509440	0.07	-7.5	240.64600000000002	-1051.0	0.022999999999999687	-3.0	non-native
1.2625998	0.2564484	0.07	-6.853999999999999	135.37900000000002	-1343.4000000000015	-0.017000000000000348	-2.0	non-native
0.3726362	0.2262685	0.07	-2.370000000000001	-117.60500000000002	172.90000000000146	0.02699999999999969	4.0	non-native
0.4444226	0.2363750	0.06	-5.448	-27.92999999999995	-432.79999999999563	0.04400000000000004	3.0	non-native
0.5191797	0.2428611	0.05	-6.4719999999999995	117.09100000000001	-829.6999999999971	0.004999999999999893	1.0	non-native
0.5403735	0.2401127	0.05	-5.513999999999999	36.889999999999986	-702.5999999999985	-0.01100000000000012	3.0	non-native
0.5195190	0.2357121	0.08	-6.129999999999999	93.39700000000005	-135.6999999999971	0.01399999999999979	3.0	non-native
0.5643380	0.2405603	0.07	-6.209999999999999	-16.062000000000012	-267.5	0.010999999999999677	4.0	non-native
0.6697577	0.2327352	0.07	-7.164999999999999	120.38099999999997	-296.5	0.042999999999999705	2.0	non-native
0.7020228	0.2623814	0.04	-7.995999999999999	28.829000000000065	-449.40000000000146	-0.028000000000000025	2.0	non-native
0.4314783	0.2567612	0.05	-6.293999999999999	38.087999999999965	-895.5	-0.015000000000000124	3.0	non-native
0.6632472	0.2951626	0.04	-5.655000000000001	158.20000000000005	-1191.5	-0.014000000000000234	0.0	non-native
0.6112141	0.2676532	0.04	-6.474	129.04399999999998	-788.5	0.018999999999999684	-1.0	non-native
0.7444671	0.2690136	0.04	-6.107999999999999	168.85900000000004	-1124.5999999999985	-0.002000000000000224	1.0	non-native
0.5056815	0.2605001	0.03	-7.449	149.17600000000004	-744.5	0.028999999999999915	0.0	non-native
0.5083047	0.2724815	0.04	-6.589	194.68200000000002	-441.6999999999971	0.04599999999999982	0.0	non-native
0.4404658	0.3033853	0.02	-7.2379999999999995	247.911	-1913.4000000000015	0.05099999999999971	-3.0	non-native
0.5344554	0.3345927	0.01	-5.7059999999999995	319.836	-2063.5	0.07600000000000007	-2.0	non-native
0.5747440	0.3254760	0.02	-9.714	383.079	-2029.5999999999985	0.18299999999999983	-3.0	non-native
0.7928901	0.3448626	0.02	-9.818	175.161	-1800.0999999999985	0.31899999999999995	-1.0	non-native
0.4102347	0.2400710	0.07	-7.577999999999999	309.14700000000005	-1126.4000000000015	0.15700000000000003	-4.0	non-native
0.6333234	0.2653106	0.02	-8.463	305.617	-1541.4000000000015	0.14900000000000002	-3.0	non-native
0.2832660	0.2282317	0.06	-5.192999999999998	306.124	-1137.0999999999985	0.1479999999999997	-3.0	non-native
0.5023690	0.2147175	0.07	0.3509999999999991	-27.126999999999953	-745.5	0.017999999999999794	-1.0	native
0.5051367	0.2116157	0.09	-0.2530000000000001	-37.26400000000001	-431.5	0.021999999999999797	2.0	native
0.4988531	0.2065393	0.08	-0.2699999999999996	-119.62599999999998	-372.20000000000437	0.005999999999999783	0.0	native
0.5261769	0.2130087	0.07	-0.375	15.845000000000027	-1155.800000000003	0.06899999999999995	0.0	native
0.5072310	0.2193869	0.06	-1.5660000000000025	72.60000000000002	-2303.800000000003	0.04599999999999982	-3.0	native
0.5763285	0.2291765	0.07	-0.5519999999999996	-102.99000000000001	-1247.4000000000015	0.03799999999999981	0.0	native
0.6334243	0.2099206	0.06	0.5180000000000007	-100.93599999999992	-688.9000000000015	0.016000000000000014	-1.0	native
0.6626567	0.2278322	0.06	-0.7940000000000005	16.28200000000004	-248.40000000000146	0.019000000000000128	-2.0	native
0.5485477	0.2161455	0.07	1.4979999999999976	-26.59999999999991	-484.3000000000029	0.015000000000000124	0.0	native
0.5796987	0.2165297	0.08	-0.5390000000000015	-84.82999999999993	-1466.0	0.016999999999999904	0.0	native
0.6313443	0.2131326	0.08	-1.397000000000002	144.28500000000008	-1835.7000000000044	0.0019999999999997797	-4.0	native
0.6621095	0.2363248	0.07	-1.152000000000001	46.134000000000015	-872.9000000000015	-0.0019999999999997797	-2.0	native
0.6561886	0.2480718	0.08	-0.990000000000002	-97.83699999999999	104.29999999999563	0.005999999999999783	0.0	native
0.6805670	0.2580928	0.05	-1.7780000000000022	-44.97399999999993	-349.90000000000146	0.03100000000000014	-1.0	native
0.6511286	0.2340524	0.1	-2.580000000000002	111.41600000000005	-1444.7000000000044	0.03299999999999992	-2.0	native
0.7647042	0.2392185	0.08	-0.7780000000000022	-36.04699999999991	-908.4000000000015	0.03799999999999981	-1.0	native
0.5844074	0.2330281	0.09	-1.186	-7.06899999999996	422.6999999999971	0.02300000000000013	-1.0	native
0.6905053	0.2442063	0.07	-2.147000000000002	49.680000000000064	-421.20000000000437	0.05799999999999983	-1.0	native
0.6302501	0.2321300	0.09	-1.0869999999999997	20.177999999999997	-1745.9000000000015	0.0129999999999999	1.0	native
0.6590891	0.2369538	0.12	-0.019999999999999574	59.49000000000001	-831.0	-0.01200000000000001	-1.0	native
0.6298398	0.2273165	0.12	-1.193999999999999	-0.08299999999996999	-959.8000000000029	0.04499999999999993	0.0	native
0.4371423	0.2545913	0.1	0.8419999999999987	-307.698	521.2999999999956	0.08700000000000019	4.0	native
0.5201946	0.2318763	0.08	-1.186	-219.99299999999994	-195.5	0.12199999999999989	2.0	native
0.5762864	0.2592799	0.05	-1.375	-181.678	281.79999999999563	0.1509999999999998	4.0	native
0.4647725	0.2839094	0.06	-2.6660000000000004	-142.192	179.1999999999971	0.16100000000000003	0.0	native
0.5768887	0.2892388	0.05	-1.0060000000000002	-171.7969999999999	595.7999999999956	0.1299999999999999	3.0	native
0.6186177	0.2805607	0.05	-2.2089999999999996	5.579000000000065	-132.09999999999854	0.11799999999999988	2.0	native
0.6354820	0.2760647	0.06	-1.221	-262.40599999999995	427.90000000000146	0.08800000000000008	3.0	native
0.6582398	0.2724627	0.05	-1.1400000000000006	-238.20600000000002	462.1999999999971	0.11100000000000021	3.0	native
0.6879266	0.2821028	0.07	-3.3260000000000005	-224.71699999999998	1743.5999999999985	0.16400000000000015	4.0	native
0.7143845	0.2870358	0.05	-1.439	-227.08499999999992	1022.5999999999985	0.137	4.0	native
0.6110023	0.2868420	0.07	-2.6240000000000023	-159.466	852.5999999999985	0.11900000000000022	5.0	native
0.6737759	0.2820122	0.07	0.16399999999999793	-169.226	672.9000000000015	0.1070000000000002	4.0	native
0.4813606	0.2721784	0.06	-1.1679999999999993	-242.313	1006.6999999999971	0.13200000000000012	5.0	native
0.7056024	0.3052231	0.03	-4.715	-187.41199999999992	1329.7999999999956	0.20900000000000007	3.0	native
0.5435683	0.2829882	0.04	-5.228999999999999	-175.0519999999999	614.2999999999956	0.2250000000000001	2.0	native
0.6262040	0.2951899	0.04	-3.497	-205.56799999999998	655.0999999999985	0.16900000000000004	4.0	native
0.6318216	0.2909807	0.06	-5.240000000000002	-202.37599999999998	-694.0	0.20999999999999996	4.0	native
0.6721791	0.3009954	0.04	-4.847000000000001	-90.327	324.5	0.18900000000000006	1.0	native
0.6459669	0.2787718	0.07	-2.373000000000001	-109.36599999999999	-510.40000000000146	0.133	1.0	native
0.6107419	0.2943513	0.05	-3.0730000000000004	-96.09100000000001	1273.0	0.17200000000000015	0.0	native
0.4858957	0.2618366	0.07	-4.0980000000000025	-23.831999999999994	129.0	0.16999999999999993	0.0	native
0.7196851	0.2610824	0.21	0.5519999999999996	36.509000000000015	-1138.800000000003	-0.11299999999999999	-1.0	non-native
0.6397914	0.2492340	0.15	-1.6430000000000007	67.50699999999995	-1017.9000000000015	-0.14500000000000002	-2.0	non-native
0.8658033	0.2606089	0.19	1.9200000000000017	-8.494000000000028	416.29999999999563	-0.2230000000000003	0.0	non-native
0.6098120	0.3045041	0.23	-0.6159999999999997	70.42899999999997	-60.099999999998545	-0.133	-1.0	non-native
0.6517935	0.2719063	0.22	-0.838000000000001	43.89499999999998	-207.0	-0.1030000000000002	-2.0	non-native
0.7112658	0.3115935	0.18	-2.8550000000000004	174.29999999999995	-632.5	0.041999999999999815	-3.0	non-native
0.5577608	0.2446446	0.23	-1.154	147.154	440.29999999999563	-0.05900000000000016	-4.0	non-native
0.6851858	0.3092291	0.18	-1.1219999999999999	49.822	-858.0999999999985	-0.06499999999999995	-2.0	non-native
0.4946636	0.2695844	0.2	-0.9229999999999983	121.22699999999998	-1092.5	-0.02400000000000002	-3.0	non-native
0.3991766	0.2114232	0.21	-2.9429999999999996	153.971	-658.0	0.06999999999999984	-3.0	non-native
0.6016182	0.3060651	0.15	-2.4080000000000013	126.68999999999994	192.59999999999854	0.10499999999999998	-4.0	non-native
0.5451203	0.2937213	0.2	-2.8889999999999993	163.53300000000002	-164.0	0.053999999999999826	-2.0	non-native
0.6712094	0.3253247	0.22	-1.6069999999999993	50.99199999999996	-988.8000000000029	0.021999999999999797	-2.0	non-native
0.5941818	0.2718130	0.21	-0.7289999999999992	79.83399999999995	8.900000000001455	0.04800000000000004	-2.0	non-native
0.6765363	0.3122049	0.15	-1.3470000000000013	133.07600000000002	40.0	0.02400000000000002	-3.0	non-native
0.9315403	0.3529400	0.19	-1.186	84.60199999999998	-761.9000000000015	0.04499999999999993	-3.0	non-native
0.7900206	0.2981370	0.21	-1.8290000000000006	163.52699999999993	1001.0999999999985	0.1479999999999997	-3.0	non-native
0.5221583	0.2478077	0.23	-2.2169999999999987	49.36900000000003	35.900000000001455	0.05099999999999971	-2.0	non-native
0.5312710	0.2308352	0.22	-1.783999999999999	41.70499999999993	-567.8000000000029	0.11399999999999988	-2.0	non-native
0.4618433	0.2702566	0.26	-1.0859999999999985	49.16300000000001	117.69999999999709	0.06999999999999984	0.0	non-native
0.4576715	0.2465892	0.23	-0.3930000000000007	70.82299999999998	-313.09999999999854	0.07399999999999984	0.0	non-native
0.7885087	0.3332130	0.13	-2.25	162.82999999999993	351.0	0.10299999999999976	-2.0	non-native
1.0914031	0.3554546	0.1	-1.436	70.59299999999996	398.6999999999971	0.09799999999999986	-2.0	non-native
0.9304664	0.3168948	0.18	-2.501999999999999	137.18600000000004	60.5	0.08599999999999985	-3.0	non-native
0.7860919	0.3527081	0.11	-1.9740000000000002	180.115	-131.0	0.05099999999999971	-2.0	non-native
0.6397477	0.3027136	0.13	-3.596	249.51799999999997	-80.80000000000291	0.08400000000000007	-2.0	non-native
0.8691961	0.2897529	0.18	-2.9450000000000003	11.871999999999957	-45.5	0.13199999999999967	2.0	non-native
0.6192514	0.2621544	0.11	-2.92	74.63599999999997	-674.9000000000015	0.06800000000000006	0.0	non-native
0.6349390	0.2889589	0.18	-1.471	35.88599999999997	-275.70000000000437	0.08099999999999996	-1.0	non-native
0.5918254	0.3277164	0.16	-1.596	3.032000000000039	-592.8000000000029	0.09199999999999964	-2.0	non-native
0.8475273	0.3355447	0.09	-2.4220000000000006	165.264	-953.2000000000044	0.121	-3.0	non-native
0.6430299	0.3125528	0.17	-1.9200000000000017	139.649	-697.4000000000015	0.09099999999999975	-1.0	non-native
0.5626558	0.2907094	0.12	0.25900000000000034	-84.44799999999998	121.59999999999854	-0.0050000000000003375	-1.0	non-native
0.7196416	0.3433828	0.12	-1.3880000000000017	-32.34000000000003	-508.59999999999854	0.028000000000000025	2.0	non-native
0.7461957	0.3333602	0.1	-0.6759999999999984	-20.764999999999986	-1439.5	0.07299999999999995	2.0	non-native
0.7644544	0.3574643	0.14	-0.16000000000000014	201.64300000000003	-1320.5	0.11399999999999988	-2.0	non-native
0.8432212	0.3486485	0.14	-0.5719999999999992	67.30099999999993	-752.5	0.10499999999999998	-1.0	non-native
0.7161494	0.3659514	0.14	-0.06800000000000139	-24.105999999999995	-687.5	0.07499999999999973	3.0	non-native
0.7940516	0.2917044	0.16	0.8930000000000007	-21.33400000000006	-1086.7000000000044	0.03299999999999992	0.0	non-native
0.9326461	0.4079773	0.15	-0.6859999999999999	-13.899000000000001	-1547.300000000003	0.19599999999999973	-3.0	non-native
0.8590201	0.3811760	0.13	-2.1389999999999993	81.84100000000001	-1025.2000000000044	0.23599999999999977	-2.0	non-native
0.7883838	0.3841053	0.07	-3.1430000000000007	42.19399999999996	78.40000000000146	0.24899999999999967	-2.0	non-native
0.8245533	0.2525105	0.1	3.262999999999998	-338.98699999999997	231.1999999999971	-0.03300000000000036	4.0	native
0.8187452	0.2566499	0.13	2.344999999999999	-283.28700000000003	-384.40000000000146	-0.03400000000000025	7.0	native
0.8515045	0.2789333	0.1	2.821999999999999	-293.413	-1510.7000000000044	-0.03500000000000014	7.0	native
0.8699052	0.2782099	0.13	3.0730000000000004	-250.24599999999998	-323.5	-0.04500000000000037	3.0	native
0.8618691	0.2890942	0.13	3.2940000000000005	-294.119	-87.70000000000437	-0.04600000000000026	6.0	native
0.8093597	0.2593748	0.11	2.646000000000001	-269.619	-1724.800000000003	-0.050000000000000266	7.0	native
0.8183165	0.2623843	0.09	3.007999999999999	-167.077	-366.0	0.0129999999999999	4.0	native
0.6994714	0.2460616	0.1	2.4510000000000005	-172.25299999999993	376.5	-0.02900000000000036	3.0	native
0.7917362	0.2625987	0.11	2.4669999999999987	-175.93999999999994	-211.8000000000029	-0.0050000000000003375	4.0	native
0.8387629	0.2630691	0.11	4.448999999999998	-336.922	-120.0	-0.057000000000000384	5.0	native
0.8525662	0.2762757	0.14	2.8049999999999997	-232.51199999999994	74.5	-0.0690000000000004	4.0	native
0.8517390	0.2821337	0.09	2.475999999999999	-200.69899999999996	-656.0	-0.04700000000000015	4.0	native
0.8069467	0.2546766	0.15	3.2010000000000005	-261.452	-619.9000000000015	-0.04400000000000004	5.0	native
0.7449196	0.2680710	0.1	4.140000000000001	-217.58000000000004	-393.1000000000058	-0.03400000000000025	4.0	native
0.7605514	0.2613962	0.15	4.6179999999999986	-374.43899999999996	-2013.9000000000015	-0.028000000000000025	7.0	native
0.6584806	0.2355567	0.11	2.5829999999999984	-253.12599999999998	-2519.600000000006	-0.05400000000000027	4.0	native
0.6913542	0.2500657	0.12	3.7109999999999985	-237.66899999999998	-1942.4000000000015	-0.028000000000000025	5.0	native
0.6656910	0.2533826	0.1	3.9209999999999994	-291.759	-1267.9000000000015	-0.03500000000000014	6.0	native
0.6990675	0.2561148	0.09	3.280000000000001	-281.255	131.0	-0.013000000000000345	6.0	native
0.7666458	0.2437844	0.12	4.001000000000001	-327.957	-1825.800000000003	-0.04800000000000004	7.0	native
0.6566480	0.2507057	0.1	2.876999999999999	-337.91999999999996	-1735.4000000000015	-0.027000000000000135	6.0	native
0.4235454	0.2375769	0.1	-4.553000000000001	127.269	-1184.9000000000015	0.11399999999999988	-2.0	native
0.6173645	0.3006716	0.04	-7.098000000000001	110.38600000000002	-595.1000000000058	0.10699999999999976	0.0	native
0.5701855	0.2947665	0.04	-5.745000000000001	110.52000000000004	-1398.7000000000044	0.09899999999999975	-1.0	native
0.6804637	0.3093734	0.08	-4.146000000000001	109.38800000000003	-457.90000000000146	0.10199999999999987	1.0	native
0.5334607	0.2667531	0.07	-3.6069999999999993	28.249000000000024	-480.5	0.06599999999999984	0.0	native
0.5631561	0.2749809	0.08	-4.702	112.18600000000004	-671.7000000000044	0.09499999999999975	1.0	native
0.6589586	0.3240611	0.03	-5.541	75.68400000000003	-579.9000000000015	0.07399999999999984	0.0	native
0.5686337	0.3124862	0.08	-2.963000000000001	-76.27099999999996	-1026.1000000000058	0.06799999999999962	2.0	native
0.7361506	0.3286490	0.03	-7.047000000000001	54.04200000000003	-1305.300000000003	0.08799999999999963	-1.0	native
0.6830847	0.3470743	0.05	-3.4909999999999997	-53.097999999999956	-822.9000000000015	0.07099999999999973	2.0	native
0.6395419	0.3336473	0.07	-2.6670000000000016	-41.625999999999976	-786.7000000000044	0.041999999999999815	1.0	native
0.7315189	0.3710037	0.07	-4.431000000000001	29.95799999999997	-314.40000000000146	0.040999999999999925	1.0	native
0.6612843	0.3358528	0.06	-2.7390000000000008	7.1030000000000655	-1704.6000000000058	0.02699999999999969	1.0	native
0.6837146	0.3396128	0.04	-2.3969999999999985	-16.048000000000002	-1249.5	0.040999999999999925	0.0	native
0.7273035	0.3461957	0.05	-4.0169999999999995	14.932999999999993	-1687.4000000000015	0.04699999999999971	1.0	native
0.7551875	0.3395034	0.03	-4.562999999999999	85.97399999999999	-705.8000000000029	0.07999999999999963	0.0	native
0.6950333	0.3335598	0.08	-3.664999999999999	14.829000000000065	-1769.7000000000044	0.06299999999999972	0.0	native
0.6719450	0.3683646	0.04	-5.595000000000001	34.36500000000001	-88.80000000000291	0.08099999999999996	1.0	native
0.6796342	0.3397036	0.02	-5.33	98.61600000000004	-1583.1000000000058	0.06399999999999961	-1.0	native
0.6471205	0.3455811	0.07	-4.797000000000001	22.44100000000003	-348.6000000000058	0.06099999999999994	-1.0	native
0.6544920	0.3174858	0.07	-3.815999999999999	90.195	-179.70000000000437	0.03799999999999981	1.0	native
0.8725234	0.2515704	0.11	1.2409999999999997	229.9609999999999	696.1000000000058	-0.039000000000000146	-6.0	non-native
1.1508185	0.3318868	0.13	-1.2059999999999995	203.5619999999999	419.90000000000146	-0.052999999999999936	-8.0	non-native
0.6925262	0.2433960	0.12	-2.788999999999998	305.13999999999993	2069.7000000000044	0.06400000000000006	-7.0	non-native
0.6500642	0.2344868	0.13	-2.1869999999999994	311.691	-747.8999999999942	-0.008000000000000007	-7.0	non-native
0.8000789	0.2576157	0.11	-0.940999999999999	264.6569999999999	1772.4000000000015	-0.041999999999999815	-6.0	non-native
0.7750087	0.2487768	0.12	-0.5129999999999981	321.5559999999999	1232.2000000000044	-0.03399999999999981	-7.0	non-native
0.7186975	0.2650024	0.13	-0.7129999999999992	243.3739999999999	1313.9000000000015	0.02300000000000013	-5.0	non-native
0.5311345	0.2348137	0.13	0.5869999999999997	224.63599999999997	322.70000000000437	-0.018000000000000238	-7.0	non-native
0.8142202	0.2809342	0.13	-0.5339999999999989	302.65599999999995	537.8000000000029	-0.08199999999999985	-6.0	non-native
0.8018298	0.2978462	0.14	-1.4859999999999989	308.69199999999995	841.9000000000015	-0.06300000000000017	-7.0	non-native
0.7076347	0.3035253	0.16	0.028000000000002245	223.09299999999996	1378.0	-0.014000000000000234	-4.0	non-native
0.6880518	0.2599050	0.11	-1.121999999999998	204.2829999999999	323.20000000000437	0.03100000000000014	-6.0	non-native
0.8655332	0.3064547	0.14	-0.8279999999999994	273.81699999999995	423.40000000000146	-0.019000000000000128	-6.0	non-native
0.9322848	0.3088556	0.12	-0.7539999999999996	274.8589999999999	1369.1000000000058	-0.018000000000000238	-7.0	non-native
0.8347552	0.2998253	0.11	0.3160000000000025	249.8359999999999	1880.2000000000044	-0.08999999999999986	-7.0	non-native
0.7942970	0.3102485	0.13	-0.2729999999999997	265.85999999999996	395.90000000000146	-0.041999999999999815	-7.0	non-native
0.6377921	0.2803492	0.13	1.0740000000000016	209.20299999999997	494.6000000000058	-0.07799999999999985	-4.0	non-native
0.5797714	0.2614876	0.18	1.929000000000002	104.48599999999999	-159.09999999999854	-0.052999999999999936	-2.0	non-native
0.6061494	0.2801760	0.15	-0.4369999999999976	298.03299999999996	436.3000000000029	-0.06999999999999984	-7.0	non-native
0.4816190	0.2490829	0.16	1.1910000000000025	283.537	993.8000000000029	-0.07299999999999995	-6.0	non-native
0.3331378	0.2857996	0.08	-0.21199999999999974	366.36199999999997	-394.5	-0.01200000000000001	-7.0	non-native
0.6190614	0.2785469	0.14	-1.9819999999999993	79.54199999999992	-670.5	0.13600000000000012	-5.0	non-native
0.6892051	0.2844405	0.13	-1.3659999999999979	40.01299999999992	1055.6000000000058	0.137	-3.0	non-native
0.8755342	0.2867312	0.13	-0.26799999999999713	76.73899999999992	849.1000000000058	0.0990000000000002	-4.0	non-native
0.8752397	0.2784576	0.13	-0.8889999999999993	136.2489999999999	-605.0	0.06499999999999995	-5.0	non-native
0.5189297	0.2418188	0.14	-1.881999999999998	21.732999999999947	-207.39999999999418	0.08899999999999997	-3.0	non-native
0.5654501	0.2530949	0.15	-2.1569999999999983	50.136999999999944	1603.300000000003	0.1389999999999998	-2.0	non-native
0.7812264	0.2678834	0.17	-0.5039999999999996	-0.08000000000004093	259.3000000000029	0.11799999999999988	-2.0	non-native
0.8658854	0.2763123	0.13	-0.863999999999999	-66.85200000000009	555.2000000000044	0.13099999999999978	0.0	non-native
0.8703179	0.2608842	0.14	-0.34699999999999775	-11.25100000000009	63.5	0.09699999999999998	-2.0	non-native
0.7715278	0.2379463	0.17	-2.4799999999999986	80.39799999999991	533.9000000000015	0.125	-3.0	non-native
0.6660806	0.2311291	0.11	-1.6489999999999991	165.77999999999997	-713.6999999999971	0.1299999999999999	-5.0	non-native
0.8838156	0.2684543	0.1	-2.993999999999998	44.16899999999998	473.8000000000029	0.19099999999999984	-3.0	non-native
0.8692803	0.2450397	0.14	-1.7159999999999993	27.99599999999998	164.40000000000146	0.11299999999999999	-2.0	non-native
0.8302696	0.2357230	0.15	-1.756999999999998	42.511999999999944	799.8000000000029	0.041999999999999815	-4.0	non-native
0.8429506	0.2452363	0.13	-2.4999999999999982	-14.877000000000066	1169.300000000003	0.18900000000000006	-1.0	non-native
0.7008204	0.2413415	0.13	-0.7039999999999988	4.7549999999999955	1022.1000000000058	0.1120000000000001	-1.0	non-native
0.7194868	0.2334680	0.14	-0.5739999999999981	-15.293000000000006	722.5	0.08199999999999985	-2.0	non-native
0.9221145	0.2359841	0.13	-2.102999999999998	31.69399999999996	2531.100000000006	0.03799999999999981	-4.0	non-native
0.6692322	0.2539530	0.14	-2.0249999999999986	87.77499999999998	1316.1000000000058	0.17300000000000004	-4.0	non-native
0.6636339	0.2245668	0.13	-2.573999999999998	138.16999999999996	658.6000000000058	0.09799999999999986	-6.0	non-native
0.7065808	0.2352928	0.14	-1.1879999999999988	11.067999999999984	862.0	0.06800000000000006	-5.0	non-native
0.4599894	0.1438959	0.2	0.2480000000000011	57.650000000000034	-1854.699999999997	0.06000000000000005	-1.0	native
0.4039957	0.1525834	0.21	-0.43099999999999916	47.495000000000005	-1495.0999999999985	0.08000000000000007	-1.0	native
0.3899459	0.1530834	0.18	0.08500000000000085	48.547000000000025	-1261.199999999997	0.04600000000000026	-2.0	native
0.3259666	0.1384187	0.16	0.548	118.88299999999998	-1323.9000000000015	0.03300000000000036	-1.0	native
0.5101918	0.1755765	0.12	-0.923	124.38400000000001	-844.7999999999956	0.03500000000000014	-1.0	native
0.5327222	0.1727481	0.14	-0.34299999999999997	83.86900000000003	-1656.7999999999956	0.04600000000000026	-1.0	native
0.6092203	0.1725352	0.15	1.1590000000000007	44.60500000000002	-633.5999999999985	0.010000000000000231	-1.0	native
0.4932842	0.1671831	0.18	-0.06299999999999883	131.68200000000002	-1122.0999999999985	0.0940000000000003	-2.0	native
0.3571225	0.1499200	0.18	-0.38599999999999923	96.62799999999999	-1699.0	0.06899999999999995	0.0	native
0.3584349	0.1752442	0.13	-0.5739999999999998	143.23400000000004	-1583.4000000000015	0.1120000000000001	-2.0	native
0.4622761	0.1674704	0.13	-0.016000000000000014	137.37900000000002	-1033.4000000000015	0.09200000000000008	-1.0	native
0.4028177	0.1305879	0.2	-0.20199999999999996	74.555	-1468.0	0.06800000000000006	0.0	native
0.5643275	0.1725714	0.19	-1.850999999999999	40.86900000000003	-1882.0999999999985	0.10400000000000009	-1.0	native
0.6635941	0.1854315	0.15	0.4009999999999998	75.01600000000002	-1541.5	0.10099999999999998	-1.0	native
0.4725368	0.1793129	0.17	0.5750000000000011	-6.973000000000013	-1203.699999999997	0.057000000000000384	0.0	native
0.4456491	0.2114622	0.11	-0.4629999999999992	96.332	-1865.5	0.057000000000000384	0.0	native
0.5735925	0.2195059	0.08	-1.818999999999999	40.32400000000001	-2081.0999999999985	0.10000000000000009	0.0	native
0.6874862	0.2049336	0.13	0.26200000000000045	9.588999999999999	-1351.2999999999956	0.11500000000000021	0.0	native
0.4493472	0.1959456	0.12	-0.030999999999998806	72.91300000000001	-2625.4000000000015	0.07900000000000018	-1.0	native
0.5430346	0.1643267	0.13	-1.737	-70.02800000000002	-587.4000000000015	0.07699999999999996	1.0	native
0.4568754	0.2140199	0.11	-1.407	20.21199999999999	-1582.699999999997	0.10499999999999998	2.0	native
0.4783281	0.1579416	0.22	-1.7359999999999989	195.938	-1524.4000000000015	0.19200000000000017	-3.0	native
0.3184705	0.1555100	0.25	-0.923	148.231	-2244.0999999999985	0.11699999999999999	-2.0	native
0.3250229	0.1536677	0.23	-1.8219999999999992	195.25100000000003	-2238.699999999997	0.11699999999999999	-2.0	native
0.3511364	0.1438021	0.19	-0.7259999999999991	129.64800000000002	-2490.7999999999956	0.12400000000000011	-1.0	native
0.4783341	0.1672595	0.17	-1.577	235.76000000000002	-1594.9000000000015	0.11500000000000021	-3.0	native
0.5835747	0.1586424	0.22	-1.5139999999999993	147.13800000000003	-1252.5999999999985	0.06899999999999995	-2.0	native
0.4829508	0.1518940	0.19	-1.5099999999999998	170.113	-1457.9000000000015	0.07400000000000029	-1.0	native
0.5201347	0.1452694	0.27	-2.3689999999999998	175.42200000000003	-545.0999999999985	0.18900000000000006	-3.0	native
0.5756918	0.1599164	0.23	-2.151	165.175	-1682.5999999999985	0.18700000000000028	-2.0	native
0.4977550	0.1503046	0.23	-0.9789999999999992	194.25	-1817.5999999999985	0.17100000000000026	-3.0	native
0.5030667	0.1430310	0.25	-1.8599999999999994	165.719	-1206.5	0.12200000000000033	-2.0	native
0.3571696	0.1497087	0.24	-1.1219999999999999	143.837	-1422.199999999997	0.17100000000000026	-1.0	native
0.4590252	0.1539060	0.19	-2.2169999999999987	174.392	-1517.0	0.258	-2.0	native
0.3759849	0.1356636	0.22	-1.1739999999999995	206.433	-2589.199999999997	0.14800000000000013	-2.0	native
0.4365733	0.1449100	0.23	-1.0009999999999994	169.065	-2485.5999999999985	0.23900000000000032	-2.0	native
0.4493096	0.1303557	0.22	-1.7349999999999994	197.61599999999999	-3096.0999999999985	0.2320000000000002	-2.0	native
0.5691294	0.1738112	0.22	-0.9770000000000003	160.62099999999998	-1828.4000000000015	0.14800000000000013	-3.0	native
0.4767554	0.1553821	0.22	-1.8699999999999992	190.353	-2048.199999999997	0.12600000000000033	-1.0	native
0.5320691	0.1822210	0.23	-2.546999999999999	211.32600000000002	-2062.0999999999985	0.15200000000000014	-3.0	native
0.3363869	0.1528915	0.2	-1.705	183.22200000000004	-3114.699999999997	0.12700000000000022	-2.0	native
0.6314878	0.1619630	0.23	-0.45500000000000007	157.87900000000002	-1429.9000000000015	0.16300000000000026	-2.0	native
1.3513443	0.2837826	0.13	-0.5700000000000003	113.08999999999997	-520.1999999999971	0.25299999999999967	-1.0	non-native
1.1734827	0.2900838	0.16	-1.093	151.223	-213.59999999999854	0.16999999999999993	-2.0	non-native
1.3974987	0.2753851	0.17	-0.29300000000000104	32.09100000000001	309.09999999999854	0.21300000000000008	-1.0	non-native
1.4198340	0.3155119	0.15	0.18399999999999928	246.043	-547.3000000000029	0.238	-3.0	non-native
1.3527689	0.3241179	0.15	-1.3729999999999993	265.025	-757.1999999999971	0.3089999999999997	-2.0	non-native
1.4213710	0.3221946	0.12	-1.468	234.803	-798.8000000000029	0.3039999999999998	-3.0	non-native
0.8534241	0.2647706	0.16	-1.543000000000001	66.88299999999998	-1569.4000000000015	0.28600000000000003	1.0	non-native
0.9969746	0.3157816	0.13	-1.527000000000001	137.142	-1437.5	0.274	-1.0	non-native
1.1228333	0.2973741	0.16	-0.4139999999999997	180.433	-457.0	0.22699999999999987	-1.0	non-native
0.7500895	0.2275253	0.21	-2.0839999999999996	141.61599999999999	-1575.5999999999985	0.2919999999999998	-1.0	non-native
0.6511147	0.2503202	0.2	-3.766	285.811	-1765.4000000000015	0.2450000000000001	-2.0	non-native
1.1282108	0.2978611	0.14	-1.6799999999999997	182.44099999999997	-1437.800000000003	0.30299999999999994	0.0	non-native
0.9086261	0.2515126	0.13	-2.183	76.16500000000002	-1768.800000000003	0.24799999999999978	0.0	non-native
1.4423642	0.2997506	0.15	-1.2509999999999994	204.224	-1801.9000000000015	0.18399999999999972	-1.0	non-native
1.0617769	0.2512956	0.17	-2.4589999999999996	247.93900000000002	-1209.0999999999985	0.21300000000000008	-3.0	non-native
1.0042155	0.3030481	0.11	-1.3650000000000002	220.27499999999998	-1419.300000000003	0.2549999999999999	-1.0	non-native
0.7963711	0.2654661	0.12	-1.7439999999999998	187.233	-1825.4000000000015	0.258	0.0	non-native
0.9030508	0.2908835	0.11	-1.112	214.474	-1826.4000000000015	0.22699999999999987	-2.0	non-native
0.8283064	0.2991349	0.09	-1.205	256.474	200.1999999999971	0.23999999999999977	-2.0	non-native
0.8285146	0.2989598	0.12	-1.7799999999999994	236.67700000000002	-1293.300000000003	0.2729999999999997	-1.0	non-native
1.2818453	0.3419271	0.1	-1.6289999999999996	237.47699999999998	-160.6999999999971	0.2889999999999997	-2.0	non-native
0.7202886	0.1942086	0.16	-2.6449999999999996	193.697	-1281.800000000003	0.15300000000000002	-1.0	non-native
0.8922306	0.2654206	0.08	-2.4079999999999995	220.53300000000002	-581.0999999999985	0.16100000000000003	-1.0	non-native
0.8885143	0.2462068	0.06	-3.822000000000001	325.56399999999996	-37.69999999999709	0.18999999999999995	-2.0	non-native
0.8820479	0.1931495	0.18	-0.41600000000000037	136.64499999999998	-1257.4000000000015	0.12699999999999978	0.0	non-native
1.2484812	0.2296009	0.19	-0.620000000000001	152.65699999999998	-380.40000000000146	0.08499999999999996	0.0	non-native
0.6659113	0.2484571	0.06	-2.8480000000000008	243.13299999999998	-868.6999999999971	0.19499999999999984	-1.0	non-native
1.1277241	0.2600570	0.11	-1.527000000000001	242.57	-1411.9000000000015	0.16199999999999992	-1.0	non-native
1.5490252	0.2977090	0.1	-2.2560000000000002	295.1	-1554.199999999997	0.21099999999999985	-2.0	non-native
1.0992354	0.2497865	0.12	-2.269	245.75400000000002	-672.4000000000015	0.20500000000000007	-1.0	non-native
1.2963588	0.2366786	0.11	-1.8789999999999996	261.901	-1183.5999999999985	0.137	-2.0	non-native
1.3936909	0.2426977	0.11	-2.1270000000000007	321.974	-1588.9000000000015	0.19300000000000006	-3.0	non-native
0.9331714	0.2308598	0.09	-0.391	169.32600000000002	-312.09999999999854	0.1429999999999998	0.0	non-native
1.3975210	0.2985080	0.09	-2.370000000000001	245.08100000000002	-1687.300000000003	0.20799999999999974	-2.0	non-native
1.4534220	0.3056714	0.11	-0.7710000000000008	194.17000000000002	-589.4000000000015	0.19799999999999995	1.0	non-native
1.2657694	0.2785566	0.1	-1.2260000000000009	190.40499999999997	-942.0	0.13999999999999968	1.0	non-native
1.5381830	0.3125582	0.12	-1.0790000000000006	160.44099999999997	-1164.0	0.254	1.0	non-native
1.4018458	0.2918826	0.1	-0.6150000000000002	145.176	-918.4000000000015	0.18699999999999983	2.0	non-native
1.1560658	0.2820720	0.16	-0.34999999999999964	123.726	-807.0	0.1080000000000001	2.0	non-native
1.0010432	0.2716817	0.04	-3.878	255.784	-922.5999999999985	0.33599999999999985	0.0	non-native
0.7564371	0.2243175	0.14	-2.9380000000000006	194.046	-1299.5999999999985	0.2629999999999999	1.0	non-native
1.2723632	0.2802487	0.13	-2.7140000000000004	261.365	-1300.5999999999985	0.17799999999999994	-1.0	non-native
0.6867732	0.2016876	0.1	-1.7759999999999998	360.85400000000004	-2146.9000000000015	0.06999999999999984	-7.0	native
0.8963758	0.2081257	0.07	-3.2300000000000004	419.511	-1672.7000000000044	0.1299999999999999	-6.0	native
0.6899509	0.2021538	0.08	-2.7479999999999993	370.783	-412.3000000000029	0.125	-6.0	native
0.9450967	0.2036311	0.08	-2.199	350.956	-1802.4000000000015	0.08400000000000007	-5.0	native
1.0437232	0.2635964	0.07	-4.106999999999999	410.35900000000004	-1702.0999999999985	0.17899999999999983	-6.0	native
0.7774533	0.2025993	0.09	-3.0169999999999995	366.67400000000004	-1899.7000000000044	0.08999999999999986	-6.0	native
0.9041778	0.2154044	0.17	-2.5540000000000003	314.98600000000005	-1656.300000000003	0.08899999999999997	-4.0	native
1.2723752	0.2673924	0.06	-3.4320000000000004	441.33500000000004	-1364.7000000000044	0.03699999999999992	-7.0	native
1.0929328	0.2449151	0.1	-4.446	382.59900000000005	-639.8000000000029	0.10999999999999988	-6.0	native
1.0025295	0.2844295	0.08	-5.256	433.86100000000005	-1842.0	0.17899999999999983	-6.0	native
1.0646638	0.2423202	0.09	-2.09	448.879	-1325.9000000000015	0.07200000000000006	-7.0	native
1.3295196	0.2841902	0.09	-2.0809999999999995	341.00100000000003	-1523.5999999999985	0.08999999999999986	-3.0	native
1.3126615	0.2796999	0.06	-2.2040000000000006	374.70300000000003	-2056.0999999999985	0.11899999999999977	-5.0	native
1.1419983	0.2866824	0.11	-2.043000000000001	302.538	-1019.0999999999985	0.06499999999999995	-5.0	native
1.1631345	0.2742664	0.11	-3.5749999999999993	306.77400000000006	-2615.5	0.13200000000000012	-3.0	native
1.0046706	0.2476282	0.13	-2.849	182.56300000000005	-1495.5999999999985	0.1299999999999999	-2.0	native
1.2848041	0.2788486	0.09	-3.505000000000001	345.636	-1900.5	0.1389999999999998	-6.0	native
1.0639919	0.2819433	0.08	-3.2720000000000002	381.004	-2594.0999999999985	0.18100000000000005	-6.0	native
1.0716021	0.2704931	0.13	-2.5860000000000003	335.84100000000007	-2502.0999999999985	0.1499999999999999	-7.0	native
0.7752789	0.2057901	0.07	-2.827	393.63500000000005	-858.5999999999985	0.04899999999999993	-7.0	native
1.0822932	0.2650368	0.11	-4.915000000000001	326.77900000000005	-1990.300000000003	0.15700000000000003	-5.0	native
0.8633550	0.2122431	0.12	-3.324	409.074	-2777.800000000003	0.08899999999999997	-7.0	native
1.0837878	0.2211428	0.08	-5.236000000000001	427.581	-2831.5999999999985	0.08099999999999996	-7.0	native
1.0481504	0.2014304	0.1	-4.4990000000000006	461.8190000000001	-2737.4000000000015	0.14500000000000002	-7.0	native
0.9953067	0.2100725	0.13	-2.7249999999999996	302.69000000000005	-1682.5	0.09299999999999997	-5.0	native
1.0781102	0.2306954	0.1	-3.667	334.88200000000006	-1910.9000000000015	0.06899999999999995	-4.0	native
0.8932790	0.2216060	0.11	-4.971	401.34000000000003	-1659.800000000003	0.06599999999999984	-4.0	native
1.1820139	0.2647078	0.05	-7.531000000000001	469.46500000000003	-2396.9000000000015	0.18100000000000005	-6.0	native
1.0791408	0.2318490	0.05	-3.9320000000000004	314.14900000000006	-923.0999999999985	0.042999999999999705	-4.0	native
0.8662341	0.2233474	0.11	-3.668000000000001	362.401	-1438.0	0.12699999999999978	-5.0	native
1.1141425	0.2354249	0.12	-3.76	389.547	-1553.800000000003	0.08599999999999985	-5.0	native
0.9706273	0.2322360	0.09	-4.157	401.377	-2359.0999999999985	0.20999999999999996	-6.0	native
0.8586743	0.2442904	0.05	-4.352	405.51000000000005	-2691.2000000000044	0.1459999999999999	-5.0	native
0.8963897	0.2148003	0.1	-3.3179999999999996	386.28200000000004	-2325.300000000003	0.1459999999999999	-7.0	native
0.7933694	0.2373589	0.11	-3.5359999999999996	368.85600000000005	-2801.2000000000044	0.11499999999999977	-6.0	native
0.8808011	0.2092333	0.14	-4.638	379.60400000000004	-3031.5999999999985	0.1200000000000001	-6.0	native
0.7623532	0.2086347	0.17	-3.061	338.14400000000006	-2435.0999999999985	0.07799999999999985	-5.0	native
1.1580962	0.2359862	0.14	-4.1419999999999995	255.14800000000002	-3109.2000000000044	0.1509999999999998	-5.0	native
0.8014082	0.2225175	0.16	-3.3529999999999998	370.641	-2964.4000000000015	0.14500000000000002	-6.0	native
0.7056932	0.2049376	0.18	-3.449	273.61300000000006	-1772.0999999999985	0.10199999999999987	-5.0	native
0.7721339	0.2093148	0.17	-2.9480000000000004	246.43500000000006	-2053.800000000003	0.09899999999999975	-6.0	native
1.1553468	0.2319458	0.18	-2.3130000000000006	242.27800000000002	-2206.5	0.08299999999999974	-4.0	native
1.4382262	0.2910242	0.05	-6.775	297.2389999999999	-1845.6000000000058	0.4979999999999998	-5.0	non-native
1.4613421	0.3163859	0.05	-7.0440000000000005	302.005	-2294.600000000006	0.44300000000000006	-4.0	non-native
1.4369142	0.2955833	0.1	-6.3260000000000005	304.56899999999996	-1937.5	0.367	-4.0	non-native
1.4838818	0.3155936	0.04	-6.072000000000001	319.02799999999996	-3023.9000000000015	0.42900000000000027	-5.0	non-native
1.2725151	0.2867126	0.08	-7.2940000000000005	334.186	-1973.4000000000015	0.39700000000000024	-4.0	non-native
1.4001921	0.3557411	0.08	-7.672000000000001	382.611	-1845.4000000000015	0.47699999999999987	-4.0	non-native
1.1821277	0.2598259	0.05	-6.4	349.92699999999996	-2261.2000000000044	0.39700000000000024	-5.0	non-native
1.3996718	0.2850859	0.07	-5.775	278.222	-2016.800000000003	0.4530000000000003	-4.0	non-native
1.2919298	0.2645275	0.06	-4.562000000000001	213.18200000000002	-1711.2000000000044	0.43100000000000005	-5.0	non-native
1.2510890	0.2589451	0.08	-4.805	233.53999999999996	-1197.9000000000015	0.3959999999999999	-5.0	non-native
1.5598842	0.3265433	0.06	-5.551	442.02299999999997	-2532.5	0.496	-6.0	non-native
1.5518504	0.3016865	0.05	-6.682	475.191	-2993.800000000003	0.49700000000000033	-6.0	non-native
1.6654055	0.3215716	0.05	-5.782	280.19399999999996	-3213.9000000000015	0.472	-4.0	non-native
1.6730369	0.3912023	0.06	-8.441	358.679	-2165.100000000006	0.5760000000000001	-3.0	non-native
1.7417097	0.3899212	0.04	-8.174	496.97999999999996	-3407.9000000000015	0.6179999999999999	-4.0	non-native
1.5855941	0.3820508	0.04	-9.071	571.3779999999999	-3836.300000000003	0.5070000000000001	-6.0	non-native
1.7630036	0.3858452	0.03	-10.201	463.07599999999996	-3432.7000000000044	0.6480000000000001	-5.0	non-native
1.1996894	0.2975925	0.06	-6.298	450.787	-2862.2000000000044	0.4740000000000002	-6.0	non-native
1.8020113	0.3718499	0.08	-8.181000000000001	381.33599999999996	-2681.4000000000015	0.5459999999999998	-5.0	non-native
1.3209891	0.2965177	0.08	-7.188000000000001	452.542	-2640.600000000006	0.42399999999999993	-6.0	non-native
1.1699252	0.2648011	0.06	-6.8870000000000005	536.892	-2679.600000000006	0.42100000000000026	-6.0	non-native
0.7715569	0.1608034	0.2	-1.9969999999999999	83.17200000000003	-513.1000000000058	0.14800000000000013	-2.0	non-native
0.6253849	0.1593248	0.17	-2.401	165.716	-1124.800000000003	0.11799999999999988	-3.0	non-native
0.7532330	0.1718730	0.14	-2.1630000000000003	228.71499999999992	-1863.7000000000044	0.09200000000000008	-4.0	non-native
0.9492249	0.1771173	0.17	-3.748000000000001	317.768	-743.9000000000015	0.17100000000000026	-5.0	non-native
0.7362435	0.1669027	0.18	-3.888	330.94	-1221.1000000000058	0.22199999999999998	-3.0	non-native
0.7211752	0.1581689	0.15	-4.216000000000001	228.707	-1807.6000000000058	0.24800000000000022	-2.0	non-native
0.7626894	0.1538860	0.12	-3.766	268.65999999999997	-1371.2000000000044	0.23099999999999987	-3.0	non-native
0.8591325	0.1533306	0.15	-5.801	249.98199999999997	-1654.1000000000058	0.29300000000000015	-1.0	non-native
0.8191120	0.1618019	0.14	-3.269	231.91899999999998	-2397.800000000003	0.21399999999999997	-2.0	non-native
0.7764205	0.1435554	0.2	-1.458000000000002	9.846000000000004	-1573.1000000000058	0.11799999999999988	-1.0	non-native
0.8653336	0.1976650	0.16	-3.790000000000001	212.33499999999992	-1113.6000000000058	0.20100000000000007	-3.0	non-native
0.6360444	0.1552254	0.16	-4.322000000000001	288.856	-2419.0	0.18700000000000028	-3.0	non-native
0.9297147	0.1624725	0.16	-3.5009999999999994	275.14	-1603.7000000000044	0.2070000000000003	-4.0	non-native
0.8355904	0.1644285	0.11	-3.6820000000000004	334.161	-1943.2000000000044	0.16400000000000015	-3.0	non-native
0.7319611	0.1668517	0.15	-3.4879999999999995	262.97799999999995	-1387.0	0.17200000000000015	-2.0	non-native
0.6588897	0.1608985	0.16	-2.0710000000000015	155.562	-1571.6000000000058	0.11500000000000021	-2.0	non-native
0.6232502	0.1568119	0.13	-5.618	264.788	-1804.1000000000058	0.2410000000000001	-2.0	non-native
0.8732738	0.1936967	0.1	-5.301	346.32899999999995	-2109.2000000000044	0.27200000000000024	-4.0	non-native
0.7296141	0.1911675	0.1	-4.361000000000001	316.506	-1893.2000000000044	0.17200000000000015	-3.0	non-native
0.5682070	0.1436751	0.16	-5.952	363.73699999999997	-1787.6000000000058	0.1419999999999999	-4.0	non-native
0.8535479	0.1663645	0.11	-5.173	295.26699999999994	-1725.1000000000058	0.23099999999999987	-3.0	non-native
0.6750013	0.1986585	0.11	-3.3100000000000005	89.09699999999998	-850.6999999999971	0.23999999999999977	1.0	native
0.6938469	0.1995239	0.09	-4.866	164.933	-1610.5999999999985	0.20799999999999974	-1.0	native
0.6718410	0.2023776	0.09	-4.127000000000001	102.72399999999999	-1841.5999999999985	0.18599999999999994	-1.0	native
0.8580735	0.2093294	0.06	-2.9400000000000013	98.54899999999998	-2688.300000000003	0.16000000000000014	1.0	native
0.9462128	0.2288115	0.05	-4.144	135.591	-2581.800000000003	0.22399999999999975	-1.0	native
0.7154859	0.1972235	0.06	-3.415000000000001	82.245	-2526.800000000003	0.20999999999999996	1.0	native
0.8178620	0.2217899	0.09	-4.955	97.21299999999997	-3100.300000000003	0.2410000000000001	1.0	native
1.2071259	0.2517119	0.03	-4.225000000000001	125.56799999999998	-3028.199999999997	0.1339999999999999	-1.0	native
0.7516047	0.2411842	0.08	-3.8930000000000007	161.05499999999998	-2603.4000000000015	0.20699999999999985	-1.0	native
0.9888630	0.2479566	0.05	-3.1530000000000005	81.90799999999996	-1590.5999999999985	0.20699999999999985	1.0	native
0.6514952	0.2412697	0.08	-3.450000000000001	48.93799999999999	-2333.300000000003	0.23099999999999987	1.0	native
0.7639000	0.2366052	0.07	-4.166	-4.753000000000043	-2214.0	0.21300000000000008	2.0	native
0.5849441	0.2104850	0.1	-3.274000000000001	82.21999999999997	-3117.699999999997	0.24399999999999977	0.0	native
0.7644759	0.2130731	0.05	-3.428000000000001	93.844	-3119.4000000000015	0.20699999999999985	0.0	native
1.0369906	0.2292952	0.14	-3.162000000000001	39.86099999999999	-3439.199999999997	0.31199999999999983	1.0	native
1.1435513	0.2321095	0.12	-2.5180000000000007	71.47800000000001	-4027.800000000003	0.21799999999999997	0.0	native
1.2745398	0.2633570	0.08	-3.0340000000000007	139.65699999999998	-3919.5999999999985	0.19399999999999995	-1.0	native
0.7859347	0.2078652	0.11	-2.189	58.287999999999954	-3204.800000000003	0.20500000000000007	-1.0	native
1.1254405	0.2490189	0.09	-3.8680000000000003	83.36099999999999	-3614.5999999999985	0.31099999999999994	0.0	native
1.2942874	0.2293894	0.12	-4.542	77.262	-4257.300000000003	0.246	0.0	native
1.3953463	0.2393798	0.21	-1.7710000000000008	-81.01400000000001	-2676.4000000000015	0.12699999999999978	1.0	native
0.5161178	0.1873649	0.09	-2.9730000000000008	74.89299999999997	-3212.699999999997	0.2469999999999999	0.0	native
0.6617717	0.2063711	0.07	-3.3580000000000005	85.08999999999997	-2403.5	0.23599999999999977	0.0	native
1.0455539	0.2542145	0.05	-3.9160000000000004	141.625	-2501.300000000003	0.19300000000000006	0.0	native
0.6854888	0.1910207	0.04	-4.536000000000001	95.41299999999995	-2699.0	0.1549999999999998	1.0	native
0.6275801	0.2131674	0.12	-3.3640000000000008	67.01299999999998	-2979.5	0.10299999999999976	1.0	native
0.8491644	0.2239564	0.07	-3.949	142.236	-1424.4000000000015	0.09899999999999975	-2.0	native
0.7654119	0.1989428	0.09	-2.104000000000001	59.764999999999986	-2710.4000000000015	0.18299999999999983	-1.0	native
0.7170938	0.1946895	0.05	-4.023	102.31700000000001	-1944.5999999999985	0.20500000000000007	-1.0	native
0.8833170	0.1864013	0.08	-2.678000000000001	50.38499999999999	-2696.0	0.125	0.0	native
0.9664265	0.1996275	0.08	-3.5150000000000006	53.43399999999997	-1837.0	0.15700000000000003	2.0	native
0.6775609	0.1935830	0.05	-3.085000000000001	69.45499999999998	-2144.800000000003	0.12400000000000011	1.0	native
1.1862737	0.2252209	0.1	-3.950000000000001	132.64499999999998	-1343.5	0.19300000000000006	0.0	native
1.1889488	0.2413302	0.08	-3.2940000000000005	86.34100000000001	-2167.9000000000015	0.1499999999999999	0.0	native
1.0281506	0.2161677	0.1	-4.003	99.839	-2512.9000000000015	0.17799999999999994	1.0	native
1.1469337	0.2481031	0.08	-2.6210000000000004	103.15199999999999	-2526.4000000000015	0.1549999999999998	-2.0	native
0.7861835	0.2319308	0.1	-4.359	82.93799999999999	-2410.0	0.17200000000000015	1.0	native
1.2105397	0.2470026	0.04	-4.100000000000001	-91.74600000000004	-2876.9000000000015	0.2370000000000001	2.0	native
0.9039375	0.2398240	0.04	-4.073	127.007	-2284.800000000003	0.22999999999999998	-1.0	native
1.1475922	0.2363764	0.09	-4.339	63.52799999999996	-2975.4000000000015	0.2589999999999999	1.0	native
1.0046009	0.2295441	0.05	-3.699	64.94	-2308.5999999999985	0.30200000000000005	0.0	native
0.6990010	0.1968328	0.05	-2.7330000000000005	94.31299999999999	-2210.4000000000015	0.25	-1.0	native
1.1706674	0.2347793	0.13	-2.631000000000002	393.701	-1712.300000000003	0.19200000000000017	-3.0	non-native
0.7287794	0.1996534	0.13	-3.442000000000002	329.476	-964.8000000000029	0.2520000000000002	-4.0	non-native
0.9973105	0.2089806	0.06	-3.290000000000001	378.487	-921.8000000000029	0.27900000000000036	-2.0	non-native
0.8168311	0.2041002	0.08	-2.836000000000002	201.49200000000008	-859.2000000000044	0.2160000000000002	-1.0	non-native
0.6691754	0.1991551	0.11	-2.6610000000000014	116.09000000000003	76.0	0.17800000000000038	2.0	non-native
0.8070796	0.2382310	0.07	-2.6860000000000017	275.591	-1114.5999999999985	0.1980000000000004	-2.0	non-native
1.2076222	0.2426758	0.05	-3.7970000000000006	411.036	-1449.7000000000044	0.18200000000000038	-4.0	non-native
1.0946316	0.1976599	0.07	-2.6660000000000004	278.982	-1871.800000000003	0.13400000000000034	-2.0	non-native
0.7823991	0.2212194	0.05	-2.6990000000000016	374.98	-2271.300000000003	0.16800000000000015	-3.0	non-native
0.7857706	0.2233281	0.13	-1.5760000000000005	141.16700000000003	-1476.0999999999985	0.11900000000000022	-1.0	non-native
0.5899546	0.2248974	0.1	-1.2700000000000014	128.14600000000007	-1410.7000000000044	0.12200000000000033	-1.0	non-native
1.0824239	0.2745359	0.12	-2.107000000000001	220.90500000000003	-1333.5999999999985	0.08000000000000007	0.0	non-native
1.0446918	0.2551213	0.09	-4.081000000000001	290.269	-1648.7000000000044	0.2370000000000001	-3.0	non-native
1.0212356	0.2967953	0.09	-3.575000000000001	380.57500000000005	-2108.5999999999985	0.2200000000000002	-4.0	non-native
0.9326568	0.2809073	0.1	-2.3070000000000004	276.968	-2305.300000000003	0.13900000000000023	-2.0	non-native
1.0100262	0.3043292	0.07	-2.378000000000002	332.242	-2038.2000000000044	0.09100000000000019	-3.0	non-native
0.7403784	0.2530214	0.09	-3.362000000000002	448.75	-1980.2000000000044	0.17400000000000038	-3.0	non-native
1.0703064	0.3045019	0.06	-3.6800000000000015	360.12600000000003	-1783.7000000000044	0.09600000000000009	-3.0	non-native
0.8248671	0.2438416	0.07	-2.681000000000001	393.637	-1423.800000000003	0.13400000000000034	-4.0	non-native
1.0340675	0.2419966	0.05	-3.072000000000001	356.464	-1508.0	0.17700000000000005	-3.0	non-native
1.0520533	0.2580501	0.07	-2.271000000000001	278.738	-1117.9000000000015	0.14000000000000012	-3.0	non-native
1.5251442	0.2755326	0.09	-4.4620000000000015	466.341	-1461.800000000003	0.14500000000000002	-3.0	non-native
1.3769467	0.2904254	0.09	-5.8820000000000014	518.119	-370.8000000000029	0.2330000000000001	-2.0	non-native
1.4589856	0.2825024	0.11	-4.283000000000001	480.84400000000005	-999.0	0.16000000000000014	-5.0	non-native
1.5113910	0.2818334	0.08	-5.8370000000000015	497.279	-1473.7000000000044	0.2230000000000003	-2.0	non-native
1.3935285	0.3151237	0.02	-8.971	562.7	-1294.5	0.3240000000000003	-4.0	non-native
1.3431580	0.3733054	0.03	-11.186	635.2645	-616.0999999999985	0.4710000000000001	-5.0	non-native
1.8883004	0.4377952	0.01	-9.978000000000002	631.5363	-1549.800000000003	0.47500000000000053	-5.0	non-native
1.2333466	0.4212576	0.01	-10.964000000000002	589.847	-2229.300000000003	0.5760000000000005	-5.0	non-native
1.1047566	0.4437337	0.08	-10.001000000000001	354.54200000000003	-916.5999999999985	0.4590000000000005	-3.0	non-native
1.4754715	0.5160581	0.08	-9.396	349.54400000000004	-782.9000000000015	0.40300000000000047	-2.0	non-native
1.2818176	0.5040269	0.08	-9.667000000000002	319.00500000000005	-722.4000000000015	0.3600000000000003	-3.0	non-native
1.3845530	0.4633712	0.11	-9.691000000000003	325.04100000000005	-141.40000000000146	0.39000000000000057	-2.0	non-native
1.3649706	0.4898798	0.08	-10.058000000000002	302.90700000000004	-596.8000000000029	0.39700000000000024	-2.0	non-native
1.1923083	0.4512743	0.1	-8.832	319.71700000000004	457.79999999999563	0.31000000000000005	-2.0	non-native
1.1270301	0.4676515	0.08	-9.404	243.055	-849.5	0.40000000000000036	-1.0	non-native
1.1775401	0.4836583	0.07	-9.025000000000002	471.24600000000004	-272.09999999999854	0.3250000000000002	-3.0	non-native
1.1492286	0.4552141	0.08	-8.240000000000002	464.42	-859.7000000000044	0.23400000000000043	-3.0	non-native
1.3488702	0.4956027	0.06	-8.269000000000002	396.63500000000005	-696.0	0.262	-2.0	non-native
0.9574214	0.3824964	0.05	-9.212000000000002	457.396	2.7999999999956344	0.29200000000000026	-2.0	non-native
1.2007973	0.4423531	0.06	-8.751000000000001	405.978	-691.0	0.28400000000000025	-1.0	non-native
1.1520442	0.4504998	0.05	-7.594000000000001	362.148	-193.59999999999854	0.28100000000000014	-2.0	non-native
0.7858205	0.2124007	0.18	-3.770999999999999	188.34999999999997	-2873.4000000000015	0.22599999999999998	-2.0	native
0.7766155	0.1606304	0.2	-2.014999999999999	111.70499999999998	-1751.9000000000015	0.20799999999999974	0.0	native
0.8035354	0.1622734	0.21	-1.7469999999999999	148.551	-2764.9000000000015	0.16599999999999993	-1.0	native
0.5633942	0.2045900	0.21	-2.443999999999999	94.75999999999999	-1063.5	0.19399999999999995	-2.0	native
0.8432686	0.2211844	0.18	-1.8239999999999998	205.84999999999997	-2519.2000000000044	0.242	-1.0	native
0.6752641	0.1629538	0.17	-0.7940000000000005	138.26799999999997	-2258.4000000000015	0.18900000000000006	-1.0	native
0.7371173	0.1881619	0.18	-2.1630000000000003	102.58600000000001	-3723.600000000006	0.2450000000000001	1.0	native
0.8120345	0.2035652	0.2	-1.6129999999999995	94.64499999999998	-3691.0	0.20699999999999985	0.0	native
1.1418210	0.2064810	0.22	-1.7329999999999988	26.798000000000002	-2397.100000000006	0.21199999999999974	0.0	native
0.7819031	0.2278917	0.11	-2.4669999999999987	117.57600000000002	-1820.0	0.18400000000000016	0.0	native
0.6018499	0.1887949	0.22	-0.5449999999999999	98.89499999999998	-3868.300000000003	0.17300000000000004	0.0	native
0.4992705	0.1678369	0.21	-2.094999999999999	142.62399999999997	-2749.800000000003	0.19199999999999973	0.0	native
0.7124904	0.1879973	0.19	-2.5380000000000003	132.07	-2991.5	0.22799999999999976	-2.0	native
0.6948203	0.1471089	0.2	-1.9689999999999994	119.85300000000001	-2448.5	0.21300000000000008	-1.0	native
0.5737713	0.1555357	0.24	-0.19699999999999918	84.15800000000002	-4368.300000000003	0.16699999999999982	-2.0	native
0.8356394	0.2127348	0.21	-1.443999999999999	111.31200000000001	-3053.9000000000015	0.25	-1.0	native
0.6965833	0.1676100	0.19	-1.741999999999999	108.53899999999999	-2032.7000000000044	0.2669999999999999	-1.0	native
0.8575805	0.2001907	0.19	-0.3810000000000002	32.50799999999998	-2227.100000000006	0.21999999999999975	0.0	native
0.7114141	0.1934456	0.21	-0.8119999999999994	60.983000000000004	-1081.300000000003	0.21999999999999975	-2.0	native
0.8221449	0.2143122	0.2	-0.8940000000000001	94.56400000000002	-2215.100000000006	0.2909999999999999	-2.0	native
0.6455528	0.1875989	0.23	-0.7039999999999988	39.399	-2175.9000000000015	0.15700000000000003	-1.0	native
0.7657707	0.1690177	0.13	-1.1210000000000004	99.95400000000001	-717.9000000000015	0.10400000000000009	-2.0	native
0.9617190	0.1874179	0.17	-1.3840000000000003	179.497	-1022.3000000000029	0.1280000000000001	-2.0	native
1.0206043	0.2055083	0.16	-0.5190000000000001	127.666	-2183.300000000003	0.14800000000000013	-3.0	native
0.9960569	0.2146530	0.14	-1.2759999999999998	76.70400000000001	-1367.2000000000044	0.14100000000000001	-1.0	native
0.7040359	0.1731455	0.25	-1.9160000000000004	78.96999999999997	-2082.800000000003	0.10400000000000009	-1.0	native
0.6909418	0.1578292	0.25	-2.0269999999999992	39.86500000000001	-2751.7000000000044	0.08400000000000007	-1.0	native
0.4936467	0.1347272	0.34	-1.1099999999999994	15.927999999999997	-1157.2000000000044	0.08199999999999985	-2.0	native
0.7371190	0.1747111	0.22	-2.094999999999999	65.60500000000002	-877.8000000000029	0.1629999999999998	-2.0	native
0.8947249	0.1846055	0.14	-0.5739999999999998	208.98699999999997	-874.0	0.13600000000000012	-3.0	native
0.9945993	0.2004853	0.19	-1.9139999999999997	104.28499999999997	-2178.5	0.1499999999999999	-3.0	native
1.1254728	0.2199015	0.13	-2.302999999999999	225.97899999999998	-1502.4000000000015	0.14000000000000012	-3.0	native
0.9228762	0.2198386	0.1	-3.4160000000000004	137.966	-1438.800000000003	0.17799999999999994	-2.0	native
1.0576105	0.2885589	0.14	-4.073	134.839	-2002.9000000000015	0.20399999999999974	-2.0	native
1.1331624	0.2817687	0.08	-3.856	113.863	-1691.800000000003	0.10699999999999976	-1.0	native
0.9968860	0.3304698	0.11	-2.3209999999999997	125.75200000000001	-1278.800000000003	0.11499999999999977	-2.0	native
0.9952633	0.2563459	0.15	-2.889999999999999	108.46499999999997	-1717.0	0.12199999999999989	-2.0	native
1.0393727	0.3592727	0.14	-2.7780000000000005	119.553	-1202.5	0.1080000000000001	-1.0	native
1.0118670	0.2486617	0.09	-3.324	244.495	-2288.0	0.12299999999999978	-3.0	native
0.9168371	0.2521446	0.19	-2.7189999999999994	221.85500000000002	-3087.300000000003	0.14100000000000001	-4.0	native
0.3388672	0.2325628	0.15	-1.9859999999999989	111.55799999999999	-1950.9000000000015	0.08800000000000008	-2.0	native
0.6431404	0.2459802	0.25	-1.8379999999999992	84.95299999999997	-2222.2000000000044	0.11099999999999977	-2.0	native
1.8626069	0.3829761	0.05	-5.629	435.427	-3526.5	0.3780000000000001	-3.0	non-native
1.2677166	0.2745201	0.12	-2.325000000000001	218.82100000000003	-3280.5	0.31300000000000017	-2.0	non-native
1.6740085	0.3479064	0.07	-2.248000000000001	210.58800000000008	-2067.199999999997	0.31300000000000017	-2.0	non-native
1.4938328	0.3403725	0.07	-2.0229999999999997	248.47300000000007	-3239.9000000000015	0.28000000000000025	-3.0	non-native
1.8352288	0.3808446	0.06	-3.5999999999999996	273.095	-2232.5999999999985	0.3120000000000003	-3.0	non-native
1.6050199	0.3301534	0.08	-3.6340000000000003	367.32300000000004	-3015.9000000000015	0.3280000000000003	-2.0	non-native
1.4277080	0.3418635	0.08	-3.24	191.365	-2960.4000000000015	0.28600000000000003	-3.0	non-native
1.6470953	0.3643301	0.06	-2.6740000000000013	283.951	-2965.7999999999956	0.3380000000000001	-2.0	non-native
1.4669647	0.3435879	0.06	-3.351000000000001	218.16700000000003	-2382.2999999999956	0.30699999999999994	-2.0	non-native
1.5294489	0.3455702	0.09	-3.1449999999999996	179.73700000000008	-3278.5	0.38800000000000034	0.0	non-native
1.6333044	0.3583588	0.08	-3.312000000000001	205.32100000000003	-2879.5	0.32299999999999995	-2.0	non-native
1.5918218	0.3594991	0.09	-3.2569999999999997	207.077	-2682.0999999999985	0.3400000000000003	-2.0	non-native
1.5697310	0.3580519	0.08	-2.135	157.745	-3436.7999999999956	0.26400000000000023	-2.0	non-native
1.6775279	0.3832864	0.07	-3.3710000000000004	336.302	-2851.5	0.38400000000000034	-3.0	non-native
1.6126146	0.3798006	0.08	-3.4510000000000005	225.1400000000001	-2728.7999999999956	0.3600000000000003	-1.0	non-native
1.7222944	0.3902689	0.06	-3.7089999999999996	360.386	-2735.199999999997	0.351	-3.0	non-native
1.6946914	0.3674438	0.08	-3.684000000000001	307.33200000000005	-3435.5	0.32200000000000006	-2.0	non-native
1.5852017	0.4099498	0.09	-3.6630000000000003	226.04000000000008	-3240.0	0.38500000000000023	0.0	non-native
1.6449015	0.3942493	0.04	-3.404	251.75700000000006	-3364.699999999997	0.3700000000000001	-1.0	non-native
1.5505594	0.3898967	0.07	-3.7060000000000013	262.97900000000004	-3990.699999999997	0.3560000000000003	-2.0	non-native
1.8488003	0.4191678	0.05	-5.1	314.57900000000006	-2867.4000000000015	0.45999999999999996	-2.0	non-native
1.3429333	0.2727894	0.12	-6.030000000000001	420.03600000000006	-3148.5	0.1280000000000001	-1.0	non-native
1.0962538	0.2374758	0.11	-4.2219999999999995	431.96000000000004	-3128.9000000000015	0.16700000000000026	-2.0	non-native
1.3016703	0.3011237	0.06	-5.436	553.144	-3435.699999999997	0.2270000000000003	-3.0	non-native
1.6098381	0.3355206	0.06	-5.657	535.182	-3728.4000000000015	0.15700000000000003	-3.0	non-native
1.5689121	0.3282996	0.09	-5.628	532.1800000000001	-3448.5999999999985	0.17900000000000027	-4.0	non-native
1.7310145	0.3857169	0.03	-5.815000000000001	610.4060000000001	-3413.0	0.25100000000000033	-5.0	non-native
1.5630907	0.3410927	0.04	-6.406000000000001	538.335	-3932.699999999997	0.20999999999999996	-4.0	non-native
1.7176042	0.3992280	0.01	-7.698	608.259	-3031.5	0.2250000000000001	-4.0	non-native
1.5347395	0.3648978	0.01	-7.0120000000000005	549.6840000000001	-3468.9000000000015	0.3360000000000003	-4.0	non-native
1.9256254	0.4788190	0.01	-8.228000000000002	461.03400000000005	-2879.699999999997	0.4450000000000003	-2.0	non-native
1.3308527	0.3638851	0.01	-5.931000000000001	566.49	-2833.0	0.28200000000000003	-3.0	non-native
1.1701673	0.4091021	0.01	-7.426	616.722	-3997.4000000000015	0.39600000000000035	-4.0	non-native
0.9009398	0.3218402	0.02	-7.924000000000001	583.782	-4273.199999999997	0.23100000000000032	-3.0	non-native
1.0960815	0.3681981	0.01	-8.599	588.5830000000001	-3970.7999999999956	0.29700000000000015	-3.0	non-native
1.1608585	0.3482026	0.01	-8.099	575.244	-4134.5999999999985	0.3380000000000001	-3.0	non-native
1.3071388	0.3591276	0.01	-9.115	601.6780000000001	-3460.7999999999956	0.32200000000000006	-3.0	non-native
1.1106162	0.3652833	0.02	-7.372	603.8810000000001	-4507.4000000000015	0.29200000000000026	-3.0	non-native
1.1927320	0.4091174	0.01	-8.655000000000001	621.269	-5232.9000000000015	0.3440000000000003	-3.0	non-native
1.0179040	0.3076464	0.01	-7.331000000000001	579.863	-3814.199999999997	0.2230000000000003	-3.0	non-native
0.8139564	0.3091633	0.01	-8.125	606.581	-4871.699999999997	0.32299999999999995	-3.0	non-native
0.9973425	0.3500673	0.01	-7.4190000000000005	564.216	-3785.9000000000015	0.29600000000000026	-3.0	non-native
0.7350096	0.3030930	0.06	-3.5650000000000013	497.407	-1102.9000000000015	0.15399999999999991	-5.0	native
0.7230135	0.3321505	0.05	-7.200000000000001	728.9649999999999	-1468.2999999999993	0.14300000000000024	-10.0	native
0.6909212	0.3816967	0.02	-3.732000000000003	680.906	-995.0	0.10899999999999999	-7.0	native
0.7554098	0.3913234	0.05	-3.928000000000001	606.431	-1050.0999999999985	0.09299999999999997	-7.0	native
0.7532811	0.3857187	0.06	-4.109999999999999	593.6769999999999	-1239.2999999999993	0.1160000000000001	-7.0	native
0.5647428	0.3701938	0.06	-2.4529999999999994	514.294	-1013.2000000000007	0.041999999999999815	-7.0	native
0.5492023	0.3472522	0.06	-4.436	581.804	-1360.2999999999993	0.05799999999999983	-6.0	native
0.5464903	0.3041169	0.03	-3.0440000000000005	529.145	-1350.5999999999985	0.11299999999999999	-7.0	native
0.5968388	0.3151176	0.05	-1.745000000000001	569.452	-1302.9000000000015	0.03799999999999981	-8.0	native
0.6202172	0.3064287	0.08	-3.437000000000001	554.2429999999999	-133.40000000000146	0.08300000000000018	-6.0	native
0.6119401	0.2967775	0.07	-4.028000000000002	556.81	-838.0999999999985	0.1080000000000001	-7.0	native
0.5676219	0.2582672	0.09	-3.839000000000002	520.608	-559.5	0.02200000000000024	-4.0	native
0.6181628	0.2650387	0.05	-3.3840000000000003	562.251	-1708.5999999999985	0.06999999999999984	-5.0	native
0.5668626	0.2479393	0.07	-2.9250000000000007	488.78299999999996	-593.2000000000007	0.052000000000000046	-6.0	native
0.7152894	0.2872173	0.1	-2.1090000000000018	417.58399999999995	-980.7999999999993	0.051000000000000156	-6.0	native
0.6687055	0.2721198	0.08	-3.1799999999999997	490.381	-822.5999999999985	0.10000000000000009	-6.0	native
0.6037304	0.2417391	0.04	-2.8770000000000024	587.2439999999999	-428.2999999999993	0.1030000000000002	-6.0	native
0.5440589	0.2207881	0.06	-7.290000000000001	684.527	-1703.7000000000007	0.053999999999999826	-9.0	native
0.6068172	0.2731345	0.06	-5.597000000000001	640.76	-1225.5999999999985	0.09299999999999997	-8.0	native
0.7215545	0.2976051	0.05	-3.9939999999999998	604.818	-1825.7000000000007	0.06099999999999994	-7.0	native
0.7174692	0.3095016	0.05	-4.472000000000001	579.587	-1070.2000000000007	0.03699999999999992	-7.0	native
0.5764558	0.3160318	0.07	-6.081000000000001	547.16	-305.59999999999854	0.1200000000000001	-8.0	native
0.6174514	0.3414238	0.06	-5.271000000000001	531.844	-1048.0999999999985	0.15500000000000025	-8.0	native
0.6841204	0.3322668	0.08	-9.475000000000001	681.396	-1319.4000000000015	0.20299999999999985	-9.0	native
0.8095695	0.3794190	0.08	-7.089	625.932	-1424.2000000000007	0.21799999999999997	-7.0	native
0.9475821	0.4310452	0.06	-3.964000000000002	677.057	-1351.5	0.13500000000000023	-8.0	native
0.7028705	0.3621699	0.06	-5.607000000000003	657.183	-1301.2000000000007	0.08999999999999986	-8.0	native
0.7206718	0.3683884	0.05	-7.897	663.3019999999999	-323.59999999999854	0.08000000000000007	-10.0	native
0.8139447	0.3919079	0.07	-4.884	633.308	-347.59999999999854	0.09399999999999986	-9.0	native
0.7992178	0.3057671	0.07	-6.8870000000000005	624.489	-952.7999999999993	0.10999999999999988	-10.0	native
0.9608352	0.3517808	0.07	-5.724	601.5909999999999	-405.5	0.12300000000000022	-8.0	native
0.8291373	0.3148082	0.1	-6.501000000000001	666.651	-1097.7999999999993	0.1299999999999999	-9.0	native
0.9768550	0.3862566	0.07	-5.455000000000002	674.9749999999999	-1454.7000000000007	0.11100000000000021	-10.0	native
0.8113363	0.3289427	0.04	-7.293000000000001	767.9	-1516.5	0.16000000000000014	-11.0	native
0.8944122	0.3452757	0.04	-5.144000000000002	668.583	-2002.0999999999985	0.17700000000000005	-9.0	native
0.8445144	0.3603793	0.08	-6.841000000000001	592.1569999999999	-1950.2999999999993	0.10999999999999988	-7.0	native
0.8255605	0.3610986	0.08	-5.141000000000002	515.722	-2213.5	0.1299999999999999	-7.0	native
0.8120789	0.3272929	0.13	-6.043000000000001	559.185	-1344.5999999999985	0.14800000000000013	-9.0	native
0.8080535	0.3589009	0.07	-5.877000000000001	585.396	-1435.7000000000007	0.15100000000000025	-9.0	native
0.8648377	0.3460544	0.06	-6.095000000000001	599.5609999999999	-1550.2999999999993	0.16900000000000004	-9.0	native
0.8517503	0.3377349	0.04	-5.690000000000001	624.271	-1726.9000000000015	0.1379999999999999	-8.0	native
0.8423656	0.3212162	0.06	-6.147	635.467	-1059.7999999999993	0.17200000000000015	-8.0	native
0.6948691	0.3492354	0.06	1.9299999999999997	-173.461	-1522.7999999999993	0.01200000000000001	1.0	non-native
0.8084125	0.3608569	0.06	-0.6460000000000008	-129.06500000000005	-1736.7999999999993	0.03299999999999992	4.0	non-native
0.7403104	0.3282863	0.11	-0.3879999999999981	-85.005	-1046.0	0.0259999999999998	2.0	non-native
0.8195636	0.3404938	0.08	-0.33899999999999864	-49.134000000000015	-1026.7000000000007	-0.04300000000000015	0.0	non-native
0.8256842	0.3695173	0.09	1.1359999999999992	-28.948999999999955	-658.0	-0.01200000000000001	-1.0	non-native
0.8774417	0.3522496	0.1	1.0330000000000013	-84.96600000000001	-782.4000000000015	-0.019000000000000128	1.0	non-native
0.9404044	0.3711745	0.04	1.745000000000001	-241.49099999999999	-745.2999999999993	0.02799999999999958	3.0	non-native
0.7596051	0.3400913	0.07	1.6320000000000014	-32.168000000000006	-558.9000000000015	-0.0050000000000003375	1.0	non-native
0.8764148	0.3531228	0.08	0.5960000000000001	-8.33299999999997	-740.4000000000015	-0.03100000000000014	1.0	non-native
0.7959695	0.3389185	0.11	-0.5629999999999988	9.112999999999943	-684.9000000000015	-0.010000000000000231	0.0	non-native
0.7772555	0.3554456	0.08	3.0169999999999995	-126.053	-763.5	0.0	1.0	non-native
0.9644893	0.3811738	0.07	3.460000000000001	-190.231	-586.5	-0.019000000000000128	1.0	non-native
0.8729850	0.3779591	0.1	1.3030000000000008	-122.69500000000005	-1032.1000000000022	-0.019000000000000128	2.0	non-native
0.9144292	0.3446254	0.1	0.8590000000000018	-155.45100000000002	-512.1000000000022	-0.0040000000000000036	1.0	non-native
0.7654449	0.3509994	0.13	1.022000000000002	-154.351	-501.0	-0.04900000000000038	4.0	non-native
0.8401809	0.3632263	0.11	-0.06700000000000017	-48.860000000000014	-827.7000000000007	0.020999999999999908	1.0	non-native
0.7644774	0.3357936	0.14	-0.5459999999999994	-53.428999999999974	-863.2000000000007	0.01399999999999979	1.0	non-native
0.7886912	0.3683671	0.09	-0.5960000000000001	-34.84299999999996	-1661.6000000000022	0.018999999999999684	1.0	non-native
0.7832276	0.3666113	0.1	-1.3129999999999988	14.77800000000002	-1698.9000000000015	-0.0040000000000000036	0.0	non-native
0.6947343	0.3361478	0.08	-1.5390000000000015	25.586000000000013	-639.9000000000015	0.043999999999999595	-1.0	non-native
0.7967727	0.3307809	0.11	0.2469999999999999	-59.02499999999998	-1563.4000000000015	-0.0050000000000003375	0.0	non-native
0.6518788	0.3066659	0.08	0.4559999999999995	89.94399999999996	-1531.9000000000015	-0.002000000000000224	-2.0	non-native
0.5079187	0.2835846	0.08	1.5820000000000007	-152.16100000000006	-1536.5	-0.007000000000000117	0.0	non-native
0.5315312	0.2974521	0.1	2.6090000000000018	-30.20799999999997	-1164.7000000000007	-0.03400000000000025	-1.0	non-native
0.6019197	0.3032794	0.12	2.1140000000000008	-160.12099999999998	-1005.7999999999993	-0.027000000000000135	5.0	non-native
0.6164109	0.2926421	0.12	4.065999999999999	-192.481	-1388.2999999999993	-0.07000000000000028	5.0	non-native
0.5566384	0.2949440	0.11	3.971	-201.711	-965.7999999999993	-0.017000000000000348	3.0	non-native
0.6498178	0.3142232	0.1	4.995000000000001	-163.101	-1412.7000000000007	0.0009999999999998899	2.0	non-native
0.6943795	0.3142833	0.12	3.283999999999999	-204.24099999999999	-1438.2000000000007	-0.04500000000000037	2.0	non-native
0.6943083	0.3020501	0.09	3.684000000000001	-191.53099999999995	-1071.4000000000015	0.0009999999999998899	2.0	non-native
0.7420031	0.2920959	0.12	4.053000000000001	-204.03099999999995	-1191.4000000000015	-0.04700000000000015	1.0	non-native
0.6647738	0.3218496	0.09	1.5740000000000016	-165.74099999999999	-965.4000000000015	-0.009000000000000341	3.0	non-native
0.6167845	0.3001654	0.07	3.465	-146.83100000000002	-2031.1000000000022	-0.014000000000000234	4.0	non-native
0.5846694	0.2871879	0.13	3.1359999999999992	-221.221	-1821.7000000000007	-0.051000000000000156	3.0	non-native
0.6069806	0.2722574	0.11	2.6849999999999987	-107.52599999999995	-2486.2999999999993	-0.10000000000000009	2.0	non-native
0.6838763	0.3001449	0.12	2.690999999999999	-227.1110000000001	-1383.0	-0.06700000000000017	4.0	non-native
0.6002203	0.2832711	0.15	4.18	-153.711	-668.7999999999993	-0.0860000000000003	3.0	non-native
0.5895218	0.2735357	0.15	3.0429999999999993	-217.02099999999996	-1149.4000000000015	-0.052000000000000046	3.0	non-native
0.5624959	0.2993591	0.08	3.2250000000000014	-208.81099999999992	-132.90000000000146	-0.02900000000000036	2.0	non-native
0.5822657	0.3127241	0.11	2.487000000000002	-211.13100000000009	-1236.4000000000015	0.02699999999999969	4.0	non-native
0.5896009	0.2902535	0.1	0.21099999999999852	-244.88100000000009	-463.90000000000146	0.052999999999999936	3.0	non-native
0.5726828	0.2911689	0.09	2.905000000000001	-155.16100000000006	-946.6000000000022	0.03999999999999959	1.0	non-native
0.8475530	0.2926050	0.1	-6.192999999999998	239.13	310.90000000000146	0.06999999999999984	-3.0	native
0.8025426	0.2594555	0.14	-5.745999999999999	212.15099999999995	-325.0	0.06199999999999983	-2.0	native
0.7581836	0.2681890	0.14	-4.3969999999999985	278.72799999999995	312.6000000000022	0.04999999999999982	-4.0	native
0.8151053	0.2699963	0.15	-4.3459999999999965	261.33899999999994	-194.89999999999782	0.02499999999999991	-2.0	native
0.8330995	0.2734903	0.15	-6.063999999999998	328.428	283.2000000000007	0.07999999999999963	-6.0	native
0.7646850	0.2654032	0.17	-4.943999999999999	168.02699999999993	708.5	0.07799999999999985	-2.0	native
0.7656408	0.2524842	0.14	-3.979999999999997	91.17399999999998	720.2000000000007	0.06899999999999995	-4.0	native
0.7376256	0.2615979	0.15	-5.773999999999997	162.519	556.3000000000029	0.10499999999999998	-3.0	native
0.7803155	0.2755424	0.14	-3.5989999999999966	101.15899999999999	-39.79999999999927	0.08899999999999997	-1.0	native
0.7604001	0.2607539	0.16	-3.7799999999999976	165.125	69.20000000000073	0.08199999999999985	-3.0	native
0.7553517	0.2654219	0.15	-3.8759999999999977	71.00599999999997	243.0	0.07099999999999973	-1.0	native
0.7519638	0.2718258	0.13	-3.576999999999998	60.79699999999991	490.40000000000146	0.07199999999999962	1.0	native
0.8904213	0.3457816	0.13	-5.442999999999998	105.01999999999998	-464.59999999999854	0.1589999999999998	-2.0	native
0.8535742	0.3202596	0.15	-7.300999999999998	220.17899999999997	786.5	0.13199999999999967	-3.0	native
0.7632629	0.2722367	0.1	-4.381999999999998	445.99399999999997	-264.1999999999971	0.06899999999999995	-7.0	native
0.9217044	0.3360595	0.08	-7.578999999999999	529.819	573.3000000000029	0.12199999999999989	-7.0	native
1.1056038	0.3695493	0.07	-7.865999999999998	581.5049999999999	321.90000000000146	0.1679999999999997	-8.0	native
1.0094540	0.3262711	0.07	-5.926999999999998	508.92299999999994	429.5	0.13099999999999978	-8.0	native
0.9867356	0.3347050	0.08	-5.812999999999999	419.10299999999995	480.3000000000029	0.10799999999999965	-7.0	native
1.0603621	0.3738866	0.07	-6.092999999999998	380.07099999999997	183.0	0.1479999999999997	-6.0	native
1.0879794	0.3708342	0.06	-7.240999999999998	418.931	905.8000000000029	0.15300000000000002	-6.0	native
0.9445588	0.3734714	0.07	1.0900000000000034	329.6479999999999	-734.8999999999978	0.05899999999999972	-7.0	native
0.8679107	0.3433372	0.08	0.9460000000000015	211.562	-617.2999999999993	0.06399999999999961	-5.0	native
0.8892100	0.3498255	0.08	2.613000000000003	355.00199999999995	-526.6999999999971	0.0479999999999996	-9.0	native
0.8830884	0.3519281	0.07	1.086000000000002	332.419	-419.3999999999978	0.06399999999999961	-4.0	native
0.9942784	0.3580632	0.06	2.871000000000002	372.205	-1153.5999999999985	0.06899999999999995	-9.0	native
0.8404271	0.3181292	0.04	-0.8939999999999984	462.34099999999995	-563.0	-0.010000000000000231	-8.0	native
0.8596250	0.3233835	0.04	-0.04999999999999716	407.691	-914.0	0.021999999999999797	-9.0	native
0.8134479	0.3313890	0.08	-0.22699999999999676	414.05199999999996	-456.6999999999971	0.01399999999999979	-6.0	native
0.7395269	0.3282682	0.07	3.3820000000000014	295.60299999999995	-277.09999999999854	-0.04300000000000015	-6.0	native
0.7935975	0.3139291	0.06	1.0330000000000013	402.04499999999996	160.8000000000029	0.03399999999999981	-6.0	native
0.7144572	0.3236814	0.1	1.2390000000000008	265.211	-628.0999999999985	0.0029999999999996696	-6.0	native
0.7877740	0.3436157	0.06	4.658000000000001	321.001	14.900000000001455	0.0009999999999998899	-5.0	native
0.7397495	0.3365631	0.08	4.214000000000002	246.49199999999996	-476.59999999999854	0.006999999999999673	-6.0	native
0.6764848	0.3163707	0.08	3.0870000000000033	231.85500000000002	-1273.0	0.016999999999999904	-4.0	native
0.7811732	0.3202619	0.05	4.6910000000000025	260.236	-906.5999999999985	0.021999999999999797	-3.0	native
0.7463843	0.3236607	0.06	3.314	316.96399999999994	-1028.3999999999978	-0.03400000000000025	-4.0	native
0.7992055	0.3344837	0.08	5.6640000000000015	325.39599999999996	-620.5999999999985	-0.008000000000000007	-6.0	native
0.8000127	0.3453776	0.08	5.095000000000002	209.07799999999997	-1586.8999999999978	0.009999999999999787	-3.0	native
0.8565093	0.3419912	0.06	4.097000000000001	218.582	-1731.2999999999993	0.07399999999999984	-1.0	native
1.0477220	0.3740092	0.07	2.4080000000000013	181.216	-779.8999999999978	0.0519999999999996	-3.0	native
1.0272579	0.3782408	0.05	1.3420000000000023	226.42399999999998	-669.0	0.028000000000000025	-3.0	native
0.9648582	0.4404712	0.09	-5.878	552.348	-49.099999999998545	0.43199999999999994	-7.0	non-native
0.9848636	0.4236504	0.08	-5.645000000000001	437.549	-53.099999999998545	0.30200000000000005	-4.0	non-native
0.9705882	0.4221634	0.08	-5.009	463.602	117.59999999999854	0.2370000000000001	-5.0	non-native
0.9864967	0.4113059	0.04	-5.684000000000001	551.3679999999999	-32.400000000001455	0.26400000000000023	-6.0	non-native
0.9987518	0.4146855	0.08	-4.889000000000001	452.314	-620.7999999999993	0.20100000000000007	-5.0	non-native
0.8763886	0.3823320	0.07	-2.4480000000000004	193.75099999999998	178.79999999999927	0.2030000000000003	-2.0	non-native
0.9079076	0.4025855	0.05	-2.7810000000000024	160.57500000000005	-113.29999999999927	0.17300000000000004	-1.0	non-native
0.8561878	0.3534075	0.08	-3.2280000000000015	237.85400000000004	-90.40000000000146	0.238	-3.0	non-native
0.7909512	0.3441103	0.03	-6.017000000000001	311.66700000000003	-176.0	0.25500000000000034	-4.0	non-native
0.9337559	0.3747833	0.07	-1.1920000000000002	188.56500000000005	56.900000000001455	0.21799999999999997	-2.0	non-native
0.7985703	0.3539917	0.06	-1.9969999999999999	251.13599999999997	22.299999999999272	0.22599999999999998	-3.0	non-native
0.9174911	0.3771247	0.06	-2.708000000000002	353.452	-809.2000000000007	0.2950000000000004	-5.0	non-native
0.8270974	0.3561708	0.03	-4.515000000000001	332.24800000000005	-892.5999999999985	0.2650000000000001	-3.0	non-native
1.0468551	0.4141964	0.04	-4.472000000000001	431.311	-309.7000000000007	0.3320000000000003	-6.0	non-native
0.9194661	0.4407528	0.05	-2.553000000000001	354.26199999999994	109.90000000000146	0.31400000000000006	-5.0	non-native
0.9812499	0.4411396	0.07	-3.7200000000000006	335.971	-180.5	0.355	-3.0	non-native
0.8481236	0.4125777	0.03	-2.835000000000001	242.23800000000006	-643.7000000000007	0.2450000000000001	0.0	non-native
0.9138283	0.4244235	0.12	-1.6820000000000022	163.106	-263.0	0.2560000000000002	-2.0	non-native
0.8822455	0.4028038	0.05	-3.7090000000000014	386.00199999999995	-964.5999999999985	0.262	-4.0	non-native
0.8601078	0.3725247	0.04	-3.551	255.32600000000002	-840.5999999999985	0.246	-1.0	non-native
0.6781006	0.3304185	0.05	-5.077	315.66700000000003	-750.5999999999985	0.26800000000000024	-4.0	non-native
0.5516147	0.4163104	0.01	-3.0820000000000007	447.337	378.7999999999993	0.2330000000000001	-5.0	non-native
0.5954013	0.4315100	0.04	-1.1870000000000012	303.682	140.70000000000073	0.2570000000000001	-2.0	non-native
0.5300760	0.4315855	0.06	-1.1030000000000015	236.99599999999998	470.90000000000146	0.2160000000000002	-3.0	non-native
0.5923676	0.4257499	0.02	-2.065999999999999	456.27	-611.2999999999993	0.3290000000000002	-6.0	non-native
0.6116852	0.4256003	0.03	-3.432000000000002	678.723	-1430.0999999999985	0.3560000000000003	-10.0	non-native
0.7019364	0.4670030	0.01	-0.7600000000000016	563.7629999999999	-955.9000000000015	0.17600000000000016	-10.0	non-native
0.6612929	0.4631716	0.01	2.34	392.32500000000005	-382.40000000000146	0.14900000000000002	-7.0	non-native
0.6063248	0.4552839	0.06	1.1699999999999982	217.58100000000002	-267.7999999999993	0.15500000000000025	-3.0	non-native
0.7700502	0.4793315	0.03	-1.7289999999999992	432.057	-299.90000000000146	0.19700000000000006	-7.0	non-native
0.6990523	0.4446672	0.02	0.3460000000000001	270.19500000000005	148.40000000000146	0.19100000000000028	-5.0	non-native
0.5864029	0.4299741	0.06	1.2940000000000005	134.35199999999998	480.2000000000007	0.17300000000000004	0.0	non-native
0.7879332	0.4599865	0.03	-3.4840000000000018	659.006	-265.0	0.26900000000000013	-9.0	non-native
0.7009418	0.4804182	0.01	-2.2880000000000003	488.915	-1127.0999999999985	0.29100000000000037	-7.0	non-native
0.7482561	0.5250269	0.02	-3.5040000000000013	647.2339999999999	-596.0999999999985	0.2610000000000001	-9.0	non-native
0.8280319	0.5266162	0.02	-3.944000000000001	583.0740000000001	-1310.4000000000015	0.274	-8.0	non-native
1.0434030	0.5868226	0.02	-3.6580000000000013	539.194	-1840.7999999999993	0.367	-8.0	non-native
0.8584031	0.5125817	0.02	-6.399000000000001	613.499	-1223.9000000000015	0.246	-9.0	non-native
0.9525622	0.5401716	0.03	-3.687000000000001	623.645	-1555.9000000000015	0.28900000000000015	-8.0	non-native
0.8174566	0.5404109	0.01	-5.408000000000001	677.455	-1423.0	0.3410000000000002	-9.0	non-native
0.9224529	0.5802765	0.01	-6.566000000000001	590.4639999999999	-969.2999999999993	0.43999999999999995	-7.0	non-native
0.9350437	0.5073048	0.01	-5.522	710.298	-1578.7999999999993	0.391	-10.0	non-native
0.7378041	0.3004742	0.18	-5.626999999999999	320.37	632.2999999999993	0.007000000000000117	-7.0	native
0.7233238	0.2782938	0.14	-4.480999999999998	427.355	-306.09999999999854	0.03300000000000036	-7.0	native
0.6850865	0.2692098	0.17	-2.972999999999999	268.69500000000005	-502.2999999999993	-0.009999999999999787	-5.0	native
0.6738434	0.2811253	0.2	-4.448999999999998	422.07000000000005	-978.4000000000015	0.040999999999999925	-8.0	native
0.6212953	0.2896124	0.15	-2.501999999999999	361.059	-167.59999999999854	0.04400000000000004	-9.0	native
0.6623040	0.2931302	0.19	-4.513999999999999	358.07200000000006	-1031.0	0.04400000000000004	-6.0	native
0.6212800	0.2735938	0.16	-4.605	319.509	-484.09999999999854	0.01100000000000012	-7.0	native
0.6826176	0.2257994	0.17	-2.853999999999999	308.034	-756.0999999999985	-0.01499999999999968	-8.0	native
0.7312453	0.2712458	0.16	-5.328999999999999	429.41400000000004	-920.7000000000007	0.09699999999999998	-13.0	native
0.8647327	0.3076319	0.1	-8.314	508.91200000000003	-974.2000000000007	0.12700000000000022	-9.0	native
0.7238380	0.3257409	0.14	-7.712	445.276	-900.7000000000007	0.08000000000000007	-9.0	native
0.8581098	0.3538023	0.13	-7.513	408.60400000000004	-901.5	0.12700000000000022	-8.0	native
0.9518930	0.3463176	0.13	-4.151	325.90200000000004	-555.0999999999985	0.0990000000000002	-6.0	native
0.8657920	0.2985596	0.16	-5.994999999999999	258.63	2.2000000000007276	0.04700000000000015	-5.0	native
0.8437473	0.3206894	0.14	-3.696999999999999	416.954	-1236.7999999999993	0.006000000000000227	-9.0	native
0.8164969	0.3349400	0.15	-2.216000000000001	199.79000000000008	-797.9000000000015	0.040999999999999925	-5.0	native
0.7964344	0.3410290	0.14	-4.198	223.23300000000006	-1176.2999999999993	0.07400000000000029	-8.0	native
0.9044759	0.3630600	0.13	-3.7459999999999987	247.461	219.90000000000146	0.0990000000000002	-7.0	native
0.7722200	0.3483987	0.15	-1.561	186.54200000000003	-710.2999999999993	-0.017999999999999794	-7.0	native
0.8131243	0.3689153	0.15	-3.5040000000000013	381.035	-52.79999999999927	0.02900000000000036	-10.0	native
0.7251253	0.3773952	0.11	-5.333	460.199	-319.5	0.08300000000000018	-11.0	native
0.8312954	0.2665036	0.15	-4.916	382.038	-821.0	0.03400000000000025	-9.0	native
0.8055378	0.2694477	0.11	-6.275	418.204	-323.09999999999854	0.1080000000000001	-8.0	native
0.6714704	0.2619496	0.15	-4.3309999999999995	360.80600000000004	-219.20000000000073	0.08000000000000007	-11.0	native
0.7284326	0.2763824	0.17	-4.4510000000000005	337.89000000000004	-959.0	0.11699999999999999	-9.0	native
0.6984448	0.2922489	0.17	-5.961	345.199	-683.5999999999985	0.13500000000000023	-7.0	native
0.8800876	0.3323004	0.14	-7.715999999999999	402.326	131.70000000000073	0.15600000000000014	-10.0	native
0.7600616	0.3247795	0.16	-7.645	390.86600000000004	-441.90000000000146	0.15800000000000036	-10.0	native
0.7033356	0.2963113	0.16	-5.9719999999999995	322.9200000000001	-1208.7999999999993	0.10499999999999998	-7.0	native
0.5628040	0.2645213	0.15	-4.1739999999999995	128.85400000000004	-149.40000000000146	0.03699999999999992	-5.0	native
0.5560727	0.2303924	0.15	-4.035	246.106	-814.9000000000015	0.03100000000000014	-9.0	native
0.4978997	0.2178680	0.18	-2.573999999999998	211.111	423.90000000000146	0.07100000000000017	-6.0	native
0.5137669	0.2006200	0.17	-5.036999999999999	274.7510000000001	118.5	0.12200000000000033	-7.0	native
0.4809470	0.2347600	0.18	-2.779	132.33000000000004	1164.2999999999993	0.09299999999999997	-5.0	native
0.3648629	0.2317174	0.13	-6.141	421.24600000000004	645.7999999999993	0.06099999999999994	-11.0	native
0.5665282	0.2472660	0.18	-5.671999999999999	313.76800000000003	186.40000000000146	0.08800000000000008	-9.0	native
0.6233193	0.2333377	0.14	-4.895	328.1550000000001	-597.2999999999993	0.08300000000000018	-8.0	native
0.5143648	0.2111918	0.15	-6.542999999999999	519.3140000000001	-1198.7000000000007	0.05699999999999994	-12.0	native
0.5989562	0.2014605	0.21	-4.0	186.43000000000006	-578.7000000000007	0.020000000000000018	-7.0	native
0.6544399	0.2179534	0.17	-4.204000000000001	238.48700000000008	-730.7000000000007	0.05699999999999994	-8.0	native
0.6421856	0.2280329	0.15	-6.1579999999999995	493.206	-1666.7000000000007	0.09200000000000008	-11.0	native
0.6636908	0.2334446	0.17	-4.085000000000001	487.84600000000006	-906.4000000000015	0.02300000000000013	-12.0	native
4.4329700	1.9214294	0.03	-17.647	384.3179999999999	-9.700000000000728	0.9809999999999999	-7.0	non-native
4.4942575	1.9490433	0.03	-13.417	157.0949999999999	-393.2999999999993	0.9359999999999999	-3.0	non-native
4.3830667	1.8820570	0.02	-12.08	413.75499999999994	-415.7999999999993	0.9159999999999999	-8.0	non-native
4.3338485	1.8776990	0.03	-14.923	335.82499999999993	-426.90000000000146	1.008	-5.0	non-native
4.3704791	1.9654297	0.03	-11.58	313.1089999999999	399.3999999999978	0.8959999999999999	-6.0	non-native
4.3296561	2.0221927	0.0	-16.586	605.0369999999999	-149.0	1.134	-7.0	non-native
4.4702916	2.0138595	0.0	-15.613	544.8299999999999	-584.4000000000015	1.065	-8.0	non-native
4.9989228	1.9441471	0.0	-23.811	731.73853	-792.2000000000007	1.234	-10.0	non-native
4.8827400	2.0467300	0.0	-23.97	734.6193999999999	-1332.4000000000015	1.6759999999999997	-10.0	non-native
5.7004147	2.1455815	0.0	-23.97099999999997	735.7765129999999	-860.2000000000007	1.9889999999999999	-10.0	non-native
3.3997512	1.9074743	0.0	-20.909	638.5101	-899.0	1.9029999999999996	-9.0	non-native
3.4975023	1.9066575	0.0	-19.503	585.3209999999999	-572.9000000000015	1.851	-8.0	non-native
3.9991405	1.9092802	0.0	-19.485	645.332	-199.60000000000218	1.565	-9.0	non-native
3.5512204	1.8686427	0.0	-20.019	621.1569999999999	-527.9000000000015	1.634	-10.0	non-native
3.9242401	1.8599899	0.0	-19.107	629.5219999999999	244.79999999999927	1.5509999999999997	-9.0	non-native
3.5657325	1.8675567	0.0	-20.036	649.3087999999999	-169.79999999999927	1.6389999999999998	-10.0	non-native
3.4822481	1.8660592	0.0	-20.101	587.031	-151.79999999999927	1.7879999999999998	-9.0	non-native
3.8531232	1.8875186	0.0	-19.615000000000002	631.727	-821.9000000000015	1.749	-8.0	non-native
3.8919115	1.8033544	0.0	-19.33	657.5105	-925.4000000000015	1.3980000000000001	-9.0	non-native
3.6548018	1.8584343	0.0	-19.48	684.8624	-704.2000000000007	1.541	-10.0	non-native
3.4267051	1.8557255	0.0	-19.799	591.894	-100.40000000000146	1.6719999999999997	-8.0	non-native
0.7820268	0.3133265	0.04	-5.625	78.2879999999999	15.599999999998545	0.14400000000000013	-3.0	non-native
0.7356691	0.2810111	0.07	-3.3820000000000014	-75.92900000000009	819.8999999999978	0.09399999999999986	-2.0	non-native
0.6185519	0.2630563	0.05	-4.538	-35.61200000000008	240.70000000000073	0.07499999999999973	-2.0	non-native
0.6430675	0.2527896	0.08	-0.7280000000000015	-220.59400000000005	735.8999999999978	-0.016999999999999904	1.0	non-native
0.6715643	0.2772892	0.06	0.11899999999999977	-99.52700000000004	669.2000000000007	-0.020000000000000018	-3.0	non-native
0.6838905	0.2588037	0.13	-0.7489999999999988	-118.08900000000006	893.7999999999993	-0.038000000000000256	-3.0	non-native
0.6820747	0.2734751	0.1	-0.021000000000000796	-116.822	-49.70000000000073	-0.03400000000000025	-1.0	non-native
0.6816760	0.2696271	0.08	-0.43900000000000006	-145.70100000000002	709.3999999999978	-0.03400000000000025	-2.0	non-native
0.6704472	0.2583223	0.11	0.41499999999999915	-220.60800000000006	-571.7000000000007	-0.05400000000000027	0.0	non-native
0.6917067	0.2725331	0.09	1.1469999999999985	-327.668	92.89999999999782	-0.03500000000000014	2.0	non-native
0.5890593	0.2470356	0.07	-0.5640000000000001	-233.7600000000001	622.2999999999993	-0.03600000000000003	2.0	non-native
0.5981170	0.2671490	0.08	0.46000000000000085	-252.048	310.7999999999993	-0.01200000000000001	1.0	non-native
0.6112948	0.2654385	0.12	1.5210000000000008	-187.65800000000002	555.2000000000007	-0.050000000000000266	1.0	non-native
0.5628424	0.2655367	0.1	-1.2899999999999991	-125.44100000000003	-68.29999999999927	-0.07299999999999995	0.0	non-native
0.4793125	0.2531840	0.08	-2.1099999999999994	-41.86400000000003	945.2000000000007	-0.02300000000000013	-2.0	non-native
0.5248387	0.2488923	0.05	-3.9819999999999993	23.12799999999993	587.2000000000007	0.07399999999999984	-3.0	non-native
0.6230068	0.3009566	0.07	-4.119	-5.749000000000024	1099.3999999999978	0.04599999999999982	-2.0	non-native
0.4720974	0.2476955	0.07	-1.056000000000001	7.186999999999898	300.7000000000007	0.004999999999999893	-5.0	non-native
0.4420177	0.2550088	0.08	-2.7169999999999987	-48.0870000000001	402.2999999999993	0.06299999999999972	-3.0	non-native
0.5096072	0.2590651	0.07	-0.870000000000001	-137.22300000000007	-176.10000000000218	0.0040000000000000036	-1.0	non-native
0.5290567	0.2442237	0.06	-0.6000000000000014	-102.95700000000011	-206.10000000000218	0.019000000000000128	-1.0	non-native
0.8244970	0.4994277	0.08	-5.136999999999999	93.67000000000002	497.7000000000007	0.20900000000000007	0.0	native
1.0022640	0.5315810	0.08	-2.511999999999997	32.361999999999966	47.10000000000218	0.2650000000000001	-1.0	native
0.8781496	0.5156748	0.06	-4.237999999999998	24.115999999999985	-84.39999999999782	0.26900000000000013	0.0	native
0.9785538	0.5466204	0.09	-4.220999999999998	80.85300000000001	-38.29999999999927	0.27300000000000013	-2.0	native
0.8581259	0.5075120	0.06	-4.3089999999999975	169.81	101.10000000000218	0.2789999999999999	-2.0	native
0.9680381	0.5434792	0.08	-4.704999999999998	95.72399999999999	1076.7000000000007	0.28900000000000015	-2.0	native
0.8507373	0.4886745	0.06	-4.124999999999998	104.5	192.70000000000073	0.26800000000000024	0.0	native
0.9527656	0.5669469	0.1	-1.8089999999999975	16.390999999999963	1743.0	0.29300000000000015	-1.0	native
0.8703704	0.5192878	0.07	-4.149999999999999	115.09100000000001	341.6000000000022	0.2520000000000002	-1.0	native
0.7666501	0.4673991	0.09	-4.821999999999997	129.27999999999997	875.5	0.266	-1.0	native
0.7653865	0.4726627	0.08	-3.9669999999999987	114.58299999999997	554.1000000000022	0.2450000000000001	0.0	native
0.7661877	0.4565760	0.07	-5.172999999999998	151.664	-314.0	0.28200000000000003	-1.0	native
0.7134137	0.4225118	0.06	-2.8669999999999973	109.05700000000002	650.9000000000015	0.19500000000000028	0.0	native
0.8366507	0.4297079	0.08	-1.418999999999997	-7.774999999999977	389.7000000000007	0.20000000000000018	0.0	native
0.7906238	0.4607469	0.09	-2.058	3.1850000000000023	1118.5	0.15300000000000002	0.0	native
0.8762647	0.4790839	0.09	-0.7059999999999995	-14.93500000000006	409.40000000000146	0.17200000000000015	1.0	native
0.8168936	0.4726681	0.08	-1.6039999999999992	81.88999999999999	177.79999999999927	0.18199999999999994	-1.0	native
0.8823816	0.4708772	0.06	-0.8949999999999996	37.43799999999999	370.7000000000007	0.1499999999999999	0.0	native
0.8862866	0.4809678	0.06	0.030000000000001137	3.200999999999965	710.6000000000022	0.1379999999999999	-1.0	native
0.6697063	0.4023725	0.09	-0.6379999999999981	-101.00999999999999	728.2999999999993	0.04800000000000004	3.0	native
0.7682990	0.4367209	0.1	-0.5349999999999966	-121.29999999999995	1155.9000000000015	0.08499999999999996	2.0	native
0.8219901	0.4772319	0.06	-4.172999999999998	121.195	-625.3999999999978	0.12700000000000022	-2.0	native
0.9895131	0.4840897	0.04	-3.6889999999999983	150.76599999999996	-472.09999999999854	0.246	-1.0	native
0.8299611	0.4778382	0.04	-1.1559999999999988	95.42000000000002	-1092.8999999999978	0.1120000000000001	-1.0	native
0.9337901	0.5052544	0.05	-3.8809999999999985	154.433	-424.7999999999993	0.11100000000000021	-2.0	native
0.7542250	0.4660052	0.05	-3.333999999999998	116.887	-1172.7999999999993	0.028000000000000025	-3.0	native
0.8242697	0.4594494	0.03	-3.6659999999999986	-58.634000000000015	-215.70000000000073	0.02200000000000024	0.0	native
0.6911492	0.4136789	0.05	-3.3219999999999974	70.90800000000002	-916.3999999999978	-0.07499999999999973	-2.0	native
0.7531062	0.4461391	0.07	-2.029	-86.48900000000003	-282.2000000000007	-0.053999999999999826	0.0	native
0.8031855	0.4757918	0.04	-2.540999999999997	-115.70299999999997	-389.0	0.020000000000000018	1.0	native
0.8755075	0.4795626	0.05	-1.9559999999999995	-14.730999999999995	-543.0999999999985	0.04600000000000026	0.0	native
0.8048376	0.4466646	0.07	-3.190999999999999	-68.63900000000001	-650.2999999999993	0.007000000000000117	0.0	native
0.7181295	0.4642586	0.05	-6.4339999999999975	-41.29600000000005	-1081.5999999999985	0.03600000000000003	-1.0	native
0.7528991	0.4830916	0.04	-1.985999999999997	6.814999999999998	-411.0	-0.03699999999999992	0.0	native
0.7931509	0.4828020	0.06	-2.157	104.55199999999996	-119.20000000000073	-0.01200000000000001	0.0	native
0.7825445	0.4838532	0.06	-2.166999999999998	139.96699999999998	-451.0	-0.07299999999999995	-3.0	native
0.8663390	0.4972199	0.04	-0.5379999999999967	-6.503000000000043	58.400000000001455	-0.03399999999999981	-2.0	native
0.8499253	0.4843555	0.04	-4.1229999999999976	49.983000000000004	-556.7999999999993	0.03100000000000014	1.0	native
0.8674740	0.5050771	0.03	-3.0169999999999995	53.79899999999998	-325.2000000000007	0.05400000000000027	-1.0	native
0.7693371	0.4680041	0.03	-4.450999999999999	-54.86400000000003	-453.09999999999854	0.0030000000000001137	0.0	native
0.8664988	0.4963224	0.05	-1.5539999999999985	-28.56899999999996	-1339.3999999999978	-0.05699999999999994	0.0	native
0.8482658	0.4930205	0.06	-2.5859999999999985	14.632999999999981	-658.8999999999978	-0.006999999999999673	0.0	native
0.6391338	0.4194335	0.05	-3.2669999999999995	428.013	-1493.5	0.08999999999999986	-6.0	non-native
0.5852806	0.3526762	0.05	-2.41	460.796	-700.7000000000007	0.07999999999999963	-7.0	non-native
0.6452879	0.3862571	0.05	-3.7379999999999995	458.284	-591.0	0.10099999999999998	-5.0	non-native
0.5529888	0.3692429	0.06	-3.753	533.701	-922.8999999999978	0.08799999999999963	-6.0	non-native
0.5482041	0.3766353	0.05	-3.6479999999999997	503.53299999999996	-127.5	0.11799999999999988	-9.0	non-native
0.5332189	0.3968842	0.04	-4.687999999999999	552.52	-718.2000000000007	0.15399999999999991	-8.0	non-native
0.5707226	0.3875187	0.06	-3.5249999999999986	402.59999999999997	-459.5	0.12199999999999989	-7.0	non-native
0.6568787	0.4083052	0.03	-3.1499999999999986	226.59399999999994	-103.09999999999854	0.08999999999999986	-5.0	non-native
0.5453330	0.3627725	0.07	-2.689	283.578	-1248.2999999999993	0.07199999999999962	-6.0	non-native
0.6411287	0.3799956	0.03	-0.620000000000001	151.07100000000003	205.20000000000073	0.08299999999999974	-4.0	non-native
0.6127620	0.3878093	0.05	-3.6030000000000015	195.05599999999993	-698.0999999999985	0.12199999999999989	-3.0	non-native
0.7239559	0.4242495	0.05	-1.5899999999999999	171.59399999999994	-1105.2000000000007	0.11799999999999988	-2.0	non-native
0.5880799	0.3814835	0.04	-2.808	313.98	-631.5999999999985	0.10499999999999998	-4.0	non-native
0.4618549	0.3299845	0.06	-2.100999999999999	375.005	-401.7000000000007	0.055999999999999606	-5.0	non-native
0.5569722	0.3592685	0.07	-0.7310000000000016	270.014	538.7999999999993	0.040999999999999925	-5.0	non-native
0.6245376	0.3965961	0.05	-2.91	307.442	-484.59999999999854	0.1499999999999999	-5.0	non-native
0.6875170	0.4089553	0.04	-2.771000000000001	236.00299999999993	108.10000000000218	0.11899999999999977	-7.0	non-native
0.5909011	0.3858290	0.08	-1.6290000000000013	245.82100000000003	-927.0999999999985	0.1389999999999998	-6.0	non-native
0.6171414	0.3955414	0.04	-2.141000000000002	336.26099999999997	-15.700000000000728	0.14399999999999968	-7.0	non-native
0.5582100	0.3899376	0.06	-3.032	410.71099999999996	-60.89999999999782	0.14399999999999968	-8.0	non-native
0.5817785	0.3800755	0.04	-1.6529999999999987	388.524	-309.59999999999854	0.12799999999999967	-7.0	non-native
3.5318213	1.3849304	0.0	-15.393	550.899	-2653.899999999998	1.4499999999999997	-6.0	non-native
3.1841722	1.2206032	0.02	-15.612	521.9559999999999	-2470.7999999999993	1.242	-6.0	non-native
2.8643484	1.0217729	0.01	-15.573	543.9469999999999	-2159.7999999999993	1.0059999999999998	-6.0	non-native
3.0124915	1.1567529	0.02	-13.153	457.50899999999996	-2015.5	1.1479999999999997	-5.0	non-native
[truncated: 1,361 more rows]
