# Supplementary material for: An Ensemble Classifiers for Improved Prediction of Native–Non-Native Protein–Protein Interaction
Source: Int J Mol Sci. 2024 May 29;25(11):5957. doi: 10.3390/ijms25115957 (PMC11172808; doi:10.3390/ijms25115957)
Supplement: Supplementary file 1 [file ijms-25-05957-s001.zip › Dataset/Validation Dataset (Independent Dataset)/features_40_60.csv]

rmsd_l	rmsd_i	fnat	dbsa	dnonb_e	dnonb_water	dcom_distance	dhbnum	quality
0.7174692	0.3095016	0.05	-4.472000000000001	579.587	-1070.2000000000007	0.03699999999999992	-7.0	native
0.6459832	0.2954393	0.06	-6.134	656.597	-1103.0	0.053999999999999826	-8.0	native
0.7627047	0.3776037	0.05	-2.4480000000000004	629.574	-1896.5	0.002000000000000224	-8.0	native
0.7998543	0.4007197	0.05	-4.486000000000001	684.7059999999999	-1525.5	0.07699999999999996	-9.0	native
0.7297861	0.3784244	0.05	-4.920000000000002	643.896	-298.90000000000146	0.04999999999999982	-8.0	native
0.7036171	0.2943619	0.07	-4.335000000000001	640.035	-538.2999999999993	0.02300000000000013	-9.0	native
0.7873107	0.3737350	0.06	-2.5920000000000023	472.50899999999996	54.0	-0.053999999999999826	-6.0	native
0.7119425	0.3459074	0.06	-4.611000000000001	656.973	-606.9000000000015	0.041999999999999815	-10.0	native
0.7691665	0.3905525	0.05	-7.238000000000001	706.768	-371.09999999999854	0.08300000000000018	-9.0	native
0.6833308	0.3428725	0.03	-5.302	626.324	-989.5999999999985	0.02499999999999991	-10.0	native
0.7416864	0.3649975	0.06	-5.679000000000002	733.3589999999999	-823.5999999999985	0.06599999999999984	-10.0	native
0.6555727	0.3405928	0.07	-3.7970000000000006	716.661	-1074.7999999999993	-0.03699999999999992	-10.0	native
0.5651249	0.3145920	0.08	-5.0440000000000005	702.251	-1937.5999999999985	-0.021999999999999797	-10.0	native
0.6173233	0.2930438	0.05	-5.156000000000002	597.037	-1274.2000000000007	0.03699999999999992	-9.0	native
0.7595633	0.3539734	0.05	-6.974000000000002	637.977	-1989.4000000000015	-0.004999999999999893	-9.0	native
0.6960069	0.3305244	0.08	-2.3659999999999997	618.634	-1085.4000000000015	-0.019000000000000128	-9.0	native
0.7864656	0.3908518	0.04	-4.204000000000001	609.3689999999999	-649.7000000000007	-0.03600000000000003	-10.0	native
0.7218221	0.3344598	0.07	-3.0370000000000026	568.086	-735.7999999999993	-0.016000000000000014	-8.0	native
0.7317678	0.3797103	0.06	-1.5120000000000005	577.9	-1048.0	-0.01100000000000012	-7.0	native
0.7882907	0.4057220	0.05	-1.0070000000000014	526.3969999999999	546.0999999999985	-0.03600000000000003	-7.0	native
0.7602895	0.3560292	0.05	-1.463000000000001	533.6579999999999	-80.90000000000146	-0.009999999999999787	-7.0	native
0.8423656	0.3212162	0.06	-6.147	635.467	-1059.7999999999993	0.17200000000000015	-8.0	native
0.8749077	0.3521371	0.11	-3.9220000000000006	359.525	-1602.2000000000007	0.1280000000000001	-4.0	native
0.8217521	0.3212583	0.08	-6.292000000000002	542.373	-1263.2000000000007	0.14000000000000012	-6.0	native
0.9018282	0.4040264	0.08	-4.449000000000002	538.271	-1527.7000000000007	0.15500000000000025	-5.0	native
0.8627103	0.3635203	0.1	-5.605	586.511	-1458.5999999999985	0.15399999999999991	-7.0	native
0.9373850	0.3924452	0.09	-5.722000000000001	598.201	-1659.7999999999993	0.11699999999999999	-8.0	native
0.8628638	0.3354995	0.08	-5.727	608.933	-926.4000000000015	0.12700000000000022	-8.0	native
0.8030394	0.3823354	0.08	-6.146000000000001	659.075	-1651.0999999999985	0.08700000000000019	-9.0	native
0.8154891	0.3728936	0.05	-5.622	623.89	-1595.2999999999993	0.06899999999999995	-9.0	native
0.9664268	0.4258523	0.04	-3.7230000000000025	546.685	-1882.7000000000007	0.10499999999999998	-7.0	native
0.8128234	0.3532160	0.04	-5.397000000000002	558.131	-2115.9000000000015	0.1030000000000002	-7.0	native
0.7277562	0.2965075	0.05	-3.646000000000001	671.884	-2258.7000000000007	0.13100000000000023	-10.0	native
0.7794172	0.3248065	0.08	-3.0020000000000024	335.342	-1939.0999999999985	0.11900000000000022	-5.0	native
0.8702961	0.3558819	0.07	-2.1380000000000017	229.75199999999995	-1111.0	0.11299999999999999	-3.0	native
0.8335299	0.3447654	0.05	-2.5139999999999993	121.55799999999999	-38.79999999999927	0.0990000000000002	-1.0	native
0.9091480	0.3525245	0.07	-1.7240000000000002	232.23799999999994	-1123.0999999999985	0.0990000000000002	-2.0	native
0.9047102	0.3770684	0.1	-3.243000000000002	328.794	-2003.7000000000007	0.1080000000000001	-5.0	native
0.8417301	0.3426463	0.1	-3.3560000000000016	481.42199999999997	-1979.0	0.05900000000000016	-9.0	native
0.7871388	0.3432288	0.09	-3.091000000000001	504.722	-1485.5999999999985	0.1030000000000002	-6.0	native
0.8629148	0.3387675	0.09	-4.560000000000002	564.957	-2227.5999999999985	0.10899999999999999	-8.0	native
0.7911004	0.3391357	0.07	-3.683	512.458	-1690.5	0.11799999999999988	-6.0	native
0.7967727	0.3307809	0.11	0.2469999999999999	-59.02499999999998	-1563.4000000000015	-0.0050000000000003375	0.0	non-native
0.6272706	0.3508151	0.08	-1.1340000000000003	-3.6090000000000373	-1291.7000000000007	0.017999999999999794	-1.0	non-native
0.6921671	0.3695603	0.07	-2.4430000000000014	38.56600000000003	-1207.4000000000015	0.08499999999999996	0.0	non-native
0.6598225	0.3335661	0.11	-2.103999999999999	7.975999999999999	-1888.9000000000015	-0.010000000000000231	2.0	non-native
0.6848953	0.3269968	0.11	-1.3339999999999996	-61.86400000000003	-1329.4000000000015	0.0029999999999996696	0.0	non-native
0.7522374	0.3483514	0.12	-1.777000000000001	-92.50599999999997	-1718.7000000000007	0.02699999999999969	4.0	non-native
0.7201760	0.3563646	0.09	-1.7379999999999995	-32.686000000000035	-1033.4000000000015	-0.025000000000000355	2.0	non-native
0.7212833	0.3500334	0.11	-2.975999999999999	17.960000000000036	-1336.9000000000015	-0.001000000000000334	1.0	non-native
0.7425491	0.3614851	0.09	-1.4579999999999984	-1.3669999999999618	-1317.7999999999993	0.04699999999999971	0.0	non-native
0.6713696	0.3132960	0.08	-1.7270000000000003	134.12599999999998	-1221.5	-0.008000000000000007	-2.0	non-native
0.7265789	0.3230332	0.08	-2.6439999999999984	24.727999999999952	-2347.9000000000015	0.04699999999999971	0.0	non-native
0.7821611	0.3409689	0.08	-2.936	37.53499999999997	-1040.9000000000015	0.0259999999999998	-2.0	non-native
0.7926763	0.3526502	0.1	-1.5500000000000007	55.59400000000005	-1652.7000000000007	0.016000000000000014	1.0	non-native
0.7502081	0.3544442	0.08	-1.786999999999999	166.37099999999998	-1871.7000000000007	0.02699999999999969	-1.0	non-native
0.7239994	0.3406712	0.09	-1.350999999999999	-19.48199999999997	-1379.9000000000015	0.042999999999999705	0.0	non-native
0.8418480	0.3576461	0.08	0.24299999999999855	-12.619000000000028	-1371.5	0.054999999999999716	-1.0	non-native
0.9151912	0.3598769	0.09	2.5139999999999993	-59.774	-1799.1000000000022	0.031999999999999584	-1.0	non-native
0.8710729	0.3589436	0.11	2.4879999999999995	-155.221	-1653.1000000000022	-0.02300000000000013	0.0	non-native
0.8424247	0.3688681	0.08	2.5380000000000003	-216.52099999999996	-992.4000000000015	-0.01100000000000012	1.0	non-native
0.8409257	0.3876632	0.1	2.833000000000002	-267.0609999999999	-1199.2999999999993	0.004999999999999893	4.0	non-native
0.7611044	0.3569771	0.1	2.128	-109.03499999999997	-655.2000000000007	-0.016000000000000014	1.0	non-native
0.5726828	0.2911689	0.09	2.905000000000001	-155.16100000000006	-946.6000000000022	0.03999999999999959	1.0	non-native
0.5807091	0.2958711	0.09	2.939	-268.3209999999999	-991.0	0.01499999999999968	5.0	non-native
0.6156796	0.2741613	0.12	2.0859999999999985	-35.23299999999995	-1905.1000000000022	-0.07400000000000029	2.0	non-native
0.6327221	0.2882281	0.12	2.333000000000002	-209.14100000000008	-1161.5	-0.028000000000000025	2.0	non-native
0.5701062	0.2945428	0.12	1.6600000000000001	-175.3209999999999	-1313.1000000000022	0.004999999999999893	3.0	non-native
0.7133923	0.3238652	0.12	2.0859999999999985	-231.49099999999999	-746.1000000000022	0.041999999999999815	3.0	non-native
0.6206840	0.2809453	0.1	1.2560000000000002	-218.51099999999997	210.39999999999782	-0.0040000000000000036	7.0	non-native
0.5671586	0.2961949	0.15	0.5380000000000003	-159.28099999999995	-673.7000000000007	0.01499999999999968	2.0	non-native
0.5992521	0.2741017	0.08	1.4080000000000013	-295.54099999999994	-1655.4000000000015	0.022999999999999687	5.0	non-native
0.5637338	0.2929278	0.09	0.29299999999999926	-150.33100000000002	-656.7999999999993	0.05899999999999972	0.0	non-native
0.6900496	0.3041398	0.11	-0.5159999999999982	-158.981	-243.90000000000146	0.02499999999999991	1.0	non-native
0.6582602	0.2962725	0.1	-0.36599999999999966	-64.67600000000004	-1319.7999999999993	0.008000000000000007	-1.0	non-native
0.6272223	0.2860631	0.11	-1.4009999999999998	-61.321000000000026	-1498.2000000000007	0.02799999999999958	0.0	non-native
0.6827700	0.3113221	0.11	-2.3739999999999988	-66.351	-1689.6000000000022	0.016000000000000014	-1.0	non-native
0.6590950	0.2948323	0.11	4.370000000000001	-291.6410000000001	-1181.6000000000022	0.023999999999999577	5.0	non-native
0.6396266	0.2908040	0.12	3.429000000000002	-131.69500000000005	-892.0	0.005999999999999783	0.0	non-native
0.7076310	0.3416349	0.08	2.2250000000000014	-218.31099999999992	-857.1000000000022	0.022999999999999687	2.0	non-native
0.6242476	0.3028264	0.12	2.708000000000002	-174.24099999999999	-214.5	-0.03100000000000014	2.0	non-native
0.5920770	0.3215616	0.11	2.9890000000000008	-185.51099999999997	-304.90000000000146	0.01200000000000001	0.0	non-native
0.5967155	0.3077190	0.1	3.123000000000001	-102.33799999999997	182.09999999999854	0.02499999999999991	-2.0	non-native
0.6611063	0.2946589	0.11	2.939	-108.86300000000006	-312.90000000000146	0.01200000000000001	2.0	non-native
1.0879794	0.3708342	0.06	-7.240999999999998	418.931	905.8000000000029	0.15300000000000002	-6.0	native
0.9885771	0.3104711	0.08	-6.277999999999999	252.36	1232.800000000003	0.10099999999999998	-4.0	native
0.9148632	0.3018769	0.07	-5.915999999999999	406.15	-543.6999999999971	0.1459999999999999	-6.0	native
0.9139584	0.3331942	0.06	-7.8039999999999985	549.374	-501.2999999999993	0.20199999999999996	-8.0	native
0.8933955	0.3022876	0.06	-8.604999999999999	608.093	347.0	0.20899999999999963	-8.0	native
0.9966198	0.3383020	0.06	-8.873999999999999	585.7839999999999	379.8000000000029	0.21299999999999963	-8.0	native
0.8361593	0.2845770	0.07	-7.598999999999998	491.361	1342.800000000003	0.14100000000000001	-7.0	native
0.9049991	0.3100530	0.07	-7.0539999999999985	456.34299999999996	757.4000000000015	0.1559999999999997	-8.0	native
1.1502393	0.3572242	0.05	-9.626999999999999	588.0619999999999	-623.0	0.24899999999999967	-8.0	native
0.9093585	0.3099406	0.08	-6.047999999999998	264.115	1245.0	0.14399999999999968	-3.0	native
0.6834138	0.2561664	0.15	-5.593	271.40999999999997	775.0	0.07999999999999963	-2.0	native
0.8634129	0.2691038	0.11	-5.511999999999997	274.68499999999995	674.8000000000029	0.08999999999999986	-3.0	native
0.7639797	0.2969370	0.08	-7.273999999999999	343.961	701.1000000000022	0.1509999999999998	-5.0	native
0.9213808	0.3346469	0.11	-7.172999999999998	273.6859999999999	796.6000000000022	0.1519999999999997	-2.0	native
0.8967974	0.3228993	0.11	-7.056999999999999	330.164	1262.5	0.1809999999999996	-6.0	native
0.8206449	0.2874016	0.11	-6.057999999999998	284.024	466.7000000000007	0.09499999999999975	-3.0	native
0.8530615	0.2943583	0.13	-7.434999999999999	265.668	1501.0	0.133	-4.0	native
0.9118226	0.3213096	0.1	-6.6469999999999985	291.4459999999999	1379.5	0.1479999999999997	-3.0	native
0.8178740	0.3013542	0.12	-7.269999999999998	345.293	729.8000000000029	0.18799999999999972	-4.0	native
0.9002661	0.3111320	0.1	-6.220999999999998	177.64099999999996	199.8000000000029	0.11299999999999999	-3.0	native
0.8469768	0.3144481	0.08	-7.172999999999998	234.211	916.1000000000022	0.14399999999999968	-1.0	native
1.0272579	0.3782408	0.05	1.3420000000000023	226.42399999999998	-669.0	0.028000000000000025	-3.0	native
0.8496234	0.3676265	0.06	6.181000000000001	101.40699999999993	-268.59999999999854	-0.019000000000000128	-1.0	native
0.8397419	0.3456222	0.05	3.303000000000001	205.4459999999999	-244.1999999999971	-0.04300000000000015	-4.0	native
0.8239763	0.3382757	0.07	5.472000000000001	146.75199999999995	48.80000000000291	-0.025000000000000355	-3.0	native
0.8781642	0.3618347	0.04	4.403000000000002	152.75699999999995	-879.3999999999978	0.028999999999999915	-3.0	native
0.8239109	0.3412774	0.08	6.255000000000003	128.75900000000001	-250.79999999999927	-0.04800000000000004	-2.0	native
0.8665539	0.3315431	0.05	4.574000000000002	77.94899999999996	-676.3999999999978	-0.010000000000000231	-2.0	native
0.8036997	0.3357799	0.07	2.806000000000001	194.938	-783.1999999999971	0.01399999999999979	0.0	native
0.9280201	0.3583624	0.08	4.143000000000001	222.75599999999997	-1154.699999999997	0.016000000000000014	-3.0	native
0.9867256	0.3727221	0.05	4.982000000000003	176.91599999999994	-553.2999999999993	-0.015000000000000124	-1.0	native
0.8271870	0.3530606	0.07	6.517000000000003	54.361999999999966	-1270.5999999999985	-0.04300000000000015	3.0	native
0.7608713	0.3242163	0.07	4.0290000000000035	137.745	275.7000000000007	-0.04200000000000026	-4.0	native
0.8276923	0.3316465	0.07	3.232000000000003	199.2249999999999	-496.8999999999978	0.01399999999999979	-2.0	native
0.8976627	0.3599058	0.05	6.7280000000000015	160.236	-348.7999999999993	-0.037000000000000366	-4.0	native
0.8587285	0.3633371	0.07	5.177000000000003	187.8019999999999	537.9000000000015	0.0349999999999997	-3.0	native
0.8927733	0.3462164	0.06	3.025000000000002	170.42599999999993	112.20000000000073	0.0259999999999998	-1.0	native
0.8172064	0.3379453	0.11	3.118000000000002	53.22199999999998	-46.0	0.018999999999999684	1.0	native
0.8478425	0.3618107	0.06	2.8240000000000016	280.125	-408.6999999999971	0.03200000000000003	-3.0	native
0.8375148	0.3493312	0.06	4.234000000000002	116.65699999999993	483.3000000000029	0.0389999999999997	0.0	native
0.8576754	0.3546802	0.09	3.937000000000001	220.58999999999992	634.0	0.022999999999999687	-3.0	native
0.9624756	0.3665363	0.07	1.5820000000000007	282.577	158.60000000000218	0.07299999999999995	-4.0	native
0.6781006	0.3304185	0.05	-5.077	315.66700000000003	-750.5999999999985	0.26800000000000024	-4.0	non-native
0.6576186	0.3323691	0.08	-2.330000000000002	120.74300000000005	-167.40000000000146	0.2330000000000001	0.0	non-native
0.5820292	0.3586119	0.04	-4.487	264.928	-1067.5	0.29200000000000026	-2.0	non-native
0.8090364	0.3825214	0.06	-4.959000000000001	512.454	296.0	0.41400000000000015	-6.0	non-native
0.8949132	0.4442714	0.04	-5.908000000000001	437.955	216.70000000000073	0.43800000000000017	-5.0	non-native
0.8588048	0.4398719	0.08	-5.338000000000001	303.289	1115.5999999999985	0.371	-1.0	non-native
0.8572654	0.4155632	0.06	-3.567	279.78499999999997	701.7000000000007	0.3500000000000001	-1.0	non-native
0.8733482	0.3861528	0.03	-6.138	446.986	294.5	0.41900000000000004	-5.0	non-native
0.7531773	0.3454653	0.07	-4.591000000000001	176.99599999999998	1204.9000000000015	0.31800000000000006	0.0	non-native
0.8499349	0.3574954	0.06	-5.009	224.95399999999995	370.40000000000146	0.3770000000000002	-1.0	non-native
0.7372359	0.3173121	0.08	-3.1020000000000003	272.74	307.2000000000007	0.31300000000000017	0.0	non-native
0.6930087	0.3356589	0.06	-5.465	258.73699999999997	421.7000000000007	0.3210000000000002	-3.0	non-native
0.8011530	0.3354750	0.08	-3.8820000000000014	140.77700000000004	695.5	0.27	-1.0	non-native
0.7361066	0.3360913	0.07	-2.725999999999999	230.80100000000004	795.0999999999985	0.29600000000000026	-3.0	non-native
0.9425741	0.3611800	0.04	-3.4250000000000007	385.538	-372.09999999999854	0.3370000000000002	-4.0	non-native
0.7818025	0.3209481	0.06	-3.9080000000000013	329.611	-330.09999999999854	0.30400000000000027	-3.0	non-native
1.0188622	0.3887479	0.05	-3.289999999999999	324.105	579.0	0.3650000000000002	-4.0	non-native
0.9468669	0.4017655	0.03	-5.505000000000001	620.0699999999999	239.20000000000073	0.42600000000000016	-8.0	non-native
0.8537134	0.3554348	0.05	-5.042000000000002	526.466	200.29999999999927	0.37200000000000033	-7.0	non-native
0.8843489	0.3646444	0.03	-6.2330000000000005	554.443	-288.0	0.3700000000000001	-7.0	non-native
0.9326760	0.3901490	0.05	-3.790000000000001	529.947	472.90000000000146	0.28100000000000014	-5.0	non-native
0.9350437	0.5073048	0.01	-5.522	710.298	-1578.7999999999993	0.391	-10.0	non-native
1.1454277	0.5233741	0.01	-6.725000000000001	682.761	-1370.2000000000007	0.27700000000000014	-9.0	non-native
0.8604642	0.4238938	0.0	-6.226000000000001	564.6859999999999	-1693.2999999999993	0.25100000000000033	-8.0	non-native
1.0921043	0.4819816	0.0	-3.75	648.771	-1781.2000000000007	0.20800000000000018	-9.0	non-native
0.9086087	0.4262448	0.01	-3.2959999999999994	416.39300000000003	-1096.2999999999993	0.19600000000000017	-5.0	non-native
0.8216166	0.4318468	0.01	-5.657	475.496	-1071.2000000000007	0.2120000000000002	-5.0	non-native
1.1622587	0.5083259	0.02	-5.377000000000001	469.767	-395.0	0.20500000000000007	-7.0	non-native
1.3971869	0.5591340	0.01	-4.0870000000000015	382.404	-440.7000000000007	0.2370000000000001	-4.0	non-native
1.3286085	0.5563559	0.01	-5.2120000000000015	463.524	-1385.7000000000007	0.2290000000000001	-6.0	non-native
1.4221280	0.6203170	0.0	-4.552000000000001	290.73400000000004	-235.20000000000073	0.28200000000000003	-5.0	non-native
1.3283296	0.6028041	0.01	-2.966000000000001	339.217	-315.2999999999993	0.20400000000000018	-3.0	non-native
1.3447542	0.5890734	0.01	-3.721	162.72799999999995	114.90000000000146	0.13200000000000012	-3.0	non-native
1.0856421	0.5276107	0.01	-1.6419999999999995	107.35299999999995	-206.29999999999927	0.17200000000000015	-1.0	non-native
1.1086191	0.5327182	0.01	-2.718	260.59000000000003	20.299999999999272	0.16100000000000003	-4.0	non-native
1.0849706	0.5496488	0.02	-4.651000000000002	510.731	-47.20000000000073	0.19700000000000006	-6.0	non-native
1.3119504	0.6163887	0.0	-6.270000000000001	561.716	184.79999999999927	0.2570000000000001	-7.0	non-native
1.4828342	0.6551229	0.0	-7.396000000000001	554.277	-668.2000000000007	0.31499999999999995	-6.0	non-native
1.3328748	0.6089282	0.0	-4.7120000000000015	511.781	-372.0	0.2200000000000002	-7.0	non-native
1.0850756	0.5828806	0.02	-3.7840000000000007	509.671	-675.7000000000007	0.19100000000000028	-6.0	non-native
1.2104849	0.5787045	0.0	-4.408000000000001	527.6469999999999	-555.7999999999993	0.18300000000000027	-7.0	non-native
1.0473684	0.5386773	0.0	-0.4299999999999997	424.353	-6.799999999999272	0.14300000000000024	-6.0	non-native
0.7251253	0.3773952	0.11	-5.333	460.199	-319.5	0.08300000000000018	-11.0	native
0.6507886	0.3305725	0.1	-6.225999999999999	414.807	-520.4000000000015	0.05600000000000005	-11.0	native
0.6927906	0.3231411	0.14	-2.713000000000001	280.374	-114.20000000000073	0.06200000000000028	-8.0	native
0.8223217	0.3413625	0.15	-2.907	383.59900000000005	-369.09999999999854	0.028000000000000025	-9.0	native
0.5660778	0.3554341	0.19	-4.643999999999998	169.56600000000003	-282.59999999999854	0.04800000000000004	-7.0	native
0.5355936	0.3258518	0.17	-2.4450000000000003	408.21500000000003	-908.2999999999993	0.040000000000000036	-10.0	native
0.6577503	0.3837988	0.19	-6.344999999999999	415.53400000000005	-1035.0	0.08800000000000008	-8.0	native
0.8742087	0.3706917	0.13	-5.2509999999999994	435.95900000000006	-1208.9000000000015	0.07100000000000017	-9.0	native
0.8518434	0.3851641	0.19	-4.559999999999999	363.081	-1590.5	0.028000000000000025	-9.0	native
0.7099016	0.3800316	0.12	-3.2749999999999986	383.21000000000004	-1451.0999999999985	-0.04400000000000004	-10.0	native
0.6930184	0.3757731	0.12	-4.7719999999999985	406.70700000000005	-1451.2000000000007	-0.0019999999999997797	-10.0	native
0.6783037	0.3417232	0.1	-4.675999999999998	344.026	-1463.9000000000015	-0.0009999999999998899	-9.0	native
0.6894227	0.3525328	0.15	-3.0159999999999982	208.558	-481.7999999999993	-0.07699999999999996	-6.0	native
0.8129794	0.3751560	0.11	-4.472000000000001	302.32000000000005	-1556.0	-0.016999999999999904	-9.0	native
0.6550324	0.3324978	0.12	-4.495999999999999	242.46300000000008	-1469.0	-0.02499999999999991	-9.0	native
0.9665992	0.3893719	0.09	-5.98	331.83500000000004	-2005.7999999999993	0.06899999999999995	-9.0	native
0.8836316	0.3464362	0.12	-4.015000000000001	165.86599999999999	-753.5	0.0030000000000001137	-8.0	native
0.7934940	0.3359087	0.15	-4.393999999999998	404.02700000000004	-1252.9000000000015	-0.016000000000000014	-11.0	native
0.8098571	0.4047145	0.1	-7.385	496.244	-1375.0999999999985	0.0950000000000002	-12.0	native
0.8699677	0.3698285	0.11	-4.742000000000001	396.10900000000004	-1378.2000000000007	0.02300000000000013	-9.0	native
0.9305411	0.3979450	0.13	-3.8640000000000008	250.231	-258.0	-0.04400000000000004	-7.0	native
0.6636908	0.2334446	0.17	-4.085000000000001	487.84600000000006	-906.4000000000015	0.02300000000000013	-12.0	native
0.6454176	0.2223109	0.17	-3.780999999999999	389.127	-1256.2000000000007	0.04200000000000026	-11.0	native
0.5170709	0.2386574	0.15	-6.831999999999999	404.54600000000005	-299.2000000000007	0.11299999999999999	-9.0	native
0.4776348	0.2185881	0.21	-5.077	357.033	-421.5	0.06000000000000005	-9.0	native
0.5265883	0.2051810	0.24	-3.556000000000001	317.023	-111.79999999999927	0.07500000000000018	-8.0	native
0.4722321	0.2246481	0.14	-5.337999999999999	462.32200000000006	-982.0999999999985	0.08700000000000019	-10.0	native
0.6764871	0.2526045	0.12	-5.360999999999999	511.07500000000005	-1481.0999999999985	0.06899999999999995	-11.0	native
0.6845332	0.2839484	0.15	-6.119	411.98800000000006	-2131.5999999999985	0.18999999999999995	-8.0	native
0.6044564	0.2621514	0.11	-5.443999999999999	246.486	-961.7999999999993	0.0900000000000003	-8.0	native
0.5830906	0.2368255	0.17	-2.931000000000001	215.74300000000005	-1407.7999999999993	0.05600000000000005	-5.0	native
0.5558276	0.2474204	0.14	-4.824999999999999	372.44000000000005	-894.4000000000015	0.07200000000000006	-10.0	native
0.5384904	0.2704670	0.18	-4.050999999999998	231.81400000000008	-771.7999999999993	0.04700000000000015	-7.0	native
0.6248247	0.2844219	0.16	-3.948999999999998	341.30800000000005	-1422.5999999999985	0.02400000000000002	-11.0	native
0.6400398	0.2451087	0.21	-2.8679999999999986	286.015	-826.2999999999993	-0.02499999999999991	-8.0	native
0.6035788	0.2980480	0.11	-3.5700000000000003	143.779	-925.0	-0.0019999999999997797	-6.0	native
0.7491794	0.2903573	0.12	-6.134	356.99300000000005	-281.0	0.07299999999999995	-9.0	native
0.8724845	0.3217607	0.09	-6.773	490.94700000000006	-692.9000000000015	0.06800000000000006	-11.0	native
0.9733574	0.3973532	0.11	-9.635	599.917	-1052.2000000000007	0.18300000000000027	-10.0	native
0.7895721	0.3405928	0.09	-7.244999999999999	540.341	357.7000000000007	0.1160000000000001	-10.0	native
0.7395173	0.3105939	0.13	-8.129999999999999	599.557	-920.7000000000007	0.125	-11.0	native
0.7497708	0.2568167	0.1	-6.799999999999999	340.648	-162.90000000000146	0.11900000000000022	-8.0	native
3.4267051	1.8557255	0.0	-19.799	591.894	-100.40000000000146	1.6719999999999997	-8.0	non-native
3.4811256	1.7737252	0.0	-20.059	678.2683	-544.1000000000022	1.4939999999999998	-10.0	non-native
3.6282146	1.8434952	0.0	-19.769	660.7374	46.39999999999782	1.702	-10.0	non-native
3.6726844	1.8745761	0.0	-19.917	678.9363999999999	-1132.0	1.7730000000000001	-10.0	non-native
3.2969186	1.7574301	0.0	-19.499	589.0819999999999	350.09999999999854	1.6139999999999999	-9.0	non-native
3.6752231	1.8904765	0.0	-20.092	659.6619	-1260.7999999999993	1.854	-10.0	non-native
4.2970014	2.0081918	0.0	-23.155	734.79252	-750.9000000000015	2.016	-10.0	non-native
4.0995541	2.0823832	0.0	-22.425	651.9621999999999	-549.7999999999993	2.3840000000000003	-9.0	non-native
4.0438190	2.0244346	0.0	-22.075	724.8870999999999	-417.90000000000146	2.191	-10.0	non-native
4.1210103	2.0106242	0.0	-19.776	664.1137	-915.2999999999993	2.1079999999999997	-10.0	non-native
4.3008223	2.0731399	0.0	-20.483	679.1714999999999	-1034.7999999999993	2.2880000000000003	-10.0	non-native
4.3830528	2.0665939	0.0	-19.455	662.4174999999999	-342.40000000000146	2.099	-9.0	non-native
4.7698317	2.1527724	0.0	-19.795	668.0526	-637.4000000000015	2.05	-10.0	non-native
4.6163950	2.0966747	0.0	-18.958	639.1523	-546.2000000000007	2.08	-9.0	non-native
4.7281857	2.1013715	0.0	-19.667	629.8879999999999	-381.0	2.107	-9.0	non-native
4.4544501	2.0568330	0.0	-19.417	659.3028999999999	-167.70000000000073	2.059	-10.0	non-native
4.6277313	2.1048634	0.0	-19.729	667.8811999999999	-339.40000000000146	2.117	-9.0	non-native
4.3778782	2.0447505	0.0	-19.203	649.7176	-433.2999999999993	2.0860000000000003	-9.0	non-native
4.7421298	2.0912242	0.0	-19.161	593.7439999999999	-790.6000000000022	1.9530000000000003	-9.0	non-native
4.4748363	2.0733893	0.0	-19.113	617.154	221.39999999999782	2.1340000000000003	-9.0	non-native
4.6161118	2.1118424	0.0	-17.541	553.617	5.0	2.16	-9.0	non-native
0.5290567	0.2442237	0.06	-0.6000000000000014	-102.95700000000011	-206.10000000000218	0.019000000000000128	-1.0	non-native
0.5600699	0.2722109	0.06	-1.5139999999999993	-28.027000000000044	-758.7999999999993	-0.006000000000000227	-2.0	non-native
0.5510101	0.2757405	0.07	1.033999999999999	-374.61800000000005	172.0	-0.03299999999999992	2.0	non-native
0.5937616	0.2729500	0.03	-0.5730000000000004	-35.04600000000005	201.09999999999854	0.017999999999999794	-2.0	non-native
0.6779121	0.3005645	0.08	1.434000000000001	-327.648	1364.0999999999985	-0.08599999999999985	1.0	non-native
0.7434415	0.2982597	0.09	-0.6329999999999991	-135.70500000000004	411.59999999999854	-0.03100000000000014	-2.0	non-native
0.6860610	0.3052898	0.04	-2.030000000000001	-67.12300000000005	1219.8999999999978	0.0259999999999998	-2.0	non-native
0.6035560	0.3318890	0.06	-1.0829999999999984	-229.02800000000002	856.2999999999993	0.028000000000000025	-1.0	non-native
0.6493233	0.3320376	0.06	-2.8500000000000014	-142.34800000000007	758.0	0.04999999999999982	-2.0	non-native
0.7176729	0.3214507	0.06	-1.6260000000000012	-245.6740000000001	632.0999999999985	0.04899999999999993	1.0	non-native
0.6354570	0.3217522	0.08	1.4830000000000005	-137.62800000000004	667.5	0.02400000000000002	-2.0	non-native
0.6313158	0.3162848	0.07	-1.2199999999999989	-16.381000000000085	564.0	0.029999999999999805	-4.0	non-native
0.7261990	0.3227634	0.07	-2.1310000000000002	-54.27100000000007	521.7999999999993	0.02400000000000002	-2.0	non-native
0.6557507	0.3103503	0.09	0.6260000000000012	-304.97799999999995	1413.7000000000007	-0.028999999999999915	1.0	non-native
0.6196154	0.3090242	0.03	-0.27199999999999847	-168.88200000000006	355.5	-0.04400000000000004	-1.0	non-native
0.6363851	0.3068507	0.08	-0.6230000000000011	-94.87300000000005	85.5	-0.02300000000000013	0.0	non-native
0.6025431	0.3235945	0.08	1.4969999999999999	-209.21800000000007	36.5	-0.028000000000000025	0.0	non-native
0.6305935	0.3196833	0.1	0.33800000000000097	-231.2120000000001	1006.0999999999985	-0.03699999999999992	-1.0	non-native
0.6492581	0.3106793	0.07	-0.33200000000000074	-119.60900000000004	329.2999999999993	-0.01100000000000012	-1.0	non-native
0.6956758	0.3241658	0.07	-0.3049999999999997	111.96299999999997	113.79999999999927	-0.052000000000000046	-6.0	non-native
0.5694446	0.2823854	0.08	-0.277000000000001	-186.56100000000004	259.0	0.0129999999999999	1.0	non-native
0.7682990	0.4367209	0.1	-0.5349999999999966	-121.29999999999995	1155.9000000000015	0.08499999999999996	2.0	native
0.6687580	0.4255354	0.13	-2.3279999999999994	-67.543	973.9000000000015	0.14400000000000013	3.0	native
0.7147551	0.4369464	0.08	-2.4669999999999987	-80.99199999999996	889.2999999999993	0.1419999999999999	4.0	native
0.6995189	0.4300539	0.14	-1.6929999999999978	-142.11300000000006	1762.2999999999993	0.1200000000000001	4.0	native
0.6796479	0.4313928	0.11	-2.228999999999999	-53.42700000000002	364.2000000000007	0.125	1.0	native
0.7599223	0.4461197	0.1	-4.279999999999998	85.86899999999997	813.2000000000007	0.14800000000000013	1.0	native
0.8400233	0.4520591	0.1	-1.8909999999999982	22.724999999999966	-16.299999999999272	0.11900000000000022	1.0	native
0.7613935	0.4429836	0.09	-3.493999999999998	23.805000000000007	460.90000000000146	0.09100000000000019	0.0	native
0.7258952	0.4477822	0.1	-0.9619999999999997	-33.5	362.2000000000007	0.11900000000000022	3.0	native
0.7596378	0.4353127	0.11	-1.8029999999999973	-43.549999999999955	758.2999999999993	0.12700000000000022	0.0	native
0.6863204	0.4253651	0.14	-4.892999999999999	58.599999999999966	620.6000000000022	0.11699999999999999	1.0	native
0.7209191	0.4545661	0.08	-1.3939999999999984	94.55799999999999	609.7000000000007	0.10400000000000009	0.0	native
0.7581463	0.4527188	0.07	0.7100000000000009	-85.28700000000003	324.6000000000022	0.05400000000000027	-1.0	native
0.7519844	0.4576780	0.11	1.4510000000000005	-180.83000000000004	1110.4000000000015	0.04700000000000015	4.0	native
0.7468663	0.4342014	0.09	2.5130000000000017	-258.736	1866.7999999999993	0.027000000000000135	4.0	native
0.7247311	0.4474791	0.1	-1.3569999999999993	-87.40200000000004	1396.2999999999993	0.08000000000000007	3.0	native
0.6867377	0.4292071	0.1	-0.45899999999999963	-157.47699999999998	1197.7999999999993	0.052000000000000046	5.0	native
0.6846487	0.4381677	0.08	-2.0939999999999976	38.72399999999999	434.1000000000022	0.1200000000000001	2.0	native
0.6634492	0.4296900	0.13	-0.7889999999999979	-160.135	753.4000000000015	0.121	6.0	native
0.6494840	0.4011095	0.14	-1.279	-109.65700000000004	401.7000000000007	0.04200000000000026	3.0	native
0.6101591	0.4093551	0.09	-1.1389999999999993	-44.442999999999984	-1100.2000000000007	0.10200000000000031	2.0	native
0.8482658	0.4930205	0.06	-2.5859999999999985	14.632999999999981	-658.8999999999978	-0.006999999999999673	0.0	native
0.7869104	0.4856910	0.05	-5.217999999999998	170.39499999999998	-1119.7000000000007	-0.009999999999999787	-2.0	native
0.8054302	0.5079010	0.03	-4.738999999999999	206.144	-758.2999999999993	0.03699999999999992	-2.0	native
0.8199977	0.4846121	0.03	-3.3149999999999977	-39.27800000000002	-191.79999999999927	0.039000000000000146	1.0	native
0.8199016	0.4904692	0.05	-0.23799999999999955	43.81900000000002	-1311.0999999999985	-0.053999999999999826	0.0	native
0.8379735	0.5064512	0.04	-1.7849999999999966	-82.21199999999999	421.1000000000022	-0.016999999999999904	0.0	native
0.8499045	0.5179145	0.01	-1.2749999999999986	-83.77999999999997	248.20000000000073	0.007000000000000117	0.0	native
0.9396743	0.5240780	0.03	-0.41899999999999693	-63.85500000000002	317.7999999999993	0.07699999999999996	-1.0	native
0.8329746	0.5041645	0.04	-0.8779999999999966	124.05099999999999	-233.20000000000073	-0.008000000000000007	-2.0	native
0.8367298	0.5090882	0.04	-1.5479999999999983	16.37099999999998	-514.7999999999993	-0.0259999999999998	-1.0	native
0.8497187	0.5311230	0.01	-0.2259999999999991	-47.916000000000054	163.70000000000073	-0.03200000000000003	-1.0	native
0.8196690	0.5115870	0.03	-0.6629999999999967	34.71199999999999	-67.5	-0.04400000000000004	-2.0	native
0.8808101	0.4943539	0.01	-4.907999999999998	106.68099999999998	-682.7000000000007	0.02300000000000013	-1.0	native
0.7048635	0.4766779	0.06	-5.531999999999998	153.336	-508.09999999999854	-0.0389999999999997	-3.0	native
0.7151710	0.4642583	0.05	-4.855999999999998	108.798	-78.0	0.04700000000000015	-2.0	native
0.6387613	0.4200820	0.06	-3.8869999999999987	205.276	-857.0999999999985	0.028999999999999915	-4.0	native
0.7171133	0.4703544	0.03	-2.328999999999997	86.868	-1358.7999999999993	0.002000000000000224	-1.0	native
0.5822045	0.3954046	0.05	-1.4049999999999976	-18.35800000000006	-142.20000000000073	-0.016000000000000014	1.0	native
0.6316661	0.4235984	0.06	-1.7849999999999966	74.79599999999999	21.200000000000728	-0.010999999999999677	-2.0	native
0.6378995	0.4108166	0.05	-3.1409999999999982	9.991999999999962	-484.3999999999978	0.052000000000000046	1.0	native
0.5677075	0.3954369	0.06	-1.756999999999998	6.164999999999964	-62.79999999999927	0.006000000000000227	0.0	native
0.5817785	0.3800755	0.04	-1.6529999999999987	388.524	-309.59999999999854	0.12799999999999967	-7.0	non-native
0.5860631	0.3936646	0.05	-0.5530000000000008	185.25	-51.5	0.06299999999999972	-6.0	non-native
0.5634391	0.3919365	0.03	-2.9130000000000003	381.78299999999996	46.0	0.08899999999999997	-7.0	non-native
0.6375981	0.3912823	0.07	-1.1649999999999991	252.35699999999997	-361.3999999999978	0.10299999999999976	-6.0	non-native
0.6693595	0.4109163	0.04	-5.2780000000000005	465.99399999999997	-670.0	0.1629999999999998	-7.0	non-native
0.7017118	0.4058663	0.02	-4.568000000000001	335.77799999999996	-859.0999999999985	0.15399999999999991	-6.0	non-native
0.7469017	0.4511220	0.05	-4.437000000000001	564.829	-153.39999999999782	0.19199999999999973	-8.0	non-native
0.6423126	0.4004126	0.03	-2.208000000000002	378.24499999999995	-321.8999999999978	0.08699999999999974	-7.0	non-native
0.6798247	0.4236848	0.05	-3.8979999999999997	367.27299999999997	-890.8999999999978	0.1429999999999998	-6.0	non-native
0.6837484	0.3911605	0.05	-2.303000000000001	441.21	-204.89999999999782	0.10999999999999988	-8.0	non-native
0.7767634	0.4420472	0.03	-4.491	286.861	18.799999999999272	0.1599999999999997	-6.0	non-native
0.8215576	0.4530686	0.02	-1.3629999999999995	129.28199999999993	528.2000000000007	0.13099999999999978	-4.0	non-native
0.7986155	0.4648144	0.03	-2.4589999999999996	194.202	-364.8999999999978	0.1389999999999998	-5.0	non-native
0.9006515	0.5176222	0.01	-1.9520000000000017	221.72399999999993	239.29999999999927	0.15299999999999958	-6.0	non-native
0.7410555	0.4353854	0.03	-2.2390000000000008	46.178	233.5	0.1479999999999997	-3.0	non-native
0.7791149	0.4682989	0.02	-3.0790000000000006	169.317	311.6000000000022	0.13999999999999968	-5.0	non-native
0.7788993	0.4590688	0.04	-1.115000000000002	186.25599999999997	-724.7999999999993	0.1599999999999997	-4.0	non-native
0.7166209	0.4327348	0.03	-3.725999999999999	298.451	-429.59999999999854	0.1509999999999998	-6.0	non-native
0.8217290	0.4759965	0.04	-2.056000000000001	175.32600000000002	417.6000000000022	0.22299999999999986	-7.0	non-native
0.7050212	0.4492329	0.04	-3.7560000000000002	89.39199999999994	-354.8999999999978	0.19299999999999962	-4.0	non-native
0.7330322	0.4620745	0.04	-3.5180000000000007	220.80899999999997	-445.0	0.20099999999999962	-4.0	non-native
3.9032693	1.7571770	0.01	-14.775	699.374	-2075.399999999998	1.5519999999999996	-9.0	non-native
4.0957189	1.8823216	0.01	-15.030000000000001	695.745	-2181.7000000000007	1.496	-8.0	non-native
4.0347929	1.8198174	0.02	-14.347000000000001	688.069	-2391.899999999998	1.4169999999999998	-9.0	non-native
4.1540976	1.8929704	0.01	-13.903	733.67	-1934.8999999999978	1.468	-9.0	non-native
4.4426517	1.9413249	0.01	-12.699	547.2159999999999	-1982.5999999999985	1.448	-6.0	non-native
4.3924341	1.8377800	0.0	-12.446	377.90999999999997	-1008.5999999999985	1.4289999999999998	-4.0	non-native
4.3380938	1.9415301	0.01	-13.806000000000001	519.691	-1229.2000000000007	1.4889999999999999	-7.0	non-native
4.3024740	1.9242800	0.02	-13.712	490.18699999999995	-1847.2000000000007	1.4029999999999996	-6.0	non-native
4.2508721	1.8339301	0.01	-14.394	677.803	-2495.2000000000007	1.4859999999999998	-9.0	non-native
3.9541731	1.7202086	0.01	-14.556000000000001	541.971	-2207.899999999998	1.4419999999999997	-8.0	non-native
4.0950270	1.8259993	0.01	-13.693000000000001	478.924	-1386.5999999999985	1.452	-6.0	non-native
4.3545251	1.8338867	0.01	-11.989	461.214	-1385.2999999999993	1.484	-6.0	non-native
3.6756017	1.6437513	0.01	-12.051	423.76	-1463.0	1.2689999999999997	-6.0	non-native
3.9924793	1.8468876	0.0	-11.48	431.001	148.5	1.5299999999999998	-3.0	non-native
3.7033987	1.8984226	0.01	-11.845	434.63	-987.2999999999993	1.3259999999999996	-6.0	non-native
3.6221831	1.7796731	0.02	-10.984	454.032	-1426.2000000000007	1.21	-6.0	non-native
3.8190534	1.8150427	0.0	-11.189	470.75	-2384.7000000000007	1.2919999999999998	-8.0	non-native
3.8669372	1.7782760	0.0	-11.493	372.20899999999995	-1401.7000000000007	1.2969999999999997	-5.0	non-native
4.3357539	1.8876913	0.01	-12.584	454.566	-909.2000000000007	1.448	-6.0	non-native
4.0281186	1.7409403	0.02	-11.66	548.75	-2048.899999999998	1.299	-8.0	non-native
4.4100027	1.9308808	0.02	-12.865	486.409	-839.0	1.4309999999999996	-8.0	non-native
0.5380237	0.2454731	0.17	0.49099999999999966	-85.22799999999995	-1009.4000000000015	0.0040000000000000036	-1.0	native
0.5665949	0.2248700	0.19	-0.10899999999999999	-82.82499999999999	-955.7000000000007	0.03699999999999992	1.0	native
0.5385704	0.2158298	0.16	0.9670000000000023	-184.17700000000002	-1004.4000000000015	0.02200000000000024	1.0	native
0.6454785	0.2643596	0.17	-0.20999999999999908	-121.41299999999995	-1384.7000000000007	0.1070000000000002	1.0	native
0.5391663	0.2362131	0.09	-0.8010000000000002	-32.68599999999998	-890.2000000000007	0.10200000000000031	-1.0	native
0.5688648	0.2394239	0.18	-1.2029999999999994	-52.86499999999995	-87.5	0.08300000000000018	0.0	native
0.6403105	0.2749670	0.14	-1.081999999999999	-164.03499999999997	-994.2000000000007	0.10099999999999998	2.0	native
0.6779047	0.2776510	0.09	0.15700000000000003	-133.12899999999996	-380.1000000000022	0.06800000000000006	1.0	native
0.6459432	0.2155629	0.15	-0.6600000000000001	-51.289999999999964	-1101.6000000000022	0.10200000000000031	0.0	native
0.7402198	0.2449353	0.16	-0.8339999999999996	-92.63799999999998	-540.0	0.12700000000000022	1.0	native
0.7027104	0.2648962	0.16	0.35800000000000054	-196.93899999999996	-1297.7000000000007	0.06200000000000028	3.0	native
0.5329359	0.2192563	0.16	-0.625	-109.14999999999998	-1593.7000000000007	0.07900000000000018	1.0	native
0.5411217	0.2519690	0.15	-0.8620000000000001	-219.67099999999994	-521.9000000000015	0.04200000000000026	1.0	native
0.7267230	0.2931384	0.13	-1.0559999999999992	-147.144	-1317.300000000003	0.0860000000000003	2.0	native
0.7477604	0.3027607	0.11	-0.1479999999999997	-197.89599999999996	-571.0	0.06600000000000028	2.0	native
0.7783884	0.3042080	0.11	-0.6809999999999992	-124.46599999999995	-1045.5	0.040000000000000036	2.0	native
0.7341859	0.2959103	0.12	0.3290000000000006	-289.43499999999995	-1646.9000000000015	0.052999999999999936	4.0	native
0.7232243	0.2866647	0.12	0.18400000000000105	-125.327	-471.40000000000146	0.040999999999999925	0.0	native
0.8130925	0.3014881	0.11	-0.7119999999999997	-81.52999999999997	-1513.800000000003	0.0900000000000003	1.0	native
0.8889857	0.3139987	0.18	0.8560000000000016	-170.75799999999992	-1277.2000000000007	0.03600000000000003	2.0	native
0.8065282	0.2957346	0.17	0.554000000000002	-246.52199999999993	-888.7000000000007	0.013000000000000345	2.0	native
0.5924179	0.2291576	0.1	-1.545	-115.02599999999995	-903.5	0.0940000000000003	1.0	native
0.6581625	0.2614763	0.13	-1.395999999999999	-162.66499999999996	-979.3000000000029	0.15200000000000014	0.0	native
0.7813331	0.2797495	0.16	-1.4339999999999993	-131.36699999999996	-633.5	0.15700000000000003	1.0	native
0.7015588	0.2600354	0.14	-1.0259999999999998	-106.983	-1471.0	0.14800000000000013	2.0	native
0.6317208	0.2777988	0.12	-1.4559999999999995	-101.24899999999997	-1554.5	0.14700000000000024	3.0	native
0.5674598	0.2230048	0.12	-1.1959999999999997	-115.531	-1660.2000000000007	0.11699999999999999	2.0	native
0.5362245	0.2462756	0.14	-0.8149999999999995	-180.41599999999994	-1427.300000000003	0.12400000000000011	2.0	native
0.6514250	0.2327377	0.11	-1.2590000000000003	-30.63499999999999	-2070.7000000000007	0.11100000000000021	1.0	native
0.5758232	0.2458709	0.14	-0.5109999999999992	-25.288999999999987	-2608.7000000000007	0.04400000000000004	0.0	native
0.5794529	0.2425448	0.11	-0.9179999999999993	-54.58299999999997	-2425.7000000000007	0.05400000000000027	1.0	native
0.6241506	0.2718220	0.11	-1.0569999999999986	-36.67999999999995	-1073.4000000000015	0.07600000000000007	1.0	native
0.7941849	0.3075942	0.13	-1.7489999999999988	-35.52199999999999	-1405.9000000000015	0.11299999999999999	1.0	native
0.6326015	0.2452858	0.16	-1.1920000000000002	-113.30399999999997	-2208.0	0.07400000000000029	3.0	native
0.6088594	0.2392253	0.12	-1.8439999999999994	-109.89999999999998	-1388.9000000000015	0.11500000000000021	1.0	native
0.6738020	0.2599773	0.13	-1.2110000000000003	-152.567	-1031.6000000000022	0.06499999999999995	2.0	native
0.5622239	0.2353982	0.11	-1.7899999999999991	-3.203999999999951	-1070.6000000000022	0.08700000000000019	0.0	native
0.5158396	0.2239562	0.1	-0.4770000000000003	-55.488999999999976	-1241.5	0.07699999999999996	0.0	native
0.6657004	0.2433007	0.09	-1.971	-89.88799999999998	-1292.9000000000015	0.1070000000000002	1.0	native
0.6177561	0.2350040	0.12	-1.3899999999999988	-95.93899999999996	-918.4000000000015	0.11299999999999999	0.0	native
0.7012645	0.2478633	0.1	-2.5549999999999997	-73.65199999999999	-1617.800000000003	0.14400000000000013	0.0	native
0.6832906	0.2248019	0.14	0.23799999999999955	-138.91999999999996	-678.0	0.09600000000000009	1.0	native
0.6629230	0.1695544	0.17	-5.171000000000001	345.103	-2188.899999999998	0.004999999999999893	-4.0	non-native
0.6765536	0.2062407	0.15	-3.1220000000000017	302.952	-1342.8999999999978	-0.03200000000000003	-4.0	non-native
0.5341846	0.1394759	0.22	-2.5660000000000007	333.803	-1751.5	-0.02200000000000024	-4.0	non-native
0.6419643	0.1843206	0.19	-4.984000000000002	385.427	-1580.5999999999985	0.016000000000000014	-5.0	non-native
0.4548987	0.1477615	0.25	-3.277000000000001	327.865	-1422.7999999999993	0.008000000000000007	-4.0	non-native
0.4470226	0.1280829	0.2	-2.136000000000001	298.032	-1334.5999999999985	0.008000000000000007	-2.0	non-native
0.4634254	0.1368192	0.26	-3.040000000000001	288.031	-672.5999999999985	0.0259999999999998	-3.0	non-native
0.5942081	0.1930003	0.14	-4.349000000000002	302.441	59.900000000001455	0.07200000000000006	-3.0	non-native
0.5090419	0.1895031	0.2	-3.309000000000001	266.15	-294.3999999999978	-0.028000000000000025	-3.0	non-native
0.6303776	0.1612997	0.19	-3.649000000000001	393.09799999999996	-1779.0	-0.06300000000000017	-5.0	non-native
0.5891563	0.1789525	0.12	-4.291000000000002	392.812	-1851.0	0.0019999999999997797	-5.0	non-native
0.6114639	0.1972202	0.15	-5.526000000000002	370.623	-670.0999999999985	0.04699999999999971	-4.0	non-native
0.6370247	0.1814644	0.17	-4.520000000000001	328.523	-1491.3999999999978	0.03799999999999981	-4.0	non-native
0.6110184	0.1859506	0.15	-4.703000000000001	384.021	-214.39999999999782	0.041999999999999815	-4.0	non-native
0.5076348	0.1769387	0.16	-4.909000000000001	333.481	-553.2000000000007	0.08400000000000007	-4.0	non-native
0.5903662	0.1640124	0.12	-4.200000000000001	347.911	-281.2999999999993	0.03600000000000003	-5.0	non-native
0.6976486	0.1976593	0.14	-4.054000000000002	357.799	-1230.0999999999985	0.028000000000000025	-5.0	non-native
0.5971866	0.1658527	0.12	-4.927000000000001	376.516	-712.8999999999978	0.028000000000000025	-5.0	non-native
0.4885612	0.1453030	0.17	-3.482000000000001	256.951	-1040.8999999999978	0.06299999999999972	-4.0	non-native
0.7335601	0.1921809	0.16	-5.457000000000001	359.639	-558.5	0.04599999999999982	-4.0	non-native
0.5630678	0.1535224	0.17	-4.779000000000002	283.407	-247.29999999999927	0.0349999999999997	-4.0	non-native
0.7557536	0.3216707	0.05	-5.226000000000001	287.398	-452.0	0.387	-4.0	non-native
0.8909496	0.3655258	0.03	-7.401000000000002	391.83	-781.5	0.472	-5.0	non-native
0.7279133	0.3029586	0.03	-6.761000000000001	384.677	-1052.8999999999978	0.4039999999999999	-6.0	non-native
0.5181355	0.2928607	0.05	-7.431000000000001	294.278	-1007.2999999999993	0.3729999999999998	-4.0	non-native
0.5801382	0.3067445	0.03	-8.154000000000002	406.155	-2373.2000000000007	0.3919999999999999	-6.0	non-native
0.4947856	0.2759669	0.04	-5.695000000000002	351.858	-529.7000000000007	0.32399999999999984	-6.0	non-native
0.5524073	0.2684317	0.07	-5.715000000000002	343.305	-1252.5999999999985	0.3009999999999997	-6.0	non-native
0.5940114	0.2913769	0.05	-5.347000000000001	245.77300000000002	-926.5	0.3169999999999997	-4.0	non-native
0.6450148	0.2829422	0.05	-5.356000000000002	359.552	-1482.2000000000007	0.33599999999999985	-6.0	non-native
0.5810962	0.2968258	0.04	-5.833000000000002	264.784	-306.09999999999854	0.3969999999999998	-4.0	non-native
0.5681144	0.2858536	0.04	-6.104000000000001	338.06	-1007.8999999999978	0.32899999999999974	-5.0	non-native
0.6643149	0.2890630	0.06	-6.672000000000001	381.167	-1000.2999999999993	0.35299999999999976	-5.0	non-native
0.3560241	0.2362577	0.06	-3.649000000000001	237.01999999999998	-786.7999999999993	0.2799999999999998	-4.0	non-native
0.3556963	0.2403268	0.09	-4.960000000000001	218.73399999999998	-1278.3999999999978	0.2889999999999997	-5.0	non-native
0.5313160	0.2803407	0.07	-5.622000000000002	248.43900000000002	-1927.7000000000007	0.34899999999999975	-4.0	non-native
0.3369431	0.2458977	0.03	-4.583000000000002	293.615	-500.2000000000007	0.22100000000000009	-5.0	non-native
0.3556340	0.2542621	0.05	-3.6480000000000015	224.495	-1859.8999999999978	0.2709999999999999	-4.0	non-native
0.3659051	0.2489064	0.07	-4.299000000000001	189.149	-1903.5	0.2709999999999999	-2.0	non-native
0.4767776	0.2526483	0.06	-3.4680000000000017	115.04100000000005	-1312.0999999999985	0.2809999999999997	-3.0	non-native
0.3768292	0.2521093	0.06	-4.356000000000002	172.95799999999997	-1477.2000000000007	0.2559999999999998	-4.0	non-native
0.3954833	0.2386608	0.07	-4.095000000000001	191.38400000000001	-1697.8999999999978	0.29000000000000004	-3.0	non-native
0.7767617	0.4286512	0.1	1.0039999999999996	78.02999999999997	-330.6999999999971	-0.15900000000000025	-3.0	native
0.7464634	0.4532240	0.15	1.1509999999999998	-19.855999999999995	-1155.5	-0.0820000000000003	-2.0	native
0.7240536	0.4657139	0.16	2.019999999999998	-73.779	-1650.3999999999978	-0.07400000000000029	-2.0	native
0.7606189	0.3938201	0.13	1.4239999999999995	-59.07400000000001	-1813.5999999999985	-0.08800000000000008	-2.0	native
0.5634566	0.2594377	0.17	0.39400000000000013	90.85399999999998	-1125.2999999999993	-0.07500000000000018	-3.0	native
0.5618981	0.2729736	0.15	0.39899999999999913	60.581999999999994	-2266.699999999997	-0.0770000000000004	-3.0	native
0.5363462	0.2463731	0.09	0.5289999999999999	95.39999999999998	-1918.0	-0.07800000000000029	-3.0	native
0.7810562	0.4411820	0.16	-0.09700000000000131	71.52199999999999	-1894.5999999999985	-0.0730000000000004	-3.0	native
0.6642041	0.3318981	0.12	-0.3520000000000003	135.942	-1796.7999999999993	-0.0860000000000003	-3.0	native
0.7423567	0.3547504	0.1	0.2129999999999992	92.649	-1769.5	-0.10000000000000009	-3.0	native
0.5987903	0.3164776	0.1	-1.3079999999999998	132.84999999999997	-1662.199999999997	-0.008000000000000007	-3.0	native
0.6012692	0.3085361	0.11	-1.1720000000000006	165.33399999999997	-3407.899999999998	-0.04300000000000015	-4.0	native
0.5948941	0.2815565	0.11	-0.6640000000000015	85.882	-2210.899999999998	-0.07800000000000029	-2.0	native
0.6871223	0.3584267	0.16	-0.125	135.03799999999995	-2265.7999999999993	-0.06600000000000028	-3.0	native
0.6095030	0.3350402	0.13	1.2349999999999994	47.863999999999976	-2195.199999999997	-0.0940000000000003	-3.0	native
0.7061847	0.3437996	0.14	1.5969999999999995	19.925999999999988	-1952.0999999999985	-0.11900000000000022	-3.0	native
0.6494486	0.3247477	0.15	1.2690000000000001	40.99799999999999	-2385.199999999997	-0.10499999999999998	-2.0	native
0.5893608	0.3073232	0.17	0.7850000000000001	108.74899999999997	-2754.399999999998	-0.10000000000000009	-4.0	native
0.7211680	0.3615421	0.18	3.022999999999998	18.266999999999996	-1410.3999999999978	-0.1160000000000001	-3.0	native
0.6034702	0.3473548	0.14	2.3409999999999993	-0.4329999999999927	-1814.5999999999985	-0.1120000000000001	-3.0	native
0.6842372	0.3471698	0.16	1.8010000000000002	-14.112000000000023	-2318.199999999997	-0.051000000000000156	-1.0	native
0.4772993	0.2180854	0.1	-0.41000000000000014	-60.629999999999995	-2422.699999999997	-0.0730000000000004	0.0	native
0.3984721	0.1939012	0.16	-0.10000000000000142	-76.04200000000003	-1832.5999999999985	-0.006000000000000227	0.0	native
0.4160191	0.2181095	0.1	0.06299999999999883	-138.587	-1306.2999999999993	-0.05600000000000005	2.0	native
0.6232706	0.2297657	0.14	0.266	-81.918	-990.7999999999993	-0.07600000000000007	0.0	native
0.5236075	0.2083974	0.15	-0.11100000000000065	-74.49600000000004	-1579.5999999999985	-0.08000000000000007	1.0	native
0.5338687	0.2097325	0.15	0.24399999999999977	-127.82400000000007	-1562.7999999999993	-0.10000000000000009	2.0	native
0.5371444	0.2195420	0.19	0.4369999999999994	-109.43600000000004	-1997.2999999999993	-0.09800000000000031	1.0	native
0.4719775	0.1951638	0.14	-1.3490000000000002	94.26799999999997	-2764.199999999997	-0.07000000000000028	-3.0	native
0.5952476	0.2374656	0.14	-0.6829999999999998	98.81	-2194.0999999999985	-0.10400000000000009	-3.0	native
0.5672740	0.2214461	0.12	-0.7510000000000012	61.77699999999999	-2479.0999999999985	-0.10499999999999998	-2.0	native
0.5782070	0.2038768	0.16	0.5089999999999986	64.81199999999995	-2464.0	-0.10400000000000009	-2.0	native
0.4948145	0.2042361	0.13	-1.4540000000000006	114.947	-2001.3999999999978	-0.04600000000000026	-3.0	native
0.5421129	0.2170362	0.17	0.8149999999999995	21.579000000000008	-2476.0	-0.09100000000000019	-1.0	native
0.5944946	0.2389591	0.15	0.9219999999999988	-67.24000000000001	-1955.5999999999985	-0.07400000000000029	0.0	native
0.5971386	0.2535138	0.06	-0.5340000000000007	14.33499999999998	-1926.2999999999993	-0.03000000000000025	-2.0	native
0.6318997	0.2548969	0.12	0.4689999999999994	-76.06100000000004	-1034.5	-0.12300000000000022	0.0	native
0.5886686	0.2539693	0.16	0.3199999999999985	-63.048	-1275.199999999997	-0.12200000000000033	1.0	native
0.7016591	0.2678506	0.12	0.028999999999999915	-80.30900000000003	-1901.0	-0.08700000000000019	0.0	native
0.6748754	0.3052718	0.12	0.05299999999999905	-42.5	-2211.899999999998	-0.058000000000000274	-2.0	native
0.6782956	0.2629348	0.13	1.112	-70.981	-2074.399999999998	-0.10200000000000031	1.0	native
0.6057565	0.2015559	0.1	0.43799999999999883	-79.79500000000002	-1376.699999999997	-0.07800000000000029	-1.0	native
0.5829770	0.2324502	0.14	0.4900000000000002	-97.00500000000005	210.70000000000073	-0.019000000000000128	2.0	non-native
0.5432600	0.2375322	0.14	-0.08699999999999974	-14.560999999999979	732.7000000000007	-0.01200000000000001	1.0	non-native
0.5103337	0.2101428	0.15	1.2539999999999996	-24.861000000000047	2025.2999999999993	-0.06099999999999994	1.0	non-native
0.5048267	0.2123107	0.14	0.01699999999999946	-103.19700000000006	2085.7000000000007	-0.040000000000000036	2.0	non-native
0.4342883	0.1839078	0.17	0.572000000000001	-130.40500000000003	963.2999999999993	-0.06899999999999995	3.0	non-native
0.5576046	0.2266541	0.18	-0.6699999999999999	-5.545000000000016	200.20000000000073	-0.042999999999999705	1.0	non-native
0.4794791	0.2115355	0.16	0.07099999999999973	-49.46300000000002	535.5999999999985	-0.04499999999999993	2.0	non-native
0.4989161	0.2056199	0.2	0.25899999999999856	-51.99500000000006	123.29999999999927	-0.06599999999999984	2.0	non-native
0.5926719	0.1945640	0.24	0.8720000000000017	-147.14400000000006	322.0	-0.09799999999999986	4.0	non-native
0.4570220	0.1837929	0.17	0.47999999999999865	-100.56099999999998	-371.90000000000146	-0.07399999999999984	2.0	non-native
0.5719603	0.2614239	0.15	-1.6669999999999998	-63.113999999999976	285.8999999999978	0.014000000000000234	1.0	non-native
0.3693179	0.1997195	0.19	-1.3170000000000002	-55.44999999999999	-88.0	0.0129999999999999	2.0	non-native
0.4782220	0.2285258	0.17	-0.6899999999999995	59.519000000000005	-270.2999999999993	0.07299999999999995	-1.0	non-native
0.5460585	0.2580055	0.17	-2.433	-10.153999999999996	-183.90000000000146	0.12199999999999989	2.0	non-native
0.3295831	0.1944656	0.2	-0.35800000000000054	40.488999999999976	311.2999999999993	-0.0259999999999998	-1.0	non-native
0.4963427	0.2308824	0.16	-0.7889999999999997	92.71999999999997	-445.5	0.04700000000000015	-1.0	non-native
0.6163329	0.2466929	0.16	-3.103999999999999	-31.747000000000014	-479.7000000000007	0.05600000000000005	1.0	non-native
0.3939408	0.2157419	0.19	-2.0090000000000003	91.74799999999999	452.0	0.040999999999999925	-1.0	non-native
0.5252768	0.2566315	0.19	-1.456999999999999	69.51099999999997	665.3999999999978	0.02499999999999991	1.0	non-native
0.5205083	0.2326858	0.17	0.27500000000000036	15.009999999999991	602.5999999999985	0.016999999999999904	0.0	non-native
0.4866582	0.2191247	0.14	-2.3520000000000003	143.18199999999996	-136.20000000000073	0.10400000000000009	-2.0	non-native
0.8481764	0.2715404	0.06	-5.958	211.22999999999996	335.09999999999854	0.3490000000000002	-3.0	non-native
0.9535233	0.3096273	0.02	-7.757	249.10999999999999	498.3999999999978	0.39700000000000024	-3.0	non-native
1.0953077	0.3223529	0.02	-7.686	377.08299999999997	785.3999999999978	0.43000000000000016	-5.0	non-native
0.8747919	0.2904481	0.02	-6.827	208.21699999999998	1285.0999999999985	0.3500000000000001	-2.0	non-native
0.9528106	0.3553373	0.02	-8.021	253.033	701.7999999999993	0.45999999999999996	-2.0	non-native
1.3496878	0.3671882	0.02	-8.11	251.23399999999998	1147.2000000000007	0.5300000000000002	-3.0	non-native
1.0271522	0.3647283	0.01	-6.581999999999999	118.96999999999997	1553.0999999999985	0.46899999999999986	-2.0	non-native
1.1943786	0.3449501	0.02	-7.802999999999999	275.48699999999997	1396.0999999999985	0.512	-4.0	non-native
1.2549813	0.3545811	0.01	-7.349	259.61699999999996	1249.0	0.4820000000000002	-4.0	non-native
1.1209415	0.3569200	0.01	-7.1850000000000005	241.772	580.0	0.5230000000000001	-2.0	non-native
1.0133132	0.3418306	0.0	-4.77	274.28599999999994	1378.0999999999985	0.41700000000000026	-4.0	non-native
0.9842228	0.3340606	0.0	-5.535	243.601	1190.5999999999985	0.4750000000000001	-3.0	non-native
1.0384818	0.3655104	0.01	-5.302999999999999	195.78999999999996	1098.0999999999985	0.4830000000000001	-1.0	non-native
0.9482757	0.3469797	0.02	-4.7330000000000005	206.62099999999998	1102.2000000000007	0.40900000000000025	-2.0	non-native
1.1383338	0.3541965	0.01	-3.629999999999999	179.553	1108.5999999999985	0.43599999999999994	-4.0	non-native
1.0593842	0.3424258	0.02	-4.802999999999999	212.86699999999996	715.8999999999978	0.41000000000000014	-3.0	non-native
1.0135683	0.3324549	0.02	-4.307	177.22299999999996	1616.7999999999993	0.43599999999999994	-1.0	non-native
0.8885609	0.3544289	0.02	-4.9719999999999995	116.16699999999997	1485.0999999999985	0.42100000000000026	-1.0	non-native
1.2411356	0.3588613	0.02	-5.077	249.14399999999998	1623.0	0.47299999999999986	-4.0	non-native
1.2023268	0.3453608	0.01	-6.1240000000000006	232.70299999999997	1582.2999999999993	0.44799999999999995	-3.0	non-native
1.3202784	0.3782524	0.02	-7.25	249.069	1309.3999999999978	0.5020000000000002	-2.0	non-native
6.7184744	2.0949607	0.0	-13.955	259.846	-884.7000000000007	1.488	-1.0	native
6.4159694	2.0330176	0.0	-13.955	259.846129	-1400.2000000000007	1.4739999999999998	-1.0	native
6.4538708	2.0613358	0.0	-13.955	259.846	-1471.5999999999985	1.7650000000000001	-1.0	native
7.5083804	2.9228311	0.0	-13.956	259.846	-1036.9000000000015	2.297	-1.0	native
6.7594380	2.3122520	0.0	-13.956	259.846	-1767.5	2.3509999999999995	-1.0	native
6.2024908	2.0699944	0.0	-13.955	259.84731	-768.0999999999985	1.8439999999999999	-1.0	native
6.2357073	2.0213714	0.0	-13.955	259.84605700000003	-1761.0999999999985	1.6759999999999997	-1.0	native
6.4976892	2.1328330	0.0	-13.956000000000028	259.846	-1864.2999999999993	1.951	-1.0	native
6.1062427	1.9370952	0.0	-13.955	259.845988	-1278.7000000000007	1.4200000000000004	-1.0	native
6.3397708	2.0668888	0.0	-13.955	259.825765	-1550.0	1.2790000000000004	-1.0	native
6.4452620	2.1266322	0.0	-13.955	259.781791	-161.59999999999854	1.4099999999999997	-1.0	native
6.9082336	2.3221936	0.0	-13.955	259.846	-117.70000000000073	1.5580000000000003	-1.0	native
6.6931796	2.4159691	0.0	-13.955	259.846	-189.20000000000073	1.9200000000000004	-1.0	native
6.2575836	2.4383204	0.0	-13.955	259.846	-802.2999999999993	1.8329999999999997	-1.0	native
6.2412210	2.5639315	0.0	-13.956	259.846	-1351.7999999999993	2.384	-1.0	native
6.7018833	2.3696234	0.0	-13.956	259.846	-751.5	2.1750000000000003	-1.0	native
7.0487151	2.5097528	0.0	-13.953999999999999	259.846	-606.9000000000015	2.1540000000000004	-1.0	native
7.0049334	2.4384909	0.0	-13.955	259.846	-1457.0999999999985	2.1889999999999996	-1.0	native
6.6512141	2.2753062	0.0	-13.955	259.846	-766.0999999999985	1.9979999999999998	-1.0	native
6.1114931	2.3092000	0.0	-13.955	259.846047	-1274.2000000000007	1.8640000000000003	-1.0	native
6.0493989	2.3606515	0.0	-13.955	259.846	-735.5999999999985	2.272	-1.0	native
0.9536630	0.3901204	0.1	-2.16	-62.75599999999997	527.4000000000015	0.06400000000000006	2.0	native
1.0378085	0.4212895	0.1	-0.5730000000000004	-47.87099999999998	-1495.0999999999985	0.027000000000000135	1.0	native
0.9790512	0.4081575	0.06	-2.6470000000000002	-3.5049999999999955	-583.5999999999985	0.09799999999999986	1.0	native
0.9944866	0.4215995	0.13	-1.7409999999999997	-37.07099999999997	-1151.7999999999993	0.020000000000000018	1.0	native
1.0896028	0.3955775	0.12	-2.7750000000000004	15.968000000000018	-272.2999999999993	0.03500000000000014	1.0	native
0.9501293	0.3767501	0.09	-1.1519999999999992	-53.03899999999999	-417.90000000000146	0.04599999999999982	1.0	native
1.0254217	0.3700342	0.11	0.34800000000000075	-65.55200000000002	-329.2000000000007	0.028000000000000025	2.0	native
0.9191468	0.3812530	0.1	-0.8979999999999997	-43.35300000000001	-989.5999999999985	0.04700000000000015	1.0	native
1.1924816	0.4602932	0.09	-0.6020000000000003	-77.43799999999999	-172.5	0.04899999999999993	3.0	native
1.0905770	0.4104143	0.07	-0.8810000000000002	-55.55799999999999	-718.0999999999985	0.053999999999999826	2.0	native
1.3106438	0.4874881	0.12	-3.6159999999999997	26.456999999999994	-995.2999999999993	0.1339999999999999	0.0	native
1.4039878	0.5226334	0.1	-3.1479999999999997	-102.95299999999997	-1001.4000000000015	0.11399999999999988	2.0	native
1.5429789	0.5824824	0.07	-0.8520000000000003	-263.547	-668.7000000000007	0.20199999999999996	3.0	native
1.3618627	0.5541599	0.08	-0.3049999999999997	-117.83499999999998	-243.70000000000073	0.21199999999999974	1.0	native
1.5715187	0.5673060	0.07	-1.8810000000000002	-66.22699999999998	-964.2000000000007	0.16400000000000015	3.0	native
1.3961248	0.5339745	0.06	-1.827	-60.68700000000001	-1144.7999999999993	0.137	1.0	native
1.3318100	0.5189136	0.13	-2.109	-103.12200000000001	-67.40000000000146	0.18599999999999994	2.0	native
1.1580669	0.4665514	0.09	-1.577	-102.97699999999998	138.90000000000146	0.15799999999999992	1.0	native
1.4046980	0.4955495	0.05	-2.016	-23.87700000000001	-1209.4000000000015	0.17899999999999983	1.0	native
1.4921893	0.5222325	0.05	-4.748999999999999	6.411000000000001	-295.40000000000146	0.2450000000000001	1.0	native
1.2116551	0.5117095	0.07	-2.161999999999999	-73.577	-1090.5	0.1280000000000001	1.0	native
0.8756074	0.2159409	0.09	-2.8689999999999998	67.79599999999999	120.10000000000218	0.2150000000000003	-3.0	non-native
0.7335123	0.2009780	0.05	-3.9380000000000006	227.92000000000002	-226.09999999999854	0.23900000000000032	-6.0	non-native
0.8931084	0.2188769	0.05	-5.08	258.086	-538.5	0.238	-5.0	non-native
1.0258671	0.2412962	0.05	-5.611000000000001	263.884	-376.0	0.2070000000000003	-7.0	non-native
0.9185875	0.1983043	0.07	-3.7680000000000007	54.971000000000004	-193.89999999999782	0.1860000000000004	-3.0	non-native
1.1015294	0.2249805	0.07	-5.606	202.272	-57.0	0.2360000000000002	-6.0	non-native
0.9061940	0.2016769	0.05	-5.521000000000001	163.93400000000003	-463.2000000000007	0.21799999999999997	-6.0	non-native
0.9042084	0.2104563	0.08	-3.657	67.07600000000002	-601.3999999999978	0.17200000000000015	-5.0	non-native
0.8786699	0.1949901	0.05	-4.072000000000001	82.113	-565.0	0.14600000000000035	-4.0	non-native
0.9355263	0.2105483	0.05	-4.763	28.317000000000007	-591.7000000000007	0.18000000000000016	-2.0	non-native
0.9097149	0.2140606	0.09	-3.6660000000000004	71.95499999999998	-620.0	0.1980000000000004	-4.0	non-native
0.9567541	0.2150619	0.06	-4.147	41.71600000000001	-1043.5	0.17600000000000016	-3.0	non-native
0.8462912	0.2163279	0.05	-4.444000000000001	160.409	-864.2000000000007	0.2450000000000001	-5.0	non-native
1.0557659	0.2122426	0.1	-4.145	222.947	-1240.5999999999985	0.16900000000000004	-6.0	non-native
1.1786447	0.2476442	0.05	-4.366	148.10899999999998	-686.7000000000007	0.238	-5.0	non-native
0.9278394	0.2176071	0.09	-4.059000000000001	198.00799999999998	-784.7000000000007	0.20800000000000018	-3.0	non-native
1.1962531	0.2805905	0.06	-5.895	349.756	-1898.7999999999993	0.266	-6.0	non-native
1.1187725	0.2441077	0.05	-4.542	297.712	-1397.3999999999978	0.19700000000000006	-6.0	non-native
1.0075728	0.2162122	0.05	-3.08	282.924	-376.8999999999978	0.18300000000000027	-6.0	non-native
1.0917329	0.2267380	0.09	-4.596	214.755	-836.5999999999985	0.18200000000000038	-5.0	non-native
0.9669312	0.2207848	0.05	-4.511000000000001	333.372	-335.7999999999993	0.17200000000000015	-7.0	non-native
0.3136530	0.1463377	0.21	1.0719999999999992	-71.43299999999999	-461.2999999999993	-0.06499999999999995	-1.0	non-native
0.3108251	0.1528056	0.21	0.7590000000000003	-50.81899999999996	-980.7000000000007	-0.02499999999999991	-2.0	non-native
0.3678363	0.1494490	0.23	0.8079999999999998	-41.434999999999945	-896.3999999999978	-0.07299999999999995	-1.0	non-native
0.3802371	0.1368060	0.21	0.8580000000000005	-44.25	-377.0	-0.04699999999999971	-1.0	non-native
0.4370951	0.1592377	0.2	0.48999999999999844	-21.879999999999995	-985.5	-0.020999999999999908	-1.0	non-native
0.3324259	0.1371871	0.2	-0.370000000000001	39.774	-426.09999999999854	-0.030999999999999694	-2.0	non-native
0.4078855	0.1435534	0.22	-0.05600000000000094	-26.962999999999965	-653.7999999999993	-0.04699999999999971	-2.0	non-native
0.3016956	0.1351365	0.22	0.5070000000000014	-15.476999999999975	-1031.7000000000007	-0.04899999999999993	-1.0	non-native
0.3844672	0.1351758	0.21	0.6529999999999987	6.812999999999988	-429.0	-0.020000000000000018	-2.0	non-native
0.2811182	0.1379531	0.21	1.6819999999999986	38.423	-1114.5999999999985	-0.0479999999999996	-3.0	non-native
0.3330460	0.1362910	0.24	0.8039999999999985	41.460000000000036	-922.8999999999978	-0.06399999999999961	-2.0	non-native
0.3924670	0.1394552	0.17	0.23900000000000077	-56.40700000000004	-631.8999999999978	-0.02699999999999969	-3.0	non-native
0.3129427	0.1375113	0.21	2.068999999999999	-38.18100000000004	-50.79999999999927	-0.0009999999999998899	-1.0	non-native
0.3401322	0.1427887	0.21	1.9969999999999999	-152.34199999999998	772.5	-0.03699999999999992	0.0	non-native
0.2043223	0.1279408	0.21	1.7910000000000004	-64.83500000000004	-160.20000000000073	-0.040999999999999925	0.0	non-native
0.2887283	0.1331806	0.21	1.407	-41.674999999999955	61.70000000000073	-0.006999999999999673	-2.0	non-native
0.3437208	0.1294106	0.23	0.7300000000000004	43.84500000000003	-179.59999999999854	0.06500000000000039	-2.0	non-native
0.2585460	0.1245719	0.21	1.2379999999999995	-29.04200000000003	-1476.7999999999993	-0.004999999999999893	-1.0	non-native
0.2526637	0.1313278	0.21	1.8009999999999984	-10.211000000000013	-638.2000000000007	-0.009999999999999787	1.0	non-native
0.3401965	0.1393683	0.21	2.274000000000001	-85.25300000000004	-182.79999999999927	-0.016999999999999904	0.0	non-native
0.2541306	0.1448416	0.21	1.9619999999999997	-27.384000000000015	-463.0	-0.021999999999999797	-1.0	non-native
0.6279448	0.2578515	0.13	0.6509999999999998	-99.81	-2088.2999999999993	-0.052999999999999936	0.0	native
0.6124216	0.2302507	0.13	1.0180000000000007	-91.68100000000004	-1805.7000000000007	-0.07699999999999996	2.0	native
0.5575277	0.2321275	0.09	0.516	-67.918	-1352.1000000000022	-0.03299999999999992	0.0	native
0.5019478	0.2256177	0.15	1.0899999999999999	-129.17700000000002	-1356.5	-0.04999999999999982	1.0	native
0.5641076	0.2197217	0.09	0.3960000000000008	-63.298	-1211.2999999999993	-0.06899999999999995	1.0	native
0.6422265	0.2326434	0.13	0.48499999999999943	-156.91400000000004	-1081.0	-0.030999999999999694	3.0	native
0.5670357	0.2191523	0.1	2.4239999999999995	-182.39000000000004	-1343.9000000000015	-0.08899999999999997	2.0	native
0.5569680	0.2199070	0.14	0.9540000000000006	-23.237000000000023	-1819.7000000000007	-0.028000000000000025	1.0	native
0.4675916	0.2044997	0.14	0.8149999999999995	-51.71800000000002	-2171.9000000000015	-0.06699999999999973	1.0	native
0.5614433	0.2141051	0.12	1.8449999999999989	-80.154	-2138.600000000002	-0.08999999999999986	2.0	native
0.5994799	0.2045093	0.14	3.66	-173.80800000000005	-2174.2000000000007	-0.06999999999999984	3.0	native
0.5165941	0.1993624	0.13	1.6849999999999987	-9.51600000000002	-1259.1000000000022	-0.04999999999999982	-1.0	native
0.4525358	0.1949107	0.11	0.6259999999999994	-9.795000000000016	-1772.2999999999993	0.006000000000000227	0.0	native
0.4193737	0.1880052	0.15	0.6850000000000005	-37.200000000000045	-1549.1000000000022	-0.10899999999999999	-1.0	native
0.5475421	0.2274356	0.17	0.30100000000000016	-91.197	-1472.1000000000022	-0.0029999999999996696	1.0	native
0.5207111	0.2180804	0.17	1.2109999999999985	-61.86200000000002	-1664.9000000000015	-0.028999999999999915	0.0	native
0.5267980	0.2299430	0.12	1.3979999999999997	-56.89100000000002	-1732.7999999999993	-0.029999999999999805	1.0	native
0.5081273	0.2114061	0.15	0.8420000000000005	-39.55600000000004	-1856.6000000000022	-0.0519999999999996	0.0	native
0.5324901	0.2150501	0.11	2.099	-82.13900000000001	-1354.4000000000015	-0.0479999999999996	1.0	native
0.5004545	0.2151703	0.17	0.9260000000000002	-90.418	-1462.1000000000022	-0.0389999999999997	1.0	native
0.5406139	0.2167425	0.2	0.8300000000000001	-67.63300000000004	-1203.9000000000015	-0.02499999999999991	0.0	native
0.6468461	0.2796819	0.05	-1.4350000000000005	29.644999999999982	-2260.2999999999993	0.10899999999999999	-1.0	native
0.6888640	0.2559040	0.1	-1.0489999999999995	-68.84500000000003	-1037.1000000000022	0.09699999999999998	1.0	native
0.6205769	0.2557543	0.07	-2.1229999999999993	113.46399999999997	-2112.9000000000015	0.09800000000000031	-2.0	native
0.6494928	0.2734753	0.08	-0.4169999999999998	-40.19500000000005	-1553.2000000000007	0.09300000000000042	-1.0	native
0.6875542	0.2865599	0.07	-1.0969999999999995	-11.247000000000014	-1791.5	0.08900000000000041	-1.0	native
0.5258054	0.3006454	0.08	-1.0090000000000003	-42.936000000000035	-3248.5	0.11000000000000032	0.0	native
0.7122287	0.2588544	0.1	0.8300000000000001	-224.96100000000007	-2029.7999999999993	0.04900000000000038	2.0	native
0.5963909	0.2463961	0.07	0.06900000000000084	-71.358	-1744.7999999999993	0.0820000000000003	0.0	native
0.4924212	0.2449740	0.08	0.886000000000001	-190.30700000000007	-2125.100000000002	0.02200000000000024	1.0	native
0.6263105	0.2659798	0.1	2.0730000000000004	-165.74900000000002	-2278.4000000000015	0.0050000000000003375	1.0	native
0.4884249	0.2740336	0.13	-0.5069999999999997	-61.17500000000001	-2328.9000000000015	0.04900000000000038	0.0	native
0.5979486	0.2604217	0.03	-0.3609999999999989	-154.21700000000004	-2418.5	0.020000000000000018	1.0	native
0.5430207	0.2393185	0.1	2.0470000000000006	-42.39100000000002	-1518.9000000000015	0.013000000000000345	0.0	native
0.5560314	0.2503642	0.05	1.7190000000000012	-204.58600000000007	-729.7999999999993	-0.018999999999999684	1.0	native
0.6442317	0.2644532	0.06	-0.4339999999999993	-23.601	-1393.9000000000015	0.027000000000000135	-1.0	native
0.4838248	0.2517464	0.07	0.11100000000000065	-153.25400000000002	-940.9000000000015	0.02100000000000035	1.0	native
0.6360915	0.2829355	0.07	-0.7370000000000001	-9.30600000000004	-1080.4000000000015	0.06000000000000005	0.0	native
0.6821877	0.2792335	0.1	-0.16699999999999982	-34.16500000000002	-1651.0	0.06100000000000039	0.0	native
0.5294922	0.2535799	0.06	-0.3780000000000001	-32.60500000000002	-1357.4000000000015	0.04600000000000026	-1.0	native
0.6536627	0.2791060	0.1	-1.6099999999999994	-24.10600000000005	-726.2000000000007	0.06300000000000017	-1.0	native
0.5813972	0.2649743	0.1	-0.1039999999999992	-58.624000000000024	-158.60000000000218	0.04400000000000004	0.0	native
1.7658700	0.5258252	0.05	-2.966000000000001	21.59299999999996	-2000.7000000000007	0.1120000000000001	-1.0	non-native
1.7530208	0.5147145	0.04	-4.782	25.331999999999994	-1819.4000000000015	0.16500000000000004	-2.0	non-native
1.5341631	0.5241635	0.04	-7.289	269.584	-1601.7000000000007	0.20799999999999974	-6.0	non-native
1.5489472	0.5084850	0.03	-7.324	174.52499999999998	-1967.300000000003	0.27	-3.0	non-native
1.6123697	0.5016410	0.04	-7.470000000000001	79.80600000000004	-1445.5	0.21700000000000008	-3.0	non-native
1.4419212	0.4868511	0.06	-7.561	68.03599999999994	-1334.300000000003	0.2469999999999999	-3.0	non-native
1.4590244	0.4866823	0.04	-6.218	103.89099999999996	-993.9000000000015	0.11399999999999988	-3.0	non-native
1.6449742	0.5273487	0.05	-7.2219999999999995	179.173	-1338.4000000000015	0.2719999999999998	-5.0	non-native
1.5990242	0.5614734	0.05	-6.134	148.94399999999996	-584.6000000000022	0.21300000000000008	-2.0	non-native
1.6518880	0.5561342	0.04	-4.461	-17.23199999999997	23.0	0.20799999999999974	-2.0	non-native
1.7257791	0.5769098	0.04	-4.507	41.692999999999984	-434.3000000000029	0.19499999999999984	-2.0	non-native
1.6606939	0.5514345	0.05	-4.006	-70.47900000000004	455.1999999999971	0.1509999999999998	-1.0	non-native
1.5156304	0.5102639	0.04	-3.3629999999999995	50.11299999999994	-210.8000000000029	0.1589999999999998	-3.0	non-native
1.6753030	0.5327504	0.04	-4.9190000000000005	291.861	-702.1000000000022	0.2490000000000001	-5.0	non-native
1.4846652	0.5187911	0.04	-5.324	166.97199999999998	-1202.7000000000007	0.22399999999999975	-3.0	non-native
1.3704120	0.4988281	0.03	-4.67	199.68499999999995	-1323.0	0.2530000000000001	-4.0	non-native
1.6161193	0.4807706	0.06	-4.844000000000001	-10.616999999999962	-443.7000000000007	0.18900000000000006	-1.0	non-native
1.8231862	0.5327843	0.07	-5.004	-84.32899999999995	-522.9000000000015	0.24399999999999977	1.0	non-native
1.7513642	0.5357561	0.05	-4.2219999999999995	-48.361999999999966	-53.400000000001455	0.18500000000000005	-1.0	non-native
1.5195508	0.4818363	0.05	-5.033000000000001	205.353	-629.3000000000029	0.22999999999999998	-3.0	non-native
1.7318535	0.5519120	0.06	-4.673	79.26599999999996	-313.8000000000029	0.21199999999999974	-3.0	non-native
0.7656448	0.2911348	0.05	-5.133000000000001	256.395	-2039.4000000000015	0.3420000000000001	-6.0	non-native
0.7826070	0.3030709	0.03	-6.822000000000001	355.406	-921.9000000000015	0.42399999999999993	-7.0	non-native
0.7682710	0.3103620	0.03	-8.233	460.613	-1373.7000000000007	0.4019999999999997	-6.0	non-native
0.8642277	0.3258712	0.03	-6.954000000000001	313.089	-1968.0	0.45699999999999985	-5.0	non-native
0.8316004	0.3115589	0.03	-6.042	352.601	-2104.800000000003	0.42399999999999993	-7.0	non-native
0.9989347	0.3550802	0.03	-6.247	326.163	-1986.5	0.492	-5.0	non-native
0.6927416	0.3165602	0.02	-6.695	316.403	-1670.9000000000015	0.46399999999999997	-6.0	non-native
0.7870613	0.3166538	0.03	-6.713000000000001	390.415	-1947.1000000000022	0.42799999999999994	-6.0	non-native
1.0714160	0.3664603	0.03	-5.937000000000001	330.714	-2049.2000000000007	0.45500000000000007	-6.0	non-native
0.8231821	0.3145820	0.04	-6.2940000000000005	383.921	-1596.5	0.46599999999999975	-7.0	non-native
0.9355949	0.3248940	0.04	-7.193	420.724	-2040.800000000003	0.4249999999999998	-7.0	non-native
1.0978315	0.3861666	0.03	-5.558	338.846	-2300.4000000000015	0.42799999999999994	-5.0	non-native
0.8579766	0.3406488	0.04	-5.981	280.209	-2120.5	0.4159999999999999	-5.0	non-native
0.8692204	0.3444590	0.03	-5.3580000000000005	377.185	-330.8000000000029	0.44599999999999973	-5.0	non-native
0.9153377	0.3377866	0.04	-5.633000000000001	250.075	-1109.7000000000007	0.44499999999999984	-5.0	non-native
0.8355098	0.3341199	0.04	-7.333	388.033	-1192.1000000000022	0.46899999999999986	-5.0	non-native
0.7340270	0.3169456	0.04	-5.886000000000001	196.25099999999998	-1717.2000000000007	0.4299999999999997	-3.0	non-native
0.8706735	0.3603644	0.02	-7.612	442.163	-2115.300000000003	0.496	-6.0	non-native
0.8507790	0.3336833	0.03	-4.565000000000001	399.335	-1785.1000000000022	0.3979999999999997	-7.0	non-native
0.8310165	0.3512749	0.04	-6.149000000000001	372.555	-2508.7000000000007	0.4670000000000001	-7.0	non-native
0.7497521	0.3194402	0.03	-6.587	430.44	-1768.2000000000007	0.4259999999999997	-7.0	non-native
0.8150713	0.1667196	0.19	-0.44299999999999873	71.38900000000001	-2395.300000000003	0.11500000000000021	-1.0	native
0.7024412	0.1485536	0.23	0.8120000000000012	61.84100000000001	-1456.300000000003	0.06099999999999994	0.0	native
0.6711997	0.1605627	0.24	0.18900000000000006	23.883000000000038	-647.5	0.06499999999999995	0.0	native
0.6193607	0.1700579	0.2	0.026000000000001577	46.17700000000002	-1808.9000000000015	0.10000000000000009	0.0	native
0.5972613	0.1276783	0.18	-0.18299999999999983	102.488	-2588.7000000000044	0.01200000000000001	-2.0	native
0.7206119	0.1391900	0.2	-0.045999999999999375	78.20500000000004	-33.400000000001455	-0.020999999999999908	-2.0	native
0.7154615	0.1525419	0.19	0.20800000000000018	101.17700000000002	-1292.9000000000015	0.008000000000000007	-1.0	native
0.6860929	0.1566502	0.26	0.3620000000000001	34.47500000000002	-2188.4000000000015	-0.0019999999999997797	2.0	native
0.8776374	0.1593242	0.26	0.5	-4.067999999999984	-2652.2000000000044	-0.03299999999999992	0.0	native
0.7362741	0.1273917	0.33	0.4150000000000009	42.259000000000015	-2335.100000000006	0.1120000000000001	0.0	native
0.6763676	0.1635207	0.23	0.7600000000000016	156.84300000000002	-1973.7000000000044	0.01100000000000012	-2.0	native
0.8381369	0.1503761	0.28	-0.33199999999999896	161.47700000000003	-2619.600000000006	-0.07099999999999973	-1.0	native
0.3713889	0.1838461	0.2	0.14500000000000135	84.15200000000004	-2343.5	0.09100000000000019	0.0	native
0.2969426	0.1567870	0.28	0.46799999999999997	20.086000000000013	-2853.300000000003	0.07699999999999996	2.0	native
0.3162137	0.1848136	0.24	0.3830000000000009	36.150000000000034	-2148.2000000000044	-0.016999999999999904	1.0	native
0.5249060	0.1776624	0.15	-0.3219999999999992	229.30100000000002	-3593.800000000003	-0.030999999999999694	-2.0	native
0.7853959	0.1904933	0.18	-0.2469999999999999	169.92100000000005	-1393.9000000000015	-0.1259999999999999	-2.0	native
0.6126456	0.1882974	0.14	-0.5599999999999987	64.68800000000005	-2140.100000000006	-0.03399999999999981	-1.0	native
0.6887079	0.2008738	0.16	-1.4549999999999992	152.19000000000005	-2613.600000000006	-0.07600000000000007	-1.0	native
0.3644979	0.1883309	0.21	-0.1399999999999988	-21.383999999999958	-2665.600000000006	0.016999999999999904	2.0	native
0.2859063	0.1221398	0.41	0.527000000000001	14.477000000000032	-2803.2000000000044	0.07500000000000018	1.0	native
0.7069855	0.1763878	0.21	1.0040000000000013	25.15500000000003	-630.3000000000029	-0.029999999999999805	1.0	native
0.4956811	0.1244947	0.34	0.9270000000000014	35.56400000000002	-1228.0	0.04800000000000004	2.0	native
0.3473322	0.1472035	0.31	-0.6089999999999991	65.52900000000005	-1761.800000000003	0.06000000000000005	2.0	native
0.3458240	0.1148521	0.32	-0.47999999999999954	73.77800000000002	-1387.300000000003	0.02400000000000002	1.0	native
0.8283955	0.1615484	0.29	0.5570000000000004	-70.49099999999999	-381.70000000000437	0.09299999999999997	2.0	native
0.3128788	0.1208437	0.33	0.5640000000000001	-3.0369999999999777	-1188.7000000000044	0.02400000000000002	0.0	native
0.6488436	0.1477824	0.25	-0.37599999999999945	76.51800000000003	-1679.2000000000044	0.1339999999999999	2.0	native
0.7715191	0.1361208	0.26	0.5280000000000005	9.16500000000002	-1854.800000000003	0.11900000000000022	2.0	native
0.6868419	0.1692005	0.29	0.718	-27.352999999999952	-476.3000000000029	0.06499999999999995	3.0	native
0.5900071	0.1596474	0.33	0.7960000000000012	-16.402999999999963	-1327.4000000000015	-0.02699999999999969	1.0	native
0.9116921	0.1728326	0.24	1.498000000000001	-69.41499999999996	-952.4000000000015	0.008999999999999897	2.0	native
0.6085998	0.1783954	0.39	1.0570000000000004	-82.95499999999993	-1544.5	-0.03399999999999981	2.0	native
0.4541634	0.1754425	0.23	1.9210000000000012	15.483000000000004	-1280.2000000000044	-0.042999999999999705	1.0	native
0.4268774	0.1378122	0.21	0.0010000000000012221	42.54200000000003	-1590.9000000000015	0.019000000000000128	2.0	native
0.6593838	0.1818655	0.16	0.5300000000000011	1.3210000000000264	-1291.1000000000058	-0.010999999999999677	1.0	native
0.3765313	0.1649009	0.28	0.3760000000000012	151.92200000000003	-2357.800000000003	-0.10199999999999987	-1.0	native
0.4120697	0.1749047	0.27	1.3510000000000009	-51.54199999999997	-1600.800000000003	-0.05799999999999983	3.0	native
0.3965328	0.1884391	0.25	0.6460000000000008	41.432000000000016	-1225.5	-0.01499999999999968	1.0	native
0.8932686	0.1777773	0.22	1.6640000000000015	18.765000000000043	-1469.4000000000015	0.039000000000000146	1.0	native
0.4642897	0.1775406	0.36	0.6330000000000009	7.847000000000037	-2433.100000000006	0.002000000000000224	1.0	native
0.3914234	0.1360167	0.34	0.7270000000000003	39.38100000000003	-1582.800000000003	0.016000000000000014	2.0	native
2.2342637	0.6082632	0.02	3.165000000000001	-81.25899999999996	-1435.7000000000044	-0.27600000000000025	1.0	non-native
1.8502892	0.5231096	0.03	2.6270000000000007	53.51400000000001	-836.8000000000029	-0.121	-2.0	non-native
1.7743658	0.4862394	0.05	-0.3769999999999998	37.05000000000001	-1201.4000000000015	-0.019000000000000128	-2.0	non-native
1.7918814	0.5269822	0.04	2.4160000000000004	-44.35300000000001	-1115.300000000003	-0.0810000000000004	-1.0	non-native
1.7193935	0.5128973	0.03	1.6340000000000003	-18.18399999999997	-1023.5	-0.1200000000000001	-1.0	non-native
1.6226816	0.4933396	0.05	0.729000000000001	57.406000000000006	-1720.5	0.08899999999999997	-2.0	non-native
1.6594851	0.4427678	0.08	0.8599999999999994	22.162000000000006	-831.7000000000044	-0.016000000000000014	-2.0	non-native
1.7782849	0.4720454	0.06	1.479000000000001	-30.30899999999997	11.0	0.022999999999999687	-1.0	non-native
1.9530354	0.5512675	0.01	3.1790000000000003	2.6170000000000186	-1727.7000000000044	-0.13200000000000012	0.0	non-native
2.0491416	0.5173897	0.01	4.244	-44.05000000000001	-880.0	-0.12200000000000033	-1.0	non-native
1.9399160	0.5040855	0.05	1.9510000000000005	77.584	-1610.0999999999985	-0.11500000000000021	-3.0	non-native
1.8919168	0.5248519	0.07	-0.7929999999999993	145.954	-1619.300000000003	0.016000000000000014	-3.0	non-native
1.6760523	0.4637949	0.05	-0.019999999999999574	136.079	-1436.9000000000015	0.0479999999999996	-2.0	non-native
1.7501143	0.4996169	0.05	0.7509999999999994	-22.250999999999976	-1317.0999999999985	-0.09100000000000019	-1.0	non-native
1.6567775	0.5077534	0.03	0.8320000000000007	-19.30899999999997	-1629.5	-0.058000000000000274	-1.0	non-native
1.8684663	0.5352631	0.04	1.2530000000000001	-46.68199999999996	-830.0999999999985	-0.06400000000000006	-1.0	non-native
1.5553514	0.4814526	0.05	0.761000000000001	-16.529999999999973	-1650.0	0.07399999999999984	2.0	non-native
1.8040600	0.5110661	0.08	0.052999999999999936	40.07500000000002	-1628.800000000003	-0.051000000000000156	-2.0	non-native
1.7682753	0.4721213	0.04	-0.0779999999999994	110.03	-1599.5	-0.01100000000000012	-3.0	non-native
1.7562016	0.5108512	0.08	-0.4299999999999997	80.81200000000001	-1538.2000000000044	0.021999999999999797	-2.0	non-native
1.9199464	0.5172860	0.05	0.4330000000000007	99.256	-2090.800000000003	-0.07800000000000029	-3.0	non-native
0.4470586	0.1169009	0.32	0.7620000000000005	-15.02600000000001	-1565.5	-0.10000000000000009	0.0	non-native
0.4657386	0.1039615	0.14	0.3120000000000003	53.22000000000003	-952.9000000000015	-0.09600000000000009	-2.0	non-native
0.4366437	0.1748519	0.03	-0.5099999999999998	82.98100000000002	-1989.300000000003	-0.009000000000000341	0.0	non-native
0.3818219	0.1530616	0.09	-0.41299999999999937	170.9669	-1218.5	0.017999999999999794	-3.0	non-native
0.2940087	0.0979520	0.23	0.3440000000000003	142.91400000000002	-1124.9000000000015	0.07699999999999996	-3.0	non-native
0.4700294	0.1137622	0.1	-0.6379999999999999	179.9797	-2064.0999999999985	-0.015000000000000124	-3.0	non-native
0.3562754	0.1052178	0.16	-0.3540000000000001	146.53900000000002	-2026.0999999999985	0.05799999999999983	-3.0	non-native
0.6301149	0.1431837	0.17	-0.3949999999999996	155.916	-1059.7000000000044	0.05699999999999994	-3.0	non-native
0.3218417	0.1355690	0.29	0.9530000000000012	70.77700000000002	-1752.0999999999985	0.03399999999999981	-1.0	non-native
0.4162259	0.0945837	0.21	1.6110000000000007	109.358	-2490.7000000000044	-0.12400000000000011	-3.0	non-native
0.4195044	0.0810719	0.25	1.0	83.34700000000001	-1224.9000000000015	-0.16200000000000037	-2.0	non-native
0.3670841	0.0941853	0.2	-0.36099999999999977	162.51770000000002	-2064.0999999999985	0.041999999999999815	-3.0	non-native
0.2526005	0.1128106	0.15	-0.7939999999999996	159.98220000000003	-1765.0999999999985	0.010999999999999677	-3.0	non-native
0.3451466	0.0766108	0.25	-0.6389999999999993	77.71300000000002	-2115.4000000000015	-0.052000000000000046	-2.0	non-native
0.2525905	0.0732758	0.28	0.242	140.79000000000002	-3006.4000000000015	0.07599999999999962	-3.0	non-native
0.2749315	0.0969293	0.13	-0.8569999999999993	148.473	-2388.7000000000044	0.018999999999999684	-3.0	non-native
0.1233314	0.0776690	0.23	-0.07599999999999962	145.853	-2583.4000000000015	0.020000000000000018	-3.0	non-native
0.2644527	0.0884851	0.16	0.6810000000000009	133.649	-1469.0999999999985	-0.06000000000000005	-3.0	non-native
0.2222519	0.1153226	0.25	0.9000000000000004	115.13400000000001	-2484.800000000003	-0.05300000000000038	-3.0	non-native
0.7382518	0.1610933	0.09	-1.9909999999999997	170.57210000000003	-1513.0999999999985	0.1889999999999996	-3.0	non-native
0.4659550	0.1600651	0.11	-1.476	167.5804	-1325.9000000000015	0.1589999999999998	-3.0	non-native
2.5212228	1.1608847	0.01	-0.2940000000000005	-35.860000000000014	-312.8000000000029	0.266	0.0	native
2.2170365	1.1404349	0.01	0.6669999999999998	77.98599999999999	-685.5999999999985	0.17399999999999993	-2.0	native
2.3872864	1.1595480	0.01	0.5540000000000003	98.911	-924.9000000000015	0.18199999999999994	-1.0	native
2.2202425	1.0997617	0.03	0.6859999999999999	139.841	-150.8000000000029	0.1379999999999999	-1.0	native
2.3299639	1.1113842	0.01	0.9450000000000003	203.542	-896.2000000000044	0.1649999999999996	-3.0	native
2.2190061	1.1567819	0.02	-0.8680000000000003	236.493	-824.2000000000044	0.1769999999999996	-3.0	native
2.2264059	1.0961858	0.04	2.4450000000000003	56.295000000000016	125.90000000000146	0.11199999999999966	0.0	native
2.4649906	1.1201899	0.01	1.8829999999999991	232.451	-1524.800000000003	0.11599999999999966	-4.0	native
2.2924829	1.0982533	0.02	0.8889999999999993	178.27999999999997	-1616.300000000003	0.1549999999999998	-2.0	native
2.3246701	1.1326039	0.04	0.7170000000000005	164.91899999999998	-1570.800000000003	0.19299999999999962	-2.0	native
2.1371510	1.1292540	0.04	-1.2480000000000002	250.50199999999998	-1362.0	0.14399999999999968	-3.0	native
2.2658761	1.1666948	0.04	-1.0629999999999997	271.77599999999995	-1874.300000000003	0.19399999999999995	-3.0	native
2.3580697	1.1037554	0.04	2.878	34.543000000000006	-958.5	0.1469999999999998	-1.0	native
2.5023127	1.1446382	0.03	1.1280000000000001	145.29500000000002	-1796.0999999999985	0.14399999999999968	-2.0	native
2.4842391	1.1399003	0.04	0.7850000000000001	96.14299999999997	-1284.5999999999985	0.20799999999999974	-1.0	native
2.1830637	1.1691123	0.04	-1.979	214.17499999999998	-1803.2000000000044	0.238	-2.0	native
2.2602403	1.1957488	0.03	-2.6870000000000003	175.48699999999997	-1736.7000000000044	0.17099999999999982	-1.0	native
2.4802239	1.1721337	0.01	-2.6100000000000003	174.063	-1090.5999999999985	0.2679999999999998	-1.0	native
2.2183769	1.1378953	0.04	-2.016	139.98899999999998	-1282.5	0.1609999999999996	-1.0	native
2.1184807	1.1475544	0.04	-1.4260000000000002	257.094	-1601.300000000003	0.125	-3.0	native
2.1927621	1.1587389	0.02	-1.585	261.605	-1803.5999999999985	0.21399999999999997	-3.0	native
1.0252532	0.5514013	0.04	0.5519999999999996	-54.043000000000006	-1079.4000000000015	0.0129999999999999	2.0	native
1.1492522	0.5734919	0.02	0.786999999999999	-72.38600000000002	-1091.0999999999985	-0.08000000000000007	1.0	native
1.0509814	0.5316117	0.03	-0.17099999999999937	80.57400000000001	-1855.5999999999985	-0.052000000000000046	0.0	native
1.0773853	0.5276996	0.02	0.1639999999999997	28.281999999999982	-2303.300000000003	-0.06000000000000005	-1.0	native
1.2689724	0.5662549	0.04	-0.47499999999999964	45.512	-884.0999999999985	-0.15700000000000003	1.0	native
1.1385849	0.5365112	0.03	0.07600000000000051	47.41300000000001	-1252.0	-0.11299999999999999	0.0	native
0.9762427	0.5610289	0.06	-0.2759999999999998	112.911	-2555.5999999999985	0.008000000000000007	-2.0	native
1.0022318	0.6000767	0.04	-0.8399999999999999	-15.54000000000002	-1673.300000000003	0.009999999999999787	-1.0	native
0.9674988	0.5578818	0.05	-0.48099999999999987	84.73899999999998	-2015.5	0.006999999999999673	0.0	native
1.0381150	0.5966226	0.05	-0.5470000000000006	48.889999999999986	-2584.5	0.02699999999999969	1.0	native
0.9871597	0.5778952	0.05	-0.7859999999999996	116.72899999999998	-2021.0	-0.028000000000000025	-2.0	native
0.8361439	0.5454876	0.04	-0.8049999999999997	9.771999999999991	-1640.0	0.06699999999999973	-1.0	native
0.9229835	0.5359398	0.07	-0.5670000000000002	-46.335000000000036	-1038.4000000000015	-0.020000000000000018	0.0	native
0.9895418	0.5397201	0.03	0.9299999999999997	-89.72499999999997	-328.20000000000437	-0.0690000000000004	2.0	native
1.3589586	0.5674142	0.02	0.9220000000000006	-86.35100000000006	-257.20000000000437	-0.2280000000000002	2.0	native
1.1274945	0.5606818	0.05	0.5890000000000004	87.94900000000001	-1294.9000000000015	-0.10600000000000032	-1.0	native
1.0532726	0.5296512	0.03	0.734	60.075999999999965	-1535.9000000000015	-0.0810000000000004	0.0	native
1.1469406	0.5874620	0.06	-0.3960000000000008	-66.29500000000002	-1166.5	-0.0810000000000004	0.0	native
0.8911840	0.5266428	0.05	0.27800000000000047	54.156000000000006	-60.700000000004366	0.028999999999999915	0.0	native
0.9476236	0.5159840	0.03	0.20699999999999896	47.69599999999997	-886.5999999999985	-0.058000000000000274	-1.0	native
1.0749977	0.5357592	0.05	-0.19899999999999984	113.92899999999997	-929.8000000000029	-0.06300000000000017	-2.0	native
2.3396702	0.8813234	0.02	-0.258	147.02169999999998	-1831.5	-0.4710000000000001	-2.0	non-native
2.2450829	0.8641278	0.02	-0.17100000000000026	118.91059999999999	-3626.800000000003	-0.5960000000000001	-1.0	non-native
2.4424081	0.8880062	0.02	2.1819999999999995	95.49189999999999	-2622.0	-0.5760000000000001	-1.0	non-native
1.7046238	0.7232303	0.02	2.6839999999999993	38.571999999999974	-2239.300000000003	-0.4289999999999998	-1.0	non-native
2.3255587	0.8119490	0.02	3.1469999999999994	-30.173000000000002	-1999.199999999997	-0.44599999999999973	1.0	non-native
2.4928839	0.8415476	0.02	4.0440000000000005	-2.2280000000000086	-2418.0	-0.5009999999999999	-1.0	non-native
1.8082982	0.7635488	0.02	3.0389999999999997	120.91879999999999	-1831.0999999999985	-0.44300000000000006	-2.0	non-native
1.6337957	0.7289902	0.02	4.231	12.637999999999977	-1248.5	-0.4259999999999997	-1.0	non-native
1.4756089	0.6860270	0.02	2.3869999999999996	19.916999999999973	-2799.800000000003	-0.395	0.0	non-native
1.5283616	0.6791649	0.02	1.9629999999999992	83.79699999999998	-2101.9000000000015	-0.2509999999999999	-2.0	non-native
1.6404732	0.6946767	0.02	3.606	102.25819999999999	-2656.800000000003	-0.3860000000000001	-2.0	non-native
1.9499596	0.7002922	0.02	-0.351	91.17229999999999	-2792.0	-0.2610000000000001	-2.0	non-native
2.0727963	0.6285936	0.02	1.7059999999999995	92.44709999999999	-1994.0	-0.44300000000000006	-2.0	non-native
1.9309106	0.5787575	0.02	4.9719999999999995	-173.142	-1990.9000000000015	-0.45699999999999985	2.0	non-native
1.8549247	0.5907822	0.02	4.417	-64.38600000000002	-2230.9000000000015	-0.42200000000000015	-1.0	non-native
1.3430394	0.5570880	0.02	4.847999999999999	-112.18600000000004	-2002.300000000003	-0.44599999999999973	0.0	non-native
1.4420395	0.5424185	0.02	3.837999999999999	-18.585000000000008	-1975.5999999999985	-0.4129999999999998	0.0	non-native
1.5670120	0.5088657	0.02	7.34	-232.894	-1989.9000000000015	-0.5030000000000001	3.0	non-native
1.3826355	0.5087987	0.02	5.1579999999999995	-57.21700000000001	-1827.4000000000015	-0.5089999999999999	-2.0	non-native
1.4457413	0.5246922	0.02	5.404	-114.125	-2814.0999999999985	-0.46999999999999975	1.0	non-native
1.4595885	0.5158939	0.02	6.061999999999999	-102.54599999999999	-1941.0999999999985	-0.44899999999999984	0.0	non-native
6.2375770	2.3830695	0.02	-0.9350000000000005	-215.17400000000004	-2081.800000000003	0.039000000000000146	3.0	non-native
5.9688883	2.5102372	0.02	-1.7070000000000003	-168.49200000000002	-1847.9000000000015	0.23999999999999977	1.0	non-native
6.1552939	2.4925222	0.02	-1.3530000000000002	-275.50100000000003	-843.8000000000029	0.06800000000000006	3.0	non-native
5.9477673	2.4624856	0.02	-1.9770000000000003	-129.59500000000003	-2585.300000000003	-0.1299999999999999	1.0	non-native
5.8286147	2.3214788	0.02	-2.1520000000000006	-204.03000000000003	-1561.300000000003	0.08400000000000007	3.0	non-native
5.9559751	2.3975599	0.02	-1.8450000000000002	-144.255	-1621.300000000003	-0.03299999999999992	1.0	non-native
5.9541020	2.3892267	0.02	-1.9520000000000004	-125.42700000000002	-1146.699999999997	-0.017999999999999794	1.0	non-native
5.4702330	2.2750371	0.02	-1.1850000000000005	-154.428	-1174.0	-0.5089999999999999	2.0	non-native
5.7199130	2.2689323	0.02	-0.4110000000000005	-219.17200000000003	-1179.800000000003	-0.5619999999999998	2.0	non-native
5.5388179	2.2661276	0.02	-2.438	-27.604000000000013	-1365.699999999997	-0.4079999999999999	0.0	non-native
5.8330798	2.3862648	0.0	-4.029	170.87359999999998	-2253.5999999999985	-0.16900000000000004	-2.0	non-native
5.5017056	2.4165928	0.02	-3.6770000000000005	60.17399999999999	-2602.300000000003	0.133	-1.0	non-native
6.0092602	2.5497179	0.0	-3.8050000000000006	174.87369999999999	-1731.9000000000015	0.38300000000000045	-2.0	non-native
6.2929034	2.4777279	0.02	-3.357	31.222999999999985	-2308.800000000003	0.22399999999999975	0.0	non-native
6.3528309	2.3525290	0.02	-1.4340000000000002	-82.37700000000001	-2238.800000000003	0.23100000000000032	1.0	non-native
6.7385964	2.1344573	0.02	0.9619999999999997	-83.95100000000002	-2122.5	0.38800000000000034	0.0	non-native
6.3552804	2.0986261	0.02	1.4239999999999995	-154.49400000000003	-1201.800000000003	0.48999999999999977	1.0	non-native
6.4596262	2.0772877	0.02	1.8169999999999993	-105.906	-2084.800000000003	0.40100000000000025	0.0	non-native
6.6873288	2.2521050	0.02	0.5789999999999997	-101.68900000000002	-2740.800000000003	0.5980000000000003	0.0	non-native
6.5742221	2.0261755	0.02	1.7809999999999997	-27.05800000000002	-3097.5	0.43800000000000017	-1.0	non-native
6.6724358	2.0688534	0.02	0.9719999999999995	43.51299999999998	-2792.0	0.45299999999999985	-2.0	non-native
2.6139655	1.2025683	0.01	1.0099999999999998	19.638999999999953	-3256.0	0.016999999999999904	2.0	native
2.5623662	1.1369786	0.01	2.777	-37.914000000000044	-1495.0999999999985	-0.05400000000000027	2.0	native
2.5250285	1.1366595	0.01	3.804999999999999	-57.605999999999995	-1616.4000000000015	-0.08800000000000008	1.0	native
2.3839519	1.1639959	0.01	2.8440000000000003	-51.26800000000003	-2257.9000000000015	-0.15900000000000025	2.0	native
2.7410161	1.1819664	0.01	1.0409999999999995	-18.864000000000033	-2421.800000000003	0.03299999999999992	3.0	native
2.4607403	1.1747285	0.01	1.2619999999999996	22.936999999999955	-2930.699999999997	-0.04900000000000038	3.0	native
2.4442306	1.1319324	0.01	0.4509999999999996	87.0	-2029.699999999997	-0.020000000000000018	2.0	native
2.6162291	1.1773829	0.01	0.7969999999999997	59.23999999999995	-3375.199999999997	-0.040000000000000036	0.0	native
2.4672768	1.1507729	0.01	0.532	43.61099999999999	-2562.4000000000015	-0.06300000000000017	1.0	native
2.4434392	1.1687794	0.01	0.46699999999999964	49.650999999999954	-2639.699999999997	-0.040000000000000036	2.0	native
2.3345282	1.1181180	0.01	0.18399999999999928	40.926999999999964	-2335.9000000000015	-0.06899999999999995	2.0	native
2.4384522	1.1540128	0.01	0.8859999999999992	-23.382000000000005	-2450.5	-0.11900000000000022	3.0	native
2.4307826	1.1988276	0.01	1.4549999999999992	29.517999999999972	-3500.5	-0.05900000000000016	2.0	native
2.5251286	1.1845043	0.01	0.8209999999999997	-7.1059999999999945	-2947.199999999997	-0.08800000000000008	2.0	native
2.3319416	1.1555917	0.01	1.2000000000000002	78.95099999999996	-2330.300000000003	-0.0940000000000003	1.0	native
2.4633331	1.2012305	0.01	2.492	-42.035000000000025	-2228.0	-0.07699999999999996	1.0	native
2.4632998	1.1643260	0.01	3.246999999999999	-118.12	-1938.300000000003	-0.09800000000000031	3.0	native
2.4634674	1.1764314	0.01	4.922	-148.62099999999998	-2211.0999999999985	-0.16900000000000004	4.0	native
2.3791399	1.1391667	0.01	3.8129999999999997	-255.95600000000002	-2005.699999999997	-0.1160000000000001	4.0	native
2.5159066	1.1330304	0.01	4.639	-199.91899999999998	-1374.300000000003	-0.1120000000000001	4.0	native
2.4094379	1.1599387	0.01	4.063	-142.707	-2451.199999999997	-0.17000000000000037	4.0	native
6.1699338	1.6757976	0.01	-3.4560000000000004	324.1005	-1998.0	0.6760000000000002	-2.0	native
6.3873434	1.6595318	0.01	-1.9640000000000004	213.65299999999996	-2185.199999999997	0.48799999999999955	-1.0	native
5.9388127	1.7809960	0.01	-2.8310000000000004	325.75879999999995	-2944.4000000000015	0.19200000000000017	-2.0	native
5.4402237	1.7002523	0.01	-2.123	277.86899999999997	-1993.0999999999985	0.2240000000000002	-2.0	native
5.1307440	1.5828346	0.01	-1.718	286.383	-2155.699999999997	0.04800000000000004	-2.0	native
5.1206775	1.5596185	0.01	-0.5180000000000007	270.83299999999997	-2458.300000000003	-0.050000000000000266	-1.0	native
5.0784240	1.5654482	0.01	-0.5050000000000008	153.17299999999997	-840.4000000000015	0.17700000000000005	-1.0	native
5.0178685	1.5535249	0.01	-0.9110000000000005	146.19799999999998	-1002.0	0.2109999999999994	-1.0	native
5.3171835	1.6515706	0.01	-1.5690000000000008	268.921	-2398.4000000000015	0.26400000000000023	-2.0	native
5.0055056	1.6827769	0.01	-1.0340000000000007	285.118	-2117.9000000000015	0.22499999999999964	-2.0	native
5.3460069	1.7703383	0.01	-1.7770000000000001	287.623	-2304.4000000000015	0.5049999999999999	-2.0	native
5.6822166	1.8095950	0.01	-0.5610000000000008	262.663	-2751.9000000000015	0.4029999999999996	-2.0	native
5.6901240	1.7596641	0.01	-0.9360000000000008	242.13599999999997	-2069.9000000000015	0.5259999999999998	-2.0	native
5.5389647	1.8171637	0.01	-0.42900000000000027	292.7649	-2186.4000000000015	0.3810000000000002	-2.0	native
5.6120963	1.7327467	0.01	-1.5	277.051	-2078.300000000003	0.23799999999999955	-2.0	native
5.6139078	1.7458584	0.01	-0.5710000000000006	245.48399999999998	-2173.0	0.18799999999999972	-1.0	native
5.6387010	1.8036015	0.01	-1.2170000000000005	280.609	-2425.699999999997	0.367	-2.0	native
5.9143462	1.8945521	0.01	0.4319999999999995	238.98199999999997	-2152.300000000003	0.5179999999999998	-1.0	native
6.2422628	1.9465188	0.01	-1.1280000000000001	238.99099999999999	-2200.9000000000015	0.7439999999999998	-1.0	native
6.1937652	1.8491027	0.01	-1.7150000000000007	271.15099999999995	-2227.5	0.7469999999999999	-1.0	native
6.3678818	1.9485862	0.01	-2.08	273.61199999999997	-2479.0999999999985	0.8789999999999996	-1.0	native
1.2800184	0.3348570	0.02	4.758	-244.58100000000002	-908.5999999999985	-0.14000000000000012	2.0	non-native
1.0978503	0.3311665	0.03	4.592	-288.757	-920.9000000000015	-0.15700000000000003	4.0	non-native
0.8317363	0.2966273	0.02	6.127999999999999	-206.223	-759.5	-0.15200000000000014	2.0	non-native
0.9222489	0.2968690	0.02	4.703	-105.99	-1945.5	-0.19799999999999995	-1.0	non-native
0.9984232	0.3033560	0.02	5.087000000000001	-134.56099999999998	-1271.2000000000044	-0.06899999999999995	0.0	non-native
0.9631897	0.3022851	0.02	4.843000000000001	-211.312	-1466.9000000000015	-0.1589999999999998	0.0	non-native
1.2185415	0.3162153	0.02	4.3660000000000005	-100.205	-154.8000000000029	-0.1379999999999999	0.0	non-native
1.1436669	0.2876512	0.02	4.046	-88.074	-627.7000000000044	-0.040999999999999925	0.0	non-native
1.0999218	0.3061147	0.02	4.4430000000000005	-91.76299999999999	-1101.800000000003	-0.11900000000000022	0.0	non-native
1.0368710	0.3067634	0.02	4.6209999999999996	-96.08	-854.9000000000015	-0.15799999999999992	0.0	non-native
1.2048210	0.3157900	0.02	5.793	-243.481	-182.8000000000029	-0.07200000000000006	2.0	non-native
1.0692697	0.3384294	0.02	4.912999999999999	-102.349	-643.0	-0.1299999999999999	-1.0	non-native
0.8729009	0.3313104	0.02	4.000000000000001	-87.687	-599.4000000000015	-0.1200000000000001	-1.0	non-native
0.8764954	0.3086448	0.02	3.287	-103.25600000000001	-1203.2000000000044	-0.0009999999999998899	-1.0	non-native
0.8283865	0.2941220	0.02	4.934	-202.01799999999997	-2336.5	-0.1120000000000001	0.0	non-native
0.8769626	0.2935479	0.02	5.595	-180.40299999999996	-814.2000000000044	-0.14100000000000001	0.0	non-native
0.9978759	0.3170093	0.02	6.255999999999999	-285.164	-954.3000000000029	-0.14100000000000001	1.0	non-native
1.2933648	0.3485309	0.02	4.494000000000001	-84.788	-1486.5	-0.019000000000000128	0.0	non-native
1.0896759	0.3276079	0.02	5.391000000000001	-114.45100000000001	-1373.0	-0.1259999999999999	-1.0	non-native
1.1795579	0.3058619	0.02	4.3229999999999995	-210.48699999999997	-2160.5999999999985	0.0259999999999998	2.0	non-native
1.1929783	0.3205379	0.02	4.514	-167.668	-2975.5999999999985	-0.02499999999999991	1.0	non-native
1.4273338	0.3336715	0.02	5.6000000000000005	-73.82700000000001	-118.5	-0.16599999999999993	0.0	non-native
1.2396493	0.3292390	0.02	6.468000000000001	-114.073	741.7999999999956	-0.2240000000000002	-1.0	non-native
1.1515148	0.3360512	0.02	6.414000000000001	-125.848	274.0	-0.2520000000000002	-1.0	non-native
1.2492622	0.3322377	0.02	5.308000000000001	-82.56000000000002	218.29999999999563	-0.19399999999999995	0.0	non-native
1.4785842	0.3550590	0.02	6.080000000000001	-150.79899999999998	295.29999999999563	-0.18000000000000016	0.0	non-native
1.3069559	0.3288678	0.02	6.276000000000001	-228.8	272.6999999999971	-0.16699999999999982	0.0	non-native
1.2643625	0.3267932	0.02	6.404000000000001	-264.667	-81.30000000000291	-0.18699999999999983	2.0	non-native
1.4603870	0.3438253	0.03	4.986	-96.663	423.90000000000146	-0.18000000000000016	0.0	non-native
1.3815669	0.3472562	0.02	5.252999999999999	-126.72600000000001	-655.7000000000044	-0.2330000000000001	1.0	non-native
1.3207644	0.3348769	0.02	6.219	-106.24499999999999	684.5	-0.19700000000000006	0.0	non-native
1.5399661	0.3469273	0.02	6.662999999999999	-135.611	-123.09999999999854	-0.2509999999999999	0.0	non-native
1.4809784	0.3699901	0.02	5.944	-90.87599999999999	-1466.0	-0.2160000000000002	0.0	non-native
1.3340168	0.3442851	0.02	6.4110000000000005	-148.63	-1188.5	-0.24299999999999988	0.0	non-native
1.3486726	0.3371191	0.02	6.297	-128.115	-1108.7000000000044	-0.20599999999999996	0.0	non-native
1.3386433	0.3483999	0.03	6.919	-239.675	-47.80000000000291	-0.2360000000000002	2.0	non-native
1.2445529	0.3556587	0.03	4.908	-124.86399999999999	-240.09999999999854	-0.18000000000000016	0.0	non-native
1.1086763	0.3395560	0.02	6.529000000000001	-183.54500000000002	-1534.800000000003	-0.21899999999999986	2.0	non-native
1.1363518	0.3589491	0.02	6.03	-243.94799999999998	-302.5	-0.262	2.0	non-native
1.3073689	0.3443122	0.02	4.749	-108.81500000000001	-738.4000000000015	-0.16999999999999993	0.0	non-native
1.3023157	0.3593555	0.02	5.037999999999999	-77.574	-1137.5	-0.19099999999999984	-1.0	non-native
1.5644971	0.3679734	0.02	5.7299999999999995	-122.647	-917.9000000000015	-0.20800000000000018	-1.0	non-native
7.5692844	2.1291487	0.0	-4.322	225.39541699999998	-1358.5999999999985	0.14800000000000058	-2.0	native
7.5594358	2.2908664	0.0	-4.321000000000001	225.421032	-1421.699999999997	0.23500000000000032	-2.0	native
8.3046646	2.3756902	0.0	-4.322	225.421009	-1412.5999999999985	0.9420000000000002	-2.0	native
7.7903190	2.0077524	0.0	-4.323	225.4211	-1971.5999999999985	0.5369999999999999	-2.0	native
7.1334629	1.7905267	0.0	-4.322	225.427901	-2133.4000000000015	0.1850000000000005	-2.0	native
7.7530260	2.1012092	0.0	-4.322	225.421	-1844.2999999999956	0.8630000000000004	-2.0	native
7.2093687	2.2456574	0.0	-4.322	225.421	-1312.5	0.9900000000000002	-2.0	native
2.7598975	1.8675610	0.0	-4.323	225.421	-1514.5	1.5490000000000004	-2.0	native
2.3447080	1.6900802	0.0	-4.322	225.42128599999998	-2380.0999999999985	1.1690000000000005	-2.0	native
2.1516449	1.5267820	0.0	-4.268000000000001	226.150805	-2564.4000000000015	0.9379999999999997	-2.0	native
3.0207727	1.7363480	0.0	-4.322	225.406243	-2953.699999999997	1.1530000000000005	-2.0	native
3.2333963	1.7558616	0.0	-4.322	225.417373	-2547.7999999999956	1.0750000000000002	-2.0	native
3.1037881	2.0361137	0.0	-4.322	225.421	-2425.5999999999985	1.5200000000000005	-2.0	native
7.9780793	2.1098602	0.0	-4.269	225.651711	-2340.4000000000015	1.3609999999999998	-2.0	native
7.6364222	2.0779693	0.0	-4.323	225.408399	-2070.7999999999956	1.0469999999999997	-2.0	native
7.4817801	2.1466174	0.0	-4.322	225.418533	-2823.9000000000015	1.29	-2.0	native
7.1472912	2.0680327	0.0	-4.322	223.85583	-2305.4000000000015	0.806	-2.0	native
6.8658547	2.3268425	0.0	-4.322	225.347634	-1977.9000000000015	0.7119999999999997	-2.0	native
6.4339776	2.3083127	0.0	-4.322	224.16058999999998	-2156.5999999999985	0.6349999999999998	-2.0	native
6.1124086	2.1405821	0.02	-2.9280000000000004	225.23183699999998	-1626.5999999999985	0.06200000000000028	-2.0	native
6.4498959	2.2142787	0.02	-0.6620000000000004	37.822	-3470.199999999997	-0.11299999999999999	-1.0	native
1.2319651	0.5134332	0.49	3.4499999999999993	-57.435	-398.29999999999563	-0.24399999999999977	2.0	native
1.1900202	0.4962108	0.37	3.4819999999999993	-121.18700000000001	-33.400000000001455	-0.18699999999999983	1.0	native
1.1584402	0.5048433	0.35	2.609	-198.22199999999998	-1056.2999999999956	-0.09199999999999964	4.0	native
1.1817135	0.5237303	0.42	3.780999999999999	-188.356	-1576.0	-0.09799999999999986	2.0	native
1.1039388	0.5155870	0.49	3.0729999999999995	-200.82	-1213.5	-0.238	3.0	native
1.2760191	0.4789280	0.3	3.6209999999999996	-214.474	-1839.7999999999956	-0.20500000000000007	2.0	native
1.3308557	0.4920477	0.44	4.014999999999999	-167.152	-590.7999999999956	-0.33000000000000007	1.0	native
1.4538201	0.5243236	0.42	3.005	-105.03800000000001	-265.59999999999854	-0.367	1.0	native
1.0642847	0.5092266	0.44	3.255	-101.42400000000004	-127.90000000000146	-0.09399999999999986	3.0	native
1.3559474	0.4877545	0.05	1.8639999999999999	-15.488	-857.7999999999956	0.04100000000000037	-1.0	native
1.1192402	0.4835930	0.44	3.3629999999999995	-116.108	37.400000000001455	-0.18599999999999994	1.0	native
0.9981074	0.4952117	0.51	3.582	-214.731	-982.7999999999956	-0.1499999999999999	5.0	native
1.1642183	0.5256065	0.33	3.6189999999999998	-188.39600000000002	-1158.0	-0.06899999999999995	3.0	native
1.4565135	0.5803620	0.28	3.063999999999999	-217.11	-347.40000000000146	0.02100000000000035	3.0	native
1.1878337	0.5364338	0.37	3.757999999999999	-216.37600000000003	-845.0999999999985	-0.08199999999999985	2.0	native
1.1756554	0.4813727	0.4	3.601	-230.723	197.3000000000029	-0.19300000000000006	3.0	native
1.2060184	0.5208595	0.35	2.944	-124.35500000000002	-786.9000000000015	-0.02400000000000002	0.0	native
1.1663828	0.5154475	0.23	3.2399999999999993	-130.591	-960.7999999999956	-0.12399999999999967	1.0	native
0.9667333	0.4751867	0.16	2.8169999999999993	-49.698000000000036	-764.7999999999956	-0.10999999999999988	1.0	native
0.9793624	0.4711402	0.3	3.2929999999999993	-102.80700000000002	-726.2999999999956	-0.10499999999999998	1.0	native
1.0799809	0.4780164	0.4	3.0429999999999993	-82.67400000000004	354.70000000000437	-0.11699999999999999	0.0	native
2.0863523	0.6632814	0.01	6.294	-271.796	-861.2999999999956	-0.4349999999999996	4.0	non-native
2.1210446	0.7007497	0.01	6.441	-267.875	-1277.8999999999942	-0.4429999999999996	4.0	non-native
1.9221041	0.6935537	0.01	6.312	-347.827	-1257.0	-0.4119999999999999	5.0	non-native
1.7649920	0.6654245	0.01	6.957999999999999	-322.223	-294.79999999999563	-0.4059999999999997	4.0	non-native
1.7138249	0.7093686	0.01	5.528	-310.474	-751.0999999999985	-0.34099999999999975	5.0	non-native
1.7537724	0.6848416	0.01	5.768999999999999	-272.985	-1531.5999999999985	-0.363	3.0	non-native
1.7198488	0.6589251	0.01	5.044999999999999	-242.253	-654.5	-0.31999999999999984	4.0	non-native
1.8031654	0.6632208	0.01	5.191	-266.505	-1484.5	-0.34299999999999997	4.0	non-native
1.6488167	0.7055831	0.01	7.072	-385.70700000000005	-478.0	-0.2669999999999999	5.0	non-native
1.8232117	0.6647626	0.01	7.262999999999999	-348.358	-366.29999999999563	-0.4419999999999997	5.0	non-native
1.7669719	0.6722417	0.01	7.8500000000000005	-394.743	-845.7999999999956	-0.33599999999999985	6.0	non-native
1.7426651	0.6752222	0.01	6.467999999999999	-351.913	-631.8999999999942	-0.2909999999999999	7.0	non-native
1.9358630	0.6781206	0.01	8.419999999999998	-346.657	81.80000000000291	-0.4119999999999999	4.0	non-native
1.9073751	0.6529869	0.01	7.071000000000001	-398.507	-1410.5999999999985	-0.4229999999999996	6.0	non-native
1.9454134	0.6659620	0.01	7.502	-341.336	851.6000000000058	-0.4379999999999997	6.0	non-native
2.1825738	0.7255364	0.01	8.132000000000001	-289.151	-1157.5	-0.45899999999999963	4.0	non-native
2.0976572	0.6658338	0.01	7.371999999999999	-314.18399999999997	-988.0999999999985	-0.43699999999999983	5.0	non-native
2.1835434	0.7143796	0.01	8.114999999999998	-283.799	-972.2999999999956	-0.5479999999999996	3.0	non-native
2.1601501	0.6711081	0.01	7.3229999999999995	-295.175	-868.2999999999956	-0.44799999999999995	5.0	non-native
1.9420867	0.6334150	0.01	1.8120000000000003	-158.565	-1172.5	-0.17899999999999983	3.0	non-native
2.2687399	0.6762093	0.01	1.9389999999999992	-53.804	-1284.0	-0.2829999999999999	2.0	non-native
0.8302162	0.3547227	0.01	2.697	-1.8959999999999866	-477.59999999999854	0.04200000000000026	0.0	non-native
0.8631691	0.3369862	0.01	2.243999999999999	-86.12700000000001	-853.0999999999985	-0.03699999999999992	3.0	non-native
0.8556285	0.3130139	0.01	1.4560000000000004	-80.785	-75.59999999999854	0.02400000000000002	1.0	non-native
0.8043239	0.3326849	0.01	1.3739999999999997	-29.802999999999997	109.70000000000437	0.0050000000000003375	1.0	non-native
1.2873685	0.4013542	0.01	2.371999999999999	9.515	-24.89999999999418	0.12200000000000033	0.0	non-native
0.9604532	0.3225127	0.01	1.7659999999999991	-3.079999999999984	-145.79999999999563	0.07200000000000006	0.0	non-native
0.9527960	0.3479865	0.01	1.4229999999999992	-10.49600000000001	-181.89999999999418	0.037000000000000366	0.0	non-native
1.2542228	0.3454428	0.03	1.1429999999999998	7.153999999999996	594.8000000000029	-0.07499999999999973	0.0	non-native
0.6927715	0.3128099	0.07	1.650999999999999	-78.154	-286.3999999999942	0.026000000000000245	1.0	non-native
1.2762159	0.4020019	0.03	0.8899999999999997	-61.369	-103.09999999999854	0.14000000000000012	1.0	non-native
1.1992269	0.4135946	0.03	0.5869999999999997	-60.453	-247.29999999999563	0.06400000000000006	1.0	non-native
0.7051375	0.3204963	0.01	1.12	-35.15799999999999	-341.1999999999971	-0.01499999999999968	1.0	non-native
0.7959718	0.3097652	0.01	0.8380000000000001	-3.198999999999984	-1287.7999999999956	0.06200000000000028	0.0	non-native
1.0956333	0.3674068	0.01	-0.601	38.45700000000001	-919.3999999999942	0.13000000000000034	0.0	non-native
0.9992890	0.3650401	0.01	0.806	30.308000000000007	-1597.5999999999985	0.14500000000000002	0.0	non-native
0.9648959	0.4211116	0.03	-1.9460000000000006	46.777100000000004	-1257.5999999999985	0.24700000000000033	1.0	non-native
0.9764396	0.3742279	0.01	-0.14800000000000058	35.36	-1640.8999999999942	0.18500000000000005	0.0	non-native
1.4828748	0.4273177	0.07	-2.2800000000000002	73.0442	-461.09999999999854	0.3729999999999998	0.0	non-native
1.2386237	0.4276431	0.01	-6.253	141.79261	-1151.3999999999942	0.5190000000000006	0.0	non-native
1.1700883	0.4233625	0.01	-5.3580000000000005	-0.10800000000000409	-534.3999999999942	0.6990000000000003	1.0	non-native
1.2516906	0.5048099	0.01	-0.7830000000000004	-18.49600000000001	-828.3999999999942	0.34600000000000053	1.0	non-native
0.4867864	0.2037979	0.1	-4.716000000000001	97.40200000000004	1038.5999999999985	0.137	-5.0	native
0.4793880	0.2043089	0.1	-2.886000000000003	-26.682999999999993	653.6999999999971	0.15900000000000025	-4.0	native
0.4495694	0.2038700	0.13	-2.341000000000001	-53.938999999999965	63.799999999995634	0.11299999999999999	-2.0	native
0.4635952	0.2039057	0.11	-4.0660000000000025	-31.51400000000001	787.7999999999956	0.08499999999999996	-4.0	native
0.4735624	0.2293100	0.1	-3.682000000000002	-2.423999999999978	372.29999999999563	0.13500000000000023	-4.0	native
0.3817539	0.2324336	0.12	-4.389000000000003	70.14700000000005	596.1999999999971	0.1280000000000001	-6.0	native
0.5217959	0.2343641	0.07	-5.390000000000001	155.298	441.1999999999971	0.2110000000000003	-6.0	native
0.4692938	0.2473892	0.1	-5.3480000000000025	75.75199999999995	-82.5	0.16800000000000015	-5.0	native
0.4263520	0.2448529	0.09	-7.439000000000002	29.077999999999975	663.0	0.2110000000000003	-4.0	native
0.4205008	0.2560982	0.12	-5.860000000000003	85.957	1125.8999999999942	0.14000000000000012	-5.0	native
0.4195136	0.2490215	0.09	-5.807000000000002	128.55399999999997	1403.199999999997	0.121	-5.0	native
0.3314930	0.2118642	0.08	-2.089000000000002	21.38900000000001	188.89999999999418	0.07200000000000006	-2.0	native
0.4718419	0.2192246	0.1	-4.253	75.71699999999998	722.5	0.13900000000000023	-4.0	native
0.4763591	0.2576604	0.06	-5.913	178.22699999999998	-366.8000000000029	0.16800000000000015	-6.0	native
0.5358467	0.2189138	0.1	-5.791	162.88300000000004	132.1999999999971	0.19100000000000028	-6.0	native
0.6504439	0.2578799	0.07	-6.468	125.20000000000005	283.3999999999942	0.19300000000000006	-5.0	native
0.5626840	0.2380071	0.11	-7.501000000000001	110.60400000000004	1971.3999999999942	0.20500000000000007	-5.0	native
0.5949935	0.2682845	0.06	-6.509	134.42200000000003	1000.8999999999942	0.17500000000000027	-4.0	native
0.5389227	0.2595223	0.09	-6.059000000000001	103.17499999999995	916.0	0.14900000000000002	-5.0	native
0.5827802	0.2909678	0.08	-7.877000000000001	203.55200000000002	689.7999999999956	0.20599999999999996	-6.0	native
0.5857498	0.2549503	0.08	-5.773	188.47699999999998	581.8999999999942	0.18100000000000005	-6.0	native
0.5129114	0.3857543	0.13	-3.1010000000000026	107.04499999999996	-323.40000000000146	0.1379999999999999	-2.0	native
0.5135251	0.3704479	0.11	-4.398	135.60900000000004	434.09999999999854	0.16400000000000015	-5.0	native
0.5485613	0.3842639	0.12	-4.986000000000001	173.94799999999998	-355.0	0.19700000000000006	-4.0	native
0.7411943	0.4005173	0.11	-4.220000000000002	193.596	-507.20000000000437	0.16300000000000026	-4.0	native
0.5960539	0.3861578	0.1	-4.519000000000002	154.01700000000005	-49.200000000004366	0.18000000000000016	-4.0	native
0.5599269	0.3799668	0.12	-4.186	201.27599999999995	-74.5	0.2230000000000003	-5.0	native
0.5755990	0.3828484	0.09	-5.694000000000003	197.53499999999997	-995.1000000000058	0.23099999999999987	-6.0	native
0.5451560	0.3842491	0.1	-5.366	240.29100000000005	-629.9000000000015	0.20100000000000007	-6.0	native
0.5091745	0.3746127	0.13	-4.862000000000002	149.95100000000002	881.1999999999971	0.17100000000000026	-4.0	native
0.6576788	0.3812989	0.13	-5.655000000000001	252.481	-97.20000000000437	0.16900000000000004	-5.0	native
0.5899361	0.3918920	0.13	-5.543000000000003	241.32100000000003	-57.700000000004366	0.2250000000000001	-5.0	native
0.6523417	0.3887826	0.14	-4.912000000000003	108.582	-778.7000000000044	0.20000000000000018	-3.0	native
0.4835356	0.3828189	0.13	-4.183	277.38300000000004	-668.2000000000044	0.1499999999999999	-7.0	native
0.5165730	0.3702377	0.12	-3.8150000000000013	221.039	-349.70000000000437	0.17900000000000027	-6.0	native
0.5311800	0.3659241	0.12	-5.116	250.846	1108.2999999999956	0.16300000000000026	-7.0	native
0.5632448	0.3787536	0.14	-7.790000000000001	259.61699999999996	-1225.800000000003	0.2200000000000002	-5.0	native
0.5053575	0.3750680	0.14	-7.3820000000000014	245.97299999999996	-192.40000000000146	0.23099999999999987	-6.0	native
0.5183935	0.3787163	0.12	-6.974000000000002	172.01999999999998	814.8999999999942	0.21799999999999997	-2.0	native
0.5244978	0.3759851	0.15	-6.928000000000001	223.53999999999996	251.0	0.21799999999999997	-5.0	native
0.4987346	0.3712251	0.09	-8.65	206.43100000000004	-300.70000000000437	0.29200000000000026	-5.0	native
0.5980288	0.3651958	0.08	-6.891000000000002	318.295	-8.900000000001455	0.2450000000000001	-5.0	native
0.8294330	0.3961223	0.07	-7.716000000000001	415.35800000000006	-194.29999999999563	0.1259999999999999	-9.0	non-native
0.8312009	0.3773475	0.08	-6.25	402.91100000000006	-770.1999999999971	0.20100000000000007	-6.0	non-native
0.8334482	0.3720481	0.07	-6.18	444.10400000000004	-1438.2999999999956	0.20999999999999996	-8.0	non-native
0.9686695	0.4296215	0.07	-6.719999999999999	352.5630000000001	-123.29999999999563	0.21899999999999986	-7.0	non-native
0.9670973	0.4280341	0.07	-7.756999999999998	366.312	-286.79999999999563	0.20100000000000007	-8.0	non-native
0.6892467	0.3432940	0.08	-6.486000000000001	385.3950000000001	-1307.8999999999942	0.17799999999999994	-7.0	non-native
0.8800625	0.4262849	0.07	-5.582000000000001	348.9960000000001	-71.69999999999709	0.19600000000000017	-7.0	non-native
0.8751816	0.4138994	0.06	-6.361000000000001	375.3130000000001	-129.59999999999854	0.1629999999999998	-10.0	non-native
0.8775368	0.3908435	0.04	-9.558	391.70900000000006	-1199.5	0.1629999999999998	-7.0	non-native
0.7838854	0.3650293	0.05	-8.811	438.5450000000001	-1892.0999999999985	0.26900000000000013	-7.0	non-native
0.8813465	0.4093451	0.05	-9.115	448.97900000000004	-350.3999999999942	0.21099999999999985	-8.0	non-native
1.0966082	0.4558604	0.06	-8.496	529.9960000000001	-2236.5999999999985	0.29700000000000015	-10.0	non-native
0.9381821	0.3931381	0.05	-8.993	451.3180000000001	-458.3999999999942	0.242	-8.0	non-native
0.8140897	0.3852569	0.04	-8.137	387.8950000000001	-688.0	0.21899999999999986	-6.0	non-native
0.9337878	0.3953079	0.05	-8.343	374.91700000000003	-1057.699999999997	0.2559999999999998	-5.0	non-native
0.9653300	0.4065923	0.06	-7.222000000000001	445.51200000000006	225.0	0.15700000000000003	-11.0	non-native
0.9754577	0.4303686	0.02	-8.969999999999999	542.8950000000001	-249.59999999999854	0.28500000000000014	-10.0	non-native
0.8017036	0.3740574	0.05	-10.219	517.527	68.20000000000437	0.2519999999999998	-8.0	non-native
0.9171258	0.4180809	0.05	-7.7940000000000005	427.7900000000001	-225.89999999999418	0.13200000000000012	-8.0	non-native
0.8645089	0.3758135	0.06	-9.272	310.7130000000001	282.20000000000437	0.19999999999999973	-5.0	non-native
0.8194273	0.4035159	0.04	-8.607999999999999	359.4630000000001	-1132.199999999997	0.18599999999999994	-8.0	non-native
0.3606634	0.2458330	0.09	-3.4720000000000013	476.29100000000005	867.5	0.04599999999999982	-9.0	non-native
0.6016887	0.2740804	0.09	-1.6400000000000006	425.7130000000001	886.7000000000044	0.05500000000000016	-9.0	non-native
0.4527696	0.2688766	0.1	-1.1630000000000003	349.7310000000001	624.1000000000058	0.053999999999999826	-6.0	non-native
0.5017841	0.2604602	0.1	-0.7809999999999988	390.63800000000003	980.7000000000044	0.07399999999999984	-7.0	non-native
0.4057696	0.2575896	0.09	-0.08399999999999963	377.79100000000005	243.20000000000437	0.06899999999999995	-6.0	non-native
0.6750650	0.2995456	0.08	-0.9390000000000001	231.16500000000008	952.3000000000029	0.051000000000000156	-4.0	non-native
0.4004671	0.2535437	0.14	-0.7809999999999988	250.81600000000003	701.5	0.04400000000000004	-7.0	non-native
0.4424019	0.2798668	0.09	-3.315999999999999	233.40100000000007	142.3000000000029	0.07899999999999974	-7.0	non-native
0.7520940	0.2865176	0.1	-1.1099999999999994	280.321	658.7000000000044	0.08199999999999985	-8.0	non-native
0.5439022	0.2857606	0.07	-2.911999999999999	366.95500000000004	182.20000000000437	0.07899999999999974	-8.0	non-native
0.5803137	0.2789695	0.1	-2.1069999999999993	164.04800000000012	1647.800000000003	0.15700000000000003	-8.0	non-native
0.7336792	0.2901498	0.07	-2.7459999999999987	279.50800000000004	134.40000000000146	0.1419999999999999	-6.0	non-native
0.7378875	0.3205349	0.08	-4.722999999999999	479.1880000000001	-546.3999999999942	0.08699999999999974	-9.0	non-native
0.7265137	0.2980387	0.07	-7.111999999999998	539.321	-161.0	0.15799999999999992	-9.0	non-native
1.1716372	0.3691144	0.05	-7.68	600.2990000000001	61.60000000000582	0.18199999999999994	-7.0	non-native
0.9060342	0.3455691	0.06	-5.948999999999998	203.99400000000003	744.3000000000029	0.17600000000000016	-6.0	non-native
1.0581657	0.3413365	0.04	-4.954999999999998	390.88200000000006	510.8000000000029	0.2290000000000001	-7.0	non-native
1.0931658	0.3648271	0.05	-8.277	610.6500000000001	978.3000000000029	0.17200000000000015	-10.0	non-native
1.1360463	0.3934452	0.06	-9.139	581.2700000000001	-413.0	0.2639999999999998	-9.0	non-native
1.1315496	0.4026708	0.04	-8.108999999999998	602.2510000000001	77.30000000000291	0.21499999999999986	-10.0	non-native
1.0082555	0.4147097	0.05	-9.495	570.4150000000001	-555.6999999999971	0.23099999999999987	-13.0	non-native
0.7463611	0.2560635	0.07	-2.995000000000001	63.71600000000001	-1996.5	0.05900000000000016	0.0	native
0.8373770	0.3112018	0.04	-3.367000000000001	218.76700000000005	-2081.0999999999985	0.16500000000000004	-2.0	native
1.0218441	0.2946453	0.07	-3.9669999999999987	258.659	-1627.5	0.08800000000000008	-5.0	native
0.9980811	0.2957420	0.05	-3.0500000000000007	247.66700000000003	-1797.699999999997	0.039000000000000146	-2.0	native
0.9548265	0.2957695	0.05	-3.376999999999999	221.55600000000004	-1329.0999999999985	0.08400000000000007	-2.0	native
0.8682480	0.2650183	0.04	-3.221	269.24699999999996	-1517.0999999999985	0.06899999999999995	-4.0	native
0.9845672	0.2786473	0.05	-3.2390000000000008	220.106	-1670.2999999999956	0.053999999999999826	-3.0	native
1.0448408	0.2704427	0.08	-1.6559999999999988	178.17100000000005	-1516.2999999999956	0.039000000000000146	-3.0	native
1.0253552	0.2633101	0.07	-1.3829999999999991	124.73199999999997	-1964.5	0.01200000000000001	-1.0	native
0.9303479	0.2831241	0.05	-3.352999999999998	214.721	-2114.0999999999985	0.009999999999999787	-2.0	native
1.0530778	0.3004120	0.03	-1.1660000000000004	-69.67999999999995	-1836.5	0.02400000000000002	1.0	native
0.9865890	0.2708608	0.05	-1.8000000000000007	-47.072	-1221.8999999999942	0.03699999999999992	0.0	native
1.0844222	0.2822255	0.06	-1.2689999999999984	39.400999999999954	-3636.0999999999985	0.027000000000000135	-3.0	native
1.0608376	0.2843228	0.06	-3.475999999999999	-6.807000000000016	-1201.2999999999956	0.021999999999999797	-1.0	native
1.1361203	0.2890993	0.05	-1.8099999999999987	-10.366999999999962	-2418.899999999994	0.029999999999999805	0.0	native
1.2139848	0.2848750	0.05	-3.1140000000000008	57.735000000000014	-1994.0	0.028999999999999915	-2.0	native
1.1072447	0.2847814	0.05	-3.2729999999999997	25.946000000000026	-1066.199999999997	0.04400000000000004	0.0	native
1.1664900	0.3016891	0.04	-2.8320000000000007	0.9059999999999491	-1712.8999999999942	0.03500000000000014	-1.0	native
1.0719316	0.2663339	0.04	-3.376999999999999	-6.168000000000006	-1062.2999999999956	0.04599999999999982	2.0	native
1.0150791	0.2518550	0.05	-3.1449999999999996	77.101	-1522.8999999999942	0.029999999999999805	-3.0	native
1.1893944	0.2875446	0.05	-3.100999999999999	23.605000000000018	-1445.7999999999956	0.02300000000000013	-1.0	native
0.7309533	0.2288067	0.09	-0.5579999999999998	-85.01099999999997	-1690.3999999999942	0.08699999999999974	3.0	native
0.6639388	0.2295596	0.07	-2.245000000000001	14.40300000000002	-1541.5	0.10499999999999998	0.0	native
0.7277355	0.2306797	0.07	-0.20700000000000074	-70.529	-899.7999999999956	0.08899999999999997	0.0	native
0.6969981	0.2295929	0.07	0.06899999999999906	49.18299999999999	-1703.699999999997	0.10999999999999988	-2.0	native
0.6919261	0.2193951	0.03	-1.4639999999999986	-97.93499999999995	-2025.8999999999942	0.07600000000000007	2.0	native
0.7818261	0.2414984	0.09	0.021000000000000796	-44.03099999999995	-2610.699999999997	0.10299999999999976	0.0	native
0.6336016	0.2491864	0.07	-0.6039999999999992	-160.62	-1452.8999999999942	0.11899999999999977	4.0	native
0.6568330	0.2514200	0.05	-3.5429999999999993	78.59400000000005	-2211.7999999999956	0.15399999999999991	1.0	native
0.7230530	0.2434540	0.06	-1.195999999999998	-35.64200000000005	-1726.0999999999985	0.10099999999999998	4.0	native
0.6819920	0.2373124	0.06	-1.3829999999999991	-7.366999999999962	-1232.0	0.05799999999999983	2.0	native
0.7510332	0.2444943	0.09	0.5310000000000024	-223.65699999999993	-1727.0	0.09499999999999975	2.0	native
0.6874663	0.2445853	0.05	-1.5429999999999993	-127.77499999999998	-1713.2999999999956	0.06300000000000017	1.0	native
0.6467138	0.2324609	0.06	-1.152000000000001	-171.437	-1990.7999999999956	0.08300000000000018	2.0	native
0.6819058	0.2469291	0.06	-1.4589999999999996	-184.62699999999995	-572.3999999999942	0.10099999999999998	2.0	native
0.6489950	0.2386476	0.06	0.4939999999999998	-207.36699999999996	-961.7999999999956	0.06199999999999983	1.0	native
0.5618536	0.2169569	0.07	-0.6649999999999991	-75.41600000000005	-1678.5	0.06000000000000005	0.0	native
0.6241227	0.2147770	0.09	-0.19299999999999784	-125.096	-540.2999999999956	0.06599999999999984	0.0	native
0.6694301	0.2345144	0.06	-2.2409999999999997	81.66999999999996	-921.7999999999956	0.07600000000000007	2.0	native
0.5316544	0.2123712	0.08	-1.7300000000000004	3.677000000000021	-312.5	0.06700000000000017	1.0	native
0.6236672	0.2195001	0.08	-0.1739999999999995	26.65599999999995	-783.0999999999985	0.09299999999999997	-1.0	native
0.7554116	0.2357962	0.06	-1.2959999999999994	-89.96500000000003	-1673.199999999997	0.11699999999999999	2.0	native
0.4761921	0.2461524	0.05	-7.333	192.74900000000002	470.8000000000029	0.08000000000000007	-1.0	non-native
0.5185319	0.2648411	0.07	-5.725999999999999	176.202	-1239.2999999999956	0.129	0.0	non-native
0.4963070	0.2706657	0.07	-6.869999999999999	235.596	-712.1999999999971	0.15399999999999991	-1.0	non-native
0.4179235	0.2431280	0.07	-5.48	154.23900000000003	-2606.699999999997	0.12199999999999989	-1.0	non-native
0.4329255	0.2293076	0.05	-6.402999999999999	129.15700000000004	-1799.7999999999956	0.13099999999999978	1.0	non-native
0.3966229	0.2473116	0.07	-7.603	161.69	-1034.699999999997	0.1589999999999998	-1.0	non-native
0.4881355	0.2731944	0.08	-8.186	177.40900000000005	75.90000000000146	0.21499999999999986	0.0	non-native
0.5750777	0.2747417	0.11	-6.394	144.95300000000003	-1084.4000000000015	0.23199999999999976	0.0	non-native
0.4784665	0.2882717	0.07	-7.584999999999999	180.817	-308.0	0.19499999999999984	-1.0	non-native
0.3189266	0.2459475	0.06	-7.510999999999999	204.44	-1695.5999999999985	0.1549999999999998	-1.0	non-native
0.4193227	0.2547704	0.08	-7.4879999999999995	179.34200000000004	-1117.5	0.1549999999999998	0.0	non-native
0.3705786	0.2505915	0.04	-7.77	274.918	-1350.2999999999956	0.17899999999999983	-4.0	non-native
0.3801858	0.2472730	0.06	-9.176	313.118	-1126.4000000000015	0.21499999999999986	-3.0	non-native
0.6005777	0.3209675	0.05	-9.058	280.87800000000004	-736.9000000000015	0.18900000000000006	-2.0	non-native
0.7186354	0.3601354	0.03	-11.198	330.43	-733.4000000000015	0.2879999999999998	-3.0	non-native
0.6744472	0.3365049	0.05	-10.379	415.03000000000003	-905.6999999999971	0.22899999999999965	-4.0	non-native
0.6803757	0.3917086	0.03	-10.837	353.223	-1540.5999999999985	0.22599999999999998	-3.0	non-native
0.9339195	0.4244478	0.03	-12.757	401.423	-1305.0	0.35599999999999987	-3.0	non-native
1.4687514	0.4883839	0.03	-14.643	482.199	-454.09999999999854	0.4590000000000001	-4.0	non-native
1.9135377	0.5458825	0.01	-12.568999999999999	451.67600000000004	-2112.5999999999985	0.41500000000000004	-4.0	non-native
1.9012395	0.5586945	0.01	-12.693999999999999	498.812	-1256.0	0.5310000000000001	-4.0	non-native
0.4406308	0.2179298	0.03	-6.664999999999999	289.079	-772.1999999999971	0.09599999999999964	-1.0	non-native
0.6137622	0.2319124	0.05	-7.975999999999999	316.184	-704.7999999999956	0.12299999999999978	-3.0	non-native
0.4863421	0.2375074	0.04	-6.02	367.033	-1805.5	0.11099999999999977	-4.0	non-native
0.4577806	0.2258495	0.03	-7.587999999999999	430.84900000000005	-2248.7999999999956	0.1479999999999997	-5.0	non-native
0.3821504	0.2324964	0.05	-9.084999999999999	428.14300000000003	-1570.2999999999956	0.24099999999999966	-4.0	non-native
0.6125222	0.2752954	0.03	-7.4399999999999995	255.094	-1008.6999999999971	0.2639999999999998	0.0	non-native
0.4054376	0.2378004	0.03	-6.388999999999999	358.867	-1123.5	0.21699999999999964	-3.0	non-native
0.3493840	0.2308528	0.07	-5.3679999999999986	356.656	-1404.0999999999985	0.18399999999999972	-1.0	non-native
0.4956971	0.2537459	0.07	-7.279	266.091	-1084.2999999999956	0.2589999999999999	-2.0	non-native
0.3671880	0.2606437	0.05	-8.379	179.29500000000002	-660.5999999999985	0.17999999999999972	-2.0	non-native
0.4189949	0.2500196	0.05	-8.02	296.64300000000003	-2311.5999999999985	0.13199999999999967	-3.0	non-native
0.4300280	0.2458304	0.04	-8.211	227.24200000000002	-1955.699999999997	0.15300000000000002	-3.0	non-native
0.5591462	0.2488595	0.01	-8.823	342.36400000000003	-254.29999999999563	0.15300000000000002	-4.0	non-native
0.4491964	0.2757919	0.0	-11.405999999999999	378.51800000000003	-1447.2999999999956	0.19799999999999995	-4.0	non-native
0.7241541	0.2779385	0.01	-11.526	285.58000000000004	869.7000000000044	0.18900000000000006	-2.0	non-native
0.8001412	0.2555389	0.01	-10.211	364.32500000000005	-1887.4000000000015	0.11499999999999977	-4.0	non-native
0.7630260	0.2776754	0.02	-7.623999999999999	397.293	-2071.5999999999985	0.03600000000000003	-4.0	non-native
0.6541522	0.3144327	0.02	-6.680999999999999	304.8	-340.1999999999971	0.054999999999999716	-3.0	non-native
0.6623749	0.2999097	0.01	-5.863999999999999	143.99	-701.9000000000015	0.029999999999999805	-1.0	non-native
0.7328987	0.3044210	0.02	-6.34	134.07600000000002	-1336.699999999997	0.06899999999999995	-1.0	non-native
0.4461019	0.2804522	0.03	-7.225	324.76800000000003	69.80000000000291	0.08400000000000007	-3.0	non-native
0.7344477	0.2275847	0.09	-2.8900000000000006	56.53200000000004	-1135.9000000000015	0.028999999999999915	-1.0	native
0.8840226	0.2606063	0.04	-2.998000000000001	31.411000000000058	-1492.0	0.04400000000000004	-1.0	native
0.5983305	0.2262024	0.07	-0.3689999999999998	97.30000000000007	-669.4000000000015	0.02300000000000013	-3.0	native
0.7462381	0.2458226	0.07	-3.9250000000000007	116.16300000000001	-1047.800000000003	0.10499999999999998	-1.0	native
0.6926561	0.2483544	0.08	-3.7230000000000025	66.59900000000005	-1390.4000000000015	0.07100000000000017	-1.0	native
0.6135290	0.2269341	0.07	-3.59	39.22700000000009	-1330.7000000000044	0.041999999999999815	0.0	native
0.6768153	0.2514592	0.06	-3.646000000000001	75.899	111.90000000000146	0.10099999999999998	-3.0	native
0.7553346	0.2771138	0.09	-4.925000000000001	-55.948999999999955	-892.5	0.06499999999999995	0.0	native
0.6717054	0.2391724	0.06	-5.338000000000001	-2.3239999999999554	-866.0	0.051000000000000156	-2.0	native
0.6755540	0.2359026	0.05	-5.825000000000001	302.32900000000006	-1709.7000000000044	0.05799999999999983	-5.0	native
0.6869487	0.2568399	0.06	-4.256	191.71699999999998	-880.5999999999985	0.08400000000000007	-3.0	native
0.6702062	0.2451295	0.03	-4.925000000000001	74.71600000000001	-1368.2000000000044	0.029999999999999805	-1.0	native
0.7693126	0.2526249	0.04	-5.406000000000001	9.960000000000036	-600.9000000000015	0.08099999999999996	-2.0	native
0.5619116	0.2259326	0.04	-4.263000000000002	2.4200000000000728	-353.5	0.06700000000000017	-2.0	native
0.6145618	0.2241739	0.06	-2.468	99.22900000000004	-1520.0999999999985	0.07500000000000018	-3.0	native
0.7008376	0.2214015	0.07	-1.402000000000001	111.0970000000001	-988.5	0.03500000000000014	-1.0	native
0.5761323	0.2265721	0.05	-3.715	-3.342999999999961	-2278.9000000000015	0.028999999999999915	-2.0	native
0.7137027	0.2419093	0.04	-2.404	-80.71600000000001	-715.8000000000029	0.08899999999999997	-2.0	native
0.6065978	0.2494697	0.07	-2.1189999999999998	-101.05899999999997	-1030.4000000000015	0.03699999999999992	0.0	native
0.6602840	0.2675092	0.05	-3.2510000000000012	-86.36000000000001	-712.5999999999985	0.05699999999999994	1.0	native
0.6467007	0.2536562	0.07	-1.8240000000000016	-31.15599999999995	-579.3000000000029	0.06199999999999983	1.0	native
0.6171519	0.2876154	0.1	-3.085000000000001	39.405000000000086	583.9000000000015	0.1419999999999999	-1.0	native
0.4696170	0.2551268	0.08	-2.789999999999999	-56.754999999999995	59.400000000001455	0.17499999999999982	-2.0	native
0.4372292	0.2452438	0.06	-1.5500000000000007	12.657000000000039	838.7999999999956	0.11100000000000021	-2.0	native
0.5776331	0.2442837	0.08	0.16199999999999903	2.352000000000089	1151.9000000000015	0.08400000000000007	-1.0	native
0.4294266	0.2142644	0.08	0.12399999999999878	-88.74299999999994	222.0	0.07699999999999996	-1.0	native
0.3830209	0.2212341	0.08	0.12599999999999767	-89.52099999999996	836.4000000000015	0.07500000000000018	-2.0	native
0.4861249	0.2273014	0.08	-3.0020000000000024	-8.822999999999979	468.40000000000146	0.11699999999999999	-2.0	native
0.3685474	0.2287273	0.07	-3.853999999999999	37.90000000000009	595.0	0.129	-1.0	native
0.4035998	0.2317400	0.06	-2.036999999999999	-58.53399999999999	557.0	0.11500000000000021	0.0	native
0.4552370	0.2290452	0.06	-1.7059999999999995	-105.60699999999997	1722.2999999999956	0.14900000000000002	-1.0	native
0.4710692	0.2236551	0.05	-1.7680000000000007	-125.26199999999994	1109.2999999999956	0.1349999999999998	0.0	native
0.3819244	0.2131155	0.03	0.06599999999999895	-148.12299999999993	681.7999999999956	0.10400000000000009	0.0	native
0.4916010	0.2262486	0.06	-1.6380000000000017	-94.07599999999991	1143.0	0.11900000000000022	2.0	native
0.4532478	0.2305723	0.04	-1.6509999999999998	-93.255	318.79999999999563	0.09699999999999998	0.0	native
0.4371200	0.2237524	0.06	-2.725999999999999	-3.6369999999999436	181.0	0.10400000000000009	-2.0	native
0.5624555	0.2370667	0.06	-2.423000000000002	68.57400000000007	1746.5	0.13200000000000012	0.0	native
0.5251243	0.2446400	0.04	-3.039999999999999	-141.8019999999999	994.7999999999956	0.1349999999999998	1.0	native
0.6690753	0.2719055	0.05	-3.0020000000000024	-116.32399999999996	698.0	0.10499999999999998	0.0	native
0.5902580	0.2561084	0.05	-1.522000000000002	-97.14199999999994	515.1999999999971	0.12300000000000022	-1.0	native
0.4632825	0.2295015	0.04	-1.1280000000000001	-53.519000000000005	990.7999999999956	0.09200000000000008	0.0	native
0.3887070	0.2259647	0.04	-1.7149999999999999	-102.452	1046.199999999997	0.07500000000000018	1.0	native
0.5342173	0.2745490	0.14	-5.282	179.29899999999998	-16.099999999998545	0.39199999999999946	-4.0	non-native
0.5701375	0.2586071	0.16	-5.356999999999999	225.27699999999993	888.0999999999985	0.3780000000000001	-4.0	non-native
0.6952947	0.2223359	0.23	-5.34	166.84299999999996	689.9000000000015	0.21699999999999964	-1.0	non-native
0.5133677	0.2218936	0.32	-3.2360000000000007	63.19999999999993	-234.0	0.16699999999999982	3.0	non-native
0.4998613	0.2519668	0.24	-3.026	13.933999999999969	476.40000000000146	0.22699999999999987	-1.0	non-native
0.5067198	0.2017046	0.28	-3.3070000000000004	62.82499999999993	826.5	0.19599999999999973	1.0	non-native
0.5096304	0.2079523	0.32	-3.846	8.596000000000004	1010.7999999999956	0.121	2.0	non-native
0.5054023	0.2332377	0.2	-3.5489999999999995	-44.738000000000056	1308.9000000000015	0.12799999999999967	2.0	non-native
0.4507742	0.2244517	0.17	-4.786	126.17599999999993	-72.5	0.242	-2.0	non-native
0.3877801	0.1941032	0.3	-3.0340000000000007	59.547000000000025	700.7999999999956	0.1679999999999997	-1.0	non-native
0.6469350	0.1956307	0.24	-4.933999999999999	245.89799999999997	768.5	0.11899999999999977	-4.0	non-native
0.8034655	0.2365737	0.29	-5.531000000000001	104.22899999999993	97.09999999999854	0.20699999999999985	-1.0	non-native
0.9058495	0.2471039	0.35	-2.6380000000000017	135.659	282.59999999999854	0.09299999999999997	-2.0	non-native
0.9118603	0.2533351	0.3	-3.7780000000000005	124.98000000000002	268.6999999999971	0.18299999999999983	0.0	non-native
0.7561179	0.1958594	0.35	-4.236000000000001	120.41099999999994	84.79999999999563	0.07499999999999973	0.0	non-native
0.9181227	0.2513984	0.28	-3.8819999999999997	118.17999999999995	-325.0	0.1379999999999999	-2.0	non-native
0.8496849	0.2527036	0.35	-3.9589999999999996	184.817	-105.70000000000437	0.22499999999999964	-2.0	non-native
0.7564628	0.2250552	0.36	-3.4410000000000007	141.32999999999993	1079.0999999999985	0.14500000000000002	-1.0	non-native
0.7832289	0.2238840	0.33	-2.373000000000001	126.71299999999997	-9.700000000004366	0.14399999999999968	-2.0	non-native
0.9041390	0.2309102	0.22	-2.837999999999999	94.44100000000003	50.400000000001455	0.1349999999999998	2.0	non-native
0.8211072	0.2374009	0.22	-2.219000000000001	32.01699999999994	911.4000000000015	0.21399999999999997	0.0	non-native
1.1542587	0.4009389	0.02	-6.2170000000000005	249.628	-339.09999999999854	0.3540000000000001	-4.0	non-native
1.0525445	0.3811983	0.04	-6.672000000000001	214.07999999999993	-751.5	0.37099999999999955	-3.0	non-native
0.9224051	0.3236900	0.03	-6.531000000000001	339.98699999999997	-1162.5	0.25	-5.0	non-native
0.7442078	0.3351370	0.03	-5.069000000000001	242.15599999999995	116.90000000000146	0.22799999999999976	-5.0	non-native
1.0367484	0.3456531	0.02	-9.594	397.03	372.6999999999971	0.23199999999999976	-6.0	non-native
1.1306167	0.3742172	0.02	-6.550000000000001	151.42999999999995	1474.2999999999956	0.258	-3.0	non-native
1.3988460	0.4269153	0.06	-8.391	338.043	-205.0	0.359	-5.0	non-native
1.2443285	0.4268844	0.06	-7.372	388.14799999999997	-994.5999999999985	0.19599999999999973	-6.0	non-native
1.3972256	0.4464179	0.01	-9.595	538.687	194.79999999999563	0.2889999999999997	-7.0	non-native
1.8577757	0.5339845	0.03	-11.567	570.679	-1237.7000000000044	0.2729999999999997	-7.0	non-native
1.0882077	0.3552587	0.04	-9.071	380.64	-375.59999999999854	0.18199999999999994	-6.0	non-native
0.8306391	0.3245305	0.04	-7.554	189.043	999.4000000000015	0.22699999999999987	-5.0	non-native
0.7864937	0.3317552	0.03	-6.177	207.60799999999995	352.5	0.24399999999999977	-5.0	non-native
1.2157098	0.3915110	0.06	-4.5920000000000005	99.27699999999993	-1154.7000000000044	0.2639999999999998	-5.0	non-native
1.0458956	0.3429932	0.03	-7.521000000000001	297.84999999999997	-165.20000000000437	0.2689999999999997	-3.0	non-native
1.1748511	0.3806098	0.02	-6.227	254.433	-198.20000000000437	0.33899999999999997	-6.0	non-native
1.1271541	0.3867383	0.06	-4.664999999999999	195.50599999999997	311.29999999999563	0.23899999999999988	-3.0	non-native
1.0491321	0.3766135	0.05	-4.811999999999999	215.79399999999998	691.6999999999971	0.33599999999999985	-5.0	non-native
1.1963977	0.3922553	0.04	-4.843999999999999	239.22000000000003	-298.5	0.30799999999999983	-4.0	non-native
1.1321677	0.3888222	0.08	-4.407	172.04599999999994	-611.7000000000044	0.23099999999999987	-4.0	non-native
1.0337318	0.3506471	0.07	-3.9909999999999997	212.50400000000002	-483.70000000000437	0.17799999999999994	-4.0	non-native
0.6302026	0.2520245	0.12	0.6260000000000012	-143.308	-4.100000000005821	0.009999999999999787	5.0	native
0.5727113	0.2219885	0.2	0.9170000000000016	-187.981	-138.40000000000146	-0.017000000000000348	3.0	native
0.6158687	0.2328660	0.16	0.7259999999999991	-95.11599999999999	-1480.0	-0.03600000000000003	1.0	native
0.6212406	0.2467601	0.2	2.094000000000001	-307.485	-53.900000000001455	-0.07100000000000017	4.0	native
0.5919127	0.2466210	0.17	1.475999999999999	-242.92999999999995	-604.6000000000058	-0.026000000000000245	4.0	native
0.6676084	0.2384485	0.19	2.719000000000001	-205.183	10.0	-0.02400000000000002	5.0	native
0.6853691	0.2456803	0.11	1.9929999999999986	-174.764	-200.3000000000029	-0.013000000000000345	1.0	native
0.6816850	0.2503178	0.2	4.251000000000001	-318.71299999999997	-1064.800000000003	-0.03000000000000025	4.0	native
0.7256916	0.2715888	0.17	4.379999999999999	-385.422	-763.0	-0.018000000000000238	4.0	native
0.6478865	0.2424362	0.15	2.503	-277.571	-495.3000000000029	0.016000000000000014	4.0	native
0.6242023	0.2635173	0.18	4.07	-293.56399999999996	-1421.1000000000058	-0.016000000000000014	6.0	native
0.6000305	0.2225541	0.16	2.7029999999999994	-284.193	-955.1000000000058	-0.008000000000000007	5.0	native
0.6053419	0.2458502	0.17	2.062999999999999	-234.27800000000002	-643.0	-0.020000000000000018	3.0	native
0.5979335	0.2308851	0.17	2.9720000000000013	-251.05099999999993	-1261.7000000000044	-0.038000000000000256	3.0	native
0.6827915	0.2590064	0.18	0.5869999999999997	-194.18399999999997	-1551.7000000000044	0.023999999999999577	2.0	native
0.4374031	0.2453358	0.21	1.7489999999999988	-245.84199999999998	-1174.800000000003	-0.03000000000000025	6.0	native
0.4620627	0.2262898	0.23	3.279	-290.40700000000004	-495.0	-0.015000000000000124	3.0	native
0.6051359	0.2391572	0.1	2.0429999999999993	-198.17499999999995	-946.9000000000015	0.0029999999999996696	4.0	native
0.5357227	0.2625523	0.13	1.7220000000000013	-316.30600000000004	-566.7000000000044	0.006999999999999673	5.0	native
0.6401395	0.2883559	0.1	2.076999999999998	-301.457	-514.6000000000058	0.0	6.0	native
0.4842220	0.2460583	0.18	3.5859999999999985	-342.231	-553.5	0.030999999999999694	7.0	native
0.6205133	0.2768154	0.07	-0.7459999999999987	-73.96000000000004	-852.5	0.06999999999999984	2.0	native
0.6357029	0.3076647	0.08	-3.779	-80.64199999999994	574.8999999999942	0.14899999999999958	4.0	native
0.7661129	0.3129086	0.08	-2.9110000000000014	-131.048	-521.8000000000029	0.15399999999999991	4.0	native
0.6710764	0.3111818	0.1	-3.071999999999999	-230.73400000000004	248.6999999999971	0.11999999999999966	5.0	native
0.6095490	0.2820504	0.12	-2.2399999999999984	-229.24099999999999	-274.3000000000029	0.11599999999999966	6.0	native
0.6460214	0.3001294	0.08	-3.1310000000000002	-175.06899999999996	440.3999999999942	0.11299999999999999	3.0	native
0.5100945	0.2560556	0.08	0.5919999999999987	-54.54399999999998	-624.6000000000058	0.08899999999999997	2.0	native
0.6768817	0.2689544	0.08	-0.21699999999999875	-225.34399999999994	-478.90000000000146	0.08299999999999974	5.0	native
0.5243551	0.2624833	0.09	0.38700000000000045	-231.183	-314.40000000000146	0.07499999999999973	8.0	native
0.4775352	0.2434357	0.05	0.015000000000000568	-273.71500000000003	128.09999999999854	0.06299999999999972	6.0	native
0.4418160	0.2436513	0.06	-0.21499999999999986	-282.66499999999996	78.39999999999418	0.05799999999999983	7.0	native
0.5047544	0.2524303	0.05	-0.6660000000000004	-12.31499999999994	-33.900000000001455	0.07099999999999973	0.0	native
0.4603601	0.2302512	0.03	-3.0100000000000016	74.71300000000002	568.3999999999942	0.08799999999999963	2.0	native
0.5571376	0.2599434	0.07	-1.7630000000000017	-189.43100000000004	5.399999999994179	0.09499999999999975	5.0	native
0.5812863	0.2474549	0.07	-1.6920000000000002	-197.25599999999997	67.59999999999854	0.09899999999999975	4.0	native
0.5104719	0.2434945	0.06	-1.5700000000000003	-68.60000000000002	192.89999999999418	0.10499999999999998	3.0	native
0.5608740	0.2446334	0.05	-1.9170000000000016	-171.798	697.0999999999985	0.08599999999999985	2.0	native
0.5769509	0.2655024	0.04	-3.5710000000000015	-211.90199999999993	-833.7000000000044	0.14100000000000001	4.0	native
0.5920072	0.2701173	0.06	-3.2950000000000017	-155.69999999999993	166.09999999999854	0.121	2.0	native
0.5851004	0.2839511	0.06	-2.3249999999999993	-231.519	587.0999999999985	0.1379999999999999	3.0	native
0.6171503	0.2860688	0.04	-2.562999999999999	-174.961	286.29999999999563	0.11999999999999966	4.0	native
0.9832023	0.3431271	0.04	-4.376999999999999	523.6139999999999	1491.2000000000044	0.1629999999999998	-9.0	non-native
1.0167369	0.3807499	0.02	-4.699999999999999	524.02	1300.2000000000044	0.20199999999999996	-8.0	non-native
0.7930371	0.3346974	0.04	-3.727999999999998	506.52299999999997	1004.0	0.18000000000000016	-10.0	non-native
0.8236963	0.3367678	0.02	-3.4189999999999987	501.727	873.3000000000029	0.09699999999999998	-8.0	non-native
0.9454319	0.3191083	0.04	-3.919999999999998	394.66999999999996	1575.9000000000015	0.21799999999999997	-8.0	non-native
0.8552756	0.3199063	0.04	-5.152999999999999	539.4119999999999	816.3000000000029	0.2530000000000001	-10.0	non-native
0.8118829	0.3230756	0.05	-4.566999999999998	371.4599999999999	121.20000000000437	0.18599999999999994	-7.0	non-native
0.6293191	0.2954074	0.04	-4.3199999999999985	501.7939999999999	1216.7000000000044	0.15700000000000003	-9.0	non-native
0.7121072	0.3266544	0.03	-4.655999999999999	557.0529999999999	1369.5	0.19799999999999995	-11.0	non-native
0.8575714	0.3258111	0.03	-4.403999999999998	542.0	1581.6000000000058	0.19899999999999984	-11.0	non-native
0.7401820	0.3152311	0.04	-4.243999999999998	405.64599999999996	1490.800000000003	0.1469999999999998	-8.0	non-native
0.6974484	0.3183467	0.03	-4.358999999999998	401.50399999999996	1521.6000000000058	0.16400000000000015	-8.0	non-native
0.8110846	0.3274962	0.02	-5.959999999999999	415.99099999999993	-599.0999999999985	0.28100000000000014	-9.0	non-native
0.5507853	0.3234366	0.03	-4.635999999999999	400.756	930.2000000000044	0.18299999999999983	-8.0	non-native
0.9211529	0.3428444	0.02	-4.609999999999999	472.39599999999996	1663.300000000003	0.21099999999999985	-9.0	non-native
0.6470584	0.3121244	0.05	-3.9399999999999995	394.50499999999994	773.9000000000015	0.121	-9.0	non-native
0.5474415	0.3267860	0.03	-6.132999999999999	408.28399999999993	2041.4000000000015	0.21399999999999997	-9.0	non-native
0.3992186	0.2728936	0.05	-5.047999999999998	422.186	906.6000000000058	0.20999999999999996	-8.0	non-native
0.6229597	0.3332987	0.02	-6.751999999999999	487.65199999999993	2068.9000000000015	0.2519999999999998	-8.0	non-native
0.6325934	0.3723438	0.02	-7.558999999999999	483.11299999999994	789.7000000000044	0.278	-8.0	non-native
0.6976314	0.3186326	0.04	-5.488999999999999	404.5919999999999	1075.5	0.22100000000000009	-8.0	non-native
0.7760876	0.2413523	0.19	-0.4139999999999979	-10.18500000000006	1527.4000000000015	-0.0129999999999999	-2.0	non-native
0.7600255	0.2613285	0.14	-0.884999999999998	32.23199999999997	1446.2000000000044	0.05600000000000005	-3.0	non-native
0.6317509	0.2454393	0.13	1.4380000000000024	-47.4670000000001	2027.1000000000058	0.052000000000000046	-2.0	non-native
0.8865905	0.2559608	0.14	-0.7839999999999989	-76.78300000000002	-125.0	0.05900000000000016	-2.0	non-native
0.8711119	0.2558393	0.14	0.13600000000000279	-18.204000000000065	783.3000000000029	0.09299999999999997	-4.0	non-native
0.8681547	0.2456508	0.13	-1.4219999999999988	74.7879999999999	764.6000000000058	0.0990000000000002	-3.0	non-native
0.5328285	0.2361590	0.13	-1.9639999999999986	63.03399999999999	472.20000000000437	0.11499999999999977	-1.0	non-native
0.8119293	0.2520583	0.14	0.8170000000000002	-26.00400000000002	1136.300000000003	-0.004999999999999893	-1.0	non-native
0.8451757	0.2492388	0.13	0.75	-8.748000000000047	1339.7000000000044	-0.020999999999999908	-4.0	non-native
0.8810320	0.2495793	0.15	2.1670000000000016	-81.81500000000005	1961.2000000000044	-0.053999999999999826	-3.0	non-native
0.7801452	0.2412713	0.12	-0.7299999999999986	29.23899999999992	416.8000000000029	0.08300000000000018	-2.0	non-native
0.9040185	0.2650930	0.13	0.33399999999999963	37.42399999999998	2073.5	0.08300000000000018	-1.0	non-native
0.8991740	0.2537240	0.16	-1.6259999999999994	-26.135000000000105	1797.0	0.10000000000000009	-2.0	non-native
0.9601613	0.2423952	0.12	-0.6109999999999989	24.63799999999992	2006.9000000000015	0.05900000000000016	-1.0	non-native
1.1114563	0.2864005	0.16	1.0570000000000022	-20.91300000000001	1464.0	0.019000000000000128	0.0	non-native
0.9681869	0.2627374	0.15	1.5869999999999997	-96.81000000000006	965.5	0.0019999999999997797	-2.0	non-native
0.8063858	0.2525678	0.13	0.4090000000000025	18.101999999999975	2407.5	0.04999999999999982	-3.0	non-native
1.1966127	0.2712345	0.13	2.1750000000000007	-19.458000000000084	1652.1000000000058	-0.07799999999999985	-2.0	non-native
1.3593564	0.2963262	0.09	0.522000000000002	78.2399999999999	1514.800000000003	-0.04499999999999993	-6.0	non-native
1.3043033	0.3167686	0.06	-0.7369999999999983	182.29599999999994	558.0	-0.03399999999999981	-5.0	non-native
1.2095326	0.2958996	0.12	0.4690000000000012	86.96699999999998	711.5	-0.020000000000000018	-2.0	non-native
0.4816566	0.1791290	0.16	-0.4429999999999996	88.77600000000001	-1863.0	0.08899999999999997	-1.0	native
0.6466375	0.1967863	0.08	-0.14499999999999957	-20.539999999999964	-1417.0	0.11100000000000021	1.0	native
0.7095541	0.1956609	0.14	0.5370000000000008	54.59300000000002	-1161.0999999999985	0.06600000000000028	-3.0	native
0.8629569	0.2420205	0.05	-0.9299999999999997	154.36900000000003	-2083.0	0.15000000000000036	-3.0	native
0.8585498	0.2423058	0.09	-1.129999999999999	172.09199999999998	-2426.4000000000015	0.14100000000000001	-2.0	native
0.5595801	0.1477271	0.19	-0.7319999999999993	77.39100000000002	-1983.7999999999956	0.04600000000000026	0.0	native
0.4426083	0.1739896	0.13	-1.4309999999999992	36.261000000000024	-1373.9000000000015	0.1120000000000001	-2.0	native
0.4019268	0.1719852	0.15	-2.257999999999999	115.089	-1527.0	0.121	-1.0	native
0.4809338	0.1670298	0.16	-1.6529999999999987	44.11700000000002	-1804.0	0.129	0.0	native
0.4332700	0.1620705	0.12	0.3570000000000011	92.93799999999999	-1594.199999999997	0.08899999999999997	-2.0	native
0.6596411	0.1857783	0.12	-0.6899999999999995	117.041	-1769.2999999999956	0.10000000000000009	-2.0	native
0.4175304	0.1853219	0.19	0.16000000000000014	62.82499999999999	-2235.5	0.07200000000000006	-2.0	native
0.4850870	0.1706861	0.12	-0.9799999999999986	106.09100000000001	-1893.4000000000015	0.0860000000000003	0.0	native
0.4905489	0.1882495	0.17	-1.9209999999999994	-23.33499999999998	-2211.0999999999985	0.14400000000000013	1.0	native
0.4358903	0.1754689	0.12	-2.834999999999999	12.824999999999989	-1203.5999999999985	0.16100000000000003	0.0	native
0.5519604	0.1968731	0.13	-0.6849999999999987	-105.14099999999996	-1648.7999999999956	0.09100000000000019	3.0	native
0.7077369	0.1860161	0.12	-0.5689999999999991	-51.70100000000002	-119.90000000000146	0.0900000000000003	1.0	native
0.4787473	0.1849667	0.17	-0.06400000000000006	-131.61699999999996	-921.0999999999985	0.1120000000000001	2.0	native
0.5124014	0.1949690	0.1	-1.100999999999999	-49.34000000000003	-1232.5999999999985	0.13400000000000034	2.0	native
0.5488958	0.1991573	0.11	0.06600000000000072	-5.961999999999989	-1534.0999999999985	0.07500000000000018	0.0	native
0.6399974	0.2166102	0.11	-1.7169999999999987	27.346000000000004	-1026.199999999997	0.0990000000000002	0.0	native
0.3863171	0.1502730	0.23	-0.8609999999999989	120.00999999999999	-965.7999999999956	0.16800000000000015	-1.0	native
0.4044690	0.1557574	0.24	-1.9559999999999995	185.55	-1645.7999999999956	0.19600000000000017	-1.0	native
0.5437656	0.1604606	0.17	-2.1310000000000002	174.825	-2354.7999999999956	0.21700000000000008	-1.0	native
0.4318621	0.1676585	0.25	-1.565999999999999	158.04000000000002	-1665.7999999999956	0.20800000000000018	-3.0	native
0.4398526	0.1557261	0.29	-1.343	148.334	-2006.4000000000015	0.25500000000000034	-3.0	native
0.6413615	0.1608365	0.25	-1.6579999999999995	170.211	-925.0	0.2230000000000003	-1.0	native
0.4760289	0.1489677	0.21	-2.1099999999999994	176.531	-1440.7999999999956	0.2290000000000001	-2.0	native
0.7017767	0.1645818	0.25	-1.4079999999999995	165.83100000000002	-908.9000000000015	0.246	-2.0	native
0.4992382	0.1705661	0.2	-1.876999999999999	215.897	-2508.9000000000015	0.20500000000000007	-2.0	native
0.3984471	0.1547063	0.27	-2.224	178.628	-2729.199999999997	0.2360000000000002	-2.0	native
0.3290416	0.1348374	0.2	-1.6689999999999987	137.46000000000004	-2147.5999999999985	0.18500000000000005	-1.0	native
0.4837448	0.1471619	0.3	-1.2029999999999994	178.74400000000003	-1725.7999999999956	0.20400000000000018	-2.0	native
0.5408992	0.1603702	0.19	-0.6359999999999992	212.25100000000003	-2145.5999999999985	0.23100000000000032	-2.0	native
0.4932974	0.1591443	0.16	-1.8010000000000002	169.02800000000002	-2018.199999999997	0.21700000000000008	-1.0	native
0.4872593	0.1442289	0.22	-1.096	169.67700000000002	-2740.9000000000015	0.20999999999999996	-1.0	native
0.3447149	0.1490673	0.2	-1.5969999999999995	195.046	-1765.199999999997	0.17300000000000004	-1.0	native
0.3585221	0.1246100	0.27	-1.3889999999999993	166.233	-2385.7999999999956	0.17800000000000038	-2.0	native
0.5810300	0.1500897	0.32	-1.1879999999999988	120.15000000000003	-1678.2999999999956	0.22100000000000009	-2.0	native
0.4249310	0.1730818	0.28	-1.513	176.39300000000003	-1565.9000000000015	0.20400000000000018	-2.0	native
0.4244915	0.1448681	0.25	-1.3739999999999988	178.42400000000004	-2286.0	0.2570000000000001	-4.0	native
0.4732263	0.1448841	0.19	-1.391	218.23900000000003	-3362.0999999999985	0.21399999999999997	-4.0	native
1.1436712	0.3251523	0.11	-0.609	100.805	-200.09999999999854	0.25299999999999967	-1.0	non-native
1.0797144	0.2837355	0.1	-1.0440000000000005	176.007	-1241.0	0.2709999999999999	-1.0	non-native
1.2062600	0.3099992	0.11	-0.9049999999999994	202.868	-1494.9000000000015	0.30299999999999994	-2.0	non-native
0.7222133	0.2173704	0.16	-1.8970000000000002	259.938	-1770.199999999997	0.266	-2.0	non-native
0.8307244	0.2514466	0.14	-2.040000000000001	258.277	-847.9000000000015	0.2769999999999997	-1.0	non-native
0.8503039	0.2380301	0.15	-2.84	269.952	-1060.300000000003	0.31999999999999984	-1.0	non-native
0.9420823	0.2710312	0.19	-1.2360000000000007	237.372	628.0999999999985	0.31199999999999983	-1.0	non-native
1.3406417	0.2706148	0.15	-1.279	243.45	-781.6999999999971	0.2450000000000001	-1.0	non-native
1.0363076	0.2385302	0.14	-0.9600000000000009	65.50900000000001	-869.6999999999971	0.2639999999999998	0.0	non-native
1.1615340	0.2829686	0.18	-1.2859999999999996	159.44	-1503.800000000003	0.2689999999999997	-1.0	non-native
0.8669460	0.2629232	0.12	-4.817	208.55700000000002	-1852.0	0.4019999999999997	0.0	non-native
1.1186363	0.2613080	0.12	-4.529	241.793	-904.8000000000029	0.34399999999999986	1.0	non-native
1.0624371	0.2745201	0.19	-1.2669999999999995	227.49099999999999	-608.0999999999985	0.2559999999999998	-1.0	non-native
1.5723614	0.3259428	0.13	0.010999999999999233	64.08699999999999	-1264.5999999999985	0.254	0.0	non-native
1.4145043	0.3197230	0.15	-1.4770000000000003	205.17700000000002	-1626.5999999999985	0.266	-1.0	non-native
1.4178371	0.2916959	0.19	0.22799999999999976	106.97699999999998	-1694.4000000000015	0.19999999999999973	0.0	non-native
1.3459522	0.2921860	0.13	-0.26500000000000057	240.32299999999998	-1094.0999999999985	0.21099999999999985	-2.0	non-native
1.2780720	0.3336737	0.08	-0.41999999999999993	69.74400000000003	-719.6999999999971	0.2729999999999997	0.0	non-native
1.2985586	0.2965852	0.18	-0.37599999999999945	42.863000000000056	-1363.0	0.2629999999999999	0.0	non-native
1.4911026	0.3687706	0.09	-1.4009999999999998	81.17700000000002	-1796.199999999997	0.2669999999999999	1.0	non-native
1.2308946	0.3062386	0.15	-0.48300000000000054	129.841	-1594.9000000000015	0.25299999999999967	-1.0	non-native
1.6022011	0.3587325	0.05	-4.588000000000001	204.87400000000002	-1608.0999999999985	0.3089999999999997	3.0	non-native
1.1811634	0.2425157	0.13	-3.633000000000001	237.45999999999998	-1307.5	0.2609999999999997	-1.0	non-native
1.2085629	0.2545152	0.14	-1.032	146.848	113.69999999999709	0.17300000000000004	3.0	non-native
1.1710757	0.2528987	0.15	-2.529	276.36	-702.5999999999985	0.20100000000000007	-1.0	non-native
1.7904937	0.3223251	0.09	-1.402000000000001	196.13099999999997	-1009.0	0.25	-1.0	non-native
1.4815314	0.3079708	0.1	-2.370000000000001	184.13400000000001	-1335.5999999999985	0.18299999999999983	1.0	non-native
1.0538208	0.2333607	0.08	-3.5389999999999997	267.752	-1785.199999999997	0.19999999999999973	0.0	non-native
1.0687099	0.2475483	0.11	-3.4819999999999993	252.091	-255.5	0.1589999999999998	0.0	non-native
0.7590402	0.2560571	0.08	-2.8209999999999997	271.757	-610.5999999999985	0.19099999999999984	-1.0	non-native
1.0233377	0.2706878	0.04	-1.1549999999999994	171.426	82.90000000000146	0.14500000000000002	0.0	non-native
1.0444514	0.2712890	0.04	-2.6980000000000004	304.445	-746.4000000000015	0.16999999999999993	-2.0	non-native
1.1502416	0.2748376	0.07	-0.4610000000000003	229.942	608.4000000000015	0.19999999999999973	0.0	non-native
1.0475625	0.2286506	0.05	-2.037000000000001	305.978	-762.1999999999971	0.1519999999999997	-2.0	non-native
0.9039662	0.2375969	0.11	-1.4900000000000002	170.61599999999999	-1175.9000000000015	0.14399999999999968	2.0	non-native
0.9621770	0.2881386	0.05	-1.9239999999999995	240.77499999999998	-1254.4000000000015	0.10999999999999988	-1.0	non-native
0.8167168	0.2466491	0.06	-1.6340000000000003	266.494	-500.8000000000029	0.14399999999999968	-2.0	non-native
1.0006468	0.2388683	0.07	-3.383000000000001	212.73000000000002	-463.09999999999854	0.19499999999999984	0.0	non-native
1.2780242	0.2694688	0.14	-2.4700000000000006	246.24	842.9000000000015	0.22599999999999998	-2.0	non-native
1.3179355	0.2622803	0.06	-1.282	84.142	-122.09999999999854	0.18100000000000005	-1.0	non-native
1.6265699	0.3145918	0.12	-1.543000000000001	163.015	-330.90000000000146	0.18900000000000006	-1.0	non-native
1.8971345	0.3292994	0.11	-1.8420000000000005	199.31599999999997	95.0	0.17799999999999994	0.0	non-native
1.0806514	0.2638550	0.14	-3.4499999999999993	352.362	-1318.5	0.08899999999999997	-4.0	native
1.1691147	0.2921122	0.09	-3.386000000000001	247.74800000000005	-2513.4000000000015	0.10699999999999976	-2.0	native
1.2937859	0.2973809	0.12	-3.9930000000000003	338.898	-1071.5	0.08400000000000007	-5.0	native
1.0132384	0.2785466	0.11	-3.0860000000000003	426.55400000000003	-1283.800000000003	0.06899999999999995	-5.0	native
1.1855847	0.2898776	0.11	-3.1099999999999994	363.76200000000006	-2135.300000000003	0.06699999999999973	-4.0	native
0.9475662	0.2503500	0.14	-2.987	320.997	-1021.0999999999985	0.09299999999999997	-5.0	native
0.8523145	0.2331261	0.15	-2.960000000000001	360.391	-1805.9000000000015	0.054999999999999716	-5.0	native
1.1261667	0.2703165	0.13	-3.5820000000000007	355.43600000000004	-2950.5	0.10199999999999987	-5.0	native
1.0336827	0.2793791	0.15	-3.492000000000001	376.78700000000003	-1737.9000000000015	0.03799999999999981	-5.0	native
1.0159020	0.2487636	0.09	-3.183	343.6	-2706.9000000000015	0.04699999999999971	-5.0	native
0.9610063	0.2267979	0.14	-2.234	300.40700000000004	-1361.5999999999985	0.03399999999999981	-6.0	native
0.9492263	0.2384076	0.14	-2.885	324.01900000000006	-2386.0	0.10199999999999987	-4.0	native
0.7996198	0.2182956	0.15	-2.0619999999999994	379.824	-2714.4000000000015	0.06499999999999995	-5.0	native
0.6729808	0.2241240	0.15	-2.8320000000000007	346.163	-2635.0999999999985	0.03799999999999981	-5.0	native
0.9802338	0.2285590	0.17	-0.5899999999999999	294.01500000000004	-2163.9000000000015	0.0009999999999998899	-4.0	native
0.7950801	0.2127586	0.14	-2.26	413.94100000000003	-1969.7000000000044	0.06800000000000006	-7.0	native
1.1835318	0.2571541	0.11	-2.776	342.252	-1460.5999999999985	0.053999999999999826	-5.0	native
0.9615386	0.2215917	0.15	-2.0809999999999995	396.25700000000006	-2335.800000000003	0.09099999999999975	-6.0	native
1.1570431	0.2485250	0.1	-2.4399999999999995	286.22	-898.4000000000015	0.09899999999999975	-4.0	native
1.0447447	0.2326355	0.11	-3.4619999999999997	362.278	-2766.5	0.08699999999999974	-6.0	native
1.0662417	0.2248078	0.15	-3.718	352.84000000000003	-2015.800000000003	0.03799999999999981	-7.0	native
0.8246935	0.1950065	0.17	-2.6750000000000007	229.401	-927.2000000000044	0.07799999999999985	-5.0	native
1.2043695	0.2349885	0.12	-4.399000000000001	287.771	-1425.4000000000015	0.1509999999999998	-5.0	native
1.3622088	0.2468021	0.1	-4.265000000000001	311.35600000000005	-1541.7000000000044	0.14100000000000001	-5.0	native
1.0129281	0.2381677	0.13	-3.3840000000000003	344.59600000000006	-1601.0	0.16199999999999992	-7.0	native
0.7838861	0.1767571	0.19	-3.045	263.937	-1599.9000000000015	0.08299999999999974	-4.0	native
0.2847866	0.1434475	0.2	-0.7279999999999998	283.48400000000004	-1879.800000000003	0.02400000000000002	-5.0	native
0.9729818	0.2041235	0.17	-2.5069999999999997	254.03400000000005	-865.8000000000029	0.09799999999999986	-4.0	native
0.9586432	0.2023432	0.2	-2.574	191.08800000000002	-1734.300000000003	0.04999999999999982	-3.0	native
0.9333621	0.1899796	0.15	-2.027000000000001	246.03000000000003	-2062.4000000000015	0.009999999999999787	-5.0	native
0.9481530	0.1978295	0.12	-4.119	375.141	-2413.800000000003	0.08400000000000007	-7.0	native
1.2935596	0.2615078	0.14	-2.2300000000000004	237.75400000000002	-2736.0999999999985	0.11299999999999999	-4.0	native
1.2251272	0.2468706	0.12	-3.5459999999999994	345.68600000000004	-1771.5999999999985	0.11399999999999988	-6.0	native
1.1287198	0.2323246	0.14	-3.4510000000000005	300.29600000000005	-2535.9000000000015	0.14399999999999968	-5.0	native
0.9949557	0.1974876	0.14	-3.308	254.61900000000003	-1514.5	0.02400000000000002	-6.0	native
0.7975163	0.1979644	0.11	-2.8599999999999994	402.30400000000003	-2050.0999999999985	0.09699999999999998	-5.0	native
1.0269444	0.2027764	0.14	-2.2059999999999995	219.12300000000005	-2139.9000000000015	0.07600000000000007	-4.0	native
1.2747184	0.2203958	0.18	-3.551	184.04500000000002	-2513.5999999999985	0.1549999999999998	-4.0	native
1.0812855	0.2332151	0.19	-3.6159999999999997	214.71400000000006	-2058.9000000000015	0.1389999999999998	-4.0	native
1.2524927	0.2461765	0.14	-3.2040000000000006	225.95000000000005	-1171.5	0.10099999999999998	-5.0	native
1.4225065	0.2722638	0.12	-5.041	372.65700000000004	-2302.7000000000044	0.125	-6.0	native
1.3618970	0.2693287	0.14	-4.084	266.992	-3761.2000000000044	0.129	-4.0	native
1.2155777	0.2457190	0.06	-5.884	492.79299999999995	-3264.800000000003	0.4929999999999999	-4.0	non-native
1.6013707	0.3030296	0.06	-6.102	483.32399999999996	-1676.800000000003	0.47699999999999987	-5.0	non-native
1.5602814	0.2940718	0.07	-4.981	446.556	-2048.600000000006	0.4460000000000002	-6.0	non-native
1.6325446	0.2952499	0.07	-7.390000000000001	474.70399999999995	-1690.6000000000058	0.5070000000000001	-6.0	non-native
1.6692474	0.3464980	0.06	-7.272	571.735	-2391.800000000003	0.5160000000000005	-7.0	non-native
1.6449646	0.3061350	0.09	-6.553000000000001	462.82	-2431.7000000000044	0.4690000000000003	-5.0	non-native
1.9582145	0.3418060	0.04	-6.243	455.63399999999996	-2913.5	0.48999999999999977	-5.0	non-native
1.6139903	0.2870196	0.11	-6.321	358.74399999999997	-1995.5	0.4979999999999998	-4.0	non-native
1.3833455	0.2834223	0.12	-5.540000000000001	444.265	-3083.5	0.4849999999999999	-5.0	non-native
1.3701882	0.2946305	0.07	-5.172000000000001	415.82399999999996	-3073.5	0.43100000000000005	-6.0	non-native
1.3370829	0.3016693	0.07	-5.905000000000001	471.42199999999997	-1790.300000000003	0.4929999999999999	-6.0	non-native
1.5601515	0.3079840	0.11	-6.776	337.667	-1723.300000000003	0.5080000000000005	-2.0	non-native
1.5193954	0.2600313	0.1	-5.079000000000001	310.3349999999999	-2643.5	0.4730000000000003	-4.0	non-native
1.1424322	0.2475742	0.08	-6.885	519.565	-1839.7000000000044	0.4830000000000001	-5.0	non-native
1.4941490	0.3150473	0.07	-7.058	531.53	-677.1000000000058	0.5340000000000003	-5.0	non-native
1.7964416	0.3539581	0.07	-6.265000000000001	435.015	-1476.2000000000044	0.544	-6.0	non-native
1.4763165	0.3385550	0.11	-7.341000000000001	440.409	-2505.100000000006	0.47899999999999965	-6.0	non-native
1.6578113	0.3485698	0.08	-7.1	471.804	-3373.2000000000044	0.4990000000000001	-6.0	non-native
1.5720770	0.3140698	0.09	-5.997	448.291	-1860.4000000000015	0.42500000000000027	-6.0	non-native
1.4096162	0.2896019	0.09	-6.269	430.05199999999996	-1650.300000000003	0.4929999999999999	-4.0	non-native
1.3122092	0.2945632	0.12	-7.557	470.98699999999997	-3155.800000000003	0.4490000000000003	-5.0	non-native
0.8008967	0.1743351	0.1	-4.3149999999999995	323.65	-1805.0	0.19300000000000006	-3.0	non-native
0.5977250	0.1618813	0.16	-2.6709999999999994	233.918	-1575.800000000003	0.20000000000000018	-3.0	non-native
0.7309999	0.1638315	0.13	-5.378	294.14	-491.70000000000437	0.21700000000000008	-3.0	non-native
0.6809222	0.1757395	0.15	-4.473000000000001	253.03300000000002	-1305.7000000000044	0.21300000000000008	-2.0	non-native
0.5981991	0.1763973	0.12	-3.3230000000000004	266.547	-1535.5	0.3160000000000003	-1.0	non-native
0.8361830	0.1741156	0.1	-4.687000000000001	325.238	-826.1000000000058	0.3400000000000003	-2.0	non-native
0.5432960	0.2029511	0.06	-6.164	273.505	-517.5	0.30699999999999994	-4.0	non-native
0.6207612	0.1870771	0.06	-6.631	371.246	-2637.800000000003	0.29300000000000015	-3.0	non-native
0.8022326	0.2099306	0.07	-5.286	371.43899999999996	-1717.6000000000058	0.29600000000000026	-3.0	non-native
0.5420565	0.2023050	0.05	-6.486000000000001	405.191	-769.6000000000058	0.2610000000000001	-5.0	non-native
1.0068499	0.2312530	0.07	-5.927	354.202	-1342.2000000000044	0.35599999999999987	-3.0	non-native
0.5421566	0.2074826	0.03	-8.541	471.349	-1331.5	0.32200000000000006	-4.0	non-native
0.6783385	0.2732557	0.04	-8.407	457.582	-851.8000000000029	0.3250000000000002	-3.0	non-native
0.6550147	0.2422215	0.05	-10.133000000000001	514.2729999999999	-1545.7000000000044	0.30600000000000005	-3.0	non-native
0.6966853	0.2559726	0.03	-10.988	499.852	-801.1000000000058	0.363	-2.0	non-native
0.7357733	0.2134776	0.06	-7.359	447.712	-1307.0	0.3639999999999999	-4.0	non-native
0.6846191	0.2250016	0.07	-5.933	458.012	-1951.2000000000044	0.2669999999999999	-2.0	non-native
0.7172277	0.2537505	0.03	-9.795	479.126	-1197.7000000000044	0.3679999999999999	-4.0	non-native
0.6104868	0.2748568	0.06	-10.044	510.76	-2254.5	0.3340000000000001	-3.0	non-native
0.8417206	0.2515068	0.03	-10.802	493.10499999999996	-818.5	0.387	-1.0	non-native
0.7574095	0.2346775	0.03	-9.616	433.099	-1651.2000000000044	0.3200000000000003	-2.0	non-native
0.6634322	0.2294377	0.07	-3.7540000000000013	-34.05500000000001	-3176.800000000003	0.258	2.0	native
0.7504036	0.2404760	0.04	-2.958	126.61099999999999	-3095.5	0.18299999999999983	0.0	native
0.6086074	0.1995623	0.08	-2.7430000000000003	-59.209	-3388.4000000000015	0.21899999999999986	3.0	native
0.5170229	0.1912850	0.09	-2.966000000000001	-94.53800000000001	-2328.0	0.2490000000000001	5.0	native
0.6107906	0.2248463	0.1	-4.642000000000001	-8.90500000000003	-3618.4000000000015	0.23599999999999977	2.0	native
0.4794145	0.2023527	0.08	-1.891	-100.22400000000005	-3481.4000000000015	0.28900000000000015	3.0	native
0.5837863	0.1975200	0.1	-3.809000000000001	102.73699999999997	-4072.300000000003	0.2669999999999999	0.0	native
0.5635489	0.2048993	0.08	-3.200000000000001	85.18399999999997	-3591.0999999999985	0.18699999999999983	0.0	native
0.4549835	0.1952454	0.14	-3.4430000000000014	60.11099999999999	-2549.699999999997	0.20500000000000007	0.0	native
0.8333579	0.2156008	0.15	-1.9619999999999997	135.43	-2766.199999999997	0.27700000000000014	-1.0	native
0.5568276	0.1768555	0.12	-2.5660000000000007	41.05099999999999	-2834.4000000000015	0.2250000000000001	2.0	native
0.7479867	0.2204896	0.05	-4.786000000000001	89.15999999999997	-3471.699999999997	0.2759999999999998	1.0	native
0.6353551	0.2186612	0.06	-3.753	136.305	-3545.4000000000015	0.23599999999999977	1.0	native
0.6265041	0.2176669	0.08	-3.0500000000000007	84.906	-3466.800000000003	0.23399999999999999	1.0	native
0.5539679	0.2105959	0.06	-3.862	33.54899999999998	-2737.5	0.29700000000000015	2.0	native
0.7764013	0.2364627	0.06	-4.458	187.219	-3350.0999999999985	0.27	0.0	native
0.6304865	0.2288317	0.07	-5.453000000000001	17.510999999999967	-3560.800000000003	0.2549999999999999	1.0	native
0.5842602	0.2326300	0.09	-3.8360000000000003	23.218999999999994	-3482.199999999997	0.2909999999999999	2.0	native
0.5985423	0.2271036	0.08	-3.26	-13.374000000000024	-2434.0	0.2519999999999998	1.0	native
0.6254221	0.1973377	0.06	-2.578000000000001	46.334	-2750.5999999999985	0.21099999999999985	-1.0	native
0.9178548	0.2284881	0.15	-3.385	87.96299999999997	-4105.5	0.2959999999999998	0.0	native
0.6896480	0.1822750	0.11	-2.9830000000000005	90.82599999999996	-2255.5999999999985	0.21599999999999975	1.0	native
0.7416851	0.1838577	0.12	-3.0200000000000014	124.88799999999998	-2088.5999999999985	0.1419999999999999	-1.0	native
0.6878325	0.1903542	0.08	-3.117000000000001	80.59999999999997	-1097.0	0.19600000000000017	2.0	native
0.6438575	0.1820610	0.1	-2.2060000000000013	41.653999999999996	-2097.699999999997	0.1499999999999999	1.0	native
0.6415473	0.2081455	0.09	-3.6210000000000004	124.195	-2540.800000000003	0.20799999999999974	-1.0	native
0.6126828	0.1968269	0.08	-2.5520000000000014	41.226	-2017.0	0.17399999999999993	2.0	native
0.9298167	0.2129648	0.1	-1.8209999999999997	-25.313000000000045	-2028.300000000003	0.18100000000000005	2.0	native
0.6659068	0.2092503	0.09	-2.356	-86.83700000000005	-2045.199999999997	0.17499999999999982	2.0	native
0.7721573	0.2200173	0.06	-3.546000000000001	-40.83000000000004	-1116.300000000003	0.2490000000000001	1.0	native
0.7960727	0.2139481	0.06	-2.7040000000000006	-22.69300000000004	-851.5999999999985	0.274	1.0	native
0.8019003	0.1850995	0.11	-1.1910000000000007	-32.70100000000002	-2188.5999999999985	0.20100000000000007	2.0	native
0.7985930	0.1915590	0.08	-3.487	87.80399999999997	-1581.5999999999985	0.24799999999999978	-1.0	native
0.9797877	0.1977428	0.12	-2.482000000000001	15.843999999999994	-2883.0	0.30799999999999983	1.0	native
0.7554834	0.1778396	0.07	-2.6210000000000004	91.29599999999999	-2030.800000000003	0.22299999999999986	1.0	native
0.8242192	0.1983035	0.08	-2.969000000000001	-3.733000000000004	-3223.5	0.27300000000000013	2.0	native
1.0448712	0.2534525	0.02	-2.7860000000000014	-19.482000000000028	-2837.300000000003	0.18199999999999994	2.0	native
1.1953424	0.2908887	0.03	-4.220000000000001	164.68999999999997	-2726.4000000000015	0.21799999999999997	-2.0	native
0.8273029	0.2211001	0.05	-3.317	136.70099999999996	-2001.0999999999985	0.2709999999999999	-1.0	native
0.9785287	0.2364359	0.04	-0.8810000000000002	76.29899999999998	-1980.699999999997	0.19600000000000017	-1.0	native
0.7169791	0.2190834	0.03	-2.3020000000000014	60.54399999999998	-3186.0999999999985	0.16800000000000015	-1.0	native
0.6709731	0.1909511	0.05	-2.8870000000000005	106.61199999999997	-3022.699999999997	0.2869999999999999	0.0	native
0.9018838	0.2115890	0.2	-4.093000000000002	259.53700000000003	-1606.0999999999985	0.15800000000000036	-1.0	non-native
1.2368171	0.2455105	0.12	-4.645000000000001	497.434	-2457.0999999999985	0.15300000000000002	-5.0	non-native
0.6193184	0.2096974	0.1	-3.445000000000002	308.526	-1340.5999999999985	0.09700000000000042	-1.0	non-native
0.4091032	0.1985370	0.09	-4.568000000000001	313.68600000000004	-1676.7000000000044	0.0690000000000004	-2.0	non-native
0.7366811	0.2074457	0.15	-4.182	397.8	-1787.300000000003	0.08900000000000041	-3.0	non-native
1.0045191	0.2641121	0.11	-4.894000000000002	426.07000000000005	-970.0	0.07100000000000017	-4.0	non-native
0.7014434	0.2068770	0.17	-3.801000000000002	318.098	-892.8000000000029	0.15300000000000002	-2.0	non-native
0.6560662	0.2057208	0.1	-2.620000000000001	350.672	-880.4000000000015	0.028000000000000025	-2.0	non-native
0.6434408	0.2296253	0.09	-3.341000000000001	368.70500000000004	-2131.5999999999985	0.08300000000000018	-2.0	non-native
0.7895922	0.2531958	0.06	-3.378000000000002	308.088	-1514.0999999999985	0.17200000000000015	-2.0	non-native
0.8530535	0.2621303	0.09	-4.0760000000000005	387.19100000000003	-1469.800000000003	0.09100000000000019	-2.0	non-native
0.8056219	0.2738779	0.14	-3.5100000000000016	366.90400000000005	-1975.5999999999985	0.06600000000000028	-3.0	non-native
0.7068207	0.2649149	0.11	-4.082000000000001	423.82800000000003	-2331.7000000000044	0.0820000000000003	-3.0	non-native
0.5924602	0.2805739	0.08	-3.530000000000001	406.44	-2262.0999999999985	0.09700000000000042	-4.0	non-native
0.8672121	0.3165028	0.1	-3.679000000000002	299.324	-1614.0	0.13900000000000023	-2.0	non-native
0.5539640	0.2715792	0.14	-3.0180000000000007	255.62900000000002	-2356.7000000000044	0.04500000000000037	-1.0	non-native
0.8458409	0.3056664	0.08	-2.6930000000000014	373.24100000000004	-1441.0	0.12200000000000033	-2.0	non-native
0.6678501	0.3142540	0.05	-0.8670000000000009	191.81000000000006	-2337.300000000003	0.07400000000000029	-2.0	non-native
0.6491861	0.2742766	0.05	-4.258000000000001	410.874	-2243.5	0.09100000000000019	-3.0	non-native
1.0847912	0.3578436	0.02	-4.7120000000000015	472.3	-2061.4000000000015	0.2240000000000002	-4.0	non-native
0.9149768	0.3199007	0.08	-2.2750000000000004	263.25300000000004	-3322.5	0.08900000000000041	-1.0	non-native
2.2116501	0.4295790	0.0	-4.001000000000001	475.31000000000006	-2624.800000000003	0.13200000000000012	-2.0	non-native
2.3477948	0.4402995	0.0	-4.9190000000000005	447.694	-1077.9000000000015	0.20800000000000018	-2.0	non-native
2.3138680	0.4409338	0.0	-3.934000000000001	457.63300000000004	-2212.300000000003	0.15300000000000002	-2.0	non-native
2.2940965	0.4589667	0.0	-4.474000000000002	500.452	-2058.300000000003	0.14400000000000013	-2.0	non-native
2.6037226	0.5408282	0.01	0.06599999999999895	346.853	-1014.5	0.025000000000000355	-4.0	non-native
2.8938830	0.5500889	0.0	-3.9620000000000015	466.177	-1649.7000000000044	0.09200000000000008	-2.0	non-native
2.6026425	0.5363004	0.0	-3.6140000000000008	345.925	-1525.0999999999985	0.15400000000000036	-3.0	non-native
2.4601583	0.5080095	0.0	-4.981000000000002	534.176	-1479.9000000000015	0.14800000000000013	-4.0	non-native
2.3587294	0.4374496	0.0	-5.714	461.266	-2085.2000000000044	0.2190000000000003	-3.0	non-native
2.4286664	0.5069758	0.0	-4.089	538.232	-997.2000000000044	0.13500000000000023	-5.0	non-native
2.4136982	0.4811568	0.0	-2.155000000000001	457.46000000000004	-732.9000000000015	0.06600000000000028	-3.0	non-native
2.6861532	0.5140429	0.0	-1.774000000000001	446.149	-1773.0	0.057000000000000384	-4.0	non-native
2.6409059	0.4729235	0.0	-1.4690000000000012	269.40400000000005	-1018.9000000000015	0.10000000000000009	-1.0	non-native
2.6702189	0.5025289	0.01	-0.1769999999999996	231.39000000000004	-723.0	0.06400000000000006	-1.0	non-native
2.5552149	0.4678071	0.0	-2.410000000000002	406.355	-945.0999999999985	0.137	-3.0	non-native
2.4524610	0.4771024	0.0	-2.085000000000001	362.574	-242.3000000000029	0.16500000000000004	-1.0	non-native
2.3539402	0.4794230	0.0	-3.8420000000000005	454.031	-1702.9000000000015	0.1080000000000001	-3.0	non-native
2.3312376	0.4257957	0.0	-1.6120000000000019	380.411	-1673.4000000000015	0.0900000000000003	-3.0	non-native
2.0293777	0.3904311	0.01	-4.238000000000001	496.482	-1241.5	0.23400000000000043	-4.0	non-native
2.1047559	0.3892684	0.0	-3.601000000000001	445.016	-248.20000000000437	0.27500000000000036	-4.0	non-native
2.1399658	0.3971558	0.0	-2.8880000000000017	464.88300000000004	-2019.300000000003	0.2120000000000002	-4.0	non-native
0.4616676	0.1572576	0.25	-0.9649999999999999	59.423	-1709.9000000000015	0.17099999999999982	-2.0	native
0.5032811	0.1737198	0.19	-0.15899999999999892	-18.80800000000005	-131.20000000000437	0.14000000000000012	-2.0	native
0.4981577	0.1817909	0.18	-1.475999999999999	115.66699999999997	-1794.800000000003	0.17200000000000015	-2.0	native
0.5383925	0.1834963	0.16	-0.7530000000000001	28.29699999999997	-1455.1000000000058	0.12699999999999978	-1.0	native
0.5233676	0.1917347	0.18	-0.11299999999999955	63.43299999999999	-2176.9000000000015	0.16199999999999992	-2.0	native
0.4743761	0.1984300	0.18	1.471	5.129000000000019	-1392.300000000003	0.16100000000000003	-1.0	native
0.4931401	0.1789554	0.2	-0.3249999999999993	93.70999999999998	-800.1000000000058	0.18299999999999983	-1.0	native
0.4898825	0.1649633	0.17	0.8360000000000003	29.442000000000007	-3038.5	0.17499999999999982	-2.0	native
0.6193688	0.1854650	0.12	-1.7289999999999992	57.12099999999998	-1318.800000000003	0.18400000000000016	-1.0	native
0.5718054	0.1713571	0.15	-0.9800000000000004	69.531	-1123.0	0.21399999999999997	-1.0	native
0.7539014	0.1815026	0.16	-0.31599999999999895	46.504999999999995	-1236.1000000000058	0.17099999999999982	0.0	native
0.6762135	0.1797217	0.15	0.04400000000000048	59.49200000000002	-1165.0	0.18699999999999983	-1.0	native
1.0960366	0.2353950	0.13	-0.8100000000000005	-8.019999999999982	-1374.800000000003	0.2629999999999999	-1.0	native
0.6250536	0.1760450	0.25	-0.8559999999999999	79.27199999999999	-2062.7000000000044	0.1549999999999998	-1.0	native
0.5541831	0.1513780	0.19	-1.0540000000000003	77.356	-2898.2000000000044	0.18199999999999994	-1.0	native
0.6209763	0.2095458	0.16	-2.1079999999999988	110.30599999999998	-3666.7000000000044	0.16500000000000004	-1.0	native
0.6306337	0.2494771	0.12	-0.6699999999999999	126.25799999999998	-3292.4000000000015	0.129	-1.0	native
0.4994691	0.1895421	0.16	1.6690000000000005	62.351999999999975	-2215.600000000006	0.07699999999999996	0.0	native
0.5714998	0.2127162	0.12	1.0860000000000003	62.47199999999998	-2590.7000000000044	0.07600000000000007	-1.0	native
0.5124602	0.2062747	0.14	2.745000000000001	57.834	-1565.300000000003	0.08599999999999985	-1.0	native
0.5141209	0.2021249	0.13	1.0340000000000007	61.33800000000002	-2888.5	0.17399999999999993	0.0	native
0.8992326	0.3140212	0.13	-2.3360000000000003	79.28399999999999	-2946.2000000000044	0.14000000000000012	-2.0	native
0.8395973	0.3193594	0.13	-2.583	133.99399999999997	-2260.5	0.1259999999999999	-2.0	native
1.3885944	0.4343514	0.04	-5.6370000000000005	229.84499999999997	-2962.300000000003	0.3330000000000002	-3.0	native
1.2113972	0.3574205	0.09	-4.73	136.36599999999999	-2236.800000000003	0.23499999999999988	0.0	native
1.1553612	0.4133950	0.08	-4.904	153.324	-2395.9000000000015	0.274	-2.0	native
1.7277195	0.4918657	0.09	-4.744999999999999	218.52100000000002	-1902.9000000000015	0.3689999999999998	-3.0	native
1.8507171	0.4618092	0.05	-5.3309999999999995	297.272	-2584.4000000000015	0.42100000000000026	-4.0	native
1.6531411	0.4442993	0.06	-4.7059999999999995	176.543	-3106.2000000000044	0.2869999999999999	-2.0	native
1.3401096	0.4281128	0.06	-5.346	258.14599999999996	-2595.600000000006	0.274	-3.0	native
1.3241884	0.3714503	0.05	-4.73	272.971	-2607.300000000003	0.30299999999999994	-3.0	native
1.2605853	0.3529266	0.07	-3.327	201.159	-2569.7000000000044	0.254	-1.0	native
1.2993784	0.3701180	0.08	-4.545999999999999	249.01999999999998	-2366.800000000003	0.2519999999999998	-2.0	native
1.4268746	0.3799546	0.09	-4.131	272.717	-2608.0	0.2570000000000001	-2.0	native
1.4285659	0.3895257	0.09	-4.4030000000000005	208.45999999999998	-3148.9000000000015	0.24799999999999978	-2.0	native
1.2365243	0.3609658	0.11	-5.176	199.594	-2933.7000000000044	0.2589999999999999	-2.0	native
0.9901341	0.3785077	0.07	-3.3629999999999995	111.23899999999998	-3759.9000000000015	0.16800000000000015	0.0	native
0.9701235	0.3598803	0.07	-3.699	288.991	-2084.100000000006	0.1120000000000001	-3.0	native
1.4617618	0.3733939	0.03	-4.058	228.60199999999998	-2588.100000000006	0.1339999999999999	-3.0	native
0.6981998	0.3237824	0.09	-0.5899999999999999	143.00599999999997	-2833.800000000003	0.052999999999999936	-2.0	native
1.2800972	0.3262029	0.09	-3.975999999999999	248.251	-2941.100000000006	0.19399999999999995	-3.0	native
1.4614681	0.3843797	0.05	-4.536	287.522	-2220.5	0.351	-3.0	native
1.3227073	0.2991672	0.1	-2.229000000000001	268.84700000000004	-3708.9000000000015	0.3360000000000003	0.0	non-native
1.5170602	0.3566641	0.06	-2.2750000000000004	309.52700000000004	-3559.0	0.351	-3.0	non-native
1.6241981	0.3653769	0.08	-2.912000000000001	219.087	-3601.5	0.3780000000000001	-3.0	non-native
1.6937611	0.3934681	0.03	-3.372	397.91700000000003	-3019.0999999999985	0.3490000000000002	-3.0	non-native
1.5808463	0.3928477	0.09	-2.6959999999999997	278.91400000000004	-3396.9000000000015	0.367	-4.0	non-native
1.4913872	0.4006924	0.1	-1.3000000000000007	201.84400000000005	-2637.0	0.31800000000000006	0.0	non-native
1.5932586	0.3896800	0.1	-1.6630000000000003	254.79200000000003	-3416.5999999999985	0.379	-1.0	non-native
1.5310724	0.3934413	0.05	-3.9030000000000005	268.46600000000007	-3572.9000000000015	0.40000000000000036	0.0	non-native
1.4154303	0.3500342	0.08	-4.360000000000001	322.02600000000007	-3472.5	0.40000000000000036	-1.0	non-native
2.0206611	0.4321666	0.05	-4.0920000000000005	381.891	-4158.799999999996	0.43900000000000006	-2.0	non-native
1.6738071	0.3905131	0.05	-5.986000000000001	352.31800000000004	-3076.5999999999985	0.4950000000000001	-1.0	non-native
1.6259162	0.4038027	0.07	-2.769	385.1	-3060.0999999999985	0.383	-3.0	non-native
1.8025575	0.4199273	0.05	-3.7830000000000013	340.30100000000004	-2831.199999999997	0.355	-1.0	non-native
1.6562197	0.4381960	0.05	-5.368	378.08400000000006	-3457.5	0.48599999999999977	-3.0	non-native
1.7068970	0.3560329	0.11	-5.657	362.766	-3007.7999999999956	0.4580000000000002	-1.0	non-native
1.5401545	0.3881347	0.08	-4.352	303.02600000000007	-2824.0999999999985	0.4059999999999997	-1.0	non-native
1.5708601	0.3875344	0.09	-5.671000000000001	376.266	-3538.7999999999956	0.4119999999999999	-2.0	non-native
1.6452045	0.4001152	0.08	-4.602	223.49	-2627.0	0.38400000000000034	0.0	non-native
1.6397582	0.3819235	0.06	-4.428000000000001	324.494	-3262.199999999997	0.43100000000000005	-3.0	non-native
1.3172345	0.3165330	0.11	-2.9410000000000007	226.779	-3657.199999999997	0.30400000000000027	-3.0	non-native
1.4808717	0.3569538	0.02	-2.385	408.59100000000007	-3637.4000000000015	0.3500000000000001	-4.0	non-native
1.8967175	0.3936533	0.03	-6.140000000000001	547.8190000000001	-4191.199999999997	0.17900000000000027	-2.0	non-native
1.7360229	0.3623822	0.03	-6.229000000000001	509.16900000000004	-2729.4000000000015	0.10099999999999998	-1.0	non-native
1.8795283	0.3793288	0.03	-5.683	510.009	-3419.2999999999956	0.0860000000000003	-1.0	non-native
1.6493044	0.4172096	0.03	-6.457000000000001	578.133	-3750.2999999999956	0.18900000000000006	-4.0	non-native
1.5055686	0.3502608	0.04	-6.450000000000001	562.475	-3064.4000000000015	0.2610000000000001	-2.0	non-native
1.4457492	0.3555609	0.05	-5.386000000000001	499.67100000000005	-2518.4000000000015	0.27	-2.0	non-native
1.3199022	0.3415818	0.02	-5.305	492.3070000000001	-2077.0999999999985	0.22100000000000009	-1.0	non-native
1.1141852	0.3681016	0.03	-5.886000000000001	578.6270000000001	-2860.2999999999956	0.18700000000000028	-2.0	non-native
1.6871003	0.3833939	0.02	-6.557	567.291	-3593.4000000000015	0.23500000000000032	-3.0	non-native
1.7913550	0.4075013	0.02	-6.035	543.625	-3066.2999999999956	0.11100000000000021	-2.0	non-native
1.5943207	0.3896900	0.05	-5.409000000000001	457.38300000000004	-2082.7999999999956	0.11299999999999999	-1.0	non-native
1.9157428	0.3952038	0.03	-5.791	535.283	-4319.299999999996	-0.008000000000000007	-2.0	non-native
1.5731745	0.3872009	0.02	-5.623000000000001	573.1550000000001	-3050.0999999999985	0.07000000000000028	-2.0	non-native
1.7465898	0.4340377	0.02	-5.677	536.4280000000001	-2634.7999999999956	0.08300000000000018	-2.0	non-native
1.5503777	0.3764544	0.03	-6.578000000000001	541.892	-3164.5	0.13600000000000012	0.0	non-native
1.3387692	0.3377194	0.03	-6.237	573.2940000000001	-3855.699999999997	0.04300000000000015	-4.0	non-native
0.9131974	0.2665791	0.02	-2.9400000000000013	469.5450000000001	-3718.7999999999956	-0.02499999999999991	-3.0	non-native
0.9625658	0.2748484	0.03	-4.827	505.46700000000004	-4546.0999999999985	0.15200000000000014	-3.0	non-native
0.9944221	0.2634654	0.03	-5.297000000000001	533.836	-3909.5	0.08800000000000008	-4.0	non-native
0.9346267	0.2423588	0.04	-3.213000000000001	533.3100000000001	-3186.2999999999956	0.06300000000000017	-4.0	non-native
0.9155501	0.2275718	0.05	-0.7469999999999999	344.33900000000006	-2847.4000000000015	0.026000000000000245	-2.0	non-native
0.7602895	0.3560292	0.05	-1.463000000000001	533.6579999999999	-80.90000000000146	-0.009999999999999787	-7.0	native
0.7762727	0.3682038	0.04	-0.3260000000000005	373.577	-1106.0	-0.03200000000000003	-4.0	native
0.7536806	0.3428293	0.04	-0.32700000000000173	436.35799999999995	-434.09999999999854	0.016000000000000014	-7.0	native
0.7464730	0.3458256	0.05	0.01899999999999835	433.995	-1052.0	0.01200000000000001	-3.0	native
0.7923929	0.3297538	0.04	0.7889999999999979	448.65099999999995	-353.40000000000146	0.015000000000000124	-6.0	native
0.7970831	0.3100308	0.05	-0.8880000000000017	409.01699999999994	-408.7999999999993	-0.009999999999999787	-4.0	native
0.7775456	0.3304244	0.08	-3.9890000000000008	492.39	-997.2000000000007	0.006000000000000227	-4.0	native
0.7346273	0.3428165	0.03	-2.817	534.0129999999999	-1003.4000000000015	-0.016000000000000014	-8.0	native
0.7184213	0.3362203	0.05	-1.5940000000000012	508.59499999999997	-1245.7999999999993	-0.0030000000000001137	-8.0	native
0.6666896	0.3357840	0.06	-0.2729999999999997	431.894	-895.7999999999993	-0.05799999999999983	-6.0	native
0.7240325	0.3190505	0.03	-0.08200000000000074	387.812	-682.7000000000007	-0.016999999999999904	-6.0	native
0.8727974	0.3365672	0.03	0.3949999999999996	295.554	-30.099999999998545	-0.03600000000000003	-3.0	native
0.7777387	0.3555669	0.07	1.4160000000000004	413.18899999999996	224.40000000000146	-0.07600000000000007	-5.0	native
0.8024704	0.3570744	0.09	-0.5530000000000008	375.67999999999995	-167.29999999999927	-0.027000000000000135	-3.0	native
0.8188462	0.3378111	0.03	0.14899999999999736	284.12799999999993	-245.09999999999854	-0.04499999999999993	-2.0	native
0.7619762	0.3583074	0.05	-0.43700000000000117	403.304	-206.0	-0.05600000000000005	-6.0	native
0.7507555	0.3351693	0.06	1.6630000000000003	373.12799999999993	-325.2000000000007	-0.06599999999999984	-6.0	native
0.7868971	0.3786304	0.07	0.23199999999999932	274.5419999999999	407.7000000000007	-0.03100000000000014	-3.0	native
0.7654603	0.3339295	0.08	-0.9230000000000018	309.7199999999999	491.40000000000146	-0.007000000000000117	-7.0	native
0.8551202	0.3550418	0.06	-0.6680000000000028	405.304	-274.59999999999854	-0.0030000000000001137	-6.0	native
0.7829646	0.3258948	0.08	1.8919999999999995	383.87199999999996	-467.0	-0.04800000000000004	-4.0	native
0.7911004	0.3391357	0.07	-3.683	512.458	-1690.5	0.11799999999999988	-6.0	native
0.8420738	0.3555038	0.05	-2.532	284.736	-570.5	0.1080000000000001	-4.0	native
0.6899045	0.3091123	0.07	-3.3760000000000012	429.91599999999994	-1050.5999999999985	0.1080000000000001	-7.0	native
0.7726644	0.3511502	0.07	-4.808	542.912	-1319.9000000000015	0.1280000000000001	-7.0	native
0.8066982	0.3510284	0.07	-3.7620000000000005	425.56499999999994	-1015.4000000000015	0.16699999999999982	-6.0	native
0.7442711	0.3285283	0.07	-3.216000000000001	430.1329999999999	-1812.4000000000015	0.17200000000000015	-6.0	native
0.7664784	0.3512811	0.05	-4.839000000000002	567.573	-1826.7000000000007	0.06400000000000006	-7.0	native
0.9157873	0.3988343	0.05	-6.768000000000001	624.871	-2275.9000000000015	0.2160000000000002	-9.0	native
0.8383457	0.3806530	0.06	-4.559000000000001	559.527	-906.4000000000015	0.16599999999999993	-8.0	native
0.7913266	0.3518498	0.07	-5.074000000000002	639.756	-1578.7999999999993	0.06400000000000006	-8.0	native
0.6697813	0.3381121	0.07	-4.416	561.794	-1082.0999999999985	0.07900000000000018	-8.0	native
0.9485018	0.3866365	0.08	-5.205000000000002	477.765	-1736.7999999999993	0.17399999999999993	-8.0	native
0.7620695	0.3759920	0.07	-6.0550000000000015	449.16999999999996	-1599.7000000000007	0.16400000000000015	-5.0	native
0.7866310	0.3873738	0.08	-5.107000000000003	367.64199999999994	-332.09999999999854	0.08899999999999997	-6.0	native
0.8436130	0.3879875	0.1	-5.3160000000000025	418.475	-859.5999999999985	0.10499999999999998	-4.0	native
0.7618660	0.3203734	0.08	-6.938000000000001	642.9649999999999	-1188.2000000000007	0.15500000000000025	-7.0	native
0.8734690	0.3565359	0.04	-3.1970000000000027	405.424	-968.7999999999993	0.05900000000000016	-6.0	native
0.8438344	0.3684502	0.05	-3.622	465.24199999999996	-1383.5999999999985	0.10499999999999998	-7.0	native
0.8926269	0.3470036	0.06	-3.9450000000000003	446.534	-1748.5	0.1070000000000002	-5.0	native
0.7954504	0.3533922	0.07	-5.148	589.486	-1134.4000000000015	0.11900000000000022	-9.0	native
0.8103690	0.3560556	0.08	-4.962	576.267	-790.7999999999993	0.07500000000000018	-9.0	native
0.7611044	0.3569771	0.1	2.128	-109.03499999999997	-655.2000000000007	-0.016000000000000014	1.0	non-native
0.8762015	0.3585167	0.08	3.039999999999999	40.98299999999995	-1272.7999999999993	-0.04900000000000038	2.0	non-native
0.7730792	0.3621428	0.1	2.128	-209.89100000000008	-1327.0	-0.037000000000000366	4.0	non-native
0.8374743	0.3809278	0.08	2.164999999999999	-12.0	-1850.9000000000015	-0.001000000000000334	1.0	non-native
0.8401924	0.3765889	0.1	3.155000000000001	-229.6010000000001	-1252.1000000000022	0.0129999999999999	6.0	non-native
0.8236461	0.3617423	0.1	2.8230000000000004	-78.71600000000001	-1359.9000000000015	-0.020000000000000018	3.0	non-native
0.8858232	0.3747979	0.11	1.4780000000000015	-160.99099999999999	-1493.7999999999993	0.01499999999999968	1.0	non-native
0.8396181	0.3595392	0.11	1.556000000000001	-34.85400000000004	-2027.9000000000015	-0.017000000000000348	-1.0	non-native
0.9114657	0.3664455	0.08	-0.1269999999999989	-38.73299999999995	-1425.7000000000007	0.02799999999999958	-1.0	non-native
0.8701547	0.3517949	0.08	1.4969999999999999	-190.0909999999999	-822.6000000000022	0.020999999999999908	2.0	non-native
0.8525022	0.3354127	0.09	-1.0670000000000002	16.087999999999965	-1061.2000000000007	0.03599999999999959	1.0	non-native
0.8707300	0.3663804	0.12	0.7169999999999987	-137.75300000000004	-822.0	0.0040000000000000036	4.0	non-native
0.8014423	0.3558530	0.08	-0.03999999999999915	-33.10500000000002	-1478.2000000000007	-0.002000000000000224	1.0	non-native
0.7935997	0.3473511	0.07	1.2779999999999987	-80.34500000000003	-529.6000000000022	-0.02200000000000024	2.0	non-native
0.8098311	0.3439319	0.11	0.4609999999999985	-138.67600000000004	-1312.2000000000007	-0.04100000000000037	4.0	non-native
0.8170262	0.3525454	0.08	0.75	-34.26599999999996	-1435.7000000000007	-0.0040000000000000036	1.0	non-native
0.8953339	0.3585949	0.09	0.8679999999999986	-67.63599999999997	-1446.2999999999993	0.020000000000000018	1.0	non-native
0.8107769	0.3524358	0.09	1.2190000000000012	-193.63100000000009	-472.0	-0.01200000000000001	3.0	non-native
0.7925416	0.3492137	0.08	2.782	-266.0909999999999	-504.2000000000007	-0.028000000000000025	2.0	non-native
0.8415034	0.3804140	0.11	1.9329999999999998	-201.41100000000006	-421.7000000000007	0.07099999999999973	3.0	non-native
0.8829778	0.3599993	0.11	5.036999999999999	-290.0809999999999	-791.2999999999993	0.0129999999999999	5.0	non-native
0.6611063	0.2946589	0.11	2.939	-108.86300000000006	-312.90000000000146	0.01200000000000001	2.0	non-native
0.6199809	0.3033501	0.1	2.411999999999999	-101.78399999999999	-34.900000000001455	0.018999999999999684	2.0	non-native
0.6710814	0.3112592	0.09	1.2250000000000014	-193.05099999999993	-1058.2999999999993	0.07899999999999974	1.0	non-native
0.5333715	0.2796953	0.11	3.3019999999999996	-169.341	-388.7000000000007	0.017999999999999794	4.0	non-native
0.5461842	0.2881702	0.12	4.0070000000000014	-130.07500000000005	-703.7000000000007	0.008000000000000007	1.0	non-native
0.6466684	0.3050554	0.15	4.013999999999999	-177.17100000000005	-1002.2999999999993	-0.02900000000000036	3.0	non-native
0.6157928	0.2821502	0.16	4.003	-224.3610000000001	-405.90000000000146	-0.039000000000000146	3.0	non-native
0.6205047	0.2860691	0.14	3.378	-160.591	-1238.4000000000015	0.0	-1.0	non-native
0.6359558	0.2981426	0.16	3.2929999999999993	-202.77099999999996	-99.40000000000146	-0.05400000000000027	3.0	non-native
0.7124971	0.3173159	0.11	3.6129999999999995	-262.66100000000006	-620.2999999999993	-0.04200000000000026	1.0	non-native
0.6723209	0.3210613	0.12	2.103999999999999	-235.94100000000003	-441.7000000000007	0.0129999999999999	2.0	non-native
0.5823193	0.3081045	0.11	2.8270000000000017	-223.20100000000002	-1206.0	0.010999999999999677	1.0	non-native
0.6659918	0.3026009	0.12	4.580000000000002	-204.3309999999999	-1440.4000000000015	0.020999999999999908	2.0	non-native
0.6830763	0.2956046	0.12	4.288	-180.20100000000002	-891.7999999999993	-0.014000000000000234	1.0	non-native
0.7047810	0.3089165	0.11	3.658999999999999	-213.211	-1008.2999999999993	-0.017000000000000348	2.0	non-native
0.6310647	0.2774302	0.08	4.155000000000001	-190.43100000000004	-1018.4000000000015	-0.013000000000000345	2.0	non-native
0.6884598	0.3029757	0.13	4.708000000000002	-170.17100000000005	-1128.0	-0.04800000000000004	3.0	non-native
0.6263341	0.2798177	0.08	2.5120000000000005	-172.78099999999995	-824.0	0.004999999999999893	1.0	non-native
0.6389760	0.3135691	0.12	2.41	-151.54100000000005	-707.0	0.010999999999999677	-1.0	non-native
0.7158944	0.3060207	0.1	2.907	-58.90599999999995	-1219.2000000000007	0.0129999999999999	0.0	non-native
0.6058651	0.2940884	0.1	4.045000000000002	-214.961	-992.5	0.016000000000000014	3.0	non-native
0.8469768	0.3144481	0.08	-7.172999999999998	234.211	916.1000000000022	0.14399999999999968	-1.0	native
0.7624484	0.2775857	0.09	-5.980999999999998	262.428	1159.1000000000022	0.12799999999999967	-2.0	native
0.7070699	0.2749327	0.09	-6.405999999999999	278.4509999999999	821.3000000000029	0.15799999999999992	-5.0	native
0.8953797	0.2909823	0.1	-4.357999999999997	299.447	679.5	0.12299999999999978	-3.0	native
0.9924771	0.3191047	0.07	-5.763999999999999	251.32799999999997	668.2000000000007	0.1459999999999999	-4.0	native
0.8756986	0.3030124	0.08	-5.056999999999999	261.3979999999999	729.3000000000029	0.13999999999999968	-1.0	native
0.7779554	0.2730498	0.13	-5.5909999999999975	216.837	116.0	0.11399999999999988	-2.0	native
0.8582999	0.3027253	0.11	-6.987999999999998	322.039	745.0	0.1599999999999997	-6.0	native
0.8869859	0.2975126	0.11	-6.012999999999998	203.52699999999993	1394.300000000003	0.1429999999999998	-3.0	native
0.7984444	0.2749261	0.11	-5.308	212.817	1046.300000000003	0.10699999999999976	0.0	native
0.9737437	0.2974082	0.08	-6.6359999999999975	258.16099999999994	1078.9000000000015	0.1519999999999997	-4.0	native
0.9364059	0.3234960	0.08	-6.301999999999998	345.57499999999993	733.5	0.1809999999999996	-6.0	native
1.0308808	0.3689755	0.07	-7.3519999999999985	454.36899999999997	743.9000000000015	0.19399999999999995	-6.0	native
1.0304846	0.3541393	0.1	-7.850999999999999	384.22299999999996	996.9000000000015	0.21799999999999997	-6.0	native
0.8876365	0.3517631	0.09	-6.794999999999998	342.59799999999996	1836.1000000000022	0.1759999999999997	-5.0	native
0.8219725	0.3118858	0.13	-5.6839999999999975	255.30700000000002	1455.1000000000022	0.1349999999999998	-4.0	native
0.8467128	0.3007240	0.14	-5.8679999999999986	273.697	941.1000000000022	0.16699999999999982	-4.0	native
0.8452251	0.3197623	0.09	-6.9499999999999975	260.553	1964.800000000003	0.16699999999999982	-3.0	native
0.9542775	0.3368543	0.11	-6.977999999999998	270.586	922.9000000000015	0.19099999999999984	-1.0	native
0.8359826	0.3021537	0.12	-3.3369999999999997	226.20999999999992	1167.7000000000007	0.1299999999999999	-2.0	native
0.8077543	0.3016378	0.15	-5.648999999999997	232.36599999999999	1908.0	0.16699999999999982	-2.0	native
0.9624756	0.3665363	0.07	1.5820000000000007	282.577	158.60000000000218	0.07299999999999995	-4.0	native
0.9322956	0.3703728	0.06	1.5400000000000027	246.289	-42.79999999999927	0.11199999999999966	-4.0	native
0.9183661	0.3554525	0.05	1.4960000000000022	196.154	-490.3999999999978	0.06399999999999961	-3.0	native
0.8535677	0.3328229	0.06	3.7440000000000033	213.44399999999996	-1034.0	0.0029999999999996696	-2.0	native
0.7733463	0.3420512	0.04	1.551000000000002	267.8829999999999	-358.09999999999854	0.05899999999999972	-8.0	native
0.7765883	0.3316918	0.05	3.1020000000000003	236.106	-611.2999999999993	0.052999999999999936	-4.0	native
0.8355547	0.3566541	0.08	3.8590000000000018	323.654	-1237.5	0.02499999999999991	-6.0	native
0.8558116	0.3451989	0.08	3.803000000000001	210.038	48.0	0.008999999999999897	-5.0	native
0.8666903	0.3594624	0.06	4.4460000000000015	262.847	138.3000000000029	-0.006000000000000227	-6.0	native
0.7951404	0.3261893	0.09	2.713000000000001	296.736	-179.09999999999854	-0.015000000000000124	-7.0	native
0.7810826	0.3253975	0.06	-0.5989999999999966	467.45599999999996	-236.39999999999782	0.018999999999999684	-7.0	native
0.8356451	0.3269238	0.08	1.953000000000003	379.42699999999996	-250.29999999999927	-0.014000000000000234	-5.0	native
0.7877367	0.3242268	0.07	2.331000000000003	227.332	-361.1999999999971	0.030999999999999694	-5.0	native
0.9154348	0.3629934	0.06	5.707000000000001	124.90899999999999	-69.19999999999709	-0.026000000000000245	-5.0	native
0.9081066	0.3693419	0.07	4.957000000000001	168.98899999999992	-553.6999999999971	-0.014000000000000234	-4.0	native
0.8701312	0.3785808	0.07	3.8220000000000027	111.27999999999997	516.8000000000029	0.006999999999999673	-3.0	native
0.8020696	0.3281853	0.07	0.5650000000000013	268.11699999999996	778.3000000000029	0.0019999999999997797	-3.0	native
0.8378656	0.3286969	0.08	3.2680000000000007	193.76699999999994	249.40000000000146	0.0009999999999998899	-1.0	native
0.7148711	0.3093076	0.1	0.990000000000002	186.11599999999999	221.5	-0.016000000000000014	-4.0	native
0.7764274	0.3053433	0.07	-0.12799999999999656	323.59299999999996	-743.8999999999978	0.0129999999999999	-6.0	native
0.7215795	0.2841415	0.08	1.0120000000000005	419.58099999999996	-1173.2999999999993	-0.015000000000000124	-7.0	native
0.9326760	0.3901490	0.05	-3.790000000000001	529.947	472.90000000000146	0.28100000000000014	-5.0	non-native
1.1794916	0.4330867	0.05	-3.705	518.773	-256.90000000000146	0.3770000000000002	-5.0	non-native
0.9048135	0.3579932	0.02	-5.392000000000001	490.442	-353.0	0.29000000000000004	-5.0	non-native
1.0149275	0.3466671	0.04	-6.075000000000001	604.798	-609.5999999999985	0.32699999999999996	-8.0	non-native
0.8949203	0.3521697	0.02	-9.959000000000001	629.364	-126.90000000000146	0.403	-6.0	non-native
0.7992396	0.3490393	0.03	-7.834000000000001	623.47	-1285.2000000000007	0.3780000000000001	-6.0	non-native
0.7954173	0.3583964	0.03	-6.335000000000001	510.246	-720.2999999999993	0.3360000000000003	-3.0	non-native
0.7529897	0.3459753	0.05	-3.1320000000000014	531.957	-121.59999999999854	0.19200000000000017	-4.0	non-native
0.9028395	0.4117789	0.06	-5.027000000000001	385.89200000000005	-338.90000000000146	0.28000000000000025	-2.0	non-native
0.9004726	0.3951268	0.05	-5.033000000000001	463.158	76.5	0.30100000000000016	-4.0	non-native
0.7535521	0.3498053	0.03	-5.543000000000001	571.9159999999999	-864.7000000000007	0.32699999999999996	-8.0	non-native
0.9975302	0.4113030	0.04	-5.710000000000001	606.236	-576.2999999999993	0.3740000000000001	-9.0	non-native
1.0224822	0.3989302	0.04	-6.906000000000001	592.712	-391.5	0.41900000000000004	-6.0	non-native
0.7540003	0.3200549	0.05	-5.763	492.023	-825.0	0.3410000000000002	-6.0	non-native
0.8015308	0.3980170	0.05	-7.037000000000001	464.595	-356.09999999999854	0.30000000000000027	-5.0	non-native
0.9319159	0.3898861	0.05	-2.9510000000000005	459.815	389.2999999999993	0.24300000000000033	-4.0	non-native
0.8403422	0.3887179	0.06	-7.7490000000000006	534.274	-2.599999999998545	0.2950000000000004	-5.0	non-native
0.9930425	0.4150949	0.03	-4.987	493.015	455.59999999999854	0.29200000000000026	-5.0	non-native
1.0571098	0.4633435	0.07	-3.7840000000000007	252.06100000000004	331.59999999999854	0.2320000000000002	-2.0	non-native
1.0859370	0.4694617	0.03	-0.9370000000000012	427.263	142.20000000000073	0.23500000000000032	-6.0	non-native
1.1218449	0.4447140	0.07	-2.286999999999999	160.68899999999996	223.90000000000146	0.26900000000000013	-3.0	non-native
1.0473684	0.5386773	0.0	-0.4299999999999997	424.353	-6.799999999999272	0.14300000000000024	-6.0	non-native
1.2516438	0.5594469	0.0	-0.6210000000000022	492.103	-128.5	0.10200000000000031	-8.0	non-native
1.0584352	0.5769029	0.0	-2.5740000000000016	546.829	-959.9000000000015	0.14700000000000024	-8.0	non-native
1.0021671	0.5402516	0.0	-1.4420000000000002	507.16	-1187.4000000000015	0.15700000000000003	-7.0	non-native
0.9832121	0.5355190	0.01	-2.1850000000000023	436.47	-1126.2999999999993	0.18100000000000005	-6.0	non-native
0.9886599	0.4919935	0.01	-1.0519999999999996	491.689	-1484.7999999999993	0.11699999999999999	-6.0	non-native
1.2127290	0.5503197	0.0	-0.03100000000000236	461.665	-818.7000000000007	0.13900000000000023	-7.0	non-native
1.0740292	0.5528787	0.0	-1.1950000000000003	476.183	-375.0	0.15300000000000002	-8.0	non-native
1.1701711	0.5525455	0.0	-0.9589999999999996	356.13	-691.5999999999985	0.1120000000000001	-3.0	non-native
1.0717958	0.5571306	0.01	-4.620000000000001	546.217	-1053.7000000000007	0.17000000000000037	-7.0	non-native
1.1475408	0.5392553	0.0	1.9379999999999988	431.591	689.5	0.04900000000000038	-5.0	non-native
1.1588002	0.5485480	0.0	0.4190000000000005	359.70500000000004	788.0999999999985	0.10200000000000031	-5.0	non-native
1.1180202	0.5481415	0.0	-0.5180000000000007	507.24	-502.0	0.10899999999999999	-6.0	non-native
0.9131482	0.5728708	0.0	-6.345000000000001	608.524	-566.7000000000007	0.254	-8.0	non-native
1.1191930	0.6385134	0.0	-5.709000000000001	604.6469999999999	-155.90000000000146	0.18800000000000017	-9.0	non-native
1.3271712	0.6619161	0.0	-3.2170000000000023	603.995	-178.5	0.17600000000000016	-6.0	non-native
1.1171926	0.5504787	0.0	-4.834000000000001	491.241	-920.7000000000007	0.1280000000000001	-6.0	non-native
1.0094603	0.5292402	0.0	-2.7300000000000004	500.371	-471.2000000000007	0.18000000000000016	-6.0	non-native
1.1471206	0.5068278	0.01	-2.841000000000001	503.043	-407.2000000000007	0.15900000000000025	-5.0	non-native
1.1335809	0.5307350	0.02	1.2149999999999999	489.201	-1064.7999999999993	0.07900000000000018	-7.0	non-native
1.0833025	0.5195165	0.01	3.974	541.0	-571.9000000000015	0.06800000000000006	-7.0	non-native
0.9305411	0.3979450	0.13	-3.8640000000000008	250.231	-258.0	-0.04400000000000004	-7.0	native
0.9487896	0.4099780	0.1	-5.241999999999999	409.65700000000004	811.0999999999985	-0.01499999999999968	-10.0	native
0.7699881	0.3732736	0.12	-2.852999999999998	304.60800000000006	-1300.5999999999985	-0.06000000000000005	-8.0	native
0.8399978	0.3869308	0.13	-3.6789999999999985	361.86	-357.0	-0.06400000000000006	-9.0	native
0.9149189	0.4032144	0.11	-5.773999999999999	353.22100000000006	-490.90000000000146	0.010000000000000231	-10.0	native
0.8687381	0.3585262	0.09	-7.9239999999999995	464.076	-1698.7999999999993	0.009000000000000341	-11.0	native
0.8128746	0.3469603	0.1	-2.8299999999999983	267.89700000000005	-846.0	-0.06099999999999994	-8.0	native
0.9852788	0.4007743	0.1	-5.109999999999999	416.76200000000006	-447.2000000000007	0.058000000000000274	-10.0	native
0.9281608	0.3696913	0.1	-6.083	408.15400000000005	-639.0999999999985	0.06300000000000017	-9.0	native
0.7962112	0.3187161	0.12	-2.771000000000001	236.97000000000003	-427.2999999999993	-0.0389999999999997	-9.0	native
0.9640530	0.3895833	0.1	-5.837	363.47600000000006	-1207.9000000000015	0.09600000000000009	-7.0	native
1.1995296	0.4460487	0.11	-8.392	463.73400000000004	-983.9000000000015	0.16700000000000026	-10.0	native
0.9069140	0.3701908	0.1	-6.759	495.992	-2159.5	0.07699999999999996	-11.0	native
0.9600238	0.3960215	0.11	-8.030999999999999	560.751	-2033.7999999999993	0.09800000000000031	-11.0	native
0.9826433	0.4151148	0.12	-5.135999999999999	307.73	-1217.7999999999993	0.016000000000000014	-7.0	native
0.9248427	0.3551107	0.07	-4.152999999999999	565.8100000000001	-2375.4000000000015	0.02300000000000013	-11.0	native
1.0569650	0.4089087	0.1	-3.7779999999999987	548.115	-1138.2000000000007	0.06200000000000028	-11.0	native
0.9827861	0.3880460	0.08	-4.088999999999999	518.296	-1966.2999999999993	0.02100000000000035	-12.0	native
1.0966662	0.4467621	0.12	-3.091000000000001	372.15400000000005	-2433.4000000000015	0.013000000000000345	-10.0	native
1.0306985	0.4391711	0.12	0.1529999999999987	307.922	-1609.0999999999985	-0.028999999999999915	-11.0	native
0.9662014	0.3934743	0.16	-1.4749999999999979	174.75300000000004	-562.2999999999993	0.03100000000000014	-7.0	native
0.7497708	0.2568167	0.1	-6.799999999999999	340.648	-162.90000000000146	0.11900000000000022	-8.0	native
0.8109223	0.2842693	0.1	-8.475999999999999	584.654	-610.9000000000015	0.20599999999999996	-9.0	native
0.7723399	0.2949643	0.12	-6.481999999999999	574.9000000000001	-1147.7999999999993	0.12200000000000033	-11.0	native
0.7200518	0.2814308	0.14	-5.760999999999999	534.235	327.2000000000007	0.129	-9.0	native
0.6607734	0.2678276	0.14	-7.418999999999999	468.18100000000004	593.9000000000015	0.09600000000000009	-9.0	native
0.6968982	0.2978166	0.11	-5.805999999999999	278.06600000000003	357.2999999999993	0.0950000000000002	-8.0	native
0.5802895	0.2497648	0.1	-4.126999999999999	433.14700000000005	374.2000000000007	0.11400000000000032	-10.0	native
0.7033477	0.2666755	0.07	-4.388999999999999	557.9000000000001	-709.9000000000015	0.19200000000000017	-12.0	native
0.6946806	0.2970122	0.02	-8.899	712.2850000000001	-1107.0	0.30600000000000005	-14.0	native
0.6453394	0.2668203	0.04	-9.325	376.266	-786.9000000000015	0.18000000000000016	-8.0	native
0.6051754	0.2978021	0.08	-1.2759999999999998	224.92600000000004	-346.59999999999854	0.16000000000000014	-6.0	native
0.5887372	0.3047224	0.06	-1.4699999999999989	317.74	-419.09999999999854	0.1070000000000002	-8.0	native
0.5201146	0.2703622	0.12	-1.7040000000000006	407.93500000000006	-394.2999999999993	0.11299999999999999	-7.0	native
0.4803871	0.2200071	0.16	3.535	200.30100000000004	-475.2000000000007	0.06300000000000017	-5.0	native
0.5710594	0.2701228	0.11	-0.00999999999999801	29.15300000000002	478.5	0.1200000000000001	-4.0	native
0.4594519	0.2050385	0.15	1.0360000000000014	-112.24099999999999	1122.4000000000015	0.04499999999999993	-4.0	native
0.5057975	0.2323329	0.12	1.1799999999999997	-96.41899999999998	372.40000000000146	0.06899999999999995	-4.0	native
0.4583818	0.2273575	0.11	0.17300000000000182	-107.106	175.90000000000146	0.06400000000000006	0.0	native
0.5429580	0.2262785	0.14	-1.1509999999999998	-127.18299999999999	1497.9000000000015	0.0900000000000003	-3.0	native
0.5321290	0.2314119	0.14	-1.5459999999999994	-46.49699999999996	334.09999999999854	0.06899999999999995	-3.0	native
0.4676398	0.2392075	0.15	-0.8329999999999984	-5.173999999999978	-424.7000000000007	0.06800000000000006	-5.0	native
4.6161118	2.1118424	0.0	-17.541	553.617	5.0	2.16	-9.0	non-native
4.6255960	2.1033335	0.0	-19.392	632.1379999999999	-42.29999999999927	2.0729999999999995	-9.0	non-native
4.5706935	2.1462073	0.0	-18.515	630.6039999999999	-823.9000000000015	2.2910000000000004	-9.0	non-native
4.4423556	2.0822787	0.0	-16.865000000000002	552.8919999999999	-508.90000000000146	2.1790000000000003	-8.0	non-native
6.0447383	2.2953885	0.0	-18.1	654.8931	18.099999999998545	2.221	-9.0	non-native
4.5174212	2.1275971	0.0	-15.877	615.7639999999999	-665.9000000000015	2.2190000000000003	-10.0	non-native
4.8438849	2.1411576	0.0	-14.708	543.885	-127.60000000000218	2.0709999999999997	-9.0	non-native
4.4799428	2.0680373	0.0	-15.337	578.481	-667.2999999999993	2.114	-9.0	non-native
4.5089502	2.0907469	0.0	-13.929	477.98299999999995	-126.0	2.176	-8.0	non-native
4.5222545	2.1045470	0.0	-14.857	484.265	1611.0	2.117	-10.0	non-native
4.6546745	2.1214235	0.0	-15.83	576.241	32.0	2.0860000000000003	-9.0	non-native
4.5602713	2.0966866	0.0	-14.602	489.669	1051.5	2.051	-9.0	non-native
4.6918187	2.1145320	0.0	-14.69	400.49999999999994	51.0	2.059	-8.0	non-native
6.1170974	2.3391767	0.0	-15.458	501.48299999999995	-290.2000000000007	2.16	-7.0	non-native
4.8818407	2.1878974	0.0	-16.16	583.9639999999999	398.7999999999993	1.8819999999999997	-9.0	non-native
4.7233291	2.1284802	0.0	-14.449	524.179	169.20000000000073	1.8490000000000002	-8.0	non-native
4.7954659	2.1606097	0.0	-13.919	369.42999999999995	-402.1000000000022	1.9450000000000003	-6.0	non-native
4.7344999	2.1316078	0.0	-14.442	584.107	-618.9000000000015	1.867	-9.0	non-native
4.4279628	2.0355248	0.0	-12.841	324.79499999999996	310.2000000000007	1.7279999999999998	-7.0	non-native
4.2050838	1.9889884	0.0	-15.496	433.11099999999993	-934.6000000000022	1.88	-8.0	non-native
4.0766306	2.0020087	0.0	-16.87	579.9559999999999	-368.90000000000146	1.8570000000000002	-9.0	non-native
0.5694446	0.2823854	0.08	-0.277000000000001	-186.56100000000004	259.0	0.0129999999999999	1.0	non-native
0.6434097	0.2877526	0.03	-1.4789999999999992	107.45299999999997	451.09999999999854	-0.06499999999999995	-2.0	non-native
0.6055703	0.2939080	0.09	0.2010000000000005	-60.754999999999995	50.20000000000073	-0.052000000000000046	-2.0	non-native
0.6192380	0.3063242	0.05	-0.9579999999999984	-148.75400000000002	-111.10000000000218	-0.04200000000000026	-1.0	non-native
0.5436370	0.2717239	0.09	0.8769999999999989	-169.91700000000003	-299.1000000000022	-0.06800000000000006	0.0	non-native
0.5913159	0.2891789	0.07	-1.1350000000000016	-148.13400000000001	695.0	-0.039000000000000146	-3.0	non-native
0.6255278	0.2977144	0.09	1.6930000000000014	-414.0480000000001	73.29999999999927	-0.05900000000000016	5.0	non-native
0.6228080	0.2947648	0.08	-0.5650000000000013	-52.089000000000055	-43.79999999999927	-0.040000000000000036	-2.0	non-native
0.6265200	0.3072332	0.07	-1.3129999999999988	91.12799999999993	-545.1000000000022	-0.03600000000000003	-5.0	non-native
0.6443521	0.3083904	0.07	-2.8419999999999987	158.7589999999999	-806.0	-0.04800000000000004	-6.0	non-native
0.6620373	0.2865386	0.05	-3.1709999999999994	195.56399999999996	-501.7000000000007	-0.06300000000000017	-4.0	non-native
0.6372598	0.2841717	0.09	-1.8279999999999994	-8.271000000000072	205.29999999999927	-0.06200000000000028	-5.0	non-native
0.5615969	0.2711052	0.08	-2.504999999999999	46.37399999999991	-295.1000000000022	-0.04899999999999993	-3.0	non-native
0.7433718	0.3114856	0.07	-3.1260000000000012	69.66099999999994	-96.90000000000146	-0.0129999999999999	-5.0	non-native
0.7178932	0.2999859	0.06	-2.617000000000001	-21.266000000000076	189.5	-0.03299999999999992	-3.0	non-native
0.7312429	0.3022374	0.05	-3.7079999999999984	226.10599999999994	44.0	0.0129999999999999	-5.0	non-native
0.7322677	0.3160890	0.04	-0.3009999999999984	125.6529999999999	-926.0	-0.038000000000000256	-5.0	non-native
0.6870331	0.2970904	0.04	0.4490000000000016	42.92199999999991	-468.7999999999993	-0.08499999999999996	-5.0	non-native
0.6427454	0.2803513	0.04	-2.7699999999999996	141.606	-587.7000000000007	-0.050000000000000266	-4.0	non-native
0.6787100	0.2903885	0.07	-0.777000000000001	147.414	206.5	-0.04800000000000004	-4.0	non-native
0.6797675	0.3040840	0.06	-2.873000000000001	106.50799999999992	-187.40000000000146	-0.028000000000000025	-3.0	non-native
0.6101591	0.4093551	0.09	-1.1389999999999993	-44.442999999999984	-1100.2000000000007	0.10200000000000031	2.0	native
0.7090877	0.4346099	0.12	0.014000000000002899	-150.68200000000002	713.6000000000022	0.04700000000000015	3.0	native
0.6938010	0.4240514	0.11	0.15400000000000347	-5.298000000000002	676.2999999999993	0.1120000000000001	1.0	native
0.7154586	0.4404927	0.11	2.6930000000000014	-117.81799999999998	704.6000000000022	0.03699999999999992	7.0	native
0.6800666	0.4349721	0.11	0.6090000000000018	-172.644	746.7000000000007	0.04899999999999993	5.0	native
0.6794984	0.4489813	0.12	-1.0219999999999985	-161.77099999999996	-85.70000000000073	0.1030000000000002	3.0	native
0.6843666	0.4195231	0.1	0.15800000000000125	-134.39499999999998	569.2000000000007	0.040999999999999925	4.0	native
0.6613731	0.4295337	0.11	-0.42499999999999716	-63.174999999999955	1504.1000000000022	0.04499999999999993	0.0	native
0.6774208	0.4460265	0.11	-1.0279999999999987	-55.839000000000055	984.5	0.08000000000000007	0.0	native
0.6618177	0.4265587	0.1	0.6870000000000012	-58.375	1153.5	0.02200000000000024	1.0	native
0.6633469	0.4506466	0.13	-0.9719999999999978	-57.76999999999998	943.4000000000015	0.07699999999999996	4.0	native
0.6592554	0.4428250	0.12	-1.6889999999999965	-32.471000000000004	462.7000000000007	0.058000000000000274	2.0	native
0.6641794	0.4543549	0.11	-1.2669999999999995	-40.899	570.2999999999993	0.016999999999999904	2.0	native
0.6584429	0.4435307	0.1	1.4470000000000027	-134.45400000000006	943.2999999999993	-0.03600000000000003	1.0	native
0.6457725	0.4074984	0.11	-0.4559999999999995	-81.27599999999995	1116.2000000000007	-0.004999999999999893	5.0	native
0.6793865	0.4460712	0.11	1.4320000000000022	-124.79399999999998	1389.7000000000007	0.040000000000000036	2.0	native
0.6540942	0.4239745	0.08	-1.761999999999997	-38.462999999999965	901.0	0.001000000000000334	1.0	native
0.7299042	0.4223841	0.09	-2.6259999999999977	-107.62700000000007	897.5	-0.0019999999999997797	1.0	native
0.6804359	0.4251144	0.13	0.4090000000000025	-185.79100000000005	1094.2000000000007	-0.040999999999999925	4.0	native
0.7585064	0.4515122	0.1	-1.5839999999999996	-66.20400000000006	1355.7000000000007	-0.0029999999999996696	3.0	native
0.7101964	0.4578784	0.1	-0.6499999999999986	-154.14599999999996	778.7999999999993	0.018000000000000238	3.0	native
0.5677075	0.3954369	0.06	-1.756999999999998	6.164999999999964	-62.79999999999927	0.006000000000000227	0.0	native
0.6165654	0.4117223	0.04	-1.4699999999999989	95.548	-698.3999999999978	-0.0009999999999998899	-2.0	native
0.5298073	0.3832760	0.07	-2.477999999999998	31.440999999999974	509.0	0.03200000000000003	1.0	native
0.5615973	0.3908236	0.05	-1.5009999999999977	-0.9210000000000491	377.2999999999993	0.04899999999999993	0.0	native
0.6473691	0.4287013	0.07	-2.320999999999998	90.96699999999998	489.6000000000022	0.03400000000000025	-2.0	native
0.5965647	0.4408643	0.06	-1.4609999999999985	49.42500000000001	280.2000000000007	0.028000000000000025	-1.0	native
0.6181945	0.4305997	0.05	-3.5279999999999987	72.02600000000001	-284.3999999999978	0.04300000000000015	1.0	native
0.5995699	0.3991601	0.07	-5.540999999999999	134.75799999999998	-777.7999999999993	0.026000000000000245	-1.0	native
0.5613568	0.4247217	0.03	-4.114999999999998	112.43700000000001	-757.0999999999985	0.019000000000000128	-2.0	native
0.7062855	0.4305536	0.03	-2.9499999999999993	117.16300000000001	-641.7999999999993	0.03299999999999992	0.0	native
0.6017708	0.4023069	0.02	-4.740999999999998	191.757	-823.7999999999993	0.129	-2.0	native
0.5710250	0.3671389	0.07	-4.323999999999998	94.91899999999998	-1021.2000000000007	0.1200000000000001	-1.0	native
0.7125757	0.4377413	0.05	-4.555999999999997	140.98399999999998	-1251.0999999999985	0.16800000000000015	-3.0	native
0.6280069	0.4354370	0.07	-2.5649999999999977	93.51799999999997	-459.0	0.10099999999999998	-1.0	native
0.6829271	0.3851353	0.02	-1.1999999999999993	77.46600000000001	-541.2999999999993	0.020000000000000018	0.0	native
0.7383928	0.4173905	0.07	-5.457999999999998	139.05399999999997	-771.2999999999993	0.13600000000000012	-2.0	native
0.7216939	0.3701547	0.07	-2.235999999999997	102.709	-1004.0	0.05699999999999994	-2.0	native
0.7069421	0.3629006	0.03	-4.720999999999998	23.57499999999999	-1415.7999999999993	0.09800000000000031	-1.0	native
0.7464748	0.3544118	0.04	-4.300999999999998	80.005	-2012.7000000000007	0.07800000000000029	-1.0	native
0.6462470	0.3696620	0.06	-0.5939999999999976	2.589999999999975	-1331.5	0.06700000000000017	0.0	native
0.5984378	0.3548322	0.04	-3.4849999999999977	78.64699999999999	-1392.2000000000007	0.10499999999999998	-1.0	native
0.7330322	0.4620745	0.04	-3.5180000000000007	220.80899999999997	-445.0	0.20099999999999962	-4.0	non-native
0.6892807	0.4422399	0.04	-3.971	237.24400000000003	83.90000000000146	0.21699999999999964	-5.0	non-native
0.6930253	0.4502132	0.03	-2.1739999999999995	196.23000000000002	-232.5	0.1559999999999997	-6.0	non-native
0.7344294	0.4581266	0.02	-2.065999999999999	100.18499999999995	634.7999999999993	0.1349999999999998	-5.0	non-native
0.7748644	0.4729127	0.03	-2.942	148.231	-350.2000000000007	0.19699999999999962	-4.0	non-native
0.7648563	0.4800863	0.03	-3.2330000000000005	104.69200000000001	316.6000000000022	0.1889999999999996	-3.0	non-native
0.7811670	0.4746538	0.04	-2.428000000000001	116.44299999999998	632.7999999999993	0.1519999999999997	-5.0	non-native
0.6479579	0.4354218	0.04	-2.2310000000000016	123.70499999999993	454.5	0.1759999999999997	-4.0	non-native
0.5947500	0.4200021	0.02	-2.911999999999999	101.86000000000001	470.5	0.1589999999999998	-4.0	non-native
0.6555806	0.4500223	0.03	-1.679000000000002	57.33699999999999	-159.79999999999927	0.12799999999999967	-3.0	non-native
0.7083570	0.4559314	0.01	-4.370999999999999	239.17099999999994	-737.8999999999978	0.21099999999999985	-6.0	non-native
0.6763529	0.4478896	0.04	-3.1359999999999992	70.62400000000002	386.2000000000007	0.23599999999999977	-2.0	non-native
0.6731770	0.4324774	0.05	-2.6129999999999995	27.5	-173.20000000000073	0.15699999999999958	-1.0	non-native
0.6845292	0.4408898	0.02	-2.929000000000002	81.88699999999994	-83.09999999999854	0.17999999999999972	-4.0	non-native
0.6821977	0.4414565	0.03	-2.2669999999999995	46.045999999999935	-358.5	0.18999999999999995	-2.0	non-native
0.7839546	0.4814244	0.02	-1.8850000000000016	75.78699999999992	207.70000000000073	0.17799999999999994	-3.0	non-native
0.6859965	0.4502691	0.04	-2.3550000000000004	83.95100000000002	-39.89999999999782	0.1559999999999997	-5.0	non-native
0.8131199	0.4715276	0.02	-4.327000000000002	331.542	-474.3999999999978	0.22199999999999998	-6.0	non-native
0.7988757	0.4613321	0.04	-3.311	351.799	-309.7999999999993	0.18599999999999994	-7.0	non-native
0.7852581	0.4520397	0.04	-3.8580000000000005	377.133	-282.7999999999993	0.1519999999999997	-7.0	non-native
0.6937238	0.4430968	0.05	-3.469000000000001	193.50099999999998	-595.2999999999993	0.1639999999999997	-5.0	non-native
4.4100027	1.9308808	0.02	-12.865	486.409	-839.0	1.4309999999999996	-8.0	non-native
4.0409989	1.8156824	0.01	-11.496	477.07099999999997	-1849.5	1.3199999999999998	-8.0	non-native
3.7192299	1.8237334	0.01	-12.776	458.20599999999996	-1289.0999999999985	1.2559999999999998	-7.0	non-native
3.4826171	1.7275120	0.0	-12.542	439.118	-2555.5999999999985	1.2199999999999998	-7.0	non-native
[truncated: 1,361 more rows]
