# Supplementary material for: An Ensemble Classifiers for Improved Prediction of Native–Non-Native Protein–Protein Interaction
Source: Int J Mol Sci. 2024 May 29;25(11):5957. doi: 10.3390/ijms25115957 (PMC11172808; doi:10.3390/ijms25115957)
Supplement: Supplementary file 1 [file ijms-25-05957-s001.zip › Dataset/Validation Dataset (Independent Dataset)/features_60_80.csv]

rmsd_l	rmsd_i	fnat	dbsa	dnonb_e	dnonb_water	dcom_distance	dhbnum	quality
0.7829646	0.3258948	0.08	1.8919999999999995	383.87199999999996	-467.0	-0.04800000000000004	-4.0	native
0.8100169	0.3157638	0.07	3.497	125.71699999999998	363.0	-0.06899999999999995	1.0	native
0.7585983	0.3053635	0.05	0.6779999999999973	260.35799999999995	63.79999999999927	-0.05799999999999983	-2.0	native
0.7780290	0.3160036	0.08	1.3219999999999992	298.539	620.9000000000015	-0.07100000000000017	-4.0	native
0.7398804	0.3119581	0.08	0.07499999999999929	389.4699999999999	340.90000000000146	-0.06800000000000006	-2.0	native
0.7778296	0.3128818	0.05	0.7739999999999974	226.58299999999997	261.2000000000007	-0.06199999999999983	-4.0	native
0.7845676	0.3120643	0.07	0.5649999999999977	302.25	193.70000000000073	-0.01200000000000001	-3.0	native
0.7577198	0.3231011	0.04	-1.8810000000000002	564.0329999999999	-126.70000000000073	-0.03500000000000014	-7.0	native
0.7778034	0.3802734	0.06	-0.9180000000000028	437.3399999999999	-266.0	-0.008000000000000007	-4.0	native
0.7560428	0.3484079	0.06	-1.1900000000000013	487.193	-528.2999999999993	0.006000000000000227	-8.0	native
0.7644075	0.3268849	0.09	0.18299999999999983	393.2339999999999	-33.599999999998545	-0.0129999999999999	-5.0	native
0.7412262	0.3002221	0.06	-1.0169999999999995	418.9939999999999	38.70000000000073	-0.039000000000000146	-6.0	native
0.8133007	0.3056692	0.06	-1.0410000000000004	598.213	-1329.5	0.01200000000000001	-8.0	native
0.8132098	0.3413886	0.06	-2.0139999999999993	522.068	-467.40000000000146	-0.028999999999999915	-7.0	native
0.8108784	0.3534614	0.05	-1.5809999999999995	554.8589999999999	-356.2000000000007	0.05699999999999994	-8.0	native
0.8390769	0.3496450	0.06	-0.11700000000000088	536.4929999999999	-982.5999999999985	0.07399999999999984	-7.0	native
0.8842970	0.3607650	0.03	0.44599999999999795	359.6569999999999	-1395.7000000000007	0.02499999999999991	-6.0	native
0.8961982	0.3502819	0.05	2.3149999999999977	390.576	-858.0	0.028999999999999915	-5.0	native
0.8686761	0.3703254	0.07	0.8969999999999985	469.60699999999997	-919.5999999999985	0.019000000000000128	-7.0	native
0.8084266	0.3417000	0.07	-3.123000000000001	507.98199999999997	-797.2000000000007	0.018000000000000238	-6.0	native
0.8578141	0.3682543	0.07	-2.1630000000000003	409.61199999999997	-1675.2999999999993	0.040999999999999925	-4.0	native
0.8103690	0.3560556	0.08	-4.962	576.267	-790.7999999999993	0.07500000000000018	-9.0	native
0.8800956	0.3644513	0.09	-4.482000000000003	677.3	-523.2999999999993	0.15500000000000025	-10.0	native
0.8066262	0.3506555	0.04	-4.966000000000001	622.749	-896.2000000000007	0.18400000000000016	-8.0	native
0.7146992	0.3342395	0.06	-4.074000000000002	605.326	-1636.7000000000007	0.1120000000000001	-9.0	native
0.6225265	0.3289557	0.05	-3.777000000000001	484.893	-975.0	0.14000000000000012	-5.0	native
0.6220346	0.3003643	0.07	-5.352	643.675	-584.4000000000015	0.1419999999999999	-10.0	native
0.7430575	0.3635044	0.05	-5.216000000000001	618.702	-1163.0	0.19799999999999995	-7.0	native
0.7067891	0.3428364	0.06	-6.038	610.689	-435.90000000000146	0.2320000000000002	-7.0	native
0.7323175	0.3490765	0.06	-6.841000000000001	662.5909999999999	-1672.2000000000007	0.15500000000000025	-8.0	native
0.7554601	0.3356737	0.06	-6.913	650.944	-623.9000000000015	0.19399999999999995	-9.0	native
0.7731341	0.3476143	0.06	-3.708000000000002	593.65	-1178.5999999999985	0.10499999999999998	-9.0	native
0.6808617	0.3540049	0.07	-5.925000000000001	618.442	-704.5999999999985	0.17099999999999982	-7.0	native
0.7631428	0.3722898	0.04	-5.457000000000001	605.52	-1177.5	0.12400000000000011	-9.0	native
0.7431744	0.3521179	0.06	-5.013999999999999	589.7929999999999	-1475.4000000000015	0.14800000000000013	-7.0	native
0.7902260	0.3623435	0.05	-5.638000000000002	526.953	-835.5	0.17200000000000015	-7.0	native
0.6483124	0.3161136	0.08	-5.102	574.3199999999999	-1237.5999999999985	0.14800000000000013	-9.0	native
0.7828454	0.3394929	0.08	-5.1320000000000014	591.344	-1061.2999999999993	0.12400000000000011	-8.0	native
0.8238708	0.3795683	0.07	-5.484999999999999	571.4739999999999	-1070.9000000000015	0.20800000000000018	-6.0	native
0.7925739	0.3514604	0.1	-5.2669999999999995	499.818	-1984.2999999999993	0.12199999999999989	-6.0	native
0.8433201	0.3366278	0.09	-4.749000000000002	605.7339999999999	-1508.4000000000015	0.13600000000000012	-8.0	native
0.7096637	0.3125274	0.06	-4.595000000000002	599.789	-1245.9000000000015	0.14100000000000001	-10.0	native
0.8829778	0.3599993	0.11	5.036999999999999	-290.0809999999999	-791.2999999999993	0.0129999999999999	5.0	non-native
0.8979861	0.3755256	0.08	3.862000000000002	-282.04099999999994	-1228.2999999999993	0.004999999999999893	4.0	non-native
0.8520155	0.3517912	0.1	2.071999999999999	79.04700000000003	-1381.7999999999993	-0.019000000000000128	-2.0	non-native
0.8580967	0.3666417	0.1	2.501999999999999	-107.19899999999996	-1320.5	0.030999999999999694	1.0	non-native
0.8336700	0.3581926	0.09	1.471	-88.12300000000005	-902.7999999999993	0.004999999999999893	2.0	non-native
0.8495636	0.3838126	0.11	1.7010000000000005	-114.72400000000005	-2059.9000000000015	0.04599999999999982	1.0	non-native
0.8098558	0.3730921	0.09	3.030000000000001	-131.08299999999997	-2136.0	0.04499999999999993	1.0	non-native
0.9091739	0.3697892	0.11	4.611000000000001	-331.92100000000005	-675.2999999999993	-0.019000000000000128	5.0	non-native
0.9139160	0.3842838	0.11	1.7570000000000014	-222.01099999999997	-1188.4000000000015	0.021999999999999797	1.0	non-native
0.7865309	0.3818552	0.11	0.030999999999998806	-118.30100000000004	-921.7000000000007	0.016999999999999904	2.0	non-native
0.7994350	0.3806307	0.08	-0.18900000000000006	-21.634000000000015	-1344.2999999999993	0.041999999999999815	0.0	non-native
0.8323319	0.3589701	0.08	3.210000000000001	-95.33600000000001	-1680.7000000000007	-0.006000000000000227	1.0	non-native
0.8892905	0.3843284	0.14	3.3260000000000005	-264.02099999999996	-1233.7999999999993	-0.014000000000000234	1.0	non-native
0.8388334	0.3830105	0.09	3.776	-262.8109999999999	-1198.7000000000007	0.0389999999999997	0.0	non-native
0.8576255	0.3696543	0.12	3.1479999999999997	-205.64100000000008	-935.6000000000022	0.0259999999999998	1.0	non-native
0.7925215	0.3706557	0.1	2.5440000000000005	-230.3209999999999	50.29999999999927	0.020000000000000018	2.0	non-native
0.9114358	0.3727114	0.1	2.84	-153.14099999999996	-1278.0	-0.03100000000000014	-2.0	non-native
0.9933327	0.3822289	0.08	0.786999999999999	-181.53099999999995	-349.1000000000022	-0.008000000000000007	-1.0	non-native
0.8206528	0.3826414	0.08	1.0180000000000007	-161.51099999999997	-501.0	0.03799999999999981	-1.0	non-native
0.7563448	0.3583349	0.09	1.9140000000000015	-202.74099999999999	-533.4000000000015	-0.01200000000000001	4.0	non-native
0.7610449	0.3566465	0.07	2.190999999999999	-182.66100000000006	-938.2999999999993	0.02799999999999958	2.0	non-native
0.6058651	0.2940884	0.1	4.045000000000002	-214.961	-992.5	0.016000000000000014	3.0	non-native
0.6306874	0.3059610	0.1	4.272000000000002	-206.75099999999998	599.5999999999985	0.0	3.0	non-native
0.6859381	0.2988527	0.08	1.5670000000000002	-104.96500000000003	-1026.1000000000022	0.030999999999999694	1.0	non-native
0.6577098	0.3045593	0.09	4.059999999999999	-229.19100000000003	-869.2000000000007	0.0	3.0	non-native
0.5656723	0.2934057	0.1	1.990000000000002	-119.86199999999997	-1326.2000000000007	-0.027000000000000135	2.0	non-native
0.5713716	0.3044428	0.1	4.725999999999999	-227.14100000000008	-1746.5	-0.0050000000000003375	4.0	non-native
0.5441035	0.2951400	0.1	4.588000000000001	-248.3409999999999	-563.0	-0.007000000000000117	4.0	non-native
0.6868781	0.3130156	0.1	3.8550000000000004	-98.24099999999999	-1102.2000000000007	-0.0030000000000001137	-2.0	non-native
0.6120657	0.2936035	0.12	4.856999999999999	-201.731	-1620.5	-0.01100000000000012	1.0	non-native
0.6344797	0.3061545	0.12	4.181000000000001	-225.24099999999999	-699.2999999999993	-0.01200000000000001	1.0	non-native
0.6231057	0.3117848	0.11	2.309000000000001	-107.94000000000005	-903.5	-0.03000000000000025	0.0	non-native
0.6463466	0.2937186	0.09	1.6829999999999998	61.69100000000003	-1042.7000000000007	-0.020000000000000018	0.0	non-native
0.5894358	0.2880984	0.12	2.4299999999999997	-145.91200000000003	-1532.2000000000007	-0.015000000000000124	1.0	non-native
0.5657386	0.2960869	0.1	0.6649999999999991	-120.654	-1319.7999999999993	0.0	1.0	non-native
0.6611499	0.2986220	0.13	2.583000000000002	-149.77099999999996	-1059.7000000000007	-0.05400000000000027	0.0	non-native
0.5842186	0.3010832	0.11	1.4600000000000009	-100.93100000000004	-926.7999999999993	0.03699999999999992	0.0	non-native
0.5517337	0.2978639	0.15	2.0229999999999997	-173.56099999999992	-1569.6000000000022	-0.018000000000000238	2.0	non-native
0.5425082	0.2717592	0.11	1.0620000000000012	-118.88499999999999	-1702.0	0.009999999999999787	-1.0	non-native
0.6227320	0.2931011	0.12	2.3230000000000004	-134.36800000000005	-716.0	0.016999999999999904	0.0	non-native
0.7802407	0.3069040	0.1	2.8520000000000003	-77.91200000000003	-827.1000000000022	0.020999999999999908	2.0	non-native
0.6544684	0.3080334	0.07	0.8129999999999988	-66.07399999999996	-179.90000000000146	0.006999999999999673	2.0	non-native
0.8077543	0.3016378	0.15	-5.648999999999997	232.36599999999999	1908.0	0.16699999999999982	-2.0	native
0.8500522	0.3231459	0.13	-5.758999999999997	252.942	1697.4000000000015	0.19199999999999973	-2.0	native
1.0366101	0.3360427	0.09	-5.857999999999999	298.70899999999995	64.90000000000146	0.1679999999999997	0.0	native
0.8671566	0.3270149	0.1	-4.125999999999998	152.24	1736.4000000000015	0.17499999999999982	0.0	native
0.7254404	0.2788265	0.12	-4.491	204.30899999999997	1863.9000000000015	0.11599999999999966	0.0	native
0.8288636	0.3224199	0.1	-3.576999999999998	185.3449999999999	762.9000000000015	0.13599999999999968	1.0	native
0.8597170	0.2956210	0.08	-5.416999999999998	303.596	539.8000000000029	0.10499999999999998	-1.0	native
0.9009070	0.3221870	0.11	-6.989999999999998	279.298	1357.5	0.15300000000000002	-4.0	native
1.1649942	0.3663451	0.09	-6.133999999999999	214.298	2311.4000000000015	0.16599999999999993	-1.0	native
0.9669347	0.3100878	0.1	-6.065999999999999	314.4269999999999	1480.2000000000007	0.12199999999999989	-3.0	native
0.8758989	0.3072698	0.16	-3.608999999999998	72.41399999999999	1356.4000000000015	0.10299999999999976	1.0	native
0.9427217	0.2985670	0.14	-3.9919999999999973	25.219999999999914	2519.5	0.10999999999999988	3.0	native
0.7987846	0.2894626	0.15	-3.7779999999999987	170.33499999999992	2047.7000000000007	0.129	-3.0	native
0.8777927	0.2848921	0.12	-3.418999999999997	87.70299999999997	1019.3000000000029	0.11999999999999966	1.0	native
0.8508002	0.3136598	0.13	-1.779	104.63499999999999	1178.9000000000015	0.10699999999999976	0.0	native
0.8636035	0.2364686	0.09	-1.2629999999999981	7.627999999999929	854.8000000000029	0.06799999999999962	-2.0	native
0.9362409	0.2762221	0.08	-0.6199999999999974	132.10199999999998	686.3000000000029	0.11299999999999999	-1.0	native
0.8495710	0.2386856	0.15	-4.707999999999998	258.39599999999996	878.6000000000022	0.09499999999999975	-4.0	native
0.8820742	0.2414664	0.1	-2.600999999999999	258.582	1715.800000000003	0.08799999999999963	-4.0	native
0.9501593	0.2631119	0.08	-3.988999999999997	334.09899999999993	979.0	0.14500000000000002	-2.0	native
0.8345417	0.2571269	0.11	-2.5429999999999993	183.4029999999999	77.20000000000073	0.09299999999999997	-1.0	native
0.7215795	0.2841415	0.08	1.0120000000000005	419.58099999999996	-1173.2999999999993	-0.015000000000000124	-7.0	native
0.6774546	0.2847162	0.12	0.5130000000000017	251.34699999999998	-163.1999999999971	-0.02100000000000035	-4.0	native
0.7486465	0.2900653	0.09	1.2140000000000022	356.258	-763.5999999999985	-0.019000000000000128	-7.0	native
0.8017343	0.3205899	0.1	3.7020000000000017	198.35899999999992	-422.7999999999993	-0.04900000000000038	-4.0	native
0.8201575	0.3384189	0.08	3.839000000000002	268.06999999999994	-547.1999999999971	-0.02200000000000024	-6.0	native
0.9172238	0.3370014	0.06	3.2520000000000024	267.4359999999999	-538.8999999999978	-0.010000000000000231	-4.0	native
0.8365084	0.3379659	0.09	3.367000000000001	263.048	-345.0	-0.03600000000000003	-4.0	native
0.8133903	0.3144009	0.08	0.6560000000000024	403.59799999999996	-72.19999999999709	-0.017000000000000348	-9.0	native
0.7045770	0.3179388	0.09	3.679000000000002	230.74	-236.0	0.020999999999999908	-3.0	native
0.7169597	0.3115234	0.07	1.139000000000003	281.55999999999995	-779.8999999999978	-0.01200000000000001	-4.0	native
0.7216362	0.3309958	0.07	0.8500000000000014	373.203	-721.0	0.03299999999999992	-6.0	native
0.5634664	0.2550499	0.05	0.3550000000000004	304.90599999999995	-96.79999999999927	0.020999999999999908	-5.0	native
0.8037476	0.3124024	0.06	1.990000000000002	387.62999999999994	-61.69999999999709	-0.03400000000000025	-9.0	native
0.8225604	0.3439843	0.03	0.554000000000002	409.86999999999995	-379.2999999999993	-0.04600000000000026	-9.0	native
0.8124403	0.3427925	0.04	2.434000000000001	291.4069999999999	-128.1999999999971	0.009999999999999787	-7.0	native
0.8377312	0.3307112	0.09	3.496000000000002	286.0	-445.09999999999854	-0.018000000000000238	-4.0	native
0.7785847	0.3051792	0.08	0.20200000000000173	388.842	-1088.0999999999985	-0.015000000000000124	-4.0	native
0.7311450	0.2942436	0.05	-0.9489999999999981	457.96799999999996	-1293.5	-0.03600000000000003	-9.0	native
0.7865775	0.2938533	0.07	1.0570000000000022	400.008	-769.8999999999978	0.0019999999999997797	-8.0	native
0.8164513	0.3074639	0.09	1.4110000000000014	385.91999999999996	-1156.0999999999985	0.0019999999999997797	-6.0	native
0.8140857	0.2922820	0.07	2.0330000000000013	382.89799999999997	-728.5999999999985	-0.018000000000000238	-8.0	native
1.1218449	0.4447140	0.07	-2.286999999999999	160.68899999999996	223.90000000000146	0.26900000000000013	-3.0	non-native
1.1639400	0.4542407	0.04	-2.0779999999999994	449.728	605.0	0.21399999999999997	-7.0	non-native
1.1420231	0.4438787	0.08	-2.4619999999999997	491.706	260.5	0.29800000000000004	-7.0	non-native
1.1651599	0.4169177	0.04	-2.9060000000000024	563.602	-196.09999999999854	0.27	-8.0	non-native
1.2060636	0.4586797	0.06	-0.5620000000000012	153.96900000000005	552.5999999999985	0.2950000000000004	-5.0	non-native
1.0936489	0.4319040	0.08	-3.844000000000001	275.08000000000004	137.59999999999854	0.30900000000000016	-4.0	non-native
0.9979139	0.4105361	0.07	-1.9329999999999998	300.70899999999995	323.2000000000007	0.2270000000000003	-4.0	non-native
1.2371531	0.4504189	0.08	-3.721	406.35299999999995	-70.59999999999854	0.3570000000000002	-5.0	non-native
1.0454060	0.4008162	0.04	-2.093	287.58799999999997	738.7999999999993	0.266	-5.0	non-native
1.0887719	0.4062490	0.05	-2.6380000000000017	247.94600000000003	-391.5	0.29000000000000004	-1.0	non-native
1.2085966	0.4524358	0.09	-1.9190000000000005	355.418	369.90000000000146	0.27700000000000014	-5.0	non-native
1.2098135	0.4868184	0.08	-1.9329999999999998	197.639	11.099999999998545	0.28900000000000015	-3.0	non-native
1.1104838	0.4380644	0.06	1.8129999999999988	156.461	-580.2999999999993	0.19600000000000017	-1.0	non-native
1.2767369	0.4698905	0.06	-3.0020000000000024	363.461	-189.20000000000073	0.2120000000000002	-4.0	non-native
1.1263269	0.4317505	0.07	0.875	160.385	1013.0	0.19799999999999995	0.0	non-native
1.0309066	0.4096878	0.08	0.39000000000000057	12.264999999999986	711.5	0.2270000000000003	3.0	non-native
1.0448651	0.4002292	0.06	-0.593	353.10900000000004	916.7000000000007	0.18599999999999994	-2.0	non-native
1.0941514	0.4318666	0.07	-1.0570000000000022	248.56100000000004	572.4000000000015	0.2150000000000003	-3.0	non-native
1.0172098	0.4179571	0.1	-1.274000000000001	218.45299999999997	1307.4000000000015	0.238	-3.0	non-native
0.7278476	0.3930672	0.04	-5.652000000000001	475.134	654.5999999999985	0.30100000000000016	-3.0	non-native
0.9468931	0.4273829	0.06	-2.4299999999999997	396.27	466.5	0.27	-3.0	non-native
1.0833025	0.5195165	0.01	3.974	541.0	-571.9000000000015	0.06800000000000006	-7.0	non-native
1.0287901	0.5291992	0.01	3.7970000000000006	516.6669999999999	-119.5	0.0860000000000003	-7.0	non-native
1.1096228	0.5019649	0.02	8.18	284.99699999999996	-1311.2999999999993	0.007000000000000117	-2.0	non-native
1.0693103	0.4994439	0.0	5.518999999999998	367.65700000000004	-138.0	0.02200000000000024	-5.0	non-native
1.0036147	0.5099490	0.02	7.8629999999999995	347.56100000000004	14.799999999999272	0.040000000000000036	-5.0	non-native
0.9952866	0.5035833	0.02	7.853999999999999	386.852	-192.5	0.02300000000000013	-4.0	non-native
1.1372561	0.5408613	0.02	5.753999999999998	382.408	-985.0	0.07600000000000007	-7.0	non-native
1.0266713	0.5207566	0.01	7.449999999999999	334.77099999999996	-625.5	0.04500000000000037	-5.0	non-native
1.0132867	0.5391549	0.01	6.376999999999999	273.15099999999995	-354.7999999999993	0.04500000000000037	-4.0	non-native
1.0109385	0.5305993	0.01	4.198999999999998	389.83399999999995	-972.2000000000007	0.04200000000000026	-6.0	non-native
0.9410074	0.5155234	0.02	7.375999999999998	213.32500000000005	-120.20000000000073	-0.004999999999999893	-5.0	non-native
0.9266371	0.4983248	0.02	5.678000000000001	228.11400000000003	-475.2999999999993	0.03300000000000036	-6.0	non-native
1.0005364	0.5145124	0.01	6.698	232.18899999999996	80.09999999999854	0.03500000000000014	-2.0	non-native
0.9434327	0.5138533	0.03	6.318999999999999	178.69100000000003	-994.0	0.015000000000000124	-2.0	non-native
0.8711094	0.5027652	0.01	6.459	170.73299999999995	-288.90000000000146	-0.02699999999999969	0.0	non-native
0.8631166	0.5026016	0.01	5.817999999999998	252.836	-381.90000000000146	0.0030000000000001137	-4.0	non-native
0.9066839	0.5094399	0.0	4.547000000000001	284.76199999999994	-382.09999999999854	0.006000000000000227	-3.0	non-native
1.0179416	0.5202501	0.01	4.387999999999998	424.427	-305.90000000000146	0.07500000000000018	-4.0	non-native
1.0052892	0.5524198	0.01	0.5139999999999993	431.837	-156.5	0.04200000000000026	-7.0	non-native
0.9556065	0.5530870	0.01	-0.6350000000000016	373.818	638.7000000000007	0.07900000000000018	-4.0	non-native
0.9912044	0.5650345	0.01	0.6460000000000008	236.20299999999997	594.2000000000007	0.07000000000000028	-5.0	non-native
0.9662014	0.3934743	0.16	-1.4749999999999979	174.75300000000004	-562.2999999999993	0.03100000000000014	-7.0	native
0.9644507	0.3961583	0.09	-0.8810000000000002	250.97500000000002	-1163.0999999999985	0.015000000000000124	-10.0	native
0.9686827	0.3991339	0.11	-1.1759999999999984	126.88499999999999	-1217.4000000000015	0.026000000000000245	-9.0	native
0.9197786	0.4023897	0.15	0.3780000000000001	103.58300000000008	-902.9000000000015	0.007000000000000117	-5.0	native
1.0875605	0.4477367	0.11	-3.6310000000000002	245.85800000000006	-1448.9000000000015	0.010000000000000231	-10.0	native
1.0731200	0.4366896	0.13	-0.9789999999999992	52.649	-1477.9000000000015	-0.042999999999999705	-5.0	native
1.2764504	0.4647854	0.1	-3.8419999999999987	239.21000000000004	-1471.2999999999993	0.06499999999999995	-7.0	native
1.2380589	0.4598745	0.1	-4.286999999999999	356.91900000000004	-1866.7999999999993	0.06300000000000017	-10.0	native
1.2209738	0.4200696	0.1	-3.343	128.81900000000007	-2228.9000000000015	0.02200000000000024	-7.0	native
0.9990225	0.3827260	0.11	-2.9179999999999993	103.36300000000006	-1302.5999999999985	0.001000000000000334	-6.0	native
1.0157797	0.3987334	0.1	-1.6239999999999988	62.28600000000006	-644.5999999999985	0.03200000000000003	-6.0	native
1.0035403	0.4216602	0.1	-1.977999999999998	-21.247999999999934	-194.90000000000146	-0.005999999999999783	-5.0	native
0.9036132	0.3792648	0.08	-3.347999999999999	70.75300000000004	-840.9000000000015	0.03000000000000025	-5.0	native
1.1032172	0.4253374	0.07	-2.004999999999999	66.72800000000007	-522.4000000000015	0.0030000000000001137	-6.0	native
1.0194178	0.4401280	0.09	-2.978999999999999	98.779	-786.7999999999993	0.009000000000000341	-5.0	native
1.0760725	0.4383315	0.1	-2.507999999999999	20.604000000000042	-1577.0999999999985	-0.0019999999999997797	-6.0	native
0.9396010	0.3931531	0.1	-1.9890000000000008	58.53200000000004	-578.4000000000015	-0.0009999999999998899	-7.0	native
1.0317253	0.4454777	0.09	-0.4209999999999994	-38.684999999999945	-689.0999999999985	0.006000000000000227	-3.0	native
0.8716112	0.3373189	0.11	-2.1110000000000007	53.33000000000004	-356.7000000000007	-0.06699999999999973	-6.0	native
0.8815817	0.3615068	0.1	0.1280000000000001	-30.914999999999964	-268.59999999999854	-0.06199999999999983	-6.0	native
1.0965927	0.4503111	0.11	-0.06799999999999784	-44.083999999999946	-685.5999999999985	-0.04699999999999971	-5.0	native
0.4676398	0.2392075	0.15	-0.8329999999999984	-5.173999999999978	-424.7000000000007	0.06800000000000006	-5.0	native
0.5964500	0.2536869	0.13	1.4420000000000002	-155.59399999999994	-434.0	0.038000000000000256	0.0	native
0.5550601	0.2321810	0.15	3.475999999999999	-182.17399999999986	503.7999999999993	0.0	-2.0	native
0.5201313	0.2412817	0.12	1.036999999999999	1.0880000000000791	992.7000000000007	0.05900000000000016	-3.0	native
0.5332996	0.2208339	0.13	2.4239999999999995	-140.82999999999993	728.7999999999993	0.016000000000000014	-2.0	native
0.5452585	0.2464312	0.14	0.31700000000000017	-100.98399999999992	332.90000000000146	0.039000000000000146	-2.0	native
0.5174615	0.2475028	0.13	0.26500000000000057	-40.56499999999994	679.7999999999993	0.03600000000000003	-3.0	native
0.5918511	0.2628316	0.14	0.6050000000000004	-28.098999999999933	982.7999999999993	0.009000000000000341	-1.0	native
0.5381464	0.2516475	0.1	0.615000000000002	-19.111999999999966	1400.7999999999993	0.02200000000000024	-2.0	native
0.5650398	0.2571757	0.12	1.475999999999999	-10.921999999999912	1568.9000000000015	0.02900000000000036	-4.0	native
0.6167617	0.2946865	0.12	-1.725999999999999	-25.57899999999995	1214.0999999999985	0.06000000000000005	-3.0	native
0.5476754	0.2361907	0.14	-0.15200000000000102	108.447	392.5	0.1030000000000002	-5.0	native
0.4978368	0.2530536	0.18	2.280999999999999	-165.29399999999998	1309.7000000000007	0.02900000000000036	-1.0	native
0.5335677	0.2549751	0.19	0.5790000000000006	-260.84399999999994	1101.4000000000015	0.03200000000000003	-3.0	native
0.4796793	0.2313171	0.17	-1.1679999999999993	-119.04099999999994	593.5999999999985	0.05900000000000016	-3.0	native
0.4779351	0.2605298	0.13	1.6500000000000021	-164.034	264.90000000000146	0.07800000000000029	-1.0	native
0.4585791	0.2679987	0.13	2.4250000000000007	-263.3739999999999	1769.0	0.06700000000000017	0.0	native
0.5133468	0.2820191	0.13	1.3810000000000002	-224.35399999999993	1876.5999999999985	0.0950000000000002	1.0	native
0.4875917	0.3121045	0.12	-0.2220000000000013	-97.08399999999995	2090.5999999999985	0.04499999999999993	-1.0	native
0.5303885	0.2931052	0.15	2.3099999999999987	-155.35399999999993	871.5	0.08400000000000007	-3.0	native
0.4533878	0.2780778	0.16	0.5459999999999994	-122.82299999999998	703.5	0.07699999999999996	-5.0	native
4.0766306	2.0020087	0.0	-16.87	579.9559999999999	-368.90000000000146	1.8570000000000002	-9.0	non-native
4.1203632	1.9836570	0.0	-16.205	550.7339999999999	-944.2000000000007	1.783	-8.0	non-native
3.6451409	1.8390311	0.0	-15.424	504.27099999999996	-436.7999999999993	1.755	-9.0	non-native
4.0193329	1.9584719	0.0	-14.546	443.20699999999994	-536.4000000000015	1.9219999999999997	-7.0	non-native
4.1403289	1.9570962	0.0	-16.545	642.9614999999999	-926.4000000000015	1.8860000000000001	-10.0	non-native
4.1312418	1.9607610	0.0	-13.903	510.4169999999999	-1030.1000000000022	1.8869999999999996	-8.0	non-native
4.5591078	2.0611210	0.0	-11.129	128.14499999999998	-837.9000000000015	1.8159999999999998	-1.0	non-native
4.5918837	2.0992994	0.0	-11.69	184.17599999999993	178.59999999999854	1.9089999999999998	-6.0	non-native
4.5410023	2.0941288	0.0	-11.793	112.18399999999997	1072.0999999999985	1.955	-4.0	non-native
4.5970688	2.1132309	0.0	-13.469	220.98299999999995	495.3999999999978	2.1209999999999996	-4.0	non-native
4.3436818	2.0487263	0.0	-10.979	108.55799999999999	608.2000000000007	2.029	-5.0	non-native
4.3600726	2.0794370	0.0	-14.359	181.69299999999998	1029.5	2.2009999999999996	-5.0	non-native
4.5038095	2.0834978	0.0	-14.504	345.29999999999995	-579.6000000000022	1.9370000000000003	-7.0	non-native
4.6035519	2.1061816	0.0	-13.643	442.61999999999995	551.7999999999993	2.0	-8.0	non-native
4.1990814	1.9757392	0.0	-17.964	501.46599999999995	329.0	1.9340000000000002	-8.0	non-native
4.4864812	2.0752046	0.0	-17.157	516.25	-161.0	1.9329999999999998	-6.0	non-native
4.5126748	2.1251185	0.0	-18.836	552.5419999999999	-1215.1000000000022	2.125	-7.0	non-native
4.5845399	2.1294620	0.0	-16.451999999999998	499.5319999999999	469.2000000000007	2.0330000000000004	-8.0	non-native
4.3778200	2.0593076	0.0	-18.576	534.5	274.09999999999854	2.101	-8.0	non-native
4.4715819	2.0925283	0.0	-11.854	316.36699999999996	-102.20000000000073	2.0629999999999997	-7.0	non-native
4.4457755	2.0849674	0.0	-13.11	374.49099999999993	-533.2999999999993	2.1630000000000003	-6.0	non-native
0.6797675	0.3040840	0.06	-2.873000000000001	106.50799999999992	-187.40000000000146	-0.028000000000000025	-3.0	non-native
0.7187414	0.3145291	0.05	-1.3120000000000012	-34.50300000000004	173.20000000000073	-0.03600000000000003	0.0	non-native
0.7593639	0.3163475	0.08	1.1660000000000004	42.601999999999975	-189.10000000000218	-0.05500000000000016	-5.0	non-native
0.7695503	0.3036323	0.1	-2.187999999999999	104.48699999999997	175.70000000000073	-0.06099999999999994	-5.0	non-native
0.7415279	0.3040054	0.07	0.9029999999999987	-51.66700000000003	-328.0	-0.05600000000000005	-2.0	non-native
0.7016854	0.2970946	0.05	-3.187000000000001	40.59399999999994	185.09999999999854	-0.04899999999999993	-4.0	non-native
0.6811863	0.2891357	0.06	-0.25900000000000034	-37.458000000000084	95.29999999999927	-0.04800000000000004	-3.0	non-native
0.6654097	0.3109051	0.06	-0.13599999999999923	-120.67000000000007	100.79999999999927	-0.058000000000000274	-1.0	non-native
0.6414661	0.3059217	0.04	-0.40800000000000125	-118.2840000000001	546.0	-0.07000000000000028	1.0	non-native
0.7154421	0.3079752	0.05	-2.437999999999999	-84.0	67.59999999999854	0.0019999999999997797	-2.0	non-native
0.8679159	0.3491178	0.05	-1.2300000000000004	-165.61700000000008	-1039.7999999999993	-0.06200000000000028	-3.0	non-native
1.0443350	0.4149169	0.01	-3.062999999999999	66.39999999999998	-357.1000000000022	-0.020000000000000018	-4.0	non-native
0.8266840	0.3656089	0.02	-4.852	39.448999999999955	285.8999999999978	-0.038000000000000256	-4.0	non-native
0.9122693	0.3645031	0.02	-2.8590000000000018	87.529	51.099999999998545	-0.052999999999999936	-6.0	non-native
0.9847634	0.3645369	0.02	-3.344999999999999	-65.43400000000008	193.59999999999854	-0.06300000000000017	-3.0	non-native
0.9169951	0.3487124	0.04	-2.905000000000001	-45.903999999999996	353.7999999999993	-0.05699999999999994	-4.0	non-native
0.8608733	0.3155434	0.07	-0.6239999999999988	-35.85000000000002	1030.2000000000007	-0.08599999999999985	-3.0	non-native
0.8126512	0.3196782	0.01	-2.992000000000001	64.7059999999999	-442.40000000000146	-0.03200000000000003	-1.0	non-native
0.9336777	0.3554994	0.04	-3.4080000000000013	24.903999999999996	-391.0	-0.016999999999999904	-2.0	non-native
0.9408485	0.3566001	0.04	-2.594999999999999	-172.952	152.5	-0.008999999999999897	-1.0	non-native
0.9292598	0.3335037	0.04	-2.253	-309.96799999999996	423.0	0.016999999999999904	2.0	non-native
0.7101964	0.4578784	0.1	-0.6499999999999986	-154.14599999999996	778.7999999999993	0.018000000000000238	3.0	native
0.6896135	0.4376118	0.09	-1.2729999999999997	-104.18700000000001	666.9000000000015	0.02400000000000002	4.0	native
0.7259459	0.4516035	0.06	-2.0169999999999995	-144.87599999999998	589.9000000000015	0.04899999999999993	3.0	native
0.6805744	0.4287252	0.12	-0.4549999999999983	-222.337	823.7000000000007	-0.008000000000000007	3.0	native
0.7264553	0.4386180	0.09	-0.754999999999999	-238.75	133.90000000000146	-0.0029999999999996696	6.0	native
0.6925625	0.4237391	0.1	0.2610000000000028	-330.83299999999997	1618.6000000000022	0.0040000000000000036	5.0	native
0.6517783	0.3906317	0.13	-2.4719999999999978	-96.10400000000004	76.20000000000073	0.03500000000000014	2.0	native
0.7070948	0.4140223	0.11	-0.718	-315.33299999999997	1832.2999999999993	-0.005999999999999783	7.0	native
0.7863066	0.4521247	0.06	-1.570999999999998	-243.913	931.7999999999993	0.0129999999999999	5.0	native
0.7572371	0.4481262	0.1	0.7250000000000014	-342.70900000000006	1267.7999999999993	-0.029999999999999805	5.0	native
0.7342466	0.4402639	0.08	1.9840000000000018	-310.985	223.79999999999927	-0.0129999999999999	4.0	native
0.7793409	0.4488128	0.11	-0.7459999999999987	-112.88200000000006	546.0	0.0030000000000001137	3.0	native
0.7061931	0.4514782	0.09	-1.9789999999999992	-229.072	1418.7000000000007	0.05699999999999994	6.0	native
0.7541413	0.4518543	0.11	-1.1479999999999997	-193.68200000000002	535.1000000000022	0.04899999999999993	2.0	native
0.7035123	0.4537967	0.09	0.35700000000000287	-238.70400000000006	1315.0	-0.004999999999999893	5.0	native
0.6696919	0.4316182	0.09	-0.11399999999999721	-141.99699999999996	763.9000000000015	-0.008999999999999897	3.0	native
0.6905789	0.4073113	0.12	-1.3859999999999992	-141.59900000000005	302.2000000000007	0.0	3.0	native
0.7084927	0.4379643	0.1	-1.073999999999998	-106.15999999999997	441.6000000000022	-0.0029999999999996696	2.0	native
0.6647379	0.4191054	0.13	-0.9489999999999981	-133.02499999999998	863.6000000000022	-0.0019999999999997797	2.0	native
0.7173399	0.4187526	0.11	-4.435999999999998	-30.92700000000002	160.90000000000146	0.03299999999999992	1.0	native
0.6554868	0.4046166	0.11	-0.3409999999999975	-100.41899999999998	2.900000000001455	0.03200000000000003	2.0	native
0.5984378	0.3548322	0.04	-3.4849999999999977	78.64699999999999	-1392.2000000000007	0.10499999999999998	-1.0	native
0.6828618	0.3617587	0.04	-5.625999999999998	61.18299999999999	-1969.5999999999985	0.16300000000000026	-2.0	native
0.6460995	0.3544367	0.06	-1.0799999999999983	40.89099999999996	-2037.5	0.08300000000000018	0.0	native
0.7181824	0.4124297	0.04	-3.733999999999998	139.68599999999998	-1597.0999999999985	0.14700000000000024	-1.0	native
0.6089261	0.3842512	0.04	-0.9989999999999988	130.336	-1174.2000000000007	0.051000000000000156	-2.0	native
0.6790491	0.4157138	0.05	-0.7359999999999971	86.23699999999997	-861.8999999999978	0.06600000000000028	-2.0	native
0.6540955	0.4043067	0.06	-3.3939999999999984	111.46699999999998	-762.8999999999978	-0.0029999999999996696	-1.0	native
0.7734575	0.4777045	0.03	-0.9019999999999975	96.56900000000002	-624.5	0.07500000000000018	-2.0	native
0.6252987	0.4081322	0.04	-4.160999999999998	179.695	-1417.7999999999993	0.05600000000000005	-3.0	native
0.6177295	0.4014260	0.04	-1.9229999999999983	56.89799999999997	-776.5999999999985	0.05600000000000005	-1.0	native
0.7501298	0.4187566	0.04	0.49900000000000233	-121.87800000000004	-726.5	0.13000000000000034	3.0	native
0.7417664	0.4596396	0.05	-2.0669999999999966	110.91699999999997	-1447.0999999999985	0.13100000000000023	-2.0	native
0.8142561	0.4857167	0.04	-3.528999999999998	109.47899999999998	-694.3999999999978	0.1120000000000001	0.0	native
0.7154158	0.4359190	0.05	-2.936	84.93200000000002	-34.0	0.13600000000000012	-1.0	native
0.6572112	0.4175935	0.04	-2.904	70.65699999999998	-790.2999999999993	0.10400000000000009	-1.0	native
0.6398570	0.4129149	0.04	-6.4979999999999976	161.86599999999999	-690.2000000000007	0.09800000000000031	-2.0	native
0.8226269	0.4894617	0.04	-1.5349999999999966	-7.345000000000027	13.700000000000728	0.06200000000000028	-1.0	native
0.7413678	0.4123378	0.05	-0.7469999999999999	-46.480999999999995	793.7000000000007	-0.042999999999999705	-1.0	native
0.8008239	0.4228209	0.04	-1.5	103.99199999999996	-371.7999999999993	-0.016000000000000014	-1.0	native
0.7251209	0.4135835	0.03	-3.358999999999998	-127.36300000000006	-1546.2000000000007	0.0050000000000003375	1.0	native
0.7279327	0.3565145	0.05	-0.5889999999999986	151.978	-1191.5999999999985	-0.04899999999999993	-3.0	native
0.6937238	0.4430968	0.05	-3.469000000000001	193.50099999999998	-595.2999999999993	0.1639999999999997	-5.0	non-native
0.7441716	0.4552938	0.04	-3.5549999999999997	174.47399999999993	-306.0	0.1759999999999997	-4.0	non-native
0.7681867	0.4184476	0.05	-2.969000000000001	317.77599999999995	-544.7000000000007	0.1479999999999997	-5.0	non-native
0.7436876	0.4546413	0.02	-4.341999999999999	316.004	-631.0999999999985	0.13999999999999968	-5.0	non-native
0.7145382	0.4097496	0.0	-3.9559999999999995	385.738	-330.0	0.15399999999999991	-6.0	non-native
0.7193050	0.4589530	0.02	-2.882999999999999	420.553	-1130.3999999999978	0.08799999999999963	-7.0	non-native
0.6756365	0.4542825	0.01	-3.6679999999999993	540.487	-355.59999999999854	0.1389999999999998	-9.0	non-native
0.6808881	0.4333201	0.04	-3.25	462.013	-790.5999999999985	0.09499999999999975	-7.0	non-native
0.7512181	0.4565536	0.02	-2.830000000000002	454.71	-572.5	0.12699999999999978	-7.0	non-native
0.7460908	0.4415593	0.01	-3.1159999999999997	274.605	-619.8999999999978	0.10599999999999987	-5.0	non-native
0.7058635	0.4504287	0.02	-0.8150000000000013	494.133	-732.0	0.10499999999999998	-8.0	non-native
0.7532145	0.4363169	0.03	-1.001999999999999	282.631	238.10000000000218	0.055999999999999606	-5.0	non-native
0.7324008	0.4460503	0.03	-0.08999999999999986	400.95899999999995	-688.0	0.1379999999999999	-7.0	non-native
0.7239284	0.4668534	0.02	-1.2319999999999993	267.155	-998.7999999999993	0.1469999999999998	-4.0	non-native
0.7592337	0.4959789	0.02	-2.4269999999999996	418.893	-376.3999999999978	0.18199999999999994	-8.0	non-native
0.7860965	0.5033749	0.03	-1.129999999999999	235.59500000000003	-302.09999999999854	0.17799999999999994	-6.0	non-native
0.8145214	0.5055722	0.01	-1.093	150.16899999999998	-764.5999999999985	0.13099999999999978	-6.0	non-native
0.7832673	0.4814121	0.03	-2.3249999999999993	323.452	107.79999999999927	0.1459999999999999	-8.0	non-native
0.8072151	0.4854215	0.02	-1.8560000000000016	241.25400000000002	-138.5	0.1629999999999998	-4.0	non-native
0.7172307	0.4343143	0.03	-2.5360000000000014	243.00099999999998	386.6000000000022	0.10199999999999987	-3.0	non-native
0.7408283	0.4675861	0.02	-0.6120000000000019	307.504	-366.7999999999993	0.11199999999999966	-7.0	non-native
3.2927191	1.6271368	0.01	-6.942	478.58799999999997	-958.2000000000007	1.105	-5.0	non-native
3.4609244	1.6439232	0.01	-7.5009999999999994	394.48499999999996	-560.0	1.1159999999999997	-5.0	non-native
3.6011934	1.7673247	0.01	-7.215	535.116	-455.59999999999854	1.1729999999999996	-7.0	non-native
3.4597850	1.7479683	0.01	-6.66	410.527	-269.5	1.141	-7.0	non-native
3.5483756	1.8258108	0.01	-8.214	389.755	-997.7000000000007	1.15	-5.0	non-native
3.5525293	1.7904189	0.01	-9.801	425.56399999999996	-1065.0999999999985	1.1989999999999998	-4.0	non-native
3.5206418	1.7807816	0.02	-9.0	380.82399999999996	-891.7999999999993	1.125	-4.0	non-native
3.5747464	1.8182050	0.01	-11.4	499.491	-678.2000000000007	1.2389999999999999	-7.0	non-native
3.5189204	1.7469305	0.01	-10.056000000000001	458.568	-1117.0999999999985	1.2209999999999996	-5.0	non-native
3.3874295	1.7646252	0.02	-8.8	423.04699999999997	-337.0	1.1079999999999997	-4.0	non-native
3.5207865	1.8015202	0.01	-8.94	449.23699999999997	-1410.3999999999978	1.1439999999999997	-6.0	non-native
3.4309361	1.7952349	0.01	-10.486	485.825	-886.3999999999978	1.129	-5.0	non-native
3.5791690	1.8904234	0.01	-12.711	568.7149999999999	-883.2000000000007	1.2519999999999998	-8.0	non-native
3.8359013	1.9594920	0.01	-10.933	564.454	-1428.5	1.291	-8.0	non-native
3.9749660	1.9217660	0.01	-13.195	648.7189999999999	-688.8999999999978	1.3489999999999998	-9.0	non-native
3.8542314	1.8450677	0.01	-12.93	580.395	-1148.3999999999978	1.3329999999999997	-8.0	non-native
3.8185945	1.8848418	0.01	-10.543000000000001	350.85299999999995	-799.0	1.395	-3.0	non-native
3.8404808	1.8821231	0.01	-10.804	498.92199999999997	-1152.2000000000007	1.3459999999999996	-6.0	non-native
4.0682802	1.9557446	0.01	-12.459	561.3219999999999	-1535.3999999999978	1.4219999999999997	-8.0	non-native
3.7750432	1.8537886	0.01	-11.665000000000001	485.592	-1104.3999999999978	1.287	-7.0	non-native
3.8384876	1.9108495	0.02	-12.198	587.985	-1619.2000000000007	1.3289999999999997	-9.0	non-native
0.7289921	0.2958579	0.11	0.13200000000000145	10.497000000000014	-320.7000000000007	0.07600000000000007	-1.0	native
0.6671823	0.2874291	0.13	-0.20199999999999996	-90.18099999999998	-147.0	0.07400000000000029	0.0	native
0.7918853	0.2943275	0.12	-1.725999999999999	-23.911	-711.7000000000007	0.16800000000000015	-1.0	native
0.7913173	0.2955033	0.12	-1.2400000000000002	-29.038999999999987	-1762.4000000000015	0.1160000000000001	-1.0	native
0.8548823	0.3086984	0.1	-1.488999999999999	-51.365999999999985	-1971.6000000000022	0.10400000000000009	-1.0	native
0.6619256	0.2813440	0.09	-1.283999999999999	73.13600000000002	-1594.0	0.08000000000000007	-2.0	native
0.6928345	0.3121222	0.13	-0.4239999999999995	-29.84699999999998	-1294.6000000000022	0.06600000000000028	-1.0	native
0.7636032	0.3017028	0.11	-0.05699999999999861	-53.233000000000004	-1831.1000000000022	0.03300000000000036	-1.0	native
0.8451627	0.3058352	0.12	-2.0489999999999995	-9.561999999999955	-1624.9000000000015	0.18500000000000005	0.0	native
0.7775238	0.2890579	0.13	-0.6020000000000003	-0.9699999999999704	-2218.5	0.10499999999999998	-1.0	native
0.6182944	0.2648896	0.11	-1.331999999999999	-13.11099999999999	-1835.0	0.08800000000000008	-1.0	native
0.8009824	0.2811673	0.18	-2.0489999999999995	11.477000000000032	-1345.2000000000007	0.12700000000000022	0.0	native
0.7805688	0.2923129	0.11	-0.7359999999999989	-20.948999999999955	-814.3000000000029	0.10499999999999998	-1.0	native
0.7148215	0.2914054	0.14	-1.4859999999999989	-56.85999999999996	-1135.300000000003	0.07000000000000028	1.0	native
0.8353716	0.3038178	0.14	-1.234	-147.584	-772.1000000000022	0.05699999999999994	2.0	native
0.7852784	0.2849694	0.12	-1.4619999999999997	-33.12399999999997	-878.8000000000029	0.06499999999999995	-1.0	native
0.8651837	0.2870427	0.13	-1.3339999999999996	-22.754999999999995	-882.8000000000029	0.10899999999999999	-1.0	native
0.7137613	0.2704193	0.13	-2.1579999999999995	-35.924999999999955	-1700.1000000000022	0.08300000000000018	1.0	native
0.8013961	0.3014870	0.11	-0.8439999999999994	-133.22199999999998	-1087.7000000000007	0.03200000000000003	2.0	native
0.6954010	0.3013028	0.15	-1.0519999999999996	-77.59299999999996	-546.7000000000007	0.04899999999999993	0.0	native
0.7069708	0.2875386	0.14	-0.1559999999999988	-182.23699999999997	-1822.1000000000022	0.02200000000000024	0.0	native
0.6668461	0.2657929	0.08	-1.2560000000000002	-14.885999999999967	-1329.5	0.010000000000000231	0.0	native
0.7160773	0.3013455	0.09	-0.33999999999999986	11.302000000000021	-2130.4000000000015	0.07400000000000029	0.0	native
0.5957074	0.2593292	0.1	-1.1020000000000003	15.816000000000031	-1258.9000000000015	0.06099999999999994	-1.0	native
0.8224822	0.2964105	0.09	-2.360999999999999	26.28200000000004	-1165.4000000000015	0.0820000000000003	-2.0	native
0.6861535	0.2693117	0.15	-1.581999999999999	13.237000000000023	-696.3000000000029	0.08099999999999996	0.0	native
0.6177335	0.2654666	0.09	-1.209999999999999	25.607000000000028	-801.4000000000015	0.06300000000000017	0.0	native
0.5928639	0.2829457	0.08	-0.44599999999999973	26.706999999999994	-1448.7000000000007	0.06899999999999995	-2.0	native
0.6724589	0.2733300	0.11	-0.20199999999999996	-9.382000000000005	-1253.5	0.03400000000000025	-1.0	native
0.7087925	0.2913496	0.09	-1.2859999999999996	5.314000000000021	-1767.5	0.10499999999999998	-1.0	native
0.6637191	0.3069815	0.06	-2.1229999999999993	15.330000000000041	-1560.9000000000015	0.09800000000000031	-1.0	native
0.6081855	0.2924207	0.09	-2.2089999999999996	43.28400000000005	-1408.4000000000015	0.06300000000000017	0.0	native
0.8063520	0.3149477	0.07	-1.2759999999999998	21.620000000000005	-2585.300000000003	0.07500000000000018	-2.0	native
0.6780712	0.2965951	0.07	-1.1950000000000003	26.44300000000004	-1417.4000000000015	0.0900000000000003	0.0	native
0.6330638	0.2719814	0.11	-1.975999999999999	-21.937999999999988	-1186.300000000003	0.04200000000000026	0.0	native
0.7312909	0.3226259	0.17	-1.5409999999999986	-89.30199999999996	-1550.1000000000022	0.09100000000000019	0.0	native
0.6390875	0.2854548	0.16	-2.7539999999999996	-53.153999999999996	-820.1000000000022	0.10000000000000009	1.0	native
0.5078468	0.2739094	0.14	-2.5779999999999994	-1.61099999999999	-1365.2000000000007	0.052000000000000046	-1.0	native
0.7277975	0.3245220	0.16	-1.7569999999999997	-57.90699999999998	-1924.4000000000015	0.06700000000000017	1.0	native
0.7926574	0.3447455	0.13	-1.879999999999999	-9.548999999999978	-2629.7000000000007	0.11400000000000032	1.0	native
0.7028885	0.3084072	0.12	-1.225999999999999	-64.63799999999998	-430.8000000000029	0.07200000000000006	0.0	native
0.7849411	0.2943990	0.16	-2.0039999999999996	-12.088999999999999	-783.3000000000029	0.125	-1.0	native
0.6135596	0.2008097	0.18	-5.272000000000002	327.277	-489.09999999999854	0.06699999999999973	-2.0	non-native
0.6075293	0.2242661	0.14	-5.801000000000002	311.006	-1774.5	0.121	-3.0	non-native
0.5365575	0.2050242	0.13	-6.058000000000002	344.068	-1885.0999999999985	0.129	-4.0	non-native
0.5782856	0.2110966	0.13	-5.560000000000002	293.059	-611.7999999999993	0.07399999999999984	-3.0	non-native
0.4222583	0.2109075	0.16	-5.7280000000000015	286.996	-1971.8999999999978	0.14100000000000001	-4.0	non-native
0.5470932	0.2350155	0.12	-3.8870000000000022	307.572	-1516.5999999999985	0.08000000000000007	-4.0	non-native
0.5898496	0.2294401	0.17	-3.3930000000000007	294.834	-309.2000000000007	0.018999999999999684	-4.0	non-native
0.6316905	0.2460326	0.1	-5.807000000000002	336.996	-1632.7999999999993	0.129	-4.0	non-native
0.4014936	0.2127873	0.1	-5.954000000000001	306.278	-1276.0	0.14399999999999968	-3.0	non-native
0.6098704	0.2727403	0.1	-6.939000000000002	315.429	-484.8999999999978	0.17099999999999982	-4.0	non-native
0.5188791	0.2383191	0.13	-4.011000000000001	303.489	245.10000000000218	0.07899999999999974	-3.0	non-native
0.4816276	0.2323852	0.11	-4.245000000000001	294.297	-1115.5	0.07399999999999984	-3.0	non-native
0.5058241	0.2320355	0.12	-3.9270000000000014	202.39299999999997	-530.0	0.10099999999999998	-2.0	non-native
0.5210438	0.2315912	0.1	-5.181000000000001	222.42399999999998	-1084.5	0.08800000000000008	-3.0	non-native
0.5756840	0.2606688	0.11	-4.265000000000001	330.396	-270.59999999999854	0.1349999999999998	-3.0	non-native
0.5326164	0.2407425	0.12	-3.897000000000002	263.522	-1219.7000000000007	0.13099999999999978	-3.0	non-native
0.6528886	0.2856040	0.13	-5.026000000000002	299.548	-478.2000000000007	0.13099999999999978	-3.0	non-native
0.6128731	0.2644719	0.12	-3.6240000000000006	316.539	-635.7999999999993	0.08499999999999996	-4.0	non-native
0.6618479	0.2837799	0.1	-5.349000000000002	318.794	-1121.0	0.08299999999999974	-4.0	non-native
0.5903274	0.2756775	0.11	-4.440000000000001	305.695	-1607.7000000000007	0.09200000000000008	-3.0	non-native
0.5313920	0.2258608	0.09	-3.492000000000001	302.27	-1401.3999999999978	0.020999999999999908	-2.0	non-native
0.3908100	0.2668852	0.03	-5.822000000000001	334.084	-1673.5999999999985	0.2969999999999997	-4.0	non-native
0.3935000	0.2475487	0.02	-6.835000000000001	442.519	-2134.2000000000007	0.31000000000000005	-6.0	non-native
0.3945106	0.2488488	0.01	-6.284000000000001	462.98199999999997	-1570.2000000000007	0.31800000000000006	-7.0	non-native
0.3207694	0.2189818	0.06	-5.580000000000002	344.969	-2052.7999999999993	0.24899999999999967	-5.0	non-native
0.3623468	0.2434026	0.02	-5.053000000000001	458.725	-929.7999999999993	0.29899999999999993	-7.0	non-native
0.4483130	0.2549902	0.06	-6.221000000000002	421.092	-1551.7000000000007	0.33000000000000007	-7.0	non-native
0.4827554	0.2501990	0.05	-4.620000000000001	348.45799999999997	-1315.2000000000007	0.2769999999999997	-6.0	non-native
0.4484859	0.2474716	0.12	-3.508000000000001	208.07100000000003	-1424.8999999999978	0.262	-5.0	non-native
0.5432592	0.2638395	0.06	-7.054000000000002	367.674	-2353.7999999999993	0.32600000000000007	-5.0	non-native
0.3668865	0.2328853	0.07	-5.8820000000000014	443.74699999999996	-1710.8999999999978	0.29899999999999993	-6.0	non-native
0.5734097	0.2870872	0.03	-8.488000000000001	531.984	-2735.0	0.41100000000000003	-7.0	non-native
0.6943141	0.2707918	0.04	-6.198000000000002	476.573	-2150.0999999999985	0.32499999999999973	-7.0	non-native
0.9354011	0.3111083	0.03	-8.271	508.395	-2870.5	0.2829999999999999	-6.0	non-native
0.7948976	0.2775313	0.04	-6.113000000000001	467.153	-1472.7999999999993	0.22799999999999976	-6.0	non-native
0.7300193	0.2754317	0.04	-7.781000000000001	472.269	-1363.0	0.2549999999999999	-5.0	non-native
0.7606196	0.2688329	0.05	-6.801000000000002	437.06600000000003	-2628.7000000000007	0.24799999999999978	-5.0	non-native
0.8100706	0.2976628	0.05	-6.674000000000001	435.78	-2134.2999999999993	0.2669999999999999	-5.0	non-native
0.8514390	0.2959132	0.03	-6.225000000000001	447.467	-2537.899999999998	0.28600000000000003	-6.0	non-native
0.7791542	0.2785990	0.05	-6.665000000000001	425.73	-2405.399999999998	0.2709999999999999	-5.0	non-native
0.8027062	0.2809300	0.02	-9.471000000000002	545.2625	-2474.7000000000007	0.2919999999999998	-6.0	non-native
0.9333990	0.2988128	0.03	-9.112000000000002	517.009	-1898.2999999999993	0.32099999999999973	-5.0	non-native
0.8438781	0.4896821	0.12	1.100999999999999	69.81199999999995	-2268.5999999999985	-0.13100000000000023	-2.0	native
0.7160790	0.4603028	0.17	0.35799999999999876	145.63	-2570.899999999998	-0.014000000000000234	-3.0	native
0.8103631	0.5370773	0.15	1.2909999999999986	53.089	-1882.0999999999985	-0.09800000000000031	-3.0	native
0.7342072	0.4155566	0.13	0.6310000000000002	92.84499999999997	-2283.699999999997	-0.10200000000000031	-2.0	native
0.7920923	0.4402590	0.17	1.0670000000000002	164.897	-3378.199999999997	-0.07900000000000018	-4.0	native
0.7840115	0.4969817	0.14	0.5099999999999998	129.39799999999997	-2324.5	-0.03500000000000014	-4.0	native
0.7634992	0.3626453	0.15	-0.7740000000000009	134.43399999999997	-1560.699999999997	-0.0900000000000003	-3.0	native
0.8078037	0.3578098	0.16	-0.2469999999999999	122.007	-2990.399999999998	-0.0820000000000003	-4.0	native
0.6525047	0.3580492	0.1	3.4689999999999994	51.26999999999998	-1608.199999999997	-0.07600000000000007	-4.0	native
0.6524838	0.3204344	0.13	1.3919999999999995	45.843999999999994	-2200.2999999999993	-0.0820000000000003	-4.0	native
0.6735157	0.3163750	0.1	2.165000000000001	30.591000000000008	-2273.2999999999993	-0.08499999999999996	-2.0	native
0.6412072	0.2807004	0.17	2.2589999999999986	47.411	-1793.699999999997	-0.0860000000000003	-2.0	native
0.5605879	0.2338839	0.13	0.21899999999999942	72.76799999999997	-2690.399999999998	-0.08700000000000019	-2.0	native
0.5140514	0.2677885	0.16	0.8089999999999993	73.32	-2079.0999999999985	-0.06000000000000005	-2.0	native
0.7522125	0.2936366	0.11	0.911999999999999	64.64499999999998	-2743.699999999997	-0.11100000000000021	-3.0	native
0.7040438	0.2834448	0.14	2.418000000000001	32.339	-2126.899999999998	-0.15200000000000014	-3.0	native
0.6127012	0.2964657	0.13	1.0579999999999998	65.09999999999997	-2373.0	-0.0730000000000004	-1.0	native
0.6572980	0.2833428	0.15	0.927999999999999	92.25999999999999	-2049.2999999999993	-0.1200000000000001	-2.0	native
0.6377316	0.2764350	0.14	1.924999999999999	36.389999999999986	-1870.5	-0.1030000000000002	-2.0	native
0.5713450	0.2494329	0.15	0.9959999999999987	69.94200000000001	-1732.3999999999978	-0.125	-2.0	native
0.7439201	0.2728299	0.16	0.1479999999999997	62.081999999999994	-2462.0999999999985	-0.08800000000000008	-2.0	native
0.6789088	0.2771372	0.13	0.1559999999999988	-106.35300000000007	-821.5	-0.04600000000000026	0.0	native
0.6162910	0.2590966	0.15	0.8579999999999988	-87.507	-1227.0	-0.04500000000000037	0.0	native
0.5450222	0.2220449	0.13	0.581999999999999	-118.27600000000007	-1740.2999999999993	-0.04500000000000037	1.0	native
0.5002635	0.2489712	0.09	0.29299999999999926	-85.07100000000003	-2258.399999999998	-0.06200000000000028	-1.0	native
0.4799689	0.2424371	0.13	2.0759999999999987	-86.78900000000004	-2167.199999999997	-0.051000000000000156	1.0	native
0.5183257	0.2221664	0.13	0.4369999999999994	-90.15300000000002	-2467.899999999998	-0.07100000000000017	1.0	native
0.4800891	0.1981921	0.12	0.34999999999999964	-94.03200000000004	-2334.699999999997	-0.08700000000000019	0.0	native
0.5820494	0.2416465	0.1	-0.021000000000000796	-84.29000000000002	-2032.2999999999993	-0.038000000000000256	0.0	native
0.6646391	0.2607238	0.13	0.8780000000000001	-126.69200000000001	-2767.0	-0.0820000000000003	1.0	native
0.6504830	0.2490264	0.1	0.24099999999999966	-92.62100000000004	-3016.2999999999993	-0.08099999999999996	0.0	native
0.5387990	0.2229870	0.19	2.4610000000000003	-214.28100000000006	-1983.0	-0.12200000000000033	2.0	native
0.5880315	0.2222818	0.17	2.5039999999999996	-163.12099999999998	-1839.199999999997	-0.13100000000000023	1.0	native
0.5891271	0.2420801	0.12	0.7379999999999995	-111.87300000000005	-2483.5999999999985	-0.11100000000000021	0.0	native
0.5143036	0.2073794	0.11	0.23399999999999999	-56.59300000000002	-2160.5999999999985	-0.06400000000000006	-1.0	native
0.6374989	0.2528797	0.16	1.4260000000000002	-130.13400000000001	-2574.699999999997	-0.0950000000000002	1.0	native
0.5903868	0.2773522	0.12	1.4189999999999987	-103.40800000000002	-2437.5	-0.09600000000000009	1.0	native
0.5407702	0.2427328	0.11	0.5239999999999991	-112.36099999999999	-2966.899999999998	-0.04700000000000015	0.0	native
0.6073427	0.2340911	0.13	0.9589999999999996	-116.75400000000002	-1927.8999999999978	-0.0770000000000004	0.0	native
0.5342633	0.2265075	0.14	0.5129999999999999	-75.59700000000004	-2621.7999999999993	-0.07800000000000029	-1.0	native
0.5684695	0.2574139	0.14	0.4039999999999999	-90.52800000000002	-1200.3999999999978	-0.026000000000000245	1.0	native
0.6286052	0.2317825	0.15	1.1689999999999987	-135.34699999999998	-993.8999999999978	-0.057000000000000384	0.0	native
0.6390679	0.2814085	0.09	-2.6839999999999993	8.925999999999988	-125.10000000000218	0.11799999999999988	1.0	non-native
0.7458345	0.3449885	0.02	-3.7010000000000005	212.74899999999997	-538.2000000000007	0.2749999999999999	-2.0	non-native
0.6570333	0.3112729	0.05	-2.5459999999999994	104.19099999999997	-1289.2999999999993	0.2120000000000002	-2.0	non-native
0.4893053	0.2812884	0.04	-3.0359999999999996	-17.165999999999997	-216.10000000000218	0.22199999999999998	0.0	non-native
0.7074230	0.3335098	0.03	-2.786999999999999	19.915999999999997	-601.7999999999993	0.2360000000000002	0.0	non-native
0.6895975	0.3289850	0.04	-2.333	-4.9360000000000355	-552.5	0.2250000000000001	0.0	non-native
0.6416131	0.3402277	0.05	-2.904	62.14099999999996	-860.6000000000022	0.29600000000000026	-1.0	non-native
0.6457631	0.3425530	0.04	-3.4429999999999996	106.54999999999995	1037.2999999999993	0.29800000000000004	-1.0	non-native
0.7806524	0.3891824	0.01	-3.9849999999999994	22.57099999999997	711.8999999999978	0.32699999999999996	1.0	non-native
0.6227401	0.3314870	0.02	-4.23	82.96499999999997	678.0	0.34299999999999997	-2.0	non-native
0.7441829	0.3636643	0.03	-2.888	-4.383000000000038	375.7999999999993	0.24400000000000022	0.0	non-native
0.7146907	0.3702503	0.02	-3.6340000000000003	-28.714999999999975	287.0	0.2610000000000001	0.0	non-native
0.6583401	0.3462055	0.04	-2.2669999999999995	1.0949999999999704	-523.0	0.26900000000000013	-1.0	non-native
0.7363316	0.3720826	0.03	-2.8550000000000004	48.28399999999999	635.5999999999985	0.2280000000000002	-2.0	non-native
0.5182785	0.3014964	0.05	-2.654	133.12	499.09999999999854	0.2610000000000001	-3.0	non-native
0.5636582	0.3270137	0.02	-5.555	225.92699999999996	720.8999999999978	0.30600000000000005	-4.0	non-native
0.6119459	0.3230956	0.02	-6.3309999999999995	204.527	497.2000000000007	0.3290000000000002	-3.0	non-native
0.5648964	0.3335038	0.02	-5.038	243.031	-117.0	0.31300000000000017	-4.0	non-native
0.8273367	0.3743897	0.05	-4.797000000000001	250.11299999999997	109.39999999999782	0.2450000000000001	-4.0	non-native
0.6813920	0.3412177	0.03	-4.609	225.03199999999998	-37.20000000000073	0.29200000000000026	-4.0	non-native
0.8212126	0.3911415	0.03	-3.926	62.786	824.3999999999978	0.28500000000000014	-3.0	non-native
0.9723575	0.3611557	0.02	-7.95	258.349	232.79999999999927	0.5030000000000001	-3.0	non-native
0.8108380	0.3041884	0.03	-6.5329999999999995	233.40499999999997	265.7999999999993	0.42200000000000015	-3.0	non-native
0.9371164	0.3214398	0.03	-7.555	211.94299999999998	746.0	0.484	-1.0	non-native
0.6610468	0.2725889	0.07	-4.281000000000001	149.51099999999997	736.5	0.29300000000000015	-2.0	non-native
1.0114342	0.3134398	0.03	-7.670999999999999	343.794	-73.20000000000073	0.3759999999999999	-4.0	non-native
0.8314620	0.2957757	0.05	-4.439	147.661	1127.0999999999985	0.3380000000000001	-2.0	non-native
0.8397227	0.2982478	0.04	-4.398999999999999	159.35199999999998	201.89999999999782	0.30299999999999994	-1.0	non-native
0.7370027	0.2929983	0.06	-4.7059999999999995	161.45299999999997	-296.7000000000007	0.30200000000000005	-2.0	non-native
0.8417823	0.3094556	0.05	-4.772	173.74699999999996	249.59999999999854	0.3250000000000002	-1.0	non-native
1.0272931	0.2907212	0.08	-5.693999999999999	182.27599999999995	581.3999999999978	0.3280000000000003	-1.0	non-native
0.8598624	0.3117852	0.07	-4.577	144.32799999999997	-302.7999999999993	0.403	0.0	non-native
0.8956482	0.2840303	0.09	-5.119999999999999	159.06699999999995	891.8999999999978	0.3120000000000003	-2.0	non-native
1.2131375	0.3363456	0.02	-6.286	277.481	-539.1000000000022	0.33099999999999996	-4.0	non-native
1.0062051	0.2858900	0.05	-5.551	184.79199999999997	544.5	0.28800000000000026	-2.0	non-native
0.8250164	0.2975938	0.05	-5.8870000000000005	196.71499999999997	1630.0	0.32299999999999995	-1.0	non-native
0.9289087	0.3055563	0.06	-5.7490000000000006	169.44399999999996	59.0	0.379	-3.0	non-native
1.1201121	0.3394971	0.05	-7.382999999999999	190.99699999999996	615.5999999999985	0.43800000000000017	-1.0	non-native
0.8606700	0.2546115	0.07	-5.253	146.11499999999995	487.7999999999993	0.3240000000000003	-1.0	non-native
0.8331725	0.3054169	0.05	-4.159000000000001	68.40899999999999	1220.3999999999978	0.30400000000000027	-1.0	non-native
0.8476712	0.2746901	0.06	-4.002000000000001	74.32399999999996	1767.0999999999985	0.3320000000000003	0.0	non-native
1.0638783	0.2932341	0.05	-3.8369999999999997	54.012	991.7999999999993	0.347	0.0	non-native
5.3961678	2.5392096	0.0	-13.955	259.846	-1150.2000000000007	2.962	-1.0	native
6.5956030	2.7062371	0.0	-13.956000000000028	259.846	-393.5	2.6540000000000004	-1.0	native
5.9509349	2.4702420	0.0	-13.955	259.846197	-42.5	2.6839999999999997	-1.0	native
4.8146200	2.2863932	0.0	-13.955	259.846	-743.5	2.619	-1.0	native
4.7314348	2.2849770	0.0	-13.955	259.846	-1594.4000000000015	2.3859999999999997	-1.0	native
4.5327663	2.1130514	0.0	-13.955	259.846	-1023.7000000000007	1.7840000000000003	-1.0	native
4.9166641	2.3487470	0.0	-13.955	259.846	-1997.0	2.073	-1.0	native
5.6942959	2.6493576	0.0	-13.955	259.846	-1245.2999999999993	2.5660000000000003	-1.0	native
7.8833809	3.0036004	0.0	-13.955	259.846	-1212.0	3.845	-1.0	native
10.1068182	3.7222059	0.0	-13.953999999999999	259.846	-985.2999999999993	3.8299999999999996	-1.0	native
5.8369079	2.9094279	0.0	-13.956	259.846	-1040.0	3.5879999999999996	-1.0	native
6.2161608	2.9913824	0.0	-13.955	259.846	-1492.2999999999993	3.6249999999999996	-1.0	native
6.7151031	3.0060332	0.0	-13.955	259.846	-1548.9000000000015	3.631	-1.0	native
8.5601645	3.3114209	0.0	-13.955	259.846008	-1222.0999999999985	2.7769999999999997	-1.0	native
9.1632214	3.5544710	0.0	-13.956000000000028	259.846	-1159.5	2.9919999999999995	-1.0	native
8.6417923	3.2764454	0.0	-13.955	259.846	-1165.5999999999985	2.507	-1.0	native
9.1574602	3.4362116	0.0	-13.955	259.846	-1962.0999999999985	2.8169999999999997	-1.0	native
9.5903282	3.5721071	0.0	-13.956000000000028	259.846	-1285.2999999999993	3.2929999999999997	-1.0	native
8.0521288	2.7950854	0.0	-13.955	259.846	-1249.0999999999985	3.3770000000000002	-1.0	native
6.7270355	3.0477498	0.0	-13.955	259.846	-1502.4000000000015	3.227	-1.0	native
6.5991335	2.8950710	0.0	-13.956	259.846	-1913.0999999999985	3.134	-1.0	native
1.3266315	0.5038167	0.08	-1.0540000000000003	-100.257	-409.7999999999993	0.04599999999999982	2.0	native
1.3465976	0.5330802	0.12	0.5490000000000013	-44.24399999999997	-1083.5999999999985	0.06300000000000017	1.0	native
1.3335544	0.4951276	0.09	-2.068999999999999	-37.07600000000002	-75.29999999999927	0.02499999999999991	1.0	native
1.0546274	0.4163507	0.11	-1.9269999999999996	-30.773000000000025	209.90000000000146	0.09799999999999986	2.0	native
1.1441038	0.4191608	0.12	-3.359	-8.314000000000021	-960.0	0.07099999999999973	2.0	native
1.1082460	0.4506871	0.11	-3.1500000000000004	-10.432000000000016	-310.7999999999993	0.10699999999999976	1.0	native
1.2350944	0.4940331	0.13	-0.7129999999999992	-70.23199999999997	-683.7999999999993	0.008000000000000007	2.0	native
1.2234221	0.4620878	0.14	-2.032	-57.372000000000014	-611.2999999999993	0.020000000000000018	2.0	native
1.1535676	0.4539430	0.08	-0.6689999999999987	-57.65300000000002	-201.0	0.06199999999999983	1.0	native
1.3648115	0.5174392	0.12	-2.407	-1.5629999999999882	-1263.5999999999985	0.09600000000000009	1.0	native
1.2335691	0.4885376	0.13	-2.148999999999999	-12.440999999999974	-1202.9000000000015	0.07699999999999996	1.0	native
1.1460742	0.4347428	0.12	-2.0869999999999997	-30.00799999999998	-1418.5999999999985	0.040999999999999925	1.0	native
1.1786056	0.4461833	0.1	-3.135	-35.70799999999997	-1061.9000000000015	0.040999999999999925	1.0	native
1.1253390	0.4593386	0.14	-2.849	-31.507000000000005	-1292.5	0.08599999999999985	2.0	native
1.1198568	0.4238249	0.17	-1.6239999999999988	-116.928	-878.0999999999985	0.03100000000000014	3.0	native
1.0908182	0.4301633	0.1	-2.045	-34.93299999999999	-740.7999999999993	0.015000000000000124	1.0	native
1.3405335	0.5142885	0.07	-3.4139999999999997	-25.286999999999978	-412.2000000000007	0.07499999999999973	1.0	native
1.3479687	0.5044547	0.07	-3.8099999999999987	28.580000000000013	-466.90000000000146	0.1120000000000001	1.0	native
1.0512462	0.4100835	0.19	-0.46999999999999886	-73.757	-1011.2999999999993	-0.002000000000000224	1.0	native
1.3042421	0.5065818	0.09	-3.5139999999999993	-6.7409999999999854	-1227.2000000000007	0.19300000000000006	2.0	native
1.4103420	0.5349682	0.08	-3.6869999999999994	42.748999999999995	-940.2999999999993	0.14000000000000012	0.0	native
0.9585278	0.2121214	0.11	-3.872	113.505	-866.5999999999985	0.2030000000000003	-3.0	non-native
1.0450569	0.2204268	0.08	-4.184000000000001	82.87200000000001	-1270.3999999999978	0.2450000000000001	-2.0	non-native
0.8972068	0.2168318	0.1	-4.582000000000001	55.13499999999999	-1056.7999999999993	0.2530000000000001	-2.0	non-native
0.9379310	0.2206171	0.12	-4.3740000000000006	19.013000000000034	-1061.2000000000007	0.21399999999999997	-2.0	non-native
0.8801597	0.2194261	0.1	-3.9239999999999995	39.50400000000002	-711.0999999999985	0.2560000000000002	-2.0	non-native
0.9563746	0.2175423	0.1	-4.7010000000000005	108.69900000000001	-1537.7999999999993	0.2450000000000001	-3.0	non-native
0.8695481	0.1984983	0.12	-3.819000000000001	6.8659999999999854	-1405.3999999999978	0.24400000000000022	-3.0	non-native
1.1274148	0.2310281	0.08	-4.728	43.19200000000001	-463.7999999999993	0.23500000000000032	-2.0	non-native
0.9677535	0.2008078	0.09	-3.902000000000001	35.22000000000003	-1015.8999999999978	0.2320000000000002	-3.0	non-native
1.1072627	0.2148384	0.1	-3.1140000000000008	27.06000000000006	-1262.5999999999985	0.20999999999999996	-1.0	non-native
0.7291358	0.2108322	0.07	-3.958	52.297000000000025	-1094.2000000000007	0.2320000000000002	-2.0	non-native
1.0184970	0.2236334	0.08	-4.179	48.75400000000002	-840.0999999999985	0.27500000000000036	-1.0	non-native
0.8290049	0.2037531	0.07	-3.779	63.82499999999999	-1059.8999999999978	0.25100000000000033	-4.0	non-native
1.0162832	0.2332560	0.07	-5.33	49.33000000000004	34.20000000000073	0.28200000000000003	-1.0	non-native
0.8281329	0.2165535	0.07	-2.412000000000001	-11.616999999999962	-142.09999999999854	0.2030000000000003	-1.0	non-native
1.1278875	0.2114344	0.1	-2.854000000000001	-15.04200000000003	171.79999999999927	0.17500000000000027	-1.0	non-native
0.9065329	0.2044859	0.08	-2.883000000000001	-16.035999999999945	-1383.0999999999985	0.20999999999999996	-2.0	non-native
0.7673188	0.2008633	0.1	-3.537000000000001	40.480999999999995	-1459.7000000000007	0.24300000000000033	-3.0	non-native
0.9431107	0.2235076	0.08	-4.487	58.146000000000015	-1307.3999999999978	0.22999999999999998	-1.0	non-native
0.9117287	0.2047176	0.07	-2.1400000000000006	-30.09400000000005	-430.0	0.242	-1.0	non-native
0.9124551	0.2072393	0.07	-3.064	90.00600000000003	-540.0	0.2270000000000003	-2.0	non-native
0.2352175	0.1442633	0.2	-0.24099999999999966	-23.81499999999994	-708.7000000000007	-0.010999999999999677	-3.0	non-native
0.2934979	0.1331044	0.2	-0.31599999999999895	-33.52099999999996	-42.599999999998545	0.009000000000000341	-1.0	non-native
0.3630582	0.1418406	0.22	-0.15800000000000125	41.190000000000055	-376.2999999999993	-0.004999999999999893	-2.0	non-native
0.2684758	0.1388020	0.2	0.995000000000001	-2.308999999999969	304.40000000000146	-0.02699999999999969	-1.0	non-native
0.3740443	0.1389115	0.21	0.3730000000000011	23.506999999999948	-246.20000000000073	-0.0029999999999996696	-1.0	non-native
0.3046002	0.1382066	0.22	2.6499999999999986	-36.80799999999999	637.7000000000007	-0.03200000000000003	-2.0	non-native
0.2639441	0.1296914	0.19	-1.463000000000001	26.690000000000055	-652.5	-0.0259999999999998	-1.0	non-native
0.3700456	0.1309199	0.21	0.29799999999999827	16.715000000000032	-938.5999999999985	0.0690000000000004	-1.0	non-native
0.2471101	0.1154436	0.21	0.8960000000000008	53.83699999999999	-735.7000000000007	0.018000000000000238	-3.0	non-native
0.2322618	0.1319099	0.17	0.39699999999999847	29.202999999999975	-618.0999999999985	-0.02699999999999969	-2.0	non-native
0.3936208	0.1524751	0.21	-0.277000000000001	-23.206999999999994	-561.8999999999978	0.015000000000000124	-1.0	non-native
0.3429600	0.1387621	0.19	-0.6029999999999998	112.74599999999998	-2181.5	0.02100000000000035	-1.0	non-native
0.2941089	0.1189750	0.25	0.8679999999999986	51.964000000000055	-287.2000000000007	0.0050000000000003375	-1.0	non-native
0.3950674	0.1228728	0.22	0.7079999999999984	-12.933999999999969	-180.59999999999854	0.05500000000000016	-3.0	non-native
0.2828760	0.1162800	0.21	0.911999999999999	-28.860000000000014	251.10000000000218	0.051000000000000156	0.0	non-native
0.3225054	0.1560848	0.18	0.5689999999999991	96.63499999999999	-113.89999999999782	-0.021999999999999797	-3.0	non-native
0.3246249	0.1404911	0.21	0.536999999999999	-20.427999999999997	-979.7999999999993	-0.010999999999999677	-1.0	non-native
0.2759481	0.1311505	0.2	0.28800000000000026	-25.910999999999945	-860.8999999999978	-0.016000000000000014	0.0	non-native
0.2831406	0.1363291	0.22	0.815999999999999	43.460000000000036	-1578.0999999999985	0.016000000000000014	-3.0	non-native
0.3918251	0.1365016	0.2	1.1739999999999995	13.186000000000035	-661.8999999999978	-0.004999999999999893	-2.0	non-native
0.2287604	0.1330513	0.2	0.13200000000000145	-96.93399999999997	-817.2000000000007	-0.03600000000000003	-2.0	non-native
0.5964289	0.2320610	0.11	1.3440000000000012	-105.82100000000003	-1010.9000000000015	-0.06399999999999961	0.0	native
0.5649815	0.2190805	0.14	0.40500000000000114	-59.87300000000005	-1707.7999999999993	-0.09899999999999975	1.0	native
0.4932558	0.2307316	0.1	0.7160000000000011	-115.721	-1578.7999999999993	-0.03299999999999992	1.0	native
0.4509672	0.2185040	0.11	0.015000000000000568	-35.903999999999996	-1223.4000000000015	-0.01200000000000001	0.0	native
0.4971704	0.2345205	0.1	-0.02999999999999936	-82.89800000000002	-1723.6000000000022	-0.08599999999999985	2.0	native
0.5050141	0.2155184	0.1	-0.012000000000000455	-49.254999999999995	-1468.7000000000007	-0.06499999999999995	0.0	native
0.4714474	0.2047862	0.07	0.011000000000001009	-119.82500000000005	-1014.7000000000007	-0.07799999999999985	2.0	native
0.5041133	0.2242744	0.09	0.1750000000000007	-91.53800000000001	-944.2999999999993	-0.06099999999999994	0.0	native
0.4890843	0.2324013	0.07	-1.866999999999999	-88.37300000000005	-1723.4000000000015	-0.02499999999999991	2.0	native
0.5670666	0.2448072	0.08	-1.2240000000000002	-36.30200000000002	-2017.4000000000015	0.013000000000000345	1.0	native
0.4927814	0.2291624	0.07	0.34999999999999964	-97.78700000000003	-2085.600000000002	-0.04499999999999993	1.0	native
0.4024035	0.1974448	0.08	0.3800000000000008	-86.06300000000005	-1494.7000000000007	-0.022999999999999687	1.0	native
0.4973979	0.2206032	0.08	-0.1769999999999996	-56.77800000000002	-1317.7000000000007	-0.10299999999999976	1.0	native
0.4982359	0.2232713	0.11	-0.266	-118.28000000000003	-1079.7000000000007	-0.06799999999999962	3.0	native
0.4969117	0.2103171	0.09	0.2320000000000011	-104.51100000000002	-724.1000000000022	-0.07199999999999962	3.0	native
0.4562786	0.1873405	0.06	0.6440000000000001	-72.53800000000001	-1324.9000000000015	-0.06199999999999983	1.0	native
0.4811167	0.2039522	0.1	-0.09600000000000009	-60.822	-997.6000000000022	-0.05999999999999961	1.0	native
0.5046842	0.2081773	0.14	0.5730000000000004	-69.34800000000001	-1371.2000000000007	0.026000000000000245	2.0	native
0.5484293	0.2241242	0.08	0.6859999999999999	-110.541	-778.9000000000015	0.0030000000000001137	2.0	native
0.4786255	0.2068191	0.1	-0.004999999999999005	-39.791	-2155.100000000002	-0.01200000000000001	1.0	native
0.5463511	0.2244590	0.1	-0.3409999999999993	-104.06300000000005	-1874.7000000000007	0.04400000000000004	2.0	native
0.3361299	0.1968043	0.08	-0.9610000000000003	-20.227000000000032	-1578.0	0.01200000000000001	-1.0	native
0.7008100	0.2826753	0.05	0.24600000000000044	-60.87900000000002	-1903.1000000000022	0.0690000000000004	-1.0	native
0.5396560	0.2470869	0.1	-0.30599999999999916	-70.805	-557.5	0.0950000000000002	0.0	native
0.5886003	0.2347559	0.07	-0.5609999999999999	-62.69900000000001	-805.2000000000007	0.07500000000000018	-1.0	native
0.7399834	0.2733094	0.08	0.995000000000001	-87.98400000000004	-404.1000000000022	0.07900000000000018	0.0	native
0.5593600	0.2371252	0.09	0.527000000000001	-103.656	-408.90000000000146	0.04400000000000004	0.0	native
0.7227146	0.2542453	0.12	-0.3680000000000003	-67.87300000000005	-851.5	0.06100000000000039	0.0	native
0.7157211	0.2572373	0.07	-0.1349999999999998	-49.81200000000001	-602.7999999999993	0.0950000000000002	0.0	native
0.7876529	0.3069402	0.07	-0.38899999999999935	-22.149	-1385.4000000000015	0.0690000000000004	-1.0	native
0.7491573	0.2856732	0.06	-0.03200000000000003	-53.39500000000004	-966.0	0.07100000000000017	-1.0	native
0.6716780	0.2907207	0.12	0.5190000000000001	-141.70800000000003	-871.0	0.05400000000000027	1.0	native
0.8452940	0.3058339	0.12	1.1419999999999995	-96.02800000000002	-1999.4000000000015	0.09200000000000008	0.0	native
0.7262539	0.2953930	0.06	0.6750000000000007	-66.37900000000002	-1919.0	0.08800000000000008	-1.0	native
0.7124372	0.3054011	0.13	0.16300000000000026	-96.483	-1287.6000000000022	0.0050000000000003375	1.0	native
0.6300838	0.2657749	0.07	-0.16199999999999903	-133.627	-1440.6000000000022	0.017000000000000348	-1.0	native
0.6164337	0.2571880	0.1	0.2370000000000001	-120.02800000000002	125.89999999999782	0.06000000000000005	-1.0	native
0.5385399	0.2503320	0.09	-0.6720000000000006	-83.15500000000003	-938.6000000000022	0.03400000000000025	-1.0	native
0.6856543	0.2577156	0.12	-0.0779999999999994	-96.269	-1324.6000000000022	0.08400000000000007	0.0	native
0.5428451	0.2410394	0.11	0.1330000000000009	-92.58700000000005	-1367.4000000000015	0.051000000000000156	0.0	native
0.6907588	0.2537093	0.1	-0.33000000000000007	-41.464	-1443.1000000000022	0.0770000000000004	-1.0	native
0.6412103	0.2401365	0.07	0.034000000000000696	-55.447	-802.5	0.09800000000000031	-2.0	native
1.8016405	0.5360298	0.04	-4.042	69.96000000000004	-1260.9000000000015	0.16100000000000003	-3.0	non-native
1.5272094	0.5083126	0.06	-5.325000000000001	137.452	-836.9000000000015	0.21999999999999975	-4.0	non-native
1.4760177	0.5079089	0.06	-4.59	193.41899999999998	-2457.100000000002	0.19999999999999973	-4.0	non-native
1.4818150	0.5633062	0.05	-5.24	198.71799999999996	-1974.6000000000022	0.2649999999999997	-4.0	non-native
1.5625186	0.4942142	0.05	-5.453000000000001	-7.340000000000032	-712.1000000000022	0.2599999999999998	-2.0	non-native
1.6333539	0.5979621	0.05	-4.66	92.38400000000001	-1620.0	0.2290000000000001	-3.0	non-native
1.6295049	0.5543815	0.05	-3.91	145.54200000000003	-349.1000000000022	0.2709999999999999	-3.0	non-native
1.5436944	0.5440674	0.07	-4.032	124.274	-689.5	0.2370000000000001	-3.0	non-native
1.4930122	0.4831562	0.05	-4.84	5.302000000000021	-841.4000000000015	0.22699999999999987	-1.0	non-native
1.6410809	0.4899113	0.08	-5.3469999999999995	20.008000000000038	-913.9000000000015	0.16699999999999982	-1.0	non-native
1.8364937	0.5375421	0.06	-4.881	6.4389999999999645	255.6999999999971	0.2669999999999999	-3.0	non-native
1.7306988	0.5627147	0.08	-3.9290000000000003	5.336000000000013	-430.7000000000007	0.23899999999999988	-1.0	non-native
1.5093656	0.4985751	0.07	-4.828000000000001	127.50199999999995	-698.8000000000029	0.22699999999999987	-4.0	non-native
1.6018815	0.5108942	0.08	-4.019	106.00099999999998	-632.2000000000007	0.17399999999999993	0.0	non-native
1.6665516	0.5310764	0.03	-6.2059999999999995	283.549	-750.9000000000015	0.21199999999999974	-6.0	non-native
1.6343929	0.5288638	0.04	-4.258000000000001	161.27300000000002	-185.0	0.20599999999999996	-4.0	non-native
1.7259552	0.5775650	0.07	-4.5	136.35400000000004	-1622.300000000003	0.18299999999999983	-2.0	non-native
2.0213833	0.6424887	0.05	-4.272	89.29899999999998	-987.3000000000029	0.22699999999999987	-3.0	non-native
1.9392586	0.6291612	0.07	-2.953000000000001	-56.674999999999955	-492.2000000000007	0.1719999999999997	-1.0	non-native
1.8195312	0.6159774	0.06	-3.067	-104.26400000000001	-1160.6000000000022	0.20799999999999974	-1.0	non-native
2.0767338	0.6164587	0.06	-2.8420000000000005	-173.48300000000006	-702.4000000000015	0.19899999999999984	0.0	non-native
0.9637848	0.3277846	0.03	-6.995000000000001	453.072	-2727.100000000002	0.472	-6.0	non-native
0.7343387	0.3164611	0.04	-6.039	320.39799999999997	-1186.5	0.43100000000000005	-6.0	non-native
0.9093599	0.3228793	0.03	-6.755000000000001	412.13	-1548.4000000000015	0.44899999999999984	-5.0	non-native
0.8328491	0.3289152	0.03	-8.027000000000001	415.771	-2988.600000000002	0.492	-7.0	non-native
0.7115675	0.3060208	0.04	-6.440000000000001	309.868	-2233.9000000000015	0.3820000000000001	-5.0	non-native
0.6524154	0.3272775	0.02	-7.494	324.89	-2222.5	0.4910000000000001	-5.0	non-native
0.9346139	0.3449660	0.03	-7.802	438.542	-2568.7000000000007	0.4929999999999999	-6.0	non-native
0.8647146	0.3063946	0.05	-6.352	317.95799999999997	-1751.4000000000015	0.4299999999999997	-4.0	non-native
0.7662655	0.2986011	0.04	-7.557	355.512	-2607.5	0.399	-6.0	non-native
0.9064566	0.2959208	0.04	-7.3629999999999995	315.518	-2304.600000000002	0.44099999999999984	-5.0	non-native
0.9260030	0.3191854	0.04	-7.0969999999999995	439.447	-2851.100000000002	0.4159999999999999	-7.0	non-native
0.9201484	0.3094205	0.03	-8.08	311.736	-2425.7000000000007	0.48099999999999987	-6.0	non-native
0.8769459	0.3132317	0.02	-8.552	375.378	-2193.100000000002	0.496	-7.0	non-native
0.8564467	0.3210818	0.03	-8.899000000000001	474.44	-2808.5	0.45599999999999996	-7.0	non-native
1.0675446	0.3367888	0.04	-8.481000000000002	456.674	-2904.9000000000015	0.46799999999999997	-7.0	non-native
0.7945943	0.3158406	0.03	-9.441	461.538	-1857.2000000000007	0.45999999999999996	-8.0	non-native
1.0312010	0.3297288	0.03	-7.9879999999999995	463.331	-2256.800000000003	0.47299999999999986	-7.0	non-native
0.7386555	0.3172102	0.03	-7.466000000000001	461.374	-1955.0	0.44599999999999973	-7.0	non-native
0.8468243	0.3262158	0.02	-8.7	538.939	-2083.600000000002	0.44899999999999984	-8.0	non-native
0.7391019	0.3100785	0.03	-8.492	436.179	-1463.1000000000022	0.4209999999999998	-6.0	non-native
0.7600900	0.3118568	0.03	-8.613	437.281	-1141.800000000003	0.46899999999999986	-6.0	non-native
1.1135162	0.2899344	0.11	0.6440000000000001	100.43800000000005	-2497.9000000000015	-0.18500000000000005	-1.0	native
1.1911997	0.3170609	0.12	0.2890000000000015	19.41500000000002	-1439.9000000000015	-0.20199999999999996	1.0	native
1.2966715	0.3271615	0.17	1.5100000000000016	5.760000000000048	-2242.600000000006	-0.3009999999999997	2.0	native
1.2707909	0.3588236	0.11	0.4270000000000014	43.45400000000001	-1548.2000000000044	-0.1589999999999998	-1.0	native
1.2837435	0.3432743	0.16	0.3780000000000001	137.687	-2454.0	-0.1759999999999997	-2.0	native
1.2415242	0.3976177	0.09	0.6770000000000014	107.09700000000004	-2266.0	-0.17799999999999994	0.0	native
1.3951823	0.3985080	0.13	0.9460000000000015	31.416000000000054	-2207.5	-0.2639999999999998	0.0	native
1.2127007	0.3486618	0.13	0.21500000000000163	104.13000000000005	-3015.0	-0.20699999999999985	1.0	native
1.3187859	0.3287798	0.15	0.9030000000000005	24.923000000000002	-2469.5	-0.2629999999999999	2.0	native
1.3587663	0.2775939	0.17	1.0740000000000016	33.656000000000006	-2153.9000000000015	-0.33899999999999997	0.0	native
1.3882890	0.3313533	0.14	1.096	32.98700000000002	-2443.800000000003	-0.30799999999999983	1.0	native
1.1153208	0.3158325	0.21	-0.1559999999999988	60.57000000000005	-2178.9000000000015	-0.08800000000000008	0.0	native
1.4254824	0.3247103	0.12	1.4770000000000003	35.00300000000004	-1924.800000000003	-0.2909999999999999	1.0	native
1.4828248	0.3008665	0.09	1.314	62.811000000000035	-2262.5	-0.3859999999999997	1.0	native
1.8095951	0.3159276	0.06	3.0410000000000004	70.512	-2824.800000000003	-0.5489999999999999	-1.0	native
1.4827926	0.3168992	0.07	2.184000000000001	66.96600000000001	-1996.9000000000015	-0.3959999999999999	-1.0	native
1.4221638	0.2560774	0.23	1.3230000000000004	-119.505	-2318.300000000003	-0.3809999999999998	0.0	native
1.4880391	0.3082888	0.12	2.266	9.451000000000022	-3139.300000000003	-0.43599999999999994	2.0	native
1.6686029	0.3511074	0.08	1.5070000000000014	30.887	-2890.0	-0.4870000000000001	1.0	native
1.2508205	0.2753994	0.11	1.5570000000000004	12.018000000000029	-2487.600000000006	-0.3420000000000001	1.0	native
1.1108134	0.3159997	0.11	0.38700000000000045	153.25	-2863.600000000006	-0.18799999999999972	-2.0	native
0.5479720	0.2105783	0.16	-0.9619999999999989	214.28500000000003	-1238.0	-0.08499999999999996	-1.0	native
0.7098499	0.1318117	0.23	2.1160000000000014	76.55300000000005	-1470.7000000000044	0.07299999999999995	0.0	native
0.9206455	0.1731223	0.23	2.2300000000000004	100.346	-1811.0	0.01200000000000001	-1.0	native
0.5576347	0.1327452	0.36	1.0680000000000014	-66.44899999999996	-1470.1000000000058	-0.01200000000000001	3.0	native
0.2691098	0.1205457	0.2	0.48100000000000165	58.08000000000004	-1291.800000000003	-0.0040000000000000036	0.0	native
0.4697664	0.1876676	0.22	-0.6309999999999993	135.32800000000003	-2000.5	0.03699999999999992	0.0	native
0.2497348	0.1262632	0.23	0.8580000000000005	54.81	-498.20000000000437	0.002000000000000224	1.0	native
0.1781421	0.1135766	0.24	0.3760000000000012	102.149	-1027.300000000003	0.0950000000000002	0.0	native
0.1643372	0.1330065	0.19	0.1880000000000006	166.115	-1382.2000000000044	0.039000000000000146	-1.0	native
0.2796104	0.1347838	0.2	1.1620000000000008	8.858000000000004	-1512.9000000000015	-0.020999999999999908	0.0	native
0.2656580	0.1042052	0.31	0.6880000000000006	17.972000000000037	-1299.300000000003	0.05900000000000016	2.0	native
0.2228643	0.1077162	0.37	0.5440000000000005	-7.700999999999965	-1196.4000000000015	0.09100000000000019	2.0	native
0.2104672	0.0984235	0.23	0.854000000000001	141.20300000000003	-1020.4000000000015	0.02400000000000002	-1.0	native
0.2491891	0.1165022	0.22	-0.0259999999999998	67.12700000000001	-1727.5	0.08000000000000007	-1.0	native
0.7273447	0.2221450	0.24	1.4700000000000006	60.46300000000002	-2357.4000000000015	0.0	1.0	native
0.4966932	0.1230091	0.26	0.809000000000001	67.76100000000002	-801.2000000000044	0.09600000000000009	-1.0	native
0.3862659	0.1326117	0.25	0.2060000000000013	71.459	-1371.5	0.040999999999999925	0.0	native
0.4835998	0.1509399	0.21	-0.047999999999998266	73.11700000000002	-1353.800000000003	0.08300000000000018	1.0	native
0.4322027	0.1568152	0.2	-0.27699999999999925	102.26400000000001	-1298.800000000003	0.1200000000000001	-1.0	native
0.7310145	0.1396861	0.28	0.32500000000000107	-12.013999999999953	-911.9000000000015	0.1070000000000002	1.0	native
0.6192921	0.1426361	0.23	0.9100000000000001	79.56600000000003	-1299.0	0.014000000000000234	-1.0	native
1.9556038	0.4893080	0.03	0.7560000000000002	105.61800000000002	-1271.2000000000044	0.018999999999999684	-3.0	non-native
1.9450530	0.5080242	0.02	1.2140000000000004	-48.706999999999994	-1953.5999999999985	0.04599999999999982	-1.0	non-native
1.7930537	0.4651971	0.01	0.14700000000000024	-4.7620000000000005	-1749.5999999999985	0.06299999999999972	0.0	non-native
2.0295196	0.5035633	0.07	-1.5699999999999994	55.412000000000006	-1509.800000000003	0.16699999999999982	-2.0	non-native
1.9850807	0.5168377	0.09	-1.0969999999999995	-156.997	-1893.800000000003	0.1609999999999996	2.0	non-native
1.9365933	0.5011165	0.01	-2.8549999999999995	141.508	-2181.5999999999985	0.18199999999999994	-3.0	non-native
2.1584156	0.4952945	0.01	-2.4049999999999994	164.51100000000002	-1828.0	0.1639999999999997	-3.0	non-native
1.7097086	0.4443128	0.02	-0.41500000000000004	89.79400000000001	-3022.2000000000044	0.07999999999999963	-1.0	non-native
1.6256830	0.4635165	0.1	0.8689999999999998	-13.242999999999995	-3526.4000000000015	0.06699999999999973	-2.0	non-native
1.5916823	0.4536075	0.04	-0.6419999999999995	140.03000000000003	-3453.800000000003	0.07699999999999996	-3.0	non-native
1.7081255	0.4979602	0.05	-0.827	127.667	-2222.800000000003	0.02699999999999969	-3.0	non-native
2.0642264	0.6080501	0.01	-2.372	170.45420000000001	-2596.300000000003	0.18399999999999972	-3.0	non-native
2.6169100	0.8112144	0.01	-3.872	193.8854	-2049.4000000000015	0.242	-3.0	non-native
2.6106784	0.8942145	0.01	-2.066	113.031	-2226.0	0.24799999999999978	-1.0	non-native
2.4112651	0.8340184	0.01	-1.0619999999999994	51.602000000000004	-2473.300000000003	0.17799999999999994	-1.0	non-native
2.3338745	0.8662362	0.01	0.1750000000000007	71.35900000000001	-1444.2000000000044	0.1689999999999996	-2.0	non-native
2.4853878	0.7786438	0.01	0.012000000000000455	42.491000000000014	-1685.9000000000015	0.06799999999999962	-1.0	non-native
2.2668667	0.8329731	0.01	2.3770000000000007	-26.92500000000001	-1811.7000000000044	0.020000000000000018	0.0	non-native
2.2884920	0.8710698	0.01	1.1899999999999995	6.930000000000007	-2062.5999999999985	0.08199999999999985	0.0	non-native
2.1196434	0.8662706	0.01	0.45700000000000074	23.322000000000003	-3187.0999999999985	0.05999999999999961	-1.0	non-native
2.1866987	0.8298565	0.01	0.5750000000000011	-4.1299999999999955	-2804.2000000000044	0.09499999999999975	0.0	non-native
2.1796885	0.4792369	0.01	1.6550000000000011	76.55700000000002	-1567.5999999999985	-0.014000000000000234	-1.0	non-native
2.3009050	0.5012722	0.01	2.796000000000001	7.657000000000011	-1079.4000000000015	-0.06700000000000017	-1.0	non-native
2.3550661	0.5126954	0.01	2.9849999999999994	83.61700000000002	-2389.300000000003	0.020000000000000018	-3.0	non-native
2.3813717	0.5047160	0.02	2.5180000000000007	85.53900000000002	-1880.800000000003	0.055999999999999606	-3.0	non-native
2.0130687	0.4873274	0.02	1.9489999999999998	2.9610000000000127	-2239.300000000003	0.11099999999999977	0.0	non-native
1.1992998	0.4636219	0.01	1.7070000000000007	30.033000000000015	-1711.0999999999985	-0.016000000000000014	-1.0	non-native
1.2947520	0.4072510	0.01	0.7200000000000006	69.775	-1733.0	0.04899999999999993	-2.0	non-native
1.4817855	0.4389752	0.01	1.08	37.904000000000025	-1906.0999999999985	0.06299999999999972	-1.0	non-native
1.3434901	0.4510111	0.01	2.0679999999999996	8.986000000000018	-2191.0999999999985	-0.04300000000000015	-1.0	non-native
1.3713568	0.3985197	0.02	1.6870000000000012	-11.980999999999995	-1936.4000000000015	0.053999999999999826	-2.0	non-native
1.3930409	0.4508432	0.01	0.5329999999999995	93.768	-3093.9000000000015	0.016999999999999904	-1.0	non-native
1.7504932	0.4238015	0.03	3.574	-64.88999999999999	-2606.7000000000044	0.017999999999999794	0.0	non-native
1.6909178	0.4347035	0.02	2.0950000000000006	18.922000000000025	-2030.5999999999985	0.09399999999999986	-1.0	non-native
1.5145768	0.4451046	0.02	2.051	-7.175000000000011	-2007.0999999999985	0.06599999999999984	0.0	non-native
1.7620885	0.4741055	0.01	4.323	-47.11099999999999	-1971.9000000000015	0.004999999999999893	1.0	non-native
1.8411888	0.4447581	0.03	3.2409999999999997	-62.15799999999996	-2222.5	0.017999999999999794	0.0	non-native
1.8505760	0.4374837	0.02	3.2430000000000003	-22.954999999999984	-2295.5	0.01200000000000001	0.0	non-native
1.6968596	0.4283097	0.02	2.0570000000000004	-5.836000000000013	-1390.300000000003	0.08499999999999996	-1.0	non-native
2.0323317	0.4709939	0.02	3.0410000000000004	16.40700000000001	-2731.0	0.0019999999999997797	0.0	non-native
1.7688671	0.4282986	0.02	1.386000000000001	29.432000000000016	-2745.0	-0.02200000000000024	-1.0	non-native
1.8733915	0.4322927	0.03	0.854000000000001	35.98700000000002	-1733.4000000000015	0.006999999999999673	-1.0	non-native
2.2454617	1.1050044	0.01	-0.04499999999999993	113.43399999999997	-174.20000000000437	0.16599999999999993	-1.0	native
2.3228674	1.0468488	0.01	-0.43100000000000094	175.41899999999998	-198.09999999999854	0.19199999999999973	0.0	native
2.0982795	1.0326917	0.01	0.20199999999999996	285.528	-1647.800000000003	0.08599999999999985	-3.0	native
2.1762180	1.0182694	0.01	0.6189999999999998	221.131	-465.8000000000029	0.09299999999999997	-1.0	native
2.1527939	1.0359303	0.01	0.3130000000000006	271.2	-1733.2000000000044	0.09699999999999998	-3.0	native
2.2775021	1.0300714	0.01	0.23499999999999943	191.97199999999998	-1490.0	0.1419999999999999	-2.0	native
2.1544995	1.0332003	0.01	0.7050000000000001	257.78999999999996	-1131.9000000000015	0.10199999999999987	-3.0	native
2.1103079	1.0399792	0.01	0.2810000000000006	279.262	-926.5	0.11899999999999977	-4.0	native
2.3004935	1.0410279	0.01	0.009000000000000341	295.142	-2139.5999999999985	0.16999999999999993	-4.0	native
2.0865769	1.0554600	0.01	0.9849999999999994	304.523	-1646.4000000000015	0.1479999999999997	-4.0	native
2.1404366	1.0459592	0.01	-0.8309999999999995	336.797	-1063.0	0.1519999999999997	-4.0	native
2.1541505	1.0490507	0.01	-2.396	356.2887	-152.5	0.16699999999999982	-4.0	native
2.2676663	1.0479985	0.01	-0.875	312.701	-1330.300000000003	0.17399999999999993	-4.0	native
2.2376566	1.0292058	0.01	-0.14400000000000013	291.38199999999995	-1532.7000000000044	0.20299999999999985	-4.0	native
2.2361701	1.0108597	0.01	-0.41000000000000014	304.385	-1254.2000000000044	0.12799999999999967	-4.0	native
2.2195220	1.0189779	0.01	-1.1160000000000005	284.226	-887.0999999999985	0.1589999999999998	-4.0	native
2.0999072	1.0359793	0.01	-0.8420000000000005	169.59199999999998	193.09999999999854	0.06699999999999973	0.0	native
1.8495762	1.0436752	0.01	-0.641	212.557	-2110.9000000000015	0.03599999999999959	-2.0	native
2.0230689	1.0350283	0.01	-0.14700000000000024	178.83999999999997	-149.09999999999854	0.06899999999999995	-2.0	native
2.0816121	1.0488251	0.03	0.6630000000000003	185.79699999999997	-1278.2000000000044	0.11199999999999966	-1.0	native
2.4436648	1.0760723	0.01	-1.7860000000000005	210.666	-842.8000000000029	0.1719999999999997	-1.0	native
0.7864761	0.5207732	0.04	-0.45700000000000074	-27.588000000000022	-1940.9000000000015	0.06399999999999961	0.0	native
1.0425659	0.5518246	0.04	0.4540000000000006	-18.939999999999998	-2297.0	-0.001000000000000334	1.0	native
0.8923969	0.5100191	0.04	0.19500000000000028	-112.00600000000003	-910.5	0.0040000000000000036	1.0	native
1.1019102	0.5642641	0.03	-0.777000000000001	37.735000000000014	-1842.5999999999985	-0.03500000000000014	-1.0	native
1.0696517	0.5389148	0.04	0.5519999999999996	3.9780000000000086	-1564.800000000003	-0.05500000000000016	0.0	native
0.7333535	0.5080347	0.05	-0.1280000000000001	39.682000000000016	-1393.5999999999985	0.09199999999999964	0.0	native
1.0705831	0.5361791	0.03	-0.7260000000000009	111.84100000000001	-1832.9000000000015	-0.02900000000000036	0.0	native
0.8303919	0.5301476	0.03	0.026999999999999247	39.76400000000001	-1051.2000000000044	0.06499999999999995	0.0	native
0.9674568	0.5229367	0.04	-0.593	22.387	-1556.7000000000044	0.06099999999999994	0.0	native
1.0048063	0.5461742	0.04	0.07699999999999996	17.29699999999997	-1210.800000000003	-0.040000000000000036	1.0	native
0.9731830	0.5097724	0.01	-0.4060000000000006	128.49399999999997	-1069.4000000000015	-0.03600000000000003	-2.0	native
1.2830993	0.5602111	0.04	-0.7620000000000005	126.95600000000002	-2151.5	-0.05900000000000016	0.0	native
1.1316350	0.5347621	0.03	-0.38899999999999935	48.632000000000005	-714.8000000000029	-0.06000000000000005	1.0	native
1.0421889	0.5214969	0.04	-0.40700000000000003	110.53699999999998	-753.2000000000044	0.01200000000000001	-1.0	native
1.2995989	0.5569131	0.01	0.6809999999999992	99.39799999999997	-1525.9000000000015	-0.16200000000000037	-2.0	native
1.1521103	0.5631975	0.01	0.9009999999999998	134.22499999999997	-1873.0	-0.09600000000000009	-1.0	native
1.1794388	0.5159746	0.04	0.7249999999999996	-49.684000000000026	-1233.0999999999985	-0.1030000000000002	1.0	native
1.1399248	0.5528557	0.04	0.7669999999999995	-15.15300000000002	-1643.5999999999985	-0.07100000000000017	1.0	native
0.9850161	0.5395615	0.04	-0.12299999999999933	-93.58499999999998	-655.7000000000044	0.017999999999999794	1.0	native
0.9227191	0.5507323	0.04	-0.47199999999999953	21.640999999999963	-1217.300000000003	0.08399999999999963	0.0	native
0.9869371	0.5258223	0.03	-0.532	32.877999999999986	-1587.0999999999985	-0.0050000000000003375	0.0	native
1.2226759	0.4632931	0.02	5.693	-206.33100000000002	-2357.4000000000015	-0.39400000000000013	0.0	non-native
1.6128685	0.5092087	0.02	5.061	-185.598	-1045.300000000003	-0.46199999999999974	0.0	non-native
1.4841789	0.4901255	0.02	5.942	-87.72300000000001	-2384.0	-0.5489999999999999	-2.0	non-native
1.1292082	0.4850947	0.02	3.4529999999999994	-6.572000000000003	-2332.300000000003	-0.3820000000000001	-2.0	non-native
1.3760159	0.5025575	0.02	5.516	-53.608000000000004	-1683.4000000000015	-0.44999999999999973	-2.0	non-native
1.2891020	0.4613402	0.02	3.2879999999999994	2.2889999999999873	-1782.800000000003	-0.41400000000000015	-2.0	non-native
1.2646211	0.5052088	0.02	4.907	-32.07500000000002	-1666.300000000003	-0.41900000000000004	-2.0	non-native
1.0359576	0.3983857	0.02	6.465	-44.62100000000001	-2393.0999999999985	-0.34099999999999975	-2.0	non-native
1.6017874	0.4900875	0.02	4.246	-113.156	-1427.300000000003	-0.47399999999999975	0.0	non-native
1.4781818	0.5002972	0.02	6.014999999999999	-90.798	-1812.800000000003	-0.4790000000000001	-1.0	non-native
1.3556132	0.5065556	0.02	6.295	-122.11599999999999	-2199.0999999999985	-0.488	0.0	non-native
1.3277903	0.5616556	0.02	5.945	-90.09100000000001	-1706.300000000003	-0.48599999999999977	-1.0	non-native
1.2553011	0.5262944	0.02	7.52	-88.65300000000002	-1602.4000000000015	-0.46799999999999997	-1.0	non-native
1.3286355	0.5207424	0.02	5.3919999999999995	-19.400000000000006	-1716.5999999999985	-0.45199999999999996	-1.0	non-native
1.2700986	0.4599843	0.02	5.882999999999999	-77.30200000000002	-1778.0	-0.4299999999999997	-1.0	non-native
1.1932235	0.4865070	0.02	4.384	-79.74600000000004	-2486.5	-0.41500000000000004	-1.0	non-native
1.2898777	0.4320625	0.02	8.195	-110.31700000000001	-1519.800000000003	-0.488	-2.0	non-native
1.2021724	0.4600036	0.02	7.433999999999999	-168.815	-923.1999999999971	-0.45799999999999974	-1.0	non-native
1.4455746	0.4751402	0.02	6.767999999999999	-71.43700000000001	-1790.199999999997	-0.5070000000000001	-2.0	non-native
1.3843641	0.4081486	0.02	6.905999999999999	-72.529	-1681.199999999997	-0.40700000000000003	-2.0	non-native
1.2801330	0.4426620	0.03	6.699999999999999	-94.209	-2106.199999999997	-0.4129999999999998	-1.0	non-native
6.6937151	2.0918565	0.02	1.5249999999999995	-44.10400000000001	-1522.5999999999985	0.5059999999999998	-1.0	non-native
6.6136351	2.1607578	0.02	0.26699999999999946	-97.24600000000004	-2161.199999999997	0.6350000000000002	0.0	non-native
6.7289066	2.2079592	0.02	0.38399999999999945	92.61139999999999	-2896.5	0.7070000000000003	-2.0	non-native
6.7612362	2.0743206	0.02	0.2789999999999999	88.90319999999998	-2618.9000000000015	0.5920000000000001	-2.0	non-native
6.7483764	2.0945277	0.02	1.3769999999999998	-32.392000000000024	-2082.300000000003	0.6490000000000005	-1.0	non-native
6.5240321	2.0919335	0.02	0.6789999999999994	-6.176000000000016	-1872.800000000003	0.7109999999999999	-1.0	non-native
6.6619964	2.1296179	0.02	1.7289999999999992	-63.642000000000024	-2913.0999999999985	0.5740000000000003	-1.0	non-native
6.7006602	2.0656571	0.02	2.651	-123.02600000000001	-2042.699999999997	0.4079999999999999	0.0	non-native
6.5894818	2.0151253	0.02	2.0379999999999994	-35.535000000000025	-3011.199999999997	0.4700000000000002	-1.0	non-native
6.7847142	2.0252981	0.02	1.0419999999999998	-12.245000000000005	-2567.5999999999985	0.6629999999999998	-1.0	non-native
6.6074181	2.0865419	0.02	0.6379999999999999	72.82399999999998	-2345.699999999997	0.7820000000000005	-2.0	non-native
6.6441412	2.0400722	0.02	-0.8860000000000006	22.268	-2939.800000000003	0.8850000000000002	0.0	non-native
6.7498822	2.1398220	0.02	-0.9450000000000003	52.54899999999998	-2301.9000000000015	0.9360000000000004	-1.0	non-native
6.8000836	2.1855810	0.02	-1.0840000000000005	43.39999999999998	-2814.4000000000015	0.7970000000000002	-1.0	non-native
6.6346188	2.0390520	0.02	-0.516	20.59899999999999	-2573.300000000003	0.7239999999999998	-1.0	non-native
6.4298353	2.1085978	0.02	0.9859999999999998	-201.43900000000002	-3442.300000000003	0.3320000000000003	1.0	non-native
6.2123775	2.0583341	0.02	2.0489999999999995	-197.45100000000002	-2741.9000000000015	0.31199999999999983	2.0	non-native
6.4068861	2.0301991	0.02	0.9459999999999997	-173.351	-2205.800000000003	0.34099999999999975	2.0	non-native
6.3684993	2.1279130	0.02	1.383	-83.49700000000001	-2371.699999999997	0.47099999999999964	0.0	non-native
6.3461533	2.1167099	0.02	2.066	-160.48700000000002	-2100.199999999997	0.5379999999999998	2.0	non-native
6.3391061	2.1516452	0.02	2.2089999999999996	-159.92400000000004	-2696.800000000003	0.3039999999999998	1.0	non-native
2.4079623	1.1154082	0.01	3.515999999999999	-147.43500000000006	-652.8000000000029	-0.17400000000000038	3.0	native
2.3796680	1.1530511	0.01	3.233999999999999	-117.45700000000005	-1827.699999999997	-0.17300000000000004	2.0	native
2.4107482	1.1450868	0.01	2.518	42.101999999999975	-2159.9000000000015	-0.1070000000000002	0.0	native
2.4503801	1.1774582	0.01	4.207	-192.461	-1439.5999999999985	-0.19799999999999995	2.0	native
2.4896736	1.1807241	0.01	1.9210000000000003	-2.275000000000034	-2092.300000000003	-0.14300000000000024	3.0	native
2.4212143	1.2063402	0.01	2.9349999999999996	22.839999999999975	-1991.9000000000015	-0.14900000000000002	1.0	native
2.4782040	1.2056369	0.01	1.7069999999999999	-50.608000000000004	-3680.699999999997	-0.06200000000000028	2.0	native
2.3833172	1.1647339	0.01	0.7209999999999992	153.76399999999998	-3095.0999999999985	0.03200000000000003	0.0	native
2.5185821	1.1785051	0.01	-0.05800000000000072	67.524	-3278.5999999999985	-0.0040000000000000036	2.0	native
2.4842637	1.2040452	0.01	-0.17800000000000082	69.87099999999998	-1812.0	0.022999999999999687	2.0	native
2.4978421	1.1715709	0.01	0.8039999999999994	33.495000000000005	-3035.0	-0.11100000000000021	1.0	native
2.6365900	1.1882230	0.01	-0.5900000000000007	65.66699999999997	-2664.0	-0.0030000000000001137	3.0	native
2.6838498	1.1963123	0.01	0.7539999999999996	86.786	-2721.800000000003	0.008999999999999897	2.0	native
2.7089522	1.2147514	0.01	1.6230000000000002	44.27299999999997	-3323.300000000003	-0.04500000000000037	2.0	native
2.3323143	1.1685259	0.01	3.531999999999999	-60.016999999999996	-2546.9000000000015	-0.21399999999999997	2.0	native
2.4559648	1.1582180	0.01	4.203	-246.56500000000005	-1610.0999999999985	-0.16300000000000026	4.0	native
2.4019818	1.1308259	0.01	3.9189999999999996	-237.78200000000004	-2368.300000000003	-0.16400000000000015	3.0	native
2.4126132	1.1217699	0.01	3.5409999999999995	-87.142	-2621.4000000000015	-0.14100000000000001	1.0	native
2.5130460	1.1300554	0.01	1.601	7.706999999999994	-1960.300000000003	-0.05400000000000027	1.0	native
2.4458315	1.1577525	0.01	2.887999999999999	-71.25800000000004	-1029.0999999999985	-0.14000000000000012	3.0	native
2.4667189	1.1794558	0.01	5.009999999999999	-221.57900000000006	-1523.5999999999985	-0.1860000000000004	5.0	native
5.2756419	1.6684325	0.01	-0.9620000000000006	222.94499999999996	-2421.0	0.7240000000000002	-1.0	native
5.3884940	1.6110039	0.01	-1.3250000000000002	220.13599999999997	-1891.5999999999985	0.7569999999999997	-1.0	native
5.6743212	1.6894968	0.01	-2.0900000000000007	262.85299999999995	-1814.0999999999985	0.9459999999999997	-1.0	native
5.4534779	1.6978371	0.01	-1.8900000000000006	248.72899999999998	-2132.800000000003	0.7640000000000002	-2.0	native
5.7061620	1.7090317	0.01	-1.8780000000000001	254.87999999999997	-2242.199999999997	0.907	-1.0	native
5.5018816	1.7324231	0.01	-1.6880000000000006	281.22999999999996	-1577.0999999999985	0.7400000000000002	-1.0	native
5.6042533	1.7887436	0.01	-2.021000000000001	271.11899999999997	-2860.199999999997	0.8689999999999998	-2.0	native
5.9008846	1.7725712	0.01	-1.7430000000000003	252.557	-2277.4000000000015	0.8949999999999996	-1.0	native
6.1169596	1.7604344	0.01	-1.5740000000000007	235.83499999999998	-1289.9000000000015	0.8650000000000002	-1.0	native
5.6410947	1.6876855	0.01	-0.9190000000000005	200.05799999999996	-2117.300000000003	0.7240000000000002	-1.0	native
5.7743540	1.6989756	0.01	-0.9940000000000007	233.47199999999998	-2232.300000000003	0.7829999999999995	-1.0	native
5.8700714	1.7309529	0.01	-1.3810000000000002	205.55999999999997	-1585.300000000003	0.7509999999999994	-1.0	native
5.6421862	1.6609571	0.01	-1.4720000000000004	246.777	-2122.4000000000015	0.7749999999999995	-2.0	native
5.7332268	1.7181579	0.01	-0.8360000000000003	215.28599999999997	-1497.0999999999985	0.774	-1.0	native
6.3016129	1.8450320	0.01	-2.3160000000000007	263.44899999999996	-1232.9000000000015	0.8369999999999997	-2.0	native
5.9183373	1.7349461	0.01	-1.1280000000000001	244.65299999999996	-1766.0999999999985	0.7409999999999997	-1.0	native
6.0022030	1.7044072	0.01	-2.3160000000000007	250.18899999999996	-2197.300000000003	0.7859999999999996	-1.0	native
5.5932994	1.6551073	0.01	0.022999999999999687	208.33799999999997	-1344.9000000000015	0.6859999999999999	-1.0	native
6.1259418	1.7151443	0.01	-1.8360000000000003	244.49399999999997	-2164.5999999999985	0.8419999999999996	-1.0	native
5.7883258	1.7184327	0.01	-1.048	197.85699999999997	-1946.5	0.7569999999999997	0.0	native
5.8922286	1.7777989	0.01	-1.8030000000000008	223.50699999999998	-1322.4000000000015	0.9159999999999995	-1.0	native
1.0981548	0.3565576	0.02	5.758	-116.67999999999999	-80.20000000000437	-0.2280000000000002	0.0	non-native
1.2722291	0.3307661	0.02	5.486	-166.324	-66.20000000000437	-0.19700000000000006	1.0	non-native
1.1239454	0.3481284	0.02	6.239999999999999	-184.32099999999997	-877.7000000000044	-0.2490000000000001	2.0	non-native
0.9978744	0.3521674	0.02	4.258	-52.67999999999999	-1105.300000000003	-0.17600000000000016	-1.0	non-native
1.1432043	0.3491918	0.03	4.45	-130.31799999999998	-677.5	-0.20199999999999996	1.0	non-native
1.0985405	0.3553379	0.02	3.9810000000000008	-65.96500000000002	-1024.300000000003	-0.17399999999999993	0.0	non-native
1.0211312	0.3468150	0.02	4.473	-121.534	-221.59999999999854	-0.14800000000000013	1.0	non-native
1.2229459	0.3482690	0.02	4.1209999999999996	-54.02300000000001	-1347.7000000000044	-0.15200000000000014	0.0	non-native
1.1470598	0.3543004	0.02	3.282000000000001	-55.70100000000001	-678.5	-0.1070000000000002	0.0	non-native
1.1221759	0.3497670	0.02	4.278	-71.71300000000001	-970.0999999999985	-0.10899999999999999	0.0	non-native
1.1678982	0.3205515	0.02	5.359000000000001	-159.62399999999997	-570.9000000000015	-0.17399999999999993	1.0	non-native
1.1740007	0.3374393	0.02	5.316999999999999	-163.728	-393.20000000000437	-0.17600000000000016	1.0	non-native
1.2799001	0.3111048	0.02	5.124	-123.18400000000001	48.099999999998545	-0.18100000000000005	0.0	non-native
1.1843395	0.3175960	0.02	6.279000000000001	-143.43200000000002	-414.0	-0.15399999999999991	0.0	non-native
1.1634692	0.3146867	0.02	5.7	-123.45800000000001	-18.30000000000291	-0.20100000000000007	0.0	non-native
1.1801846	0.3274421	0.02	5.874	-136.65699999999998	-667.3000000000029	-0.18500000000000005	0.0	non-native
1.2989454	0.3204049	0.02	5.643	-130.755	-906.0	-0.21799999999999997	0.0	non-native
1.2089550	0.3287584	0.02	6.3500000000000005	-128.91199999999998	-540.9000000000015	-0.22699999999999987	-1.0	non-native
1.1801095	0.3216016	0.02	7.12	-154.75599999999997	-419.5	-0.22299999999999986	-1.0	non-native
1.1777097	0.3189142	0.02	5.407000000000001	-113.66700000000002	-814.4000000000015	-0.2240000000000002	-1.0	non-native
1.0717086	0.3304248	0.02	6.027	-137.988	-173.0	-0.2629999999999999	-1.0	non-native
1.0202906	0.3880776	0.02	5.87	-143.231	-1913.7000000000044	-0.18400000000000016	1.0	non-native
0.8084740	0.4150979	0.02	0.4400000000000004	9.944000000000003	-989.5999999999985	-0.06000000000000005	0.0	non-native
0.9124148	0.4741467	0.02	-0.5629999999999997	4.244	-180.70000000000437	-0.007000000000000117	0.0	non-native
1.0040568	0.4326989	0.02	3.1469999999999994	-34.00500000000001	-718.8000000000029	-0.08000000000000007	0.0	non-native
1.0650756	0.4636797	0.02	3.175	-40.437	-814.5	-0.0040000000000000036	0.0	non-native
1.1896210	0.4232562	0.02	4.093000000000001	-111.86	-1143.800000000003	-0.04300000000000015	1.0	non-native
0.9445060	0.4922113	0.02	0.5490000000000004	9.640999999999991	-1358.2000000000044	-0.0129999999999999	0.0	non-native
1.0440788	0.4358377	0.02	3.7039999999999997	-21.322000000000017	-630.5	-0.10999999999999988	-1.0	non-native
1.0572299	0.4948162	0.02	0.7780000000000005	-0.41800000000000637	-1628.300000000003	-0.05699999999999994	0.0	non-native
0.9555854	0.4464763	0.02	1.2409999999999997	11.822000000000003	-207.5	-0.08400000000000007	0.0	non-native
1.0390531	0.4228560	0.02	3.207	-16.477999999999994	-564.5999999999985	-0.15600000000000014	0.0	non-native
1.1057928	0.3551415	0.02	2.809	-33.03500000000001	-494.70000000000437	-0.05900000000000016	1.0	non-native
1.0182350	0.3929145	0.02	3.9219999999999997	-128.95100000000002	-626.7000000000044	-0.14500000000000002	1.0	non-native
1.2021453	0.4472684	0.02	4.858	-144.11899999999997	-821.4000000000015	-0.2280000000000002	2.0	non-native
0.9713964	0.4211025	0.02	5.5569999999999995	-163.09999999999997	-907.8000000000029	-0.17499999999999982	1.0	non-native
1.0534927	0.3855260	0.02	5.863	-172.95799999999997	85.29999999999563	-0.17799999999999994	2.0	non-native
1.0206467	0.4142813	0.02	4.96	-106.198	-820.2000000000044	-0.16100000000000003	1.0	non-native
1.1465837	0.3896149	0.02	6.308000000000001	-179.39799999999997	36.900000000001455	-0.14300000000000024	2.0	non-native
0.9879269	0.3929870	0.02	5.419	-165.765	-591.3000000000029	-0.20800000000000018	3.0	non-native
1.0698341	0.3795725	0.02	5.659999999999999	-160.861	-620.5999999999985	-0.19300000000000006	1.0	non-native
1.0920515	0.4537070	0.02	3.3720000000000008	-64.84000000000002	-762.7000000000044	-0.15700000000000003	1.0	non-native
6.2447886	2.1607385	0.02	2.6959999999999997	-78.15199999999999	-2189.0999999999985	-0.44399999999999995	-1.0	native
6.3581700	2.1020041	0.02	0.38699999999999957	83.757	-1410.0999999999985	-0.45999999999999996	-2.0	native
6.1944246	2.0977678	0.02	2.888	-198.723	-1586.5999999999985	-0.5219999999999998	2.0	native
6.6604629	2.1309843	0.02	2.119999999999999	-126.08499999999998	-1198.5	-0.4129999999999998	0.0	native
6.2770696	2.1207371	0.02	3.7620000000000005	-188.98900000000003	-1852.0	-0.45500000000000007	2.0	native
6.3770947	2.1813500	0.02	1.7669999999999995	-306.854	-1199.199999999997	-0.4249999999999998	3.0	native
6.4370041	2.1862760	0.02	2.0359999999999996	-105.94999999999999	-2613.7999999999956	-0.4009999999999998	1.0	native
6.3850570	2.1531899	0.02	3.4909999999999997	-219.387	-1571.7999999999956	-0.4969999999999999	3.0	native
6.2192063	2.1497011	0.02	2.8289999999999997	-294.11100000000005	-2293.0999999999985	-0.47799999999999976	4.0	native
6.4276838	2.1346064	0.02	2.3489999999999993	-86.38499999999999	-2066.0	-0.47299999999999986	0.0	native
6.3561916	2.0655029	0.02	1.4969999999999999	-4.974000000000018	-1563.7999999999956	-0.47799999999999976	-1.0	native
6.4266496	2.0247087	0.02	0.8579999999999997	-50.122000000000014	-1849.7999999999956	-0.6079999999999997	0.0	native
6.4648242	2.0238802	0.02	1.3819999999999997	-80.543	-2597.5	-0.5469999999999997	0.0	native
6.6820931	2.2048788	0.02	-0.6910000000000003	53.94399999999999	-1187.9000000000015	-0.3009999999999997	-1.0	native
6.2840352	2.0785239	0.02	-0.38900000000000023	-37.99599999999998	-1733.7999999999956	-0.4049999999999998	0.0	native
5.9188261	1.9716538	0.02	0.7469999999999999	-88.96500000000003	-1274.699999999997	-0.49899999999999967	1.0	native
6.3349857	2.1527286	0.02	-0.6830000000000003	22.579999999999984	-2615.7999999999956	-0.20500000000000007	-1.0	native
6.2792430	2.1690779	0.02	0.3259999999999996	-3.193000000000012	-2840.699999999997	-0.1389999999999998	-1.0	native
6.5588984	2.2906306	0.02	0.819	-154.5	-3127.7999999999956	-0.01399999999999979	0.0	native
6.1050625	2.0875072	0.02	0.6769999999999996	-175.55599999999998	-1954.0	-0.22699999999999987	0.0	native
6.3394561	2.0584629	0.02	1.3809999999999993	-135.199	-1707.5	-0.3719999999999999	1.0	native
1.2365769	0.4545499	0.3	1.6969999999999992	-27.63500000000002	-743.0	-0.052999999999999936	1.0	native
1.0614349	0.4090630	0.4	2.747	-28.503000000000014	-1517.5	-0.005999999999999783	1.0	native
1.1310622	0.4212070	0.02	0.819	131.9599	-133.79999999999563	0.02400000000000002	-2.0	native
1.2024567	0.5352244	0.02	0.2679999999999998	21.376000000000005	-753.1999999999971	0.04699999999999971	-1.0	native
1.6426134	0.6859494	0.02	1.0149999999999997	-16.888000000000005	-712.6999999999971	0.006000000000000227	0.0	native
1.7391659	0.7368860	0.02	0.16799999999999926	156.3333	-628.7999999999956	-0.04499999999999993	-2.0	native
1.6854175	0.7516037	0.02	1.6019999999999994	117.339	-1233.2999999999956	-0.010999999999999677	-2.0	native
1.4141678	0.6493151	0.09	1.7049999999999992	-12.105999999999995	-573.2999999999956	0.001000000000000334	0.0	native
1.4662573	0.6685098	0.28	2.585	-81.67200000000003	-762.7999999999956	0.01100000000000012	1.0	native
1.6121225	0.7355555	0.19	2.2459999999999996	-40.71199999999999	-836.0999999999985	0.014000000000000234	1.0	native
1.5587833	0.6767766	0.14	2.7009999999999996	-80.195	-1520.199999999997	-0.040000000000000036	2.0	native
1.5033089	0.6669402	0.16	2.4979999999999993	-40.18299999999999	-639.5999999999985	-0.0040000000000000036	0.0	native
1.4117649	0.6627524	0.16	2.4699999999999998	-118.42500000000001	-1327.0999999999985	-0.01399999999999979	3.0	native
1.4403205	0.6524126	0.19	2.329999999999999	-45.634000000000015	-587.2999999999956	0.02900000000000036	1.0	native
1.4507349	0.6918479	0.09	2.0549999999999997	24.119	-1085.5	-0.06999999999999984	-1.0	native
1.6909254	0.6608127	0.09	0.4289999999999994	79.28799999999998	-1378.0	-0.1559999999999997	-1.0	native
1.6872255	0.6016527	0.12	-0.6630000000000003	-17.622000000000014	-1282.4000000000015	-0.07299999999999995	0.0	native
1.0684894	0.4732272	0.02	0.13399999999999945	144.49689999999998	-1292.0999999999985	0.08699999999999974	-2.0	native
1.5588901	0.5186158	0.02	-1.8230000000000004	167.4955	-2282.9000000000015	0.08199999999999985	-2.0	native
1.7146729	0.5455995	0.12	-0.1070000000000002	37.585999999999984	-1516.199999999997	-0.020999999999999908	-1.0	native
1.2452217	0.5049091	0.02	0.9569999999999999	118.8	-1897.0999999999985	0.02900000000000036	-2.0	native
2.3641443	0.6678327	0.01	2.37	-127.75900000000001	-876.2999999999956	-0.19699999999999962	2.0	non-native
2.6160476	0.7394156	0.01	2.0230000000000006	-213.848	351.40000000000146	-0.121	4.0	non-native
2.6016896	0.7165735	0.01	1.012999999999999	-108.27699999999999	354.6000000000058	-0.16100000000000003	2.0	non-native
2.8521006	0.7490389	0.01	1.983999999999999	-100.34799999999998	610.2000000000044	-0.10899999999999999	2.0	non-native
2.6893663	0.7859358	0.01	3.62	-161.09699999999998	298.6000000000058	-0.2629999999999999	3.0	non-native
2.5566525	0.7298356	0.01	2.7649999999999997	-169.026	190.60000000000582	-0.33599999999999985	3.0	non-native
2.6052203	0.7392370	0.01	1.794999999999999	-145.05899999999997	-66.69999999999709	-0.1849999999999996	3.0	non-native
2.7580771	0.7253852	0.01	2.8609999999999998	-194.344	720.8000000000029	-0.1629999999999998	4.0	non-native
2.7195890	0.7332842	0.01	1.992	-164.481	-353.1999999999971	-0.17999999999999972	3.0	non-native
2.9758897	0.7950633	0.01	1.6420000000000003	-134.731	-280.79999999999563	-0.03699999999999992	3.0	non-native
2.7489636	0.7166260	0.01	2.6179999999999994	-190.726	-45.799999999995634	-0.09299999999999997	5.0	non-native
2.8968022	0.7235614	0.01	3.483999999999999	-187.70600000000002	-1959.699999999997	-0.0129999999999999	4.0	non-native
2.7461343	0.7288501	0.01	2.5249999999999995	-92.15	-203.5	0.02900000000000036	2.0	non-native
2.8511298	0.7455294	0.01	4.4750000000000005	-249.55	923.3000000000029	-0.20599999999999996	5.0	non-native
3.0992634	0.8166012	0.01	2.259999999999999	-186.707	-876.5	-0.07699999999999996	4.0	non-native
2.9830110	0.7791609	0.01	2.6100000000000003	-201.622	-503.09999999999854	-0.021999999999999797	4.0	non-native
2.7625580	0.7206048	0.01	3.0710000000000006	-162.188	-1152.5	-0.09399999999999986	3.0	non-native
2.6591775	0.7148394	0.01	2.0460000000000003	-93.029	-587.6999999999971	-0.20599999999999996	2.0	non-native
2.8430829	0.7976356	0.01	1.7000000000000002	-90.362	-1365.0	-0.028000000000000025	3.0	non-native
2.6436303	0.7484325	0.01	1.0799999999999992	-167.43900000000002	-1721.5	0.025000000000000355	4.0	non-native
2.6610434	0.7228532	0.01	0.8979999999999997	-116.5	-423.09999999999854	-0.01399999999999979	2.0	non-native
1.2122240	0.6539412	0.01	1.3340000000000005	-99.072	-397.0	0.07900000000000018	1.0	non-native
1.1900314	0.6358712	0.01	2.8210000000000006	-118.084	-357.79999999999563	0.03300000000000036	3.0	non-native
1.4038025	0.5984550	0.01	1.2299999999999995	-68.023	-206.79999999999563	0.11699999999999999	2.0	non-native
1.9543436	0.5929283	0.01	0.54	-35.80500000000001	-434.0	0.242	1.0	non-native
1.2383490	0.6009314	0.01	-1.1130000000000004	47.29910000000001	-62.0	0.24300000000000033	0.0	non-native
1.1100143	0.5674292	0.01	0.11299999999999955	7.605000000000018	-1410.0999999999985	0.2360000000000002	0.0	non-native
1.3382397	0.6610177	0.01	-0.718	38.80200000000001	-59.0	0.2490000000000001	0.0	non-native
1.1823386	0.6898605	0.01	-0.9160000000000004	50.2603	-601.2999999999956	0.24800000000000022	0.0	non-native
1.0738844	0.6257491	0.01	-0.8109999999999999	33.86	-1165.5999999999985	0.2490000000000001	0.0	non-native
1.2829957	0.6236575	0.01	-0.5950000000000006	24.194000000000003	-343.3999999999942	0.26400000000000023	0.0	non-native
1.1401600	0.6645862	0.01	-1.4540000000000006	63.07000000000001	-1173.5	0.15000000000000036	0.0	non-native
0.9943483	0.6045567	0.01	-1.2810000000000006	44.3039	51.5	0.17300000000000004	0.0	non-native
1.3555424	0.6616583	0.01	-1.298	8.594999999999999	-982.2999999999956	0.27	1.0	non-native
1.2035356	0.6515217	0.01	-1.2780000000000005	62.21090000000001	116.90000000000146	0.1860000000000004	0.0	non-native
0.8852312	0.5255656	0.01	-3.986	157.1946	-1850.199999999997	0.2280000000000002	0.0	non-native
1.2581775	0.5711648	0.01	-3.1900000000000004	114.5061	-402.6999999999971	0.13600000000000012	0.0	non-native
0.7477566	0.4226719	0.01	2.4319999999999995	-110.36099999999999	-794.3999999999942	0.09200000000000008	0.0	non-native
0.8545339	0.4506214	0.01	1.8419999999999996	-68.832	-998.1999999999971	0.10099999999999998	0.0	non-native
0.8030857	0.4391664	0.01	2.2879999999999994	-82.52699999999999	-707.5999999999985	0.121	0.0	non-native
0.6944433	0.4189145	0.01	2.993999999999999	-128.53499999999997	-1382.7999999999956	-0.01399999999999979	0.0	non-native
0.8627656	0.4738800	0.01	1.495	-77.12700000000001	172.5	0.14600000000000035	0.0	non-native
0.7212597	0.3539568	0.03	-8.964	310.843	177.1999999999971	0.25	-6.0	native
0.8442798	0.3748094	0.05	-8.712000000000002	157.178	204.89999999999418	0.2560000000000002	-4.0	native
0.7379279	0.3615272	0.05	-9.372000000000002	244.52999999999997	681.2999999999956	0.2709999999999999	-7.0	native
0.8249537	0.3560039	0.04	-9.912	192.68600000000004	227.6999999999971	0.27200000000000024	-5.0	native
0.9148641	0.3920172	0.05	-9.189000000000002	143.57799999999997	1088.8999999999942	0.29200000000000026	-5.0	native
0.8053277	0.4047227	0.05	-8.253000000000002	186.72299999999996	628.5	0.274	-6.0	native
0.7339307	0.3530340	0.05	-9.783000000000001	163.47199999999998	-717.7000000000044	0.2709999999999999	-5.0	native
0.6283969	0.3475255	0.05	-7.905000000000001	106.28099999999995	-121.60000000000582	0.2650000000000001	-2.0	native
0.7441562	0.3482008	0.06	-8.006000000000002	96.77200000000005	-735.3000000000029	0.2370000000000001	-4.0	native
0.8687735	0.3633892	0.04	-10.373000000000001	223.84799999999996	298.09999999999854	0.3290000000000002	-6.0	native
0.9238527	0.3630336	0.05	-9.745000000000001	176.53999999999996	806.5999999999985	0.30400000000000027	-4.0	native
0.8017405	0.3830485	0.06	-8.858	205.38700000000006	429.29999999999563	0.26800000000000024	-5.0	native
0.8073649	0.3304745	0.05	-8.104000000000001	208.34299999999996	-111.60000000000582	0.2150000000000003	-5.0	native
0.7796905	0.3285709	0.08	-7.780000000000001	109.79100000000005	1205.2999999999956	0.20400000000000018	-4.0	native
0.7662336	0.3523747	0.06	-7.666	145.187	1583.0	0.2450000000000001	-4.0	native
0.8587111	0.3733939	0.08	-7.856000000000002	109.15499999999997	2580.0	0.23399999999999999	-4.0	native
0.8696660	0.3991458	0.04	-9.018	200.67499999999995	785.1999999999971	0.31800000000000006	-5.0	native
0.7907268	0.3824885	0.05	-8.487000000000002	161.09900000000005	396.29999999999563	0.2160000000000002	-5.0	native
0.8501162	0.3817630	0.04	-8.727000000000002	195.553	478.59999999999854	0.246	-5.0	native
0.6902481	0.3325862	0.07	-8.333000000000002	101.15300000000002	752.6999999999971	0.2190000000000003	-3.0	native
0.7207207	0.3411065	0.05	-7.780000000000001	157.14599999999996	1379.199999999997	0.2190000000000003	-5.0	native
0.5289047	0.3897006	0.09	-5.322000000000003	41.44100000000003	-452.0	0.137	-1.0	native
0.4732248	0.3850487	0.14	-5.131	80.53999999999996	-5.30000000000291	0.1419999999999999	-3.0	native
0.4953343	0.3655389	0.1	-3.529	76.18200000000002	-1173.0	0.1339999999999999	-5.0	native
0.5397270	0.3443744	0.12	-4.634	48.028999999999996	-397.3000000000029	0.16900000000000004	-3.0	native
0.4534990	0.3462177	0.13	-2.011000000000003	-175.086	337.0	0.13200000000000012	-1.0	native
0.4850386	0.3510344	0.13	-4.194000000000003	-179.05200000000002	-126.90000000000146	0.14400000000000013	0.0	native
0.5149643	0.3583216	0.11	-2.155000000000001	-159.50900000000001	270.79999999999563	0.11299999999999999	-3.0	native
0.4393652	0.3479266	0.15	-3.6700000000000017	-240.8950000000001	2170.5999999999985	0.12199999999999989	0.0	native
0.4944955	0.3434904	0.14	-3.558	-209.94500000000005	889.7999999999956	0.1419999999999999	-1.0	native
0.4650252	0.3403544	0.15	-3.6700000000000017	-161.90999999999997	-468.20000000000437	0.15900000000000025	1.0	native
0.4635460	0.3543237	0.14	-2.692	-282.03499999999997	1609.8999999999942	0.121	2.0	native
0.4532390	0.3471031	0.16	-5.086000000000002	10.860000000000014	171.0	0.1339999999999999	-3.0	native
0.5360733	0.3512796	0.12	-4.269000000000002	-135.48699999999997	413.59999999999854	0.16500000000000004	-2.0	native
0.4664744	0.3419255	0.17	-3.8900000000000006	-116.84000000000003	457.3999999999942	0.13900000000000023	0.0	native
0.5081841	0.3474527	0.16	-2.514000000000003	-322.6049999999999	-158.20000000000437	0.11100000000000021	3.0	native
0.4305428	0.3363070	0.12	-3.019000000000002	-197.07899999999995	305.09999999999854	0.13200000000000012	-1.0	native
0.4117081	0.3258707	0.16	-2.7620000000000005	-334.275	433.29999999999563	0.15300000000000002	4.0	native
0.5890878	0.3670792	0.12	-5.246000000000002	-52.825000000000045	395.79999999999563	0.19600000000000017	1.0	native
0.5713746	0.3428401	0.1	-3.487000000000002	-57.696000000000026	86.39999999999418	0.16000000000000014	-2.0	native
0.5400088	0.3557108	0.15	-3.2880000000000003	-72.42100000000005	25.89999999999418	0.137	-1.0	native
0.5038823	0.3483017	0.12	-1.2860000000000014	-71.20600000000002	-172.60000000000582	0.1299999999999999	0.0	native
0.8971828	0.4062442	0.03	-11.997	640.7510000000001	-587.1999999999971	0.2709999999999999	-13.0	non-native
0.8402146	0.4016723	0.03	-10.953999999999999	618.278	-653.7999999999956	0.2469999999999999	-11.0	non-native
1.0402702	0.4636169	0.04	-7.202999999999999	458.2360000000001	-1149.0	0.20399999999999974	-10.0	non-native
1.1617180	0.4946923	0.02	-8.918	611.0000000000001	-479.0	0.16000000000000014	-9.0	non-native
0.9206351	0.4066482	0.02	-6.352999999999998	557.0830000000001	-279.6999999999971	0.18800000000000017	-11.0	non-native
0.9173483	0.4232458	0.02	-6.670999999999999	423.6350000000001	-125.59999999999854	0.1499999999999999	-8.0	non-native
0.9152389	0.3998013	0.03	-7.690999999999999	335.4760000000001	87.20000000000437	0.1299999999999999	-6.0	non-native
0.8996584	0.4203165	0.06	-5.774999999999999	400.32500000000005	-22.799999999995634	0.12199999999999989	-9.0	non-native
0.9616464	0.4338311	0.04	-7.474999999999998	373.95900000000006	-299.5	0.1259999999999999	-6.0	non-native
1.0035617	0.4189486	0.03	-7.102	274.78600000000006	393.3000000000029	0.1419999999999999	-7.0	non-native
1.0324636	0.4456038	0.03	-8.520999999999999	494.4620000000001	-74.89999999999418	0.16199999999999992	-9.0	non-native
0.9088320	0.4034731	0.04	-7.224	452.11300000000006	-1471.3999999999942	0.18599999999999994	-8.0	non-native
0.9363139	0.4219136	0.04	-8.528	413.84000000000003	-1520.8999999999942	0.18000000000000016	-4.0	non-native
0.9690436	0.4191578	0.03	-8.75	440.65600000000006	-608.5999999999985	0.14000000000000012	-7.0	non-native
0.9881877	0.4479180	0.03	-8.76	467.6940000000001	-1481.699999999997	0.23899999999999988	-7.0	non-native
0.9587099	0.4350338	0.04	-9.368	486.533	-141.6999999999971	0.238	-7.0	non-native
1.0028287	0.4388396	0.04	-8.389999999999999	456.3330000000001	-352.59999999999854	0.1589999999999998	-7.0	non-native
0.9559821	0.3950468	0.03	-9.536999999999999	564.6250000000001	-987.0	0.2799999999999998	-11.0	non-native
0.9960852	0.4440289	0.04	-7.971	471.4340000000001	-949.6999999999971	0.24399999999999977	-8.0	non-native
1.0033838	0.4225746	0.04	-7.434999999999999	482.817	-246.59999999999854	0.2290000000000001	-7.0	non-native
0.8337523	0.3941700	0.03	-8.102	436.07400000000007	-32.299999999995634	0.17799999999999994	-7.0	non-native
1.0571355	0.3630942	0.08	-8.190999999999999	377.78700000000003	396.70000000000437	0.24299999999999988	-10.0	non-native
0.9169920	0.3453887	0.06	-6.300999999999998	375.023	-163.6999999999971	0.18800000000000017	-7.0	non-native
0.7787571	0.3339753	0.09	-6.788	393.0400000000001	276.6000000000058	0.16400000000000015	-9.0	non-native
0.9079738	0.3370425	0.05	-7.347000000000001	429.8040000000001	302.3000000000029	0.18199999999999994	-8.0	non-native
0.8071862	0.3425240	0.05	-6.949999999999999	383.831	1168.7000000000044	0.19300000000000006	-9.0	non-native
0.7730842	0.3188376	0.06	-6.896000000000001	375.6210000000001	-311.29999999999563	0.20900000000000007	-7.0	non-native
0.9574666	0.3300419	0.07	-5.646000000000001	386.16600000000005	-449.29999999999563	0.20999999999999996	-6.0	non-native
0.6930807	0.2965553	0.04	-7.166999999999998	437.0430000000001	14.0	0.18800000000000017	-7.0	non-native
0.8606692	0.3172863	0.06	-6.518999999999998	383.35	-570.3999999999942	0.1419999999999999	-7.0	non-native
0.8366124	0.3330919	0.04	-7.838999999999999	355.3370000000001	-873.5999999999985	0.129	-6.0	non-native
0.9793290	0.3638213	0.05	-7.802	473.956	328.6000000000058	0.19600000000000017	-8.0	non-native
0.8868480	0.3250278	0.06	-7.161000000000001	426.15600000000006	877.9000000000015	0.18000000000000016	-7.0	non-native
0.9780242	0.3649582	0.04	-8.466	643.974	-204.0	0.2509999999999999	-12.0	non-native
0.7763747	0.3427308	0.05	-7.774000000000001	586.067	213.70000000000437	0.16100000000000003	-11.0	non-native
0.8666908	0.3272913	0.04	-6.504000000000001	525.6700000000001	-155.29999999999563	0.18100000000000005	-10.0	non-native
0.7997586	0.3217507	0.05	-6.881	418.4530000000001	-130.79999999999563	0.17099999999999982	-9.0	non-native
0.9893587	0.3624054	0.05	-7.297999999999998	400.9770000000001	-513.0	0.242	-8.0	non-native
0.8500199	0.3651003	0.04	-9.435	489.10800000000006	-1138.8999999999942	0.21199999999999974	-9.0	non-native
0.8642735	0.3672765	0.05	-6.815000000000001	520.2940000000001	-975.5999999999985	0.17300000000000004	-10.0	non-native
0.9627714	0.3403744	0.05	-7.155000000000001	592.3950000000001	-755.7999999999956	0.22100000000000009	-11.0	non-native
0.7901795	0.3309840	0.07	-7.135999999999999	569.1360000000001	-208.0	0.20999999999999996	-12.0	non-native
0.7458464	0.2330243	0.06	-2.841000000000001	123.98299999999995	-567.1999999999971	0.07699999999999996	-3.0	native
0.9343388	0.2441847	0.06	-4.035	50.299999999999955	-527.7999999999956	0.04300000000000015	-1.0	native
0.7172661	0.2257050	0.06	-3.7409999999999997	102.90899999999999	-1156.3999999999942	0.020000000000000018	-4.0	native
0.9472213	0.2532066	0.04	-4.379999999999999	55.379999999999995	-1015.5999999999985	0.07399999999999984	-2.0	native
0.7485170	0.2195161	0.08	-2.4899999999999984	-38.54600000000005	-786.5	0.09200000000000008	1.0	native
0.8426921	0.2319976	0.07	-1.6690000000000005	34.86699999999996	-923.0999999999985	0.07900000000000018	0.0	native
0.7947996	0.2514837	0.04	-3.8369999999999997	103.61699999999996	-633.0999999999985	0.09899999999999975	-3.0	native
0.7689935	0.2457918	0.06	-3.9549999999999983	96.30999999999995	-2023.199999999997	0.10899999999999999	-2.0	native
0.8214371	0.2193976	0.07	-4.105	103.72699999999998	-1229.8999999999942	0.03699999999999992	-3.0	native
0.7923095	0.2353977	0.05	-2.7940000000000005	62.85500000000002	-1414.5999999999985	0.06400000000000006	-2.0	native
0.7631084	0.2290228	0.04	-3.971	148.81399999999996	-2083.7999999999956	0.10000000000000009	-4.0	native
0.9562193	0.2374256	0.04	-5.3039999999999985	180.00400000000002	-1717.0	0.10699999999999976	-3.0	native
0.9323341	0.2407442	0.04	-4.474999999999998	83.48400000000004	-2308.899999999994	0.09899999999999975	-2.0	native
0.8591248	0.2177213	0.09	-2.928000000000001	-16.20500000000004	-1773.8999999999942	0.08099999999999996	-1.0	native
0.8316778	0.2220137	0.06	-2.3309999999999995	61.313999999999965	-1064.0	0.09899999999999975	-1.0	native
0.7916138	0.2256719	0.04	-4.523	80.61800000000005	-1183.3999999999942	0.12199999999999989	-2.0	native
0.6317170	0.1881707	0.06	-1.634999999999998	22.99000000000001	-633.6999999999971	0.06499999999999995	-3.0	native
0.6782533	0.2106635	0.08	-0.8709999999999987	-48.58000000000004	-1017.1999999999971	-0.0040000000000000036	-3.0	native
0.6405801	0.1852897	0.08	1.254999999999999	-64.47299999999996	-563.1999999999971	0.01100000000000012	-3.0	native
0.6253382	0.1924191	0.08	-0.45700000000000074	-26.121999999999957	-1170.7999999999956	0.02300000000000013	0.0	native
0.7902555	0.2077849	0.07	0.0519999999999996	-201.79700000000003	-796.0999999999985	0.0259999999999998	2.0	native
0.6971126	0.2141274	0.08	-3.193999999999999	-73.88099999999997	29.30000000000291	0.11399999999999988	1.0	native
0.6860538	0.2198298	0.06	-2.2109999999999985	43.35799999999995	-501.5	0.10999999999999988	-1.0	native
0.6313086	0.2311291	0.08	-2.3039999999999985	6.446000000000026	-1523.699999999997	0.07100000000000017	-1.0	native
0.6971896	0.2359946	0.09	-1.9839999999999982	22.37900000000002	-1918.5	0.133	1.0	native
0.7089623	0.2363684	0.1	-2.151	-2.866999999999962	-1060.5999999999985	0.10499999999999998	1.0	native
0.6919066	0.2410883	0.09	-2.4719999999999978	42.539999999999964	-894.8999999999942	0.11399999999999988	-2.0	native
0.7490132	0.2367559	0.05	-2.794999999999998	116.60199999999998	-1335.199999999997	0.08999999999999986	-2.0	native
0.5567163	0.2094690	0.07	-1.2910000000000004	61.53200000000004	-671.8999999999942	0.09299999999999997	-1.0	native
0.6588127	0.2328072	0.06	-3.0779999999999994	3.259999999999991	-565.5999999999985	0.12400000000000011	-1.0	native
0.6951261	0.2315266	0.08	-2.3599999999999994	-8.979000000000042	-664.0999999999985	0.10299999999999976	4.0	native
0.8283204	0.2530659	0.07	-3.032	36.19799999999998	-444.09999999999854	0.11799999999999988	0.0	native
0.7543609	0.2366935	0.05	-3.2479999999999976	-27.049999999999955	-627.5	0.1469999999999998	2.0	native
0.6813653	0.2399251	0.06	-4.405999999999999	133.68899999999996	-1213.8999999999942	0.15399999999999991	-2.0	native
0.6600153	0.2380141	0.07	-8.174999999999999	189.42600000000004	-1724.2999999999956	0.2250000000000001	-4.0	native
0.6707212	0.2384830	0.08	-3.367000000000001	76.94299999999998	-1359.699999999997	0.18000000000000016	-2.0	native
0.5418212	0.2255169	0.06	-7.300999999999998	254.212	-1423.5999999999985	0.21799999999999997	-4.0	native
0.6421348	0.2404801	0.06	-5.102999999999998	166.89599999999996	-2396.5	0.18199999999999994	0.0	native
0.6899974	0.2460099	0.05	-7.349999999999998	338.482	-2547.5999999999985	0.21499999999999986	-4.0	native
0.7713321	0.2324542	0.04	-2.25	103.11199999999997	-2769.699999999997	0.11699999999999999	-2.0	native
0.7337556	0.2284302	0.07	-2.4929999999999986	-77.94299999999998	-1267.3999999999942	0.11399999999999988	3.0	native
0.6588036	0.2056500	0.07	-2.6340000000000003	-115.33500000000004	-2619.0999999999985	0.10400000000000009	1.0	native
0.9321905	0.3899350	0.02	-9.741	44.15600000000006	-897.9000000000015	0.3839999999999999	4.0	non-native
0.8368535	0.3816227	0.03	-8.937999999999999	40.37099999999998	-963.7999999999956	0.33799999999999963	4.0	non-native
1.0837607	0.3977135	0.04	-7.510999999999999	71.86300000000006	-712.0999999999985	0.3129999999999997	2.0	non-native
0.9999369	0.3844809	0.01	-9.946	265.00300000000004	-70.79999999999563	0.383	-1.0	non-native
1.0152210	0.4118884	0.01	-8.474	16.329000000000065	-1771.0	0.3809999999999998	2.0	non-native
0.9895248	0.3898454	0.02	-9.449	121.20600000000002	-2042.2999999999956	0.29899999999999993	1.0	non-native
1.1203599	0.4070464	0.03	-6.6	-7.215000000000032	-1311.5999999999985	0.274	2.0	non-native
0.9561960	0.4004141	0.03	-9.142	77.60400000000004	-2632.9000000000015	0.31899999999999995	3.0	non-native
1.0330640	0.3884756	0.02	-8.947	75.822	-1280.0999999999985	0.29899999999999993	3.0	non-native
1.0342345	0.3984552	0.02	-9.674999999999999	145.81900000000002	-1868.5999999999985	0.32499999999999973	1.0	non-native
0.7489699	0.3499455	0.03	-9.546999999999999	58.5	-1401.699999999997	0.30299999999999994	4.0	non-native
0.8837355	0.3730806	0.02	-9.49	112.51999999999998	-1108.699999999997	0.2929999999999997	1.0	non-native
1.1013299	0.4167019	0.02	-8.94	48.33699999999999	-1877.5	0.355	3.0	non-native
1.0314500	0.3982651	0.03	-7.225	52.349000000000046	-2040.4000000000015	0.31400000000000006	2.0	non-native
1.0225428	0.4230875	0.02	-8.844999999999999	60.51800000000003	-958.4000000000015	0.278	3.0	non-native
0.8864995	0.4214604	0.01	-9.844999999999999	332.875	-37.599999999998545	0.3959999999999999	-1.0	non-native
0.7962230	0.4222838	0.02	-12.315	332.844	-7.799999999995634	0.36199999999999966	-3.0	non-native
0.9055330	0.4044107	0.02	-8.324	316.435	-279.79999999999563	0.29000000000000004	-2.0	non-native
0.7052619	0.3676406	0.03	-9.945	331.99800000000005	-1916.5999999999985	0.33699999999999974	-1.0	non-native
0.5577149	0.3353736	0.02	-10.633	291.49800000000005	-784.2999999999956	0.258	-2.0	non-native
0.9996263	0.3978657	0.03	-11.946	332.305	-1877.7999999999956	0.4299999999999997	-2.0	non-native
0.6506096	0.3239048	0.01	-10.404	421.369	-1601.2999999999956	0.1259999999999999	-4.0	non-native
0.4456001	0.2992490	0.02	-8.401	367.20300000000003	-1479.4000000000015	0.03699999999999992	-3.0	non-native
0.5302088	0.3064490	0.01	-8.468	327.088	-2209.4000000000015	0.06099999999999994	-3.0	non-native
0.5981871	0.3181159	0.03	-8.616999999999999	361.0	-1618.7999999999956	0.04499999999999993	-3.0	non-native
0.5181941	0.2941448	0.07	-6.664	297.75800000000004	-868.0999999999985	0.041999999999999815	-2.0	non-native
0.6040238	0.2854682	0.02	-8.193999999999999	314.901	-711.5	-0.02400000000000002	-2.0	non-native
0.6051570	0.3071046	0.02	-8.777	365.80400000000003	-2344.5	0.04699999999999971	-3.0	non-native
0.6492010	0.3127069	0.02	-8.1	326.454	-2263.5	0.03799999999999981	-3.0	non-native
0.5045722	0.3246910	0.01	-8.282	343.76800000000003	-841.6999999999971	0.08299999999999974	-3.0	non-native
0.5358773	0.3164585	0.02	-8.632	307.809	-738.0999999999985	0.10599999999999987	-2.0	non-native
0.5613029	0.3134553	0.02	-8.282	295.39700000000005	-1153.0999999999985	0.0029999999999996696	-2.0	non-native
0.5584161	0.2821849	0.04	-6.661999999999999	339.15500000000003	-1213.7999999999956	0.07299999999999995	-3.0	non-native
0.5010448	0.3110459	0.03	-6.776	352.97	-203.29999999999563	0.07600000000000007	-3.0	non-native
0.5348093	0.3116938	0.03	-7.927999999999999	319.69	-235.5	0.03799999999999981	-1.0	non-native
0.6585662	0.3252986	0.03	-9.241	382.82300000000004	-1101.5	0.028999999999999915	-3.0	non-native
0.5610594	0.3430985	0.02	-9.385	372.75300000000004	-263.1999999999971	0.12399999999999967	-2.0	non-native
0.5435843	0.3073260	0.02	-11.899	247.077	-1860.5999999999985	0.32200000000000006	-2.0	non-native
0.5016541	0.3228709	0.03	-11.807	314.666	-1164.199999999997	0.21499999999999986	-3.0	non-native
0.8301233	0.3708583	0.03	-9.652999999999999	373.204	-779.6999999999971	0.16999999999999993	-3.0	non-native
0.6520784	0.3550284	0.02	-10.315	230.892	-942.2999999999956	0.20399999999999974	0.0	non-native
0.6529856	0.3457794	0.02	-10.276	317.846	-2011.9000000000015	0.21099999999999985	-2.0	non-native
0.7634048	0.2398811	0.08	-1.966000000000001	-98.54699999999991	-2184.800000000003	0.10199999999999987	-2.0	native
0.8347641	0.2588639	0.07	-2.4410000000000025	-73.67699999999991	-960.0999999999985	0.11699999999999999	0.0	native
0.7879729	0.2557985	0.08	-2.7929999999999993	-51.11399999999992	-1477.0	0.07600000000000007	-1.0	native
0.8927416	0.2593159	0.07	-2.1140000000000008	83.11599999999999	-1284.7000000000044	0.052999999999999936	-3.0	native
0.9561599	0.2921484	0.07	-3.571999999999999	6.162000000000035	-1481.0	0.10999999999999988	-2.0	native
0.9279395	0.2822019	0.05	-3.558	32.278999999999996	-704.7000000000044	0.09100000000000019	0.0	native
0.8815340	0.2581656	0.04	-2.7669999999999995	63.329000000000065	-1019.4000000000015	0.1080000000000001	-1.0	native
0.9913561	0.2852786	0.05	-4.297000000000001	86.12	-1582.300000000003	0.09399999999999986	-1.0	native
0.9193006	0.2666290	0.07	-2.471	-36.322	-527.0	0.051000000000000156	1.0	native
0.9685856	0.2670835	0.05	-1.7289999999999992	-78.851	-1543.0999999999985	0.08000000000000007	2.0	native
0.8388776	0.2504921	0.08	-2.1350000000000016	-55.14499999999998	-624.0	0.06099999999999994	1.0	native
0.9564281	0.2672729	0.04	-1.064	-53.847999999999956	-1458.7000000000044	0.04300000000000015	-1.0	native
0.8700919	0.2618012	0.05	-3.269000000000002	61.55000000000007	-1209.5	0.052000000000000046	-2.0	native
0.8588312	0.2596240	0.05	-3.4090000000000025	-7.42999999999995	-267.0	0.05799999999999983	-2.0	native
0.8412520	0.2561269	0.07	-2.728999999999999	5.043999999999983	-946.3000000000029	0.020000000000000018	-1.0	native
0.7145163	0.2470770	0.06	-2.1590000000000025	-32.97799999999995	-208.3000000000029	0.005999999999999783	1.0	native
0.7242469	0.2595136	0.08	-3.4209999999999994	10.869000000000028	-614.9000000000015	0.08499999999999996	-1.0	native
0.8898636	0.2560651	0.08	-2.5980000000000025	59.20600000000002	-2408.0	0.08999999999999986	-1.0	native
0.8661208	0.2831931	0.04	-3.7170000000000023	0.125	-1470.300000000003	0.10400000000000009	0.0	native
0.8715428	0.2683116	0.07	-2.1060000000000016	-44.94999999999993	-1622.0	0.08199999999999985	1.0	native
0.8098226	0.2559997	0.06	-3.3470000000000013	-18.069999999999936	54.299999999995634	0.07600000000000007	-1.0	native
0.5894440	0.2463502	0.05	-2.939	1.5910000000000082	233.90000000000146	0.13099999999999978	-1.0	native
0.4076604	0.2150020	0.08	-1.8919999999999995	18.93500000000006	6.5	0.10099999999999998	-3.0	native
0.5110053	0.2572907	0.08	-2.91	-163.65199999999993	251.90000000000146	0.16699999999999982	2.0	native
0.4785161	0.2458542	0.08	-3.2059999999999995	-147.28499999999997	516.5999999999985	0.125	3.0	native
0.4811401	0.2509947	0.09	-2.841000000000001	-80.31700000000001	838.9000000000015	0.1080000000000001	-1.0	native
0.3936360	0.2078379	0.07	-2.4200000000000017	-34.46199999999999	-335.0	0.1080000000000001	1.0	native
0.4334418	0.2143435	0.08	-2.600999999999999	-44.708999999999946	261.5	0.15200000000000014	2.0	native
0.4636750	0.2184702	0.07	-3.507999999999999	29.82000000000005	106.19999999999709	0.0990000000000002	-1.0	native
0.4478401	0.2277361	0.08	-1.7029999999999994	-80.56899999999996	993.1999999999971	0.016000000000000014	2.0	native
0.3096147	0.2167227	0.08	-2.404	-148.25	770.6999999999971	0.10099999999999998	1.0	native
0.3413790	0.2131888	0.08	-0.782	-108.5279999999999	877.5	0.05799999999999983	1.0	native
0.4027681	0.2253241	0.08	-2.088000000000001	8.687000000000012	-318.8000000000029	0.08199999999999985	1.0	native
0.3485222	0.2307468	0.03	-0.9969999999999999	-51.58899999999994	13.799999999995634	0.09399999999999986	2.0	native
0.3872017	0.2194878	0.06	-1.5700000000000003	-116.80799999999999	-711.0999999999985	0.10099999999999998	4.0	native
0.3666781	0.2330323	0.05	-0.9310000000000009	-122.52199999999993	-358.0	0.06099999999999994	1.0	native
0.3959129	0.2336480	0.07	-2.0839999999999996	-135.52599999999995	-119.30000000000291	0.06800000000000006	3.0	native
0.4174285	0.2372533	0.07	-2.5450000000000017	-99.84899999999993	442.1999999999971	0.1299999999999999	2.0	native
0.4449119	0.2585018	0.05	-3.5280000000000022	121.45600000000002	-391.0	0.13099999999999978	-1.0	native
0.4295814	0.2412568	0.04	-5.036999999999999	217.699	-221.5	0.11799999999999988	-2.0	native
0.3752340	0.2392929	0.04	-5.461	96.84000000000003	368.0	0.11399999999999988	0.0	native
0.4381637	0.2579330	0.04	-3.7630000000000017	-155.21499999999992	1080.0	0.05799999999999983	2.0	native
0.4017155	0.1728586	0.17	-4.801	207.303	1051.5	0.11999999999999966	-4.0	non-native
0.5863696	0.2291267	0.21	-5.811999999999999	145.44100000000003	-349.90000000000146	0.23099999999999987	-1.0	non-native
1.2621932	0.3239248	0.23	-6.772	198.625	-125.20000000000437	0.2829999999999999	-5.0	non-native
1.1958928	0.3251221	0.2	-5.955	168.74099999999999	794.5	0.32200000000000006	-3.0	non-native
1.0030344	0.2677149	0.15	-6.212999999999999	193.41999999999996	-55.400000000001455	0.2569999999999997	-3.0	non-native
0.8225779	0.2105787	0.13	-5.651999999999999	178.26	-166.5	0.09299999999999997	-2.0	non-native
0.6753418	0.2012103	0.2	-4.859999999999999	168.27199999999993	476.90000000000146	0.22799999999999976	-5.0	non-native
0.4937052	0.1904515	0.21	-2.960000000000001	95.41099999999994	1106.2999999999956	0.21899999999999986	-2.0	non-native
0.4734475	0.1980342	0.12	-3.7330000000000005	104.93200000000002	475.90000000000146	0.2789999999999999	3.0	non-native
0.5212017	0.1968631	0.23	-2.4319999999999986	-50.02999999999997	655.6999999999971	0.17099999999999982	4.0	non-native
0.5056891	0.2068371	0.16	-3.4299999999999997	94.99299999999994	710.4000000000015	0.23099999999999987	-4.0	non-native
0.5846882	0.2021275	0.18	-3.9800000000000004	114.23599999999999	1396.0999999999985	0.20699999999999985	-4.0	non-native
0.5318535	0.2227359	0.12	-4.882	147.18600000000004	987.1999999999971	0.22099999999999964	-4.0	non-native
0.3128391	0.1730357	0.22	-3.888	67.25999999999999	579.5999999999985	0.1599999999999997	0.0	non-native
0.4988860	0.2341038	0.18	-4.445	56.21500000000003	452.29999999999563	0.21999999999999975	-1.0	non-native
0.5416314	0.2487069	0.18	-3.583	-3.4890000000000327	796.5999999999985	0.278	0.0	non-native
0.5947680	0.2536383	0.15	-4.041	80.64300000000003	177.40000000000146	0.2969999999999997	-3.0	non-native
0.8851642	0.2543450	0.2	-5.734	77.53800000000001	1558.199999999997	0.18900000000000006	-1.0	non-native
0.6470445	0.2548700	0.2	-3.266	77.69399999999996	1860.199999999997	0.254	-3.0	non-native
0.7418779	0.2321149	0.23	-4.6080000000000005	150.48000000000002	1210.0999999999985	0.21399999999999997	-2.0	non-native
0.3942642	0.2171742	0.22	-3.601000000000001	100.14499999999998	1074.2999999999956	0.20799999999999974	-3.0	non-native
1.2102650	0.4820978	0.0	-6.7330000000000005	333.704	163.0	0.266	-6.0	non-native
1.1433585	0.5049138	0.0	-10.928	342.34	-256.59999999999854	0.33199999999999985	-2.0	non-native
1.3141158	0.5074633	0.0	-12.078	663.9621	-495.0	0.5549999999999997	-9.0	non-native
1.6623518	0.6450269	0.01	-14.045	592.222	-1222.5999999999985	0.7709999999999999	-7.0	non-native
1.7808247	0.7441604	0.02	-14.889	679.4768	-371.5	0.766	-8.0	non-native
1.3382436	0.6157459	0.0	-15.653	645.855	-1211.7000000000044	0.6779999999999999	-8.0	non-native
1.8647398	0.6727974	0.0	-11.481	385.445	-1083.0999999999985	0.42600000000000016	-7.0	non-native
1.9480205	0.6934446	0.0	-13.440999999999999	500.499	-882.8000000000029	0.47499999999999964	-7.0	non-native
1.4056560	0.5443419	0.0	-14.34	641.151	-1087.800000000003	0.43299999999999983	-9.0	non-native
2.0917468	0.6485882	0.0	-14.216000000000001	681.0839	-226.8000000000029	0.33699999999999974	-9.0	non-native
2.8086939	0.8745834	0.0	-14.917	629.995	-805.0	0.6059999999999999	-8.0	non-native
2.4876559	0.7045678	0.0	-12.922	644.45	-1342.4000000000015	0.2849999999999997	-9.0	non-native
2.7043595	0.7295328	0.01	-12.551	540.452	494.5	0.2929999999999997	-8.0	non-native
2.2608011	0.6729975	0.01	-14.157	643.271	-984.5999999999985	0.36099999999999977	-9.0	non-native
2.0653381	0.6496417	0.0	-13.51	550.841	-737.4000000000015	0.5339999999999998	-8.0	non-native
2.2068861	0.6569833	0.0	-13.34	497.109	-167.40000000000146	0.43299999999999983	-7.0	non-native
1.7286943	0.5192302	0.0	-11.401	544.393	-309.59999999999854	0.19799999999999995	-8.0	non-native
1.3969940	0.4684861	0.01	-10.371	384.541	-621.9000000000015	0.30299999999999994	-7.0	non-native
2.1094463	0.5964863	0.01	-11.587	552.107	-984.3000000000029	0.242	-7.0	non-native
2.0688736	0.5250432	0.02	-10.948	481.98499999999996	-393.0	0.11499999999999977	-6.0	non-native
1.9745339	0.5091684	0.0	-11.639	433.96999999999997	-36.599999999998545	0.029999999999999805	-5.0	non-native
0.6981008	0.2586080	0.14	-1.1920000000000002	-113.68600000000004	-805.7000000000044	0.06299999999999972	2.0	native
0.6673461	0.2480569	0.09	-0.14000000000000057	-56.928999999999974	-823.8000000000029	0.008000000000000007	2.0	native
0.8402079	0.2746668	0.12	0.7349999999999994	-4.3110000000000355	488.09999999999854	-0.0050000000000003375	1.0	native
0.6093804	0.2292981	0.15	0.8419999999999987	-200.04899999999998	-260.6000000000058	0.020999999999999908	5.0	native
0.6132252	0.2475657	0.09	2.4879999999999995	-160.06100000000004	-126.0	-0.04800000000000004	3.0	native
0.6829077	0.2572028	0.13	1.7049999999999983	-181.49	79.0	-0.007000000000000117	3.0	native
0.6635214	0.2499675	0.15	1.213000000000001	-181.22000000000003	418.0	-0.0030000000000001137	5.0	native
0.6757621	0.2472473	0.13	3.937000000000001	-255.192	-577.6000000000058	-0.05300000000000038	5.0	native
0.6220686	0.2491006	0.13	2.3859999999999992	-105.553	-1313.4000000000015	-0.006000000000000227	1.0	native
0.7649590	0.2839568	0.12	1.279	-124.81899999999996	-766.5	-0.01200000000000001	3.0	native
0.7443276	0.2736827	0.12	2.495000000000001	-228.457	429.0	-0.019000000000000128	4.0	native
0.7490593	0.2606362	0.16	2.1159999999999997	-222.93100000000004	-466.5	-0.0030000000000001137	4.0	native
0.8819854	0.2796951	0.16	1.2979999999999983	-175.88	-772.3000000000029	0.01499999999999968	3.0	native
0.7438235	0.2613736	0.18	1.2880000000000003	-234.77199999999993	-828.8000000000029	-0.039000000000000146	4.0	native
0.7902836	0.2719652	0.19	1.9289999999999985	-135.13300000000004	-489.70000000000437	-0.006000000000000227	2.0	native
0.7230651	0.2472606	0.12	0.9029999999999987	-150.71399999999994	-1128.4000000000015	0.009999999999999787	2.0	native
0.5713386	0.2190503	0.14	1.0259999999999998	-240.48799999999994	89.59999999999854	0.02799999999999958	3.0	native
0.6834344	0.2593350	0.15	1.8820000000000014	-222.81999999999994	-30.30000000000291	0.0	3.0	native
0.7965757	0.2783547	0.17	2.9570000000000007	-273.16099999999994	-896.7000000000044	-0.05400000000000027	5.0	native
0.5857024	0.2529666	0.17	3.7650000000000006	-377.871	-799.6000000000058	-0.05400000000000027	6.0	native
0.7041191	0.2658196	0.14	1.9280000000000008	-204.913	-1163.4000000000015	-0.03000000000000025	3.0	native
0.7329113	0.2912053	0.02	-8.734	17.15300000000002	757.0999999999985	0.19599999999999973	2.0	native
0.7860323	0.3045197	0.1	-4.768000000000001	-167.23799999999994	332.1999999999971	0.11099999999999977	3.0	native
0.8055354	0.2843358	0.02	-4.9879999999999995	-90.952	-605.0	0.10899999999999999	2.0	native
0.7378248	0.3384318	0.03	-8.163	-43.36099999999999	-118.80000000000291	0.21799999999999997	1.0	native
0.7272486	0.3159660	0.02	-6.663	-202.89199999999994	-472.20000000000437	0.137	6.0	native
0.6848217	0.2721152	0.03	-6.59	-50.19999999999993	-762.2000000000044	0.1429999999999998	2.0	native
0.6559339	0.2817782	0.03	-6.493	-85.98400000000004	-1486.800000000003	0.1459999999999999	3.0	native
0.7879493	0.3005881	0.01	-5.68	-87.65499999999997	-1653.9000000000015	0.15699999999999958	4.0	native
0.7268758	0.2793503	0.02	-6.24	-25.235000000000014	-600.3000000000029	0.129	1.0	native
0.7312041	0.2675803	0.03	-5.795999999999999	45.664999999999964	-1506.300000000003	0.11599999999999966	0.0	native
1.0695593	0.3020288	0.02	-7.179	151.579	-1103.9000000000015	0.21199999999999974	-1.0	native
0.6560087	0.2470219	0.03	-3.9899999999999984	104.61200000000002	-3.900000000001455	0.17499999999999982	0.0	native
0.9122481	0.2783767	0.03	-3.9619999999999997	127.97000000000003	-1461.1000000000058	0.13099999999999978	0.0	native
1.1379638	0.3257735	0.02	-7.787000000000001	158.935	-907.2000000000044	0.21999999999999975	-1.0	native
0.7806762	0.2795340	0.03	-7.932	34.688999999999965	-1577.2000000000044	0.17799999999999994	2.0	native
0.6530400	0.2712191	0.03	-6.449	151.79900000000004	-125.40000000000146	0.13999999999999968	-1.0	native
0.9172446	0.3048471	0.02	-5.824	116.19400000000002	-944.6000000000058	0.17999999999999972	-1.0	native
0.8079245	0.2987645	0.04	-6.118	67.00900000000001	-956.4000000000015	0.1649999999999996	2.0	native
0.7298905	0.2838441	0.02	-5.556000000000001	-42.708999999999946	-1065.5	0.18199999999999994	2.0	native
0.6599977	0.2657395	0.03	-7.279	127.048	-1277.0	0.1649999999999996	0.0	native
0.7240120	0.2729912	0.01	-6.539	180.32300000000004	-1340.0	0.1889999999999996	0.0	native
0.6125481	0.3114792	0.0	-8.604	481.23299999999995	773.7000000000044	0.32399999999999984	-9.0	non-native
0.7870449	0.3627124	0.0	-9.363	691.4273	721.7000000000044	0.347	-11.0	non-native
0.8470310	0.3495529	0.0	-11.591999999999999	703.8680999999999	733.1000000000058	0.36199999999999966	-12.0	non-native
1.9839855	0.5405447	0.0	-11.102999999999998	682.4400999999999	2119.0	0.4650000000000003	-11.0	non-native
0.8672630	0.3445533	0.0	-8.558999999999997	652.2379999999999	883.9000000000015	0.4410000000000003	-11.0	non-native
0.9809985	0.3633673	0.01	-10.840999999999998	580.4309999999999	1106.9000000000015	0.33499999999999996	-11.0	non-native
1.0428852	0.3062185	0.0	-9.806	543.1999999999999	2441.100000000006	0.2120000000000002	-10.0	non-native
1.2815909	0.3875124	0.01	-9.328	492.68299999999994	1602.7000000000044	0.16800000000000015	-10.0	non-native
1.9194429	0.5667263	0.02	-10.893999999999998	629.2249999999999	316.1000000000058	0.4780000000000002	-10.0	non-native
1.7323707	0.4057950	0.01	-8.738999999999999	397.251	1315.800000000003	0.24299999999999988	-9.0	non-native
1.7436861	0.4096062	0.0	-9.136	401.08199999999994	923.6000000000058	0.19799999999999995	-8.0	non-native
1.4943519	0.3982152	0.0	-10.971999999999998	546.184	1356.1000000000058	0.31700000000000017	-9.0	non-native
1.3397741	0.3818339	0.0	-11.370999999999999	678.5142999999999	1701.1000000000058	0.4810000000000003	-12.0	non-native
0.8978190	0.3800429	0.0	-11.611999999999998	706.4309	1383.6000000000058	0.3460000000000001	-12.0	non-native
0.8998463	0.3311633	0.01	-6.854999999999999	375.22499999999997	1850.6000000000058	0.07799999999999985	-9.0	non-native
0.7620353	0.2688497	0.0	-8.7	424.84299999999996	1977.4000000000015	0.16100000000000003	-10.0	non-native
1.3236902	0.3470897	0.02	-8.671	381.03599999999994	1112.2000000000044	0.1349999999999998	-9.0	non-native
1.1150306	0.3306805	0.01	-9.404	389.11899999999997	1407.6000000000058	0.15200000000000014	-9.0	non-native
0.6749478	0.3164511	0.0	-10.113999999999999	515.438	1458.9000000000015	0.30100000000000016	-8.0	non-native
1.1566961	0.3822064	0.0	-8.604999999999999	442.05499999999995	2083.300000000003	0.19200000000000017	-9.0	non-native
0.7671504	0.3590664	0.0	-8.483999999999998	414.69699999999995	2072.9000000000015	0.19799999999999995	-8.0	non-native
0.8727761	0.2547971	0.19	-0.7829999999999995	90.37299999999993	1739.6000000000058	-0.002000000000000224	-2.0	non-native
0.8839858	0.2749511	0.17	-1.786999999999999	248.0809999999999	1201.800000000003	0.06099999999999994	-5.0	non-native
1.0635928	0.2599528	0.14	-1.3379999999999992	88.19299999999998	1333.5	-0.02300000000000013	-1.0	non-native
0.7131860	0.2628191	0.1	-0.4919999999999991	235.28499999999997	1556.9000000000015	0.027000000000000135	-6.0	non-native
0.8591690	0.2496810	0.13	-0.003999999999997783	80.64099999999996	1240.5	-0.0030000000000001137	-1.0	non-native
0.8480679	0.2287922	0.16	1.9090000000000025	24.256999999999948	2108.5	-0.04499999999999993	0.0	non-native
0.8267818	0.2495424	0.09	0.7290000000000028	75.51299999999992	2099.0	-0.02300000000000013	1.0	non-native
0.6905752	0.2427128	0.14	0.5210000000000008	127.68399999999997	1760.0	-0.02499999999999991	-5.0	non-native
0.8997231	0.2812096	0.11	-0.7809999999999988	64.47299999999996	2201.4000000000015	-0.014000000000000234	-2.0	non-native
1.0560415	0.2827170	0.14	0.2190000000000012	172.01699999999994	1611.4000000000015	-0.018000000000000238	-5.0	non-native
0.6805279	0.2452612	0.13	-1.2179999999999982	125.53099999999995	1885.300000000003	0.029999999999999805	-4.0	non-native
1.2457774	0.2816668	0.12	-1.456999999999999	138.81499999999994	3188.100000000006	-0.08499999999999996	-3.0	non-native
1.1284826	0.2756193	0.11	-0.895999999999999	51.892999999999915	2648.2000000000044	0.007000000000000117	-3.0	non-native
0.9705182	0.2626378	0.08	-0.2519999999999989	266.30799999999994	930.8000000000029	0.03299999999999992	-4.0	non-native
1.0842015	0.2785701	0.12	-0.7109999999999985	73.18099999999993	1783.6000000000058	-0.01100000000000012	-2.0	non-native
1.1216600	0.2682040	0.13	-0.5929999999999982	154.8259999999999	927.4000000000015	-0.03500000000000014	-3.0	non-native
1.1702658	0.3031841	0.12	-0.5129999999999981	145.50299999999993	821.1000000000058	-0.05699999999999994	-3.0	non-native
1.1548932	0.2879095	0.11	-1.4449999999999985	283.45099999999996	2460.0	-0.039000000000000146	-6.0	non-native
1.1552291	0.2814297	0.08	-1.6869999999999994	211.80899999999997	2150.7000000000044	-0.029999999999999805	-5.0	non-native
1.1026022	0.2821085	0.09	-1.0829999999999984	232.19499999999994	1297.4000000000015	-0.02400000000000002	-6.0	non-native
1.1286649	0.2800581	0.13	-0.9379999999999988	85.4799999999999	1554.0	-0.0009999999999998899	-3.0	non-native
0.9306000	0.2481006	0.12	-0.9529999999999994	45.749000000000024	-1886.0999999999985	0.15300000000000002	1.0	native
0.5275787	0.1805186	0.15	0.2190000000000012	-110.78200000000004	-678.4000000000015	0.08800000000000008	1.0	native
0.6202096	0.1966651	0.12	-1.4669999999999987	76.40000000000003	-1013.0999999999985	0.13000000000000034	-1.0	native
0.4055985	0.1664371	0.15	-0.26099999999999923	-13.418000000000006	-1779.199999999997	0.14800000000000013	-1.0	native
0.4804033	0.1622133	0.15	0.27200000000000024	-48.31200000000001	-1322.5999999999985	0.11900000000000022	0.0	native
0.5834920	0.1711430	0.11	-1.1989999999999998	-2.5889999999999986	-1050.5	0.12600000000000033	0.0	native
0.6543045	0.1773248	0.16	0.49900000000000055	73.928	-1743.199999999997	0.0900000000000003	-2.0	native
0.7149532	0.2292629	0.15	-1.8259999999999987	123.64300000000003	-1068.0999999999985	0.02900000000000036	-2.0	native
0.7263623	0.2177950	0.12	0.6270000000000007	-53.761999999999944	-687.5	0.016000000000000014	0.0	native
0.5512325	0.1969708	0.12	-1.7379999999999995	108.26100000000002	-1456.5999999999985	0.05500000000000016	-1.0	native
0.5656484	0.2300685	0.11	-3.83	55.02199999999999	-2071.4000000000015	0.18500000000000005	1.0	native
0.3858818	0.1435097	0.13	-0.8999999999999986	90.47500000000002	-1570.2999999999956	0.07699999999999996	-2.0	native
0.4798633	0.1773017	0.13	-2.2569999999999997	121.28300000000002	-1579.5	0.17300000000000004	-2.0	native
0.5516638	0.1565151	0.18	-1.5030000000000001	66.267	-1814.199999999997	0.11299999999999999	-1.0	native
0.5110444	0.1799406	0.15	-2.8999999999999986	85.68700000000001	-1682.2999999999956	0.18500000000000005	-1.0	native
0.3243985	0.1663633	0.14	-1.5199999999999996	51.327	-598.5	0.07900000000000018	-1.0	native
0.4236273	0.1724587	0.14	-1.2829999999999995	93.76300000000003	-1094.199999999997	0.11900000000000022	-2.0	native
0.3599812	0.1639689	0.19	-0.3229999999999986	-23.38499999999999	-1439.5	0.14200000000000035	0.0	native
0.4190562	0.1834958	0.22	0.572000000000001	38.56400000000002	-1088.5999999999985	0.0900000000000003	-2.0	native
0.7356427	0.1616205	0.21	1.8260000000000005	-19.94999999999999	-935.0	0.014000000000000234	0.0	native
0.4027059	0.1387430	0.2	-0.8200000000000003	20.095000000000027	-775.0999999999985	0.1200000000000001	-1.0	native
0.6783741	0.1578416	0.16	-0.7889999999999997	184.257	-3149.2999999999956	0.26300000000000034	-3.0	native
0.4357450	0.1498951	0.22	-0.5990000000000002	156.3	-2447.7999999999956	0.2160000000000002	-3.0	native
0.4532910	0.1412539	0.14	-1.7779999999999987	193.154	-2031.7999999999956	0.24700000000000033	-3.0	native
0.5305675	0.1690161	0.15	-1.5069999999999997	205.413	-2096.2999999999956	0.23100000000000032	-4.0	native
0.5010613	0.1658064	0.31	-1.346	157.664	-991.6999999999971	0.16000000000000014	-2.0	native
0.3562830	0.1348252	0.31	-1.0220000000000002	127.30099999999999	-800.4000000000015	0.133	0.0	native
0.4938623	0.1463911	0.25	-1.6920000000000002	190.808	-2507.699999999997	0.21799999999999997	-3.0	native
0.8373544	0.1778824	0.3	-0.8179999999999996	194.75100000000003	-2235.2999999999956	0.24700000000000033	-1.0	native
0.7104511	0.1683213	0.29	-2.407	140.52500000000003	-2447.5	0.28300000000000036	0.0	native
0.4766461	0.1511086	0.27	-2.273999999999999	144.171	-2918.199999999997	0.23100000000000032	-2.0	native
0.5629612	0.1638580	0.32	-1.472999999999999	158.493	-2666.699999999997	0.31700000000000017	-3.0	native
0.6351429	0.1485322	0.36	-0.347999999999999	131.101	-2604.9000000000015	0.2560000000000002	-1.0	native
0.5871997	0.1269227	0.23	-1.2959999999999994	116.58800000000002	-2303.0	0.27200000000000024	-1.0	native
0.4722982	0.1465386	0.36	-1.366999999999999	153.308	-2669.5999999999985	0.22599999999999998	-2.0	native
0.6492018	0.1503619	0.34	-1.424999999999999	164.07100000000003	-2385.7999999999956	0.30200000000000005	-1.0	native
0.5699898	0.1320625	0.23	-1.4489999999999998	188.736	-2238.5	0.3070000000000004	-3.0	native
0.6357272	0.1677230	0.27	-2.2929999999999993	187.46000000000004	-2564.2999999999956	0.27500000000000036	-3.0	native
0.5314715	0.1590552	0.25	-3.520999999999999	266.113	-2222.0	0.32200000000000006	-4.0	native
0.5074052	0.1623396	0.35	-0.02499999999999858	202.43900000000002	-2116.0999999999985	0.24700000000000033	-4.0	native
0.8988560	0.1626061	0.27	-1.7639999999999993	182.313	-2683.699999999997	0.266	-2.0	native
0.5070448	0.1431367	0.32	-1.4319999999999986	182.65300000000002	-1074.5	0.27200000000000024	-3.0	native
1.3537464	0.3519278	0.08	-1.048	141.32999999999998	-2226.199999999997	0.21999999999999975	2.0	non-native
1.1555593	0.3035280	0.13	0.28999999999999915	243.365	-1259.0999999999985	0.21899999999999986	-1.0	non-native
1.1465076	0.2666104	0.12	-0.11800000000000033	233.39100000000002	-520.5	0.242	-1.0	non-native
0.9808592	0.2976204	0.12	-3.208	236.236	-1874.699999999997	0.35599999999999987	-2.0	non-native
0.9741564	0.2911254	0.05	-3.6229999999999993	314.693	-1699.5	0.3740000000000001	-2.0	non-native
0.9863443	0.2464219	0.11	-1.1340000000000003	177.77499999999998	-1286.9000000000015	0.32200000000000006	-1.0	non-native
1.0849333	0.3183947	0.19	-1.9120000000000008	91.469	-1470.5	0.21700000000000008	0.0	non-native
1.1883647	0.3210677	0.13	-1.184000000000001	195.66699999999997	-988.3000000000029	0.22999999999999998	-2.0	non-native
1.1548775	0.3333144	0.13	-1.1880000000000006	220.40800000000002	-2502.0	0.2729999999999997	-2.0	non-native
1.1905534	0.3211355	0.12	-1.2319999999999993	178.548	-1903.0999999999985	0.29499999999999993	-1.0	non-native
1.2825097	0.3464499	0.13	-1.3710000000000004	112.31900000000002	-1204.800000000003	0.2679999999999998	-1.0	non-native
0.9414928	0.2592816	0.07	-0.5709999999999997	128.52999999999997	-1386.5999999999985	0.274	-2.0	non-native
1.2169749	0.2961698	0.12	-3.527000000000001	261.165	-2819.5	0.3460000000000001	-1.0	non-native
1.3688864	0.3239011	0.15	-2.290000000000001	250.24200000000002	-1609.4000000000015	0.25299999999999967	-2.0	non-native
1.1716268	0.2883169	0.15	-1.1300000000000008	229.053	-784.6999999999971	0.2729999999999997	-2.0	non-native
1.0770413	0.2827999	0.13	-1.822000000000001	240.461	-2743.0	0.29000000000000004	-2.0	non-native
1.1052306	0.2939283	0.12	-0.4169999999999998	175.368	-2210.9000000000015	0.33099999999999996	-1.0	non-native
1.1194924	0.3118251	0.15	-0.9009999999999998	136.192	-1893.300000000003	0.2799999999999998	-1.0	non-native
1.2789167	0.3193491	0.1	-2.0199999999999996	254.13299999999998	-1441.5	0.31099999999999994	-2.0	non-native
1.2605041	0.3330402	0.11	-1.0259999999999998	215.478	-2881.199999999997	0.32799999999999985	-1.0	non-native
1.0185541	0.3076935	0.11	-1.9779999999999998	112.82999999999998	-2070.9000000000015	0.34099999999999975	2.0	non-native
1.5620255	0.3038880	0.1	-3.1500000000000004	303.391	-1130.699999999997	0.1519999999999997	-1.0	non-native
1.5242877	0.3141389	0.16	-2.6289999999999996	248.714	-541.5999999999985	0.137	-1.0	non-native
0.8216298	0.2448264	0.14	-2.9689999999999994	254.539	-772.8000000000029	0.10299999999999976	-2.0	non-native
0.9595468	0.2401899	0.1	-2.319000000000001	237.466	-907.5	0.14900000000000002	0.0	non-native
0.9173294	0.2624326	0.1	-3.3420000000000005	241.409	-976.4000000000015	0.1559999999999997	-1.0	non-native
0.8307366	0.2692456	0.06	-2.0839999999999996	319.901	-541.4000000000015	0.15700000000000003	-1.0	non-native
0.6181102	0.2364217	0.09	-1.327	246.62599999999998	-352.90000000000146	0.15300000000000002	-2.0	non-native
0.8037158	0.2883101	0.08	-3.9570000000000007	315.445	-1941.300000000003	0.21999999999999975	-2.0	non-native
1.1287410	0.3483497	0.09	-4.636000000000001	283.792	-1473.699999999997	0.2909999999999999	1.0	non-native
0.8657162	0.2535859	0.12	-4.2219999999999995	295.78	-817.0	0.2370000000000001	1.0	non-native
0.9197099	0.2613968	0.05	-4.093999999999999	315.871	-1270.4000000000015	0.18900000000000006	0.0	non-native
0.9246030	0.2624989	0.09	-3.699	247.08800000000002	-1908.300000000003	0.23499999999999988	-1.0	non-native
0.8608432	0.2725746	0.08	-3.42	253.79399999999998	-1286.0999999999985	0.2450000000000001	2.0	non-native
1.1974131	0.3213509	0.07	-3.3930000000000007	313.85699999999997	-1197.300000000003	0.23899999999999988	-2.0	non-native
0.9542847	0.2757971	0.09	-2.4130000000000003	342.553	-671.4000000000015	0.16699999999999982	-3.0	non-native
1.3918034	0.2897346	0.09	-1.4619999999999997	221.88600000000002	-1578.4000000000015	0.16500000000000004	-2.0	non-native
1.3644310	0.2754412	0.1	-1.4990000000000006	283.363	-1597.0	0.1499999999999999	-2.0	non-native
1.2540101	0.2807783	0.06	-1.197000000000001	320.832	-2185.0999999999985	0.19499999999999984	-2.0	non-native
1.2705343	0.2796338	0.1	-0.09999999999999964	302.162	-2370.5	0.13599999999999968	-2.0	non-native
1.6617351	0.3330136	0.08	-2.215	298.477	-2192.0	0.19399999999999995	0.0	non-native
1.7340735	0.3337098	0.1	-2.2590000000000003	251.579	-1621.5	0.20799999999999974	0.0	non-native
1.1216764	0.2698794	0.13	-2.9570000000000007	382.151	-2774.0999999999985	0.1429999999999998	-7.0	native
1.1442438	0.2775556	0.14	-4.470000000000001	422.85600000000005	-2911.0999999999985	0.22699999999999987	-7.0	native
1.1154124	0.2971311	0.12	-4.664	357.035	-2512.5	0.23999999999999977	-6.0	native
0.8325232	0.2450297	0.11	-2.5969999999999995	388.629	-1758.300000000003	0.20999999999999996	-7.0	native
0.8750370	0.2235354	0.14	-3.7620000000000005	255.02900000000005	-2486.800000000003	0.19599999999999973	-3.0	native
1.0932139	0.2815256	0.09	-3.1609999999999996	458.56500000000005	-2960.0999999999985	0.19599999999999973	-7.0	native
1.0965279	0.2725072	0.1	-3.49	366.615	-3447.7000000000044	0.20799999999999974	-5.0	native
0.9358113	0.2800196	0.13	-2.662000000000001	426.64300000000003	-3114.300000000003	0.133	-7.0	native
0.9959255	0.2623092	0.09	-3.7560000000000002	413.658	-3901.0	0.22399999999999975	-6.0	native
1.0292259	0.2614015	0.14	-4.852	338.38700000000006	-1715.300000000003	0.1759999999999997	-6.0	native
1.0568675	0.2761931	0.13	-3.3499999999999996	307.07500000000005	-2593.0	0.16500000000000004	-5.0	native
0.9251306	0.2349414	0.14	-2.880000000000001	373.831	-2526.9000000000015	0.18699999999999983	-4.0	native
0.7635474	0.1987586	0.15	-3.3130000000000006	253.49200000000002	-2649.4000000000015	0.16999999999999993	-4.0	native
0.7915026	0.2250862	0.17	-3.1069999999999993	231.90900000000005	-2140.4000000000015	0.09600000000000009	-4.0	native
0.7460567	0.2068820	0.14	-3.1549999999999994	221.122	-1980.0999999999985	0.17099999999999982	-2.0	native
0.9948018	0.2544375	0.11	-4.057	318.708	-1107.2000000000044	0.19300000000000006	-4.0	native
0.9984339	0.2535717	0.13	-3.516	327.44700000000006	-2360.0999999999985	0.137	-4.0	native
0.8379290	0.2066705	0.12	-2.8249999999999993	402.82000000000005	-2022.300000000003	0.16599999999999993	-5.0	native
0.9523389	0.2370944	0.13	-1.9060000000000006	362.79300000000006	-2412.7000000000044	0.1339999999999999	-5.0	native
1.0692164	0.2438704	0.12	-3.7460000000000004	321.47	-1942.7000000000044	0.18699999999999983	-2.0	native
1.5011599	0.2776017	0.06	-3.947000000000001	399.20200000000006	-2698.4000000000015	0.17700000000000005	-5.0	native
1.1596059	0.2405523	0.15	-3.7170000000000005	361.641	-3128.5999999999985	0.16100000000000003	-5.0	native
1.0849876	0.2322945	0.11	-3.599	385.94000000000005	-1265.5999999999985	0.09899999999999975	-6.0	native
0.9425442	0.2328652	0.11	-2.7379999999999995	342.31800000000004	-2252.300000000003	0.1160000000000001	-6.0	native
1.0593630	0.2298864	0.09	-3.343	245.98700000000002	-2628.800000000003	0.1080000000000001	-4.0	native
0.7641754	0.1951438	0.1	-3.5180000000000007	322.77500000000003	-1886.4000000000015	0.129	-3.0	native
1.0249112	0.2478911	0.09	-3.5730000000000004	353.12800000000004	-3301.5	0.1629999999999998	-7.0	native
0.7314511	0.1839789	0.12	-3.468	330.25100000000003	-3359.2000000000044	0.14000000000000012	-5.0	native
0.7910132	0.1853578	0.18	-2.9700000000000006	277.66100000000006	-3234.800000000003	0.08400000000000007	-5.0	native
0.7051219	0.1956929	0.1	-3.9879999999999995	351.41400000000004	-1563.2000000000044	0.13200000000000012	-5.0	native
0.6388952	0.1912549	0.13	-3.572000000000001	366.00600000000003	-1566.0999999999985	0.16500000000000004	-6.0	native
0.4963708	0.1913469	0.17	-2.872	312.43000000000006	-1003.5999999999985	0.1639999999999997	-5.0	native
0.5139692	0.1810889	0.16	-3.040000000000001	353.379	-2439.5999999999985	0.09200000000000008	-5.0	native
0.6929770	0.2098442	0.09	-3.0980000000000008	377.64700000000005	-2035.2000000000044	0.21700000000000008	-6.0	native
0.8367499	0.2448044	0.1	-5.75	351.636	-2040.9000000000015	0.24799999999999978	-5.0	native
0.9977258	0.3099121	0.07	-5.225	481.423	-2730.5999999999985	0.2250000000000001	-7.0	native
1.0189192	0.3366787	0.04	-6.163	482.846	-3220.0999999999985	0.31499999999999995	-7.0	native
0.6951416	0.2229670	0.12	-1.0440000000000005	255.81400000000002	-1652.4000000000015	0.1499999999999999	-6.0	native
0.9754444	0.2446639	0.14	-1.7650000000000006	224.10100000000006	-2684.7000000000044	0.1519999999999997	-4.0	native
0.6634295	0.2203674	0.1	-3.8070000000000004	338.91400000000004	-2423.5	0.16100000000000003	-6.0	native
0.8667908	0.2482294	0.13	-2.7379999999999995	297.107	-3098.9000000000015	0.20999999999999996	-3.0	native
0.7365214	0.2223396	0.09	-2.2300000000000004	266.39000000000004	-2823.7000000000044	0.14000000000000012	-5.0	native
1.3430440	0.3247421	0.07	-5.4990000000000006	325.33299999999997	-2650.9000000000015	0.45599999999999996	-4.0	non-native
1.6665655	0.3523597	0.06	-4.827999999999999	558.0360000000001	-3597.5	0.4750000000000001	-7.0	non-native
1.3583370	0.2945065	0.06	-7.511000000000001	555.6579999999999	-3792.9000000000015	0.43500000000000005	-7.0	non-native
1.4965228	0.2938848	0.07	-6.455	493.57599999999996	-4018.2000000000044	0.4810000000000003	-6.0	non-native
1.3372049	0.2850522	0.07	-6.558	471.05699999999996	-4036.7000000000044	0.44300000000000006	-6.0	non-native
1.3834679	0.2936691	0.08	-4.455	399.486	-3845.100000000006	0.496	-6.0	non-native
1.4346739	0.2758159	0.08	-6.629	467.775	-2631.100000000006	0.4890000000000003	-4.0	non-native
1.5450832	0.3569379	0.09	-6.261000000000001	475.566	-2491.300000000003	0.5000000000000004	-6.0	non-native
1.2881689	0.2880327	0.1	-5.901	369.66299999999995	-2572.600000000006	0.496	-5.0	non-native
1.1771907	0.3166172	0.05	-5.915000000000001	488.277	-5068.600000000006	0.44799999999999995	-6.0	non-native
1.2743896	0.3196091	0.06	-7.416	565.46	-3350.800000000003	0.5070000000000001	-6.0	non-native
1.3477697	0.3035538	0.07	-5.511000000000001	592.098	-3500.800000000003	0.4700000000000002	-6.0	non-native
1.3297367	0.2950438	0.11	-3.779	463.349	-3431.5	0.43900000000000006	-5.0	non-native
1.4710169	0.3428784	0.05	-6.163	494.774	-3128.800000000003	0.4990000000000001	-3.0	non-native
1.4000802	0.3036230	0.11	-6.066000000000001	461.11199999999997	-2222.100000000006	0.48699999999999966	-4.0	non-native
1.3623545	0.2982955	0.07	-6.686	537.479	-2746.800000000003	0.49499999999999966	-6.0	non-native
1.0394391	0.2502286	0.1	-3.6270000000000007	300.212	-2092.2000000000044	0.4780000000000002	-3.0	non-native
1.4073845	0.2972174	0.08	-5.098000000000001	507.705	-2239.0	0.5230000000000001	-7.0	non-native
1.5065395	0.3056284	0.06	-7.102	438.34499999999997	-3370.2000000000044	0.5139999999999998	-5.0	non-native
1.1978614	0.3032986	0.09	-5.5280000000000005	469.294	-2926.800000000003	0.48999999999999977	-3.0	non-native
1.1998333	0.3039176	0.07	-4.516	364.08399999999995	-1866.800000000003	0.41500000000000004	-3.0	non-native
0.4603568	0.2203472	0.08	-6.606	351.32599999999996	-1384.9000000000015	0.20400000000000018	-3.0	non-native
0.5562345	0.1987258	0.04	-6.803000000000001	410.988	-1372.2000000000044	0.27	-5.0	non-native
0.5935289	0.2205426	0.06	-7.131	332.33799999999997	-1356.0	0.3080000000000003	-4.0	non-native
0.4576665	0.2096206	0.05	-6.779	286.956	-2211.100000000006	0.23499999999999988	-2.0	non-native
0.5931320	0.1871333	0.07	-5.114000000000001	206.06799999999998	-1355.9000000000015	0.26900000000000013	0.0	non-native
0.4845130	0.2398818	0.04	-8.118	521.882	-1170.800000000003	0.26400000000000023	-4.0	non-native
0.6531474	0.1937739	0.03	-7.075000000000001	462.55199999999996	-1938.7000000000044	0.31800000000000006	-2.0	non-native
0.5912296	0.2144502	0.05	-6.981	358.114	-940.8000000000029	0.30500000000000016	-4.0	non-native
0.5782697	0.1684059	0.08	-6.323	374.087	-1599.1000000000058	0.2560000000000002	-3.0	non-native
0.6237356	0.1770884	0.07	-5.938000000000001	351.22099999999995	-937.9000000000015	0.30000000000000027	-3.0	non-native
0.5368738	0.1606829	0.09	-5.3309999999999995	376.50899999999996	-1700.7000000000044	0.28500000000000014	-3.0	non-native
0.5160692	0.1695954	0.06	-4.772	299.11	-1332.800000000003	0.266	-2.0	non-native
0.4632371	0.1561928	0.08	-5.1370000000000005	396.42199999999997	-1177.800000000003	0.23899999999999988	-4.0	non-native
0.5653625	0.1556230	0.11	-5.697000000000001	463.51099999999997	-1112.7000000000044	0.28200000000000003	-5.0	non-native
0.6227354	0.1461219	0.09	-3.899000000000001	174.56799999999998	-701.1000000000058	0.28400000000000025	-2.0	non-native
0.4363191	0.1415522	0.11	-3.9320000000000004	335.554	-312.8000000000029	0.2469999999999999	-4.0	non-native
0.6134654	0.1764724	0.06	-4.959	425.58399999999995	-952.9000000000015	0.3290000000000002	-5.0	non-native
0.6722792	0.1997730	0.03	-8.162	632.1229999999999	-2649.5	0.3740000000000001	-6.0	non-native
0.7296850	0.1871296	0.05	-7.319000000000001	361.029	-1439.300000000003	0.3650000000000002	-3.0	non-native
0.8953758	0.2106437	0.05	-5.943	406.40299999999996	-483.40000000000146	0.3879999999999999	-4.0	non-native
1.6443045	0.3317993	0.07	-8.419	486.786	-2660.2000000000044	0.33499999999999996	-5.0	non-native
0.7684049	0.2530944	0.08	-4.719000000000001	14.757000000000005	-3514.5	0.32299999999999995	1.0	native
1.0144818	0.2706315	0.04	-3.636000000000001	-30.436000000000035	-3682.800000000003	0.21199999999999974	2.0	native
0.9272400	0.2687423	0.05	-3.120000000000001	62.30799999999999	-3559.800000000003	0.2530000000000001	0.0	native
0.9661044	0.2532080	0.08	-4.651	-26.480999999999995	-3865.300000000003	0.15200000000000014	1.0	native
0.7900160	0.2520936	0.04	-2.7889999999999997	22.81899999999996	-2884.4000000000015	0.23099999999999987	2.0	native
0.7195554	0.2220051	0.05	-3.005000000000001	-2.4290000000000305	-3052.5	0.19399999999999995	2.0	native
0.9454693	0.2775231	0.05	-4.271000000000001	27.57299999999998	-3754.4000000000015	0.266	1.0	native
0.7672027	0.2343993	0.05	-2.9700000000000006	-61.53399999999999	-3783.0	0.24799999999999978	2.0	native
0.8125438	0.2652645	0.08	-3.1580000000000013	88.82599999999996	-3428.800000000003	0.246	-1.0	native
0.9658105	0.2430148	0.04	-4.352	31.786	-3869.4000000000015	0.2829999999999999	1.0	native
1.1459143	0.2995090	0.06	-4.581000000000001	-0.12800000000004275	-4055.4000000000015	0.2999999999999998	2.0	native
0.6727078	0.2227990	0.07	-4.141	129.88299999999998	-4981.4000000000015	0.2559999999999998	0.0	native
0.9100726	0.2617283	0.03	-4.622	133.63599999999997	-4619.0999999999985	0.2719999999999998	0.0	native
0.9277738	0.2921480	0.02	-3.3640000000000008	83.35399999999998	-3498.0	0.34099999999999975	0.0	native
0.8613464	0.2811235	0.03	-3.8920000000000012	-7.442000000000007	-3538.0	0.258	3.0	native
0.6028740	0.2017208	0.08	-2.237	1.8700000000000045	-3740.5999999999985	0.19799999999999995	0.0	native
0.8233141	0.2715686	0.02	-5.288	57.25999999999999	-2733.4000000000015	0.30799999999999983	1.0	native
0.7652161	0.2360564	0.03	-3.5600000000000005	22.347999999999956	-3839.4000000000015	0.16800000000000015	2.0	native
1.1489533	0.3007722	0.04	-5.504000000000001	11.120000000000005	-3087.5	0.29000000000000004	2.0	native
0.9413238	0.2662855	0.05	-4.25	23.569999999999993	-3564.199999999997	0.2410000000000001	1.0	native
0.8566399	0.3070704	0.02	-6.472000000000001	78.98699999999997	-3833.9000000000015	0.39600000000000035	3.0	native
0.8027840	0.2549277	0.06	-3.189	152.41099999999997	-2969.199999999997	0.2679999999999998	-2.0	native
0.6654238	0.1810425	0.12	-1.700000000000001	34.79499999999996	-2314.9000000000015	0.2589999999999999	0.0	native
0.7258220	0.1952133	0.09	-3.2170000000000005	102.37299999999999	-2630.199999999997	0.30600000000000005	0.0	native
0.6150153	0.1790682	0.09	-2.729000000000001	75.65199999999999	-2161.300000000003	0.18500000000000005	0.0	native
0.6741398	0.1927749	0.13	-2.434000000000001	36.20400000000001	-2790.699999999997	0.16900000000000004	0.0	native
0.5225607	0.1687671	0.14	-1.516	-3.9560000000000173	-3253.699999999997	0.23899999999999988	2.0	native
0.7025618	0.1820993	0.12	-2.824	89.108	-2499.0999999999985	0.2909999999999999	0.0	native
0.8237887	0.2026546	0.09	-3.2729999999999997	143.89799999999997	-2565.0999999999985	0.2549999999999999	-1.0	native
0.7718641	0.1915625	0.13	-1.8790000000000013	42.14299999999997	-3208.0999999999985	0.2679999999999998	0.0	native
0.8346913	0.2076674	0.09	-3.1450000000000014	47.48399999999998	-3528.0	0.258	-1.0	native
0.6742067	0.1985498	0.08	-3.5950000000000006	123.33699999999999	-2323.4000000000015	0.23099999999999987	-1.0	native
0.5397561	0.1973171	0.06	-3.1130000000000013	112.15499999999997	-2828.0999999999985	0.2410000000000001	0.0	native
0.5300449	0.1876187	0.11	-3.2590000000000003	150.40999999999997	-2979.0	0.20299999999999985	-1.0	native
0.5070495	0.1734741	0.11	-1.952	59.55099999999999	-3438.0999999999985	0.129	1.0	native
0.6070265	0.1769151	0.13	-1.7650000000000006	59.514999999999986	-2751.5	0.18199999999999994	-2.0	native
0.5097220	0.2088099	0.03	-4.297000000000001	131.411	-2449.699999999997	0.26900000000000013	0.0	native
0.4838095	0.1681419	0.08	-2.503	46.474999999999966	-2386.0	0.23099999999999987	0.0	native
0.5756442	0.2019614	0.08	-2.359	69.257	-3388.5999999999985	0.246	0.0	native
0.9746948	0.2312746	0.1	-2.8610000000000007	135.851	-4213.300000000003	0.23199999999999976	0.0	native
0.6856260	0.2404489	0.08	-3.0810000000000013	-23.838000000000022	-2911.5	0.21999999999999975	2.0	native
0.9503435	0.2838658	0.08	-3.325000000000001	30.512999999999977	-2340.800000000003	0.19700000000000006	1.0	native
1.0283324	0.3018371	0.17	-6.083000000000002	506.039	-2551.0999999999985	0.1990000000000003	-4.0	non-native
1.3133162	0.2997018	0.07	-5.049000000000001	473.51700000000005	-2462.4000000000015	0.14700000000000024	-5.0	non-native
0.7844356	0.2995152	0.1	-5.852	516.495	-2399.300000000003	0.2520000000000002	-4.0	non-native
0.6172814	0.2422362	0.18	-5.332000000000001	343.348	-2138.5	0.13600000000000012	-3.0	non-native
1.2543143	0.2886403	0.13	-6.000000000000002	507.559	-3547.2000000000044	0.2020000000000004	-5.0	non-native
0.8224413	0.2599329	0.26	-5.001000000000001	355.485	-1423.0999999999985	0.2150000000000003	-3.0	non-native
0.8153922	0.2417677	0.21	-4.9300000000000015	350.28200000000004	-2219.0999999999985	0.17400000000000038	-2.0	non-native
0.7695148	0.2456123	0.13	-5.8580000000000005	403.27200000000005	-3053.300000000003	0.2250000000000001	-3.0	non-native
0.9790676	0.2507097	0.17	-4.755000000000001	448.18300000000005	-2958.800000000003	0.18300000000000027	-5.0	non-native
1.2186127	0.3452419	0.06	-5.568000000000001	531.857	-4443.300000000003	0.30600000000000005	-4.0	non-native
0.9788899	0.2843578	0.1	-4.514000000000001	477.701	-2476.4000000000015	0.25	-3.0	non-native
0.8512275	0.3095338	0.07	-3.7670000000000012	494.85900000000004	-3153.9000000000015	0.26400000000000023	-4.0	non-native
1.1522318	0.3623682	0.07	-2.8760000000000012	470.529	-3283.9000000000015	0.14300000000000024	-3.0	non-native
0.9319013	0.3024543	0.12	-3.9400000000000013	479.31100000000004	-2218.9000000000015	0.17100000000000026	-3.0	non-native
0.9754102	0.3407747	0.08	-2.173000000000002	406.668	-2605.5	0.17200000000000015	-3.0	non-native
0.9743484	0.2995200	0.11	-3.330000000000002	402.533	-2442.800000000003	0.05300000000000038	-4.0	non-native
1.0574226	0.2976132	0.13	-2.729000000000001	430.25600000000003	-3037.5	0.14900000000000002	-3.0	non-native
0.8321833	0.3150124	0.05	-3.320000000000002	415.956	-3103.300000000003	0.14500000000000002	-3.0	non-native
0.8465194	0.2791931	0.14	-2.3260000000000005	393.99	-1318.7000000000044	0.11000000000000032	-4.0	non-native
0.9177683	0.2573086	0.1	-4.411000000000001	472.497	-2178.9000000000015	0.19200000000000017	-4.0	non-native
0.7160243	0.2464323	0.09	-3.1000000000000014	494.908	-3234.9000000000015	0.07500000000000018	-5.0	non-native
1.4272114	0.2945427	0.05	-3.434000000000001	405.562	-1279.300000000003	0.20400000000000018	-4.0	non-native
1.3038610	0.2848554	0.06	-4.556000000000001	497.967	-1808.2000000000044	0.2650000000000001	-5.0	non-native
1.2162917	0.2918447	0.04	-5.463000000000001	535.649	-1195.300000000003	0.3230000000000004	-4.0	non-native
1.4279827	0.2701901	0.04	-6.798000000000002	553.956	-2371.5999999999985	0.31300000000000017	-5.0	non-native
1.0638000	0.2621637	0.04	-7.802000000000001	578.702	-2367.0999999999985	0.4039999999999999	-4.0	non-native
0.5206739	0.1876881	0.11	-6.506000000000002	497.529	-3003.5	0.2200000000000002	-3.0	non-native
0.4948013	0.2888833	0.04	-7.986000000000001	412.06300000000005	-2572.800000000003	0.31000000000000005	-3.0	non-native
0.6622446	0.3186205	0.04	-9.315000000000001	479.644	-1122.300000000003	0.37600000000000033	-4.0	non-native
0.8153428	0.3281822	0.04	-9.388000000000002	436.033	-1175.0999999999985	0.42100000000000026	-3.0	non-native
0.8058006	0.3328552	0.03	-8.083000000000002	480.951	-1936.4000000000015	0.3640000000000003	-3.0	non-native
0.4555421	0.2622182	0.05	-9.721	502.934	-2401.9000000000015	0.3340000000000001	-4.0	non-native
0.6353656	0.2879262	0.03	-8.949000000000002	445.39200000000005	-2270.4000000000015	0.4450000000000003	-4.0	non-native
0.5016043	0.2448740	0.0	-11.264000000000001	591.7760000000001	-2606.800000000003	0.3420000000000001	-4.0	non-native
1.1309723	0.2731953	0.02	-9.062000000000001	595.838	-2631.0	0.29700000000000015	-5.0	non-native
0.7670180	0.2475595	0.03	-7.471000000000002	539.183	-2933.0	0.19300000000000006	-5.0	non-native
0.5863520	0.2392490	0.05	-6.891000000000002	556.7270000000001	-2357.5	0.14500000000000002	-5.0	non-native
0.4763181	0.2417132	0.15	-6.303000000000001	305.94800000000004	-2264.800000000003	0.18000000000000016	-1.0	non-native
0.8785053	0.1702929	0.22	-5.225000000000001	284.03700000000003	-2068.300000000003	0.09200000000000008	-1.0	non-native
0.6721609	0.2397103	0.18	-6.844000000000001	320.778	-1158.7000000000044	0.19700000000000006	-1.0	non-native
0.8064760	0.2804082	0.17	-6.774000000000001	393.069	-2411.4000000000015	0.22600000000000042	-1.0	non-native
0.7080503	0.2473997	0.19	-6.144000000000002	354.062	-2671.4000000000015	0.16200000000000037	-3.0	non-native
0.7196156	0.2022592	0.16	-1.7560000000000002	75.33100000000002	-1711.7000000000044	0.15399999999999991	-2.0	native
0.8363207	0.2262588	0.12	-1.4420000000000002	-107.17599999999999	-1570.5	0.18900000000000006	3.0	native
0.6837529	0.1980872	0.17	-2.1630000000000003	95.01299999999998	-1270.1000000000058	0.20100000000000007	-2.0	native
0.8492394	0.1929279	0.18	-0.548	84.64600000000002	-1118.7000000000044	0.1509999999999998	-2.0	native
0.9944260	0.2088031	0.16	-1.0139999999999993	30.682000000000016	-1705.2000000000044	0.16199999999999992	-1.0	native
0.8679715	0.2078380	0.14	-1.209999999999999	116.02699999999999	-2289.800000000003	0.20500000000000007	-2.0	native
1.2623172	0.2263515	0.15	-0.7850000000000001	93.47499999999997	-1630.800000000003	0.20799999999999974	-2.0	native
1.1418465	0.2313070	0.14	-0.32699999999999996	93.61000000000001	-1876.2000000000044	0.21099999999999985	-2.0	native
0.9741371	0.2020383	0.17	-0.3219999999999992	83.332	-1223.0	0.18599999999999994	-2.0	native
0.7453030	0.2137942	0.19	-1.5709999999999997	47.48599999999999	-1366.1000000000058	0.22399999999999975	-1.0	native
0.7138036	0.2157770	0.19	-0.7690000000000001	69.32400000000001	-778.3000000000029	0.17899999999999983	-1.0	native
0.5432348	0.2302786	0.22	-2.674999999999999	117.74899999999997	-1092.6000000000058	0.20299999999999985	-2.0	native
0.5470257	0.2144144	0.17	-2.718	191.25	-866.9000000000015	0.18900000000000006	-2.0	native
0.5679291	0.2149365	0.16	-2.333	167.89600000000002	-1398.0	0.1379999999999999	0.0	native
0.6135043	0.2210838	0.16	-2.001999999999999	150.204	-1349.5	0.25	0.0	native
0.5352638	0.2243455	0.14	-2.754999999999999	128.38	-1580.300000000003	0.20100000000000007	-1.0	native
0.5214806	0.2306127	0.15	-2.9290000000000003	211.724	-1815.2000000000044	0.16999999999999993	-2.0	native
0.4711493	0.2144576	0.18	-0.5990000000000002	174.45299999999997	-3008.800000000003	0.15300000000000002	-1.0	native
0.4973291	0.2143264	0.14	-1.5549999999999997	156.274	-3082.300000000003	0.12699999999999978	-2.0	native
0.6404735	0.2036282	0.2	-0.9320000000000004	75.14499999999998	-1459.9000000000015	0.16800000000000015	-1.0	native
0.6549821	0.2019306	0.19	-1.065999999999999	3.4390000000000214	-1539.9000000000015	0.11799999999999988	0.0	native
1.1712450	0.4248114	0.04	-4.868	183.202	-3348.2000000000044	0.3039999999999998	-1.0	native
1.4714528	0.3810290	0.04	-4.895	147.65699999999998	-2257.4000000000015	0.29000000000000004	-1.0	native
1.7050936	0.4839146	0.04	-5.74	292.206	-2393.300000000003	0.4299999999999997	-4.0	native
1.9914212	0.5380456	0.05	-6.1850000000000005	253.513	-2058.800000000003	0.44099999999999984	-1.0	native
2.3102326	0.6022299	0.03	-6.001999999999999	308.58	-2145.600000000006	0.4500000000000002	-4.0	native
2.8045735	0.6520187	0.02	-7.002999999999999	335.86400000000003	-2412.9000000000015	0.42100000000000026	-3.0	native
2.5068572	0.6192348	0.03	-4.112	183.84199999999998	-2884.2000000000044	0.36299999999999955	-3.0	native
2.7158809	0.6624026	0.03	-5.991	281.26300000000003	-3495.5	0.4500000000000002	-4.0	native
2.4206436	0.5881888	0.02	-5.783999999999999	288.426	-3753.7000000000044	0.3929999999999998	-4.0	native
2.8272715	0.6509501	0.02	-4.929	261.60699999999997	-3490.2000000000044	0.3799999999999999	-3.0	native
2.3865676	0.5696135	0.04	-5.561	317.9	-3478.2000000000044	0.30900000000000016	-2.0	native
2.2382932	0.5393176	0.04	-6.635999999999999	351.096	-3411.0	0.37899999999999956	-4.0	native
2.6842957	0.6046843	0.03	-8.050999999999998	359.557	-3431.7000000000044	0.43400000000000016	-4.0	native
2.4205494	0.5176932	0.02	-6.016	224.72499999999997	-3213.5	0.2669999999999999	-2.0	native
1.4383637	0.3821161	0.04	-5.526999999999999	204.575	-2207.5	0.2719999999999998	-2.0	native
2.5020416	0.5623393	0.04	-7.3	360.416	-2981.100000000006	0.4710000000000001	-4.0	native
2.6381397	0.5779619	0.05	-6.442	324.087	-3398.2000000000044	0.4139999999999997	-4.0	native
2.4855552	0.5733619	0.04	-7.002999999999999	343.34299999999996	-2521.600000000006	0.375	-4.0	native
2.6769845	0.6145424	0.02	-7.377	370.172	-2680.300000000003	0.38699999999999957	-4.0	native
2.6714032	0.5585347	0.05	-6.689	320.61699999999996	-2206.4000000000015	0.359	-4.0	native
2.9669056	0.6644521	0.02	-8.396999999999998	387.981	-3217.0	0.4690000000000003	-4.0	native
1.5554601	0.3856017	0.08	-3.729000000000001	334.55800000000005	-3913.5999999999985	0.37200000000000033	-4.0	non-native
1.5057713	0.3715619	0.05	-2.623000000000001	284.73	-3623.9000000000015	0.3520000000000003	-3.0	non-native
1.3175075	0.3284770	0.08	-3.264000000000001	353.58900000000006	-2857.4000000000015	0.3120000000000003	-3.0	non-native
1.2358767	0.3395782	0.11	-2.5359999999999996	319.10200000000003	-2876.0	0.32600000000000007	-3.0	non-native
1.5819846	0.4056380	0.06	-2.231	363.732	-3231.7999999999956	0.3080000000000003	-4.0	non-native
1.5910180	0.4004630	0.08	-2.306000000000001	352.41400000000004	-2221.5999999999985	0.3560000000000003	-4.0	non-native
1.2959119	0.3519790	0.09	-3.710000000000001	399.36100000000005	-1921.4000000000015	0.3560000000000003	-4.0	non-native
1.4404072	0.3665620	0.06	-2.5869999999999997	373.01300000000003	-3966.5	0.3200000000000003	-5.0	non-native
1.2732376	0.3527879	0.12	-2.0120000000000005	344.01000000000005	-2406.4000000000015	0.359	-2.0	non-native
1.1935501	0.3397154	0.11	-1.295	297.46000000000004	-3600.0	0.3530000000000002	-2.0	non-native
1.2452919	0.3385360	0.09	-2.4320000000000004	209.3420000000001	-2477.199999999997	0.3540000000000001	-1.0	non-native
1.2871166	0.3492643	0.07	-2.3160000000000007	172.22900000000004	-2069.5	0.3540000000000001	-2.0	non-native
1.6467247	0.4164524	0.06	-3.296000000000001	357.94200000000006	-2827.9000000000015	0.3580000000000001	-4.0	non-native
1.4833326	0.3691892	0.08	-2.49	229.0540000000001	-2253.4000000000015	0.2650000000000001	-2.0	non-native
1.2418312	0.3561294	0.09	-2.9560000000000013	157.14100000000008	-2268.5999999999985	0.31300000000000017	-1.0	non-native
1.4135367	0.3610702	0.09	-2.4060000000000006	92.83699999999999	-2546.699999999997	0.30200000000000005	0.0	non-native
1.7473592	0.4230484	0.06	-3.202	155.67100000000005	-2221.199999999997	0.351	0.0	non-native
1.6607600	0.4063465	0.06	-2.5340000000000007	346.86600000000004	-2955.7999999999956	0.3660000000000001	-3.0	non-native
1.4673179	0.3686117	0.08	-4.1530000000000005	293.86600000000004	-3382.699999999997	0.3560000000000003	-2.0	non-native
1.6230575	0.3857184	0.08	-2.697000000000001	204.01800000000003	-2755.5999999999985	0.3480000000000003	-2.0	non-native
1.5712270	0.3941054	0.06	-3.194000000000001	229.19600000000003	-2982.699999999997	0.4059999999999997	-2.0	non-native
1.0342374	0.2366264	0.11	-1.4809999999999999	283.52900000000005	-2257.0	0.04800000000000004	0.0	non-native
1.3526876	0.2713033	0.09	-3.7270000000000003	374.58000000000004	-3120.5	0.17799999999999994	-1.0	non-native
1.0236149	0.2443769	0.09	-2.261000000000001	251.22700000000003	-2430.199999999997	0.07100000000000017	-1.0	non-native
1.1841233	0.2467390	0.11	-2.242000000000001	256.12800000000004	-2525.199999999997	0.08700000000000019	-1.0	non-native
1.2907916	0.2709060	0.08	-1.9730000000000008	371.79300000000006	-2396.199999999997	0.025000000000000355	-3.0	non-native
1.2079431	0.2477468	0.1	-1.3480000000000008	264.20700000000005	-3401.9000000000015	0.1030000000000002	-2.0	non-native
1.1352110	0.2601836	0.09	-2.758000000000001	412.083	-2522.5999999999985	0.10200000000000031	-3.0	non-native
1.2715472	0.3024155	0.06	-5.378	441.63300000000004	-2491.0999999999985	0.17300000000000004	-1.0	non-native
1.3794978	0.3423281	0.06	-5.854000000000001	463.27900000000005	-2503.0	0.14000000000000012	-1.0	non-native
1.5245333	0.3357901	0.04	-7.679	490.54800000000006	-3770.2999999999956	0.2070000000000003	-3.0	non-native
1.2635487	0.3540841	0.06	-6.763	484.55300000000005	-3280.2999999999956	0.278	-1.0	non-native
1.0122606	0.3713703	0.07	-4.3740000000000006	299.26800000000003	-1922.699999999997	0.2120000000000002	-1.0	non-native
1.2990608	0.4025692	0.06	-6.013	331.713	-2371.5	0.26300000000000034	1.0	non-native
1.1796225	0.4134469	0.05	-5.8100000000000005	420.6460000000001	-3536.199999999997	0.2240000000000002	0.0	non-native
1.0710779	0.3895261	0.05	-6.348000000000001	507.52400000000006	-3489.5999999999985	0.26900000000000013	-2.0	non-native
0.9730725	0.3769826	0.06	-5.58	332.62800000000004	-3739.9000000000015	0.17300000000000004	-1.0	non-native
1.7692823	0.4391963	0.03	-6.914	536.3990000000001	-2779.699999999997	0.18100000000000005	-3.0	non-native
1.0490131	0.3553549	0.03	-6.777000000000001	390.86400000000003	-4043.2999999999956	0.25500000000000034	-2.0	non-native
0.8819850	0.3645468	0.06	-4.243	393.54200000000003	-3147.5999999999985	0.15399999999999991	-3.0	non-native
0.9906167	0.3927824	0.04	-5.241	399.86400000000003	-2979.199999999997	0.07200000000000006	-3.0	non-native
0.7740320	0.3575914	0.05	-3.9450000000000003	332.31300000000005	-2872.9000000000015	0.03699999999999992	-1.0	non-native
0.8578141	0.3682543	0.07	-2.1630000000000003	409.61199999999997	-1675.2999999999993	0.040999999999999925	-4.0	native
0.7468709	0.3474086	0.07	-0.9920000000000009	440.971	-1266.5	0.039000000000000146	-5.0	native
0.7554165	0.3603053	0.05	0.8580000000000005	428.966	-478.7000000000007	-0.04499999999999993	-6.0	native
0.6895475	0.3066042	0.07	-1.4170000000000016	519.14	-1033.5	-0.07399999999999984	-8.0	native
0.7430084	0.3632252	0.06	-2.3889999999999993	565.602	-251.5	-0.0040000000000000036	-7.0	native
0.6957879	0.3212735	0.03	1.1709999999999994	448.1669999999999	-76.59999999999854	-0.03299999999999992	-7.0	native
0.6650369	0.3214347	0.07	-0.022999999999999687	435.75699999999995	-864.9000000000015	-0.04599999999999982	-6.0	native
0.7030138	0.3089837	0.06	-0.6960000000000015	388.116	-733.5999999999985	-0.0019999999999997797	-5.0	native
0.7372704	0.3236622	0.05	-1.4640000000000022	553.69	-286.2000000000007	0.02300000000000013	-7.0	native
0.7429026	0.3545005	0.05	0.8870000000000005	536.847	-1276.7999999999993	0.016000000000000014	-7.0	native
0.7416063	0.3279028	0.06	1.1340000000000003	383.553	-531.0	-0.04800000000000004	-3.0	native
0.7752550	0.3455629	0.05	-0.09600000000000009	513.348	-1203.2999999999993	-0.009999999999999787	-7.0	native
0.7118831	0.3011477	0.04	-0.7010000000000005	490.383	-1249.4000000000015	-0.039000000000000146	-4.0	native
0.7083192	0.3337040	0.06	2.472999999999999	263.49299999999994	-712.0	-0.06999999999999984	-3.0	native
0.7435698	0.3616067	0.04	0.41199999999999903	308.721	-1377.9000000000015	-0.0019999999999997797	-4.0	native
0.7612359	0.3305280	0.03	0.9540000000000006	433.54599999999994	-895.7000000000007	-0.04700000000000015	-6.0	native
0.7311419	0.3102391	0.06	2.1149999999999984	333.096	-767.5	-0.04800000000000004	-3.0	native
0.7059180	0.3270069	0.07	2.437999999999999	317.50199999999995	-1018.5	-0.06300000000000017	-3.0	native
0.7323229	0.3278989	0.07	0.0589999999999975	484.21	-720.5	-0.03600000000000003	-7.0	native
0.7508231	0.3534780	0.05	-1.0740000000000016	415.515	-787.2000000000007	-0.06000000000000005	-3.0	native
0.7415181	0.3424996	0.09	0.7409999999999997	353.17999999999995	-1033.9000000000015	0.0040000000000000036	-4.0	native
0.7096637	0.3125274	0.06	-4.595000000000002	599.789	-1245.9000000000015	0.14100000000000001	-10.0	native
0.8203161	0.3461327	0.07	-4.716000000000001	562.713	-1907.5999999999985	0.08999999999999986	-10.0	native
0.8265272	0.3682515	0.04	-4.719000000000001	573.247	-1538.4000000000015	0.1280000000000001	-8.0	native
0.7755932	0.3454733	0.03	-5.792000000000002	667.4929999999999	-1845.2000000000007	0.10999999999999988	-9.0	native
0.7362126	0.3200036	0.06	-2.625	510.561	-1451.2999999999993	0.14000000000000012	-8.0	native
0.7246800	0.3217710	0.1	-4.192	487.45799999999997	-2299.5	0.16599999999999993	-4.0	native
0.6761445	0.3137680	0.05	-5.9	615.826	-2029.5	0.17799999999999994	-7.0	native
0.7524068	0.3338501	0.05	-6.131	538.14	-1822.0999999999985	0.1070000000000002	-7.0	native
0.6807352	0.3136994	0.07	-6.5710000000000015	598.651	-1373.0	0.11799999999999988	-8.0	native
0.7972520	0.3297343	0.08	-4.311	503.05199999999996	-716.5	0.129	-7.0	native
0.7214774	0.3220944	0.06	-3.282	376.726	-1075.7999999999993	0.16800000000000015	-6.0	native
0.8440386	0.3267897	0.05	-3.067	432.621	-1499.0	0.07900000000000018	-7.0	native
0.7987280	0.3302521	0.06	-3.362000000000002	379.86199999999997	-1156.5	0.06700000000000017	-7.0	native
0.8181755	0.3484087	0.05	-2.1650000000000027	300.43999999999994	-1013.5	0.04800000000000004	-5.0	native
0.8230624	0.3406636	0.05	-2.1910000000000025	369.33299999999997	-1532.5999999999985	0.1080000000000001	-4.0	native
0.7885724	0.3136674	0.08	-2.4520000000000017	531.8209999999999	-1882.0999999999985	0.1379999999999999	-7.0	native
0.7350984	0.3137117	0.07	-2.7950000000000017	460.47999999999996	-1534.2000000000007	0.09299999999999997	-6.0	native
0.8247700	0.3451738	0.05	-1.5070000000000014	375.4649999999999	-1160.7999999999993	0.07100000000000017	-4.0	native
0.7229645	0.2957315	0.05	-3.7260000000000026	471.88199999999995	-1093.2999999999993	0.08300000000000018	-6.0	native
0.7237004	0.3324212	0.06	-2.705000000000002	431.895	-1081.5999999999985	0.1339999999999999	-6.0	native
0.7561291	0.3119830	0.05	-6.003000000000002	453.04999999999995	-916.7000000000007	0.14700000000000024	-3.0	native
0.7610449	0.3566465	0.07	2.190999999999999	-182.66100000000006	-938.2999999999993	0.02799999999999958	2.0	non-native
0.7817944	0.3374500	0.09	2.3550000000000004	-174.8409999999999	-753.7999999999993	0.0019999999999997797	-1.0	non-native
0.7325262	0.3510550	0.09	2.083000000000002	-287.951	-591.9000000000015	0.004999999999999893	5.0	non-native
0.8473223	0.3544055	0.1	3.431000000000001	-234.63100000000009	-396.2999999999993	0.021999999999999797	4.0	non-native
0.7383934	0.3474023	0.1	1.745000000000001	-180.6210000000001	-811.4000000000015	0.0029999999999996696	2.0	non-native
0.8006148	0.3414759	0.08	0.1930000000000014	-81.42399999999998	-1080.0	0.0129999999999999	1.0	non-native
0.7940443	0.3616218	0.09	0.8120000000000012	-154.341	-895.5	-0.0050000000000003375	0.0	non-native
0.8026577	0.3504163	0.08	0.8440000000000012	54.66399999999999	-1242.7999999999993	0.03299999999999992	-1.0	non-native
0.7923364	0.3494078	0.06	1.061	18.368000000000052	-372.2000000000007	0.021999999999999797	-1.0	non-native
0.8195701	0.3480009	0.06	1.0599999999999987	-7.9909999999999854	-560.9000000000015	0.018999999999999684	2.0	non-native
0.9133887	0.3531976	0.06	0.5100000000000016	-17.317999999999984	-705.6000000000022	0.01399999999999979	2.0	non-native
0.8203782	0.3316948	0.05	0.5599999999999987	-107.29899999999998	-1106.7999999999993	-0.002000000000000224	3.0	non-native
0.8168657	0.3551801	0.1	2.901	-38.16100000000006	-546.4000000000015	-0.01200000000000001	3.0	non-native
0.8178121	0.3584445	0.09	2.437000000000001	-43.36900000000003	-1677.2999999999993	0.009999999999999787	0.0	non-native
0.9263389	0.3503228	0.09	3.676000000000002	-122.38700000000006	-1955.9000000000015	-0.038000000000000256	2.0	non-native
0.8425331	0.3515183	0.08	0.9299999999999997	31.548999999999978	-1177.9000000000015	0.023999999999999577	1.0	non-native
0.8220615	0.3361849	0.08	-0.7439999999999998	-26.688999999999965	203.09999999999854	0.028999999999999915	1.0	non-native
0.7895743	0.3320035	0.08	0.6920000000000002	-180.89100000000008	-891.6000000000022	0.016000000000000014	4.0	non-native
0.7398606	0.3288550	0.08	0.6550000000000011	-222.80099999999993	-750.7999999999993	0.0129999999999999	3.0	non-native
0.7909864	0.3402590	0.06	1.0010000000000012	-169.56100000000004	166.89999999999782	-0.007000000000000117	2.0	non-native
0.7606010	0.3400629	0.06	0.20899999999999963	-183.02099999999996	-419.6000000000022	0.041999999999999815	5.0	non-native
0.6544684	0.3080334	0.07	0.8129999999999988	-66.07399999999996	-179.90000000000146	0.006999999999999673	2.0	non-native
0.6404490	0.2853104	0.1	2.027000000000001	-217.43100000000004	-61.400000000001455	0.01200000000000001	2.0	non-native
0.8106238	0.3194506	0.11	1.1129999999999995	-150.44100000000003	-1244.0	-0.03000000000000025	2.0	non-native
0.6277327	0.2957432	0.11	-0.06400000000000006	-87.356	-25.600000000002183	0.016000000000000014	0.0	non-native
0.6760985	0.2908055	0.1	2.8419999999999987	-174.14100000000008	-1314.0	0.0019999999999997797	0.0	non-native
0.6172576	0.2829377	0.08	0.9589999999999996	-85.93399999999997	78.70000000000073	0.0019999999999997797	2.0	non-native
0.6681919	0.2906097	0.11	2.1400000000000006	-140.97799999999995	142.39999999999782	0.0019999999999997797	0.0	non-native
0.6552002	0.3006977	0.1	2.2639999999999993	-178.13100000000009	-146.10000000000218	-0.008000000000000007	0.0	non-native
0.6370451	0.2831790	0.09	1.9420000000000002	-16.43500000000006	-258.2000000000007	0.03799999999999981	0.0	non-native
0.5696439	0.2817306	0.07	2.414999999999999	-118.04399999999998	-550.2000000000007	0.018999999999999684	1.0	non-native
0.6638382	0.2934377	0.09	-0.3309999999999995	26.869000000000028	-756.6000000000022	0.031999999999999584	1.0	non-native
0.7275739	0.3065704	0.11	0.14999999999999858	63.16700000000003	-1524.2999999999993	0.055999999999999606	-1.0	non-native
0.6439734	0.3101622	0.08	0.23100000000000165	-57.990999999999985	-909.5	0.029999999999999805	0.0	non-native
0.6178958	0.3084574	0.08	0.038000000000000256	-25.116999999999962	-2674.0	0.028999999999999915	3.0	non-native
0.7233583	0.3022903	0.12	0.14300000000000068	-33.019000000000005	-2128.7999999999993	-0.0040000000000000036	2.0	non-native
0.6575915	0.2833202	0.12	2.0859999999999985	-76.82899999999995	-1000.2999999999993	0.02799999999999958	1.0	non-native
0.6585209	0.2766342	0.11	-0.08500000000000085	29.553999999999974	-1882.1000000000022	0.0129999999999999	-1.0	non-native
0.7404533	0.2994548	0.11	-0.48799999999999955	13.767000000000053	-1409.6000000000022	0.07999999999999963	1.0	non-native
0.6417620	0.3044146	0.11	0.6980000000000004	79.54499999999996	-1151.1000000000022	0.07599999999999962	-2.0	non-native
0.6368591	0.3050213	0.1	-0.16799999999999926	-22.149	-987.5	0.06199999999999983	2.0	non-native
0.5989850	0.2946464	0.11	1.2169999999999987	9.31899999999996	-1384.2000000000007	0.03299999999999992	0.0	non-native
0.8345417	0.2571269	0.11	-2.5429999999999993	183.4029999999999	77.20000000000073	0.09299999999999997	-1.0	native
0.7188234	0.2240232	0.11	-0.6739999999999995	237.731	834.8000000000029	0.0259999999999998	-2.0	native
0.7987864	0.2337458	0.11	-1.5869999999999997	277.765	351.7000000000007	0.020000000000000018	-3.0	native
0.9554455	0.2720976	0.06	-2.910999999999998	398.08099999999996	38.0	0.11199999999999966	-3.0	native
1.0263549	0.2893523	0.08	-5.294999999999998	436.37699999999995	-377.5	0.129	-4.0	native
0.8932663	0.2499713	0.07	-0.9179999999999993	222.18899999999996	-300.09999999999854	0.08499999999999996	-2.0	native
0.8699604	0.2473722	0.13	-1.3759999999999977	275.36699999999996	-690.2999999999993	0.029999999999999805	-3.0	native
0.9291348	0.2638485	0.09	-3.7959999999999994	388.635	-432.5	0.1259999999999999	-6.0	native
0.9894840	0.2635379	0.07	-4.135999999999999	361.31699999999995	336.8000000000029	0.05899999999999972	-6.0	native
0.8461254	0.2483031	0.09	-2.187999999999999	300.294	-135.09999999999854	0.03299999999999992	-5.0	native
0.9231147	0.2674366	0.06	-3.8279999999999994	308.139	-128.79999999999927	0.07799999999999985	-6.0	native
0.8303429	0.2680908	0.09	-4.337	265.27599999999995	-13.299999999999272	0.07299999999999995	-4.0	native
0.9202465	0.2633733	0.1	-4.091999999999999	300.18999999999994	105.20000000000073	0.06699999999999973	-1.0	native
0.8943401	0.2723641	0.09	-3.161999999999999	179.86699999999996	971.2000000000007	0.053999999999999826	-3.0	native
0.9556629	0.2707248	0.11	-2.102999999999998	396.03399999999993	731.8000000000029	0.03999999999999959	-8.0	native
0.9637876	0.2832920	0.07	-2.503999999999998	299.82399999999996	320.8000000000029	0.04999999999999982	-6.0	native
0.9142776	0.2534246	0.09	-2.6899999999999977	308.99699999999996	-2.2999999999992724	0.07899999999999974	-4.0	native
0.9456432	0.2652825	0.1	-2.201999999999998	79.65999999999997	318.3000000000029	0.06599999999999984	1.0	native
0.7939618	0.2695597	0.11	-3.4639999999999986	156.72699999999998	93.5	0.11699999999999999	-2.0	native
1.0417548	0.2761970	0.08	-2.419999999999998	198.9029999999999	-7.599999999998545	0.055999999999999606	-5.0	native
1.0495186	0.2698812	0.09	-2.2749999999999986	358.86199999999997	-362.09999999999854	0.08799999999999963	-6.0	native
0.8140857	0.2922820	0.07	2.0330000000000013	382.89799999999997	-728.5999999999985	-0.018000000000000238	-8.0	native
0.7118976	0.3154282	0.07	1.3910000000000018	356.042	-1313.699999999997	-0.037000000000000366	-8.0	native
0.7760562	0.3030837	0.07	2.5290000000000035	372.17299999999994	-657.5999999999985	-0.04600000000000026	-6.0	native
0.7368907	0.2839237	0.07	2.546000000000003	332.86199999999997	5.0	-0.026000000000000245	-6.0	native
0.7788200	0.2971206	0.06	0.0400000000000027	391.556	-145.89999999999782	-0.028000000000000025	-4.0	native
0.7619740	0.3104481	0.08	1.7800000000000011	353.43199999999996	-1122.8999999999978	-0.04600000000000026	-8.0	native
0.8151413	0.3085789	0.08	2.9890000000000008	352.75699999999995	-1126.0	-0.028000000000000025	-5.0	native
0.8260465	0.3111967	0.06	3.080000000000002	418.46999999999997	-940.2999999999993	-0.016000000000000014	-10.0	native
0.7219567	0.3024336	0.08	-0.5739999999999981	493.78999999999996	-843.2999999999993	0.0019999999999997797	-9.0	native
0.7238815	0.3304594	0.05	1.4250000000000007	461.395	-738.2999999999993	0.041999999999999815	-8.0	native
0.7955136	0.3261553	0.04	0.3290000000000006	384.10299999999995	-755.5999999999985	0.08099999999999996	-7.0	native
0.8896387	0.3284318	0.05	0.20700000000000074	485.74999999999994	-834.0999999999985	0.052999999999999936	-9.0	native
0.8919095	0.3545777	0.04	3.9300000000000033	322.29599999999994	-691.5	0.029999999999999805	-6.0	native
0.8488072	0.3066677	0.06	-0.7479999999999976	482.258	-383.6999999999971	0.02699999999999969	-10.0	native
0.9510348	0.3251966	0.02	-2.9639999999999986	544.7049999999999	-1246.0999999999985	0.11099999999999977	-9.0	native
0.7966806	0.2898748	0.04	-1.3829999999999991	477.65799999999996	-431.59999999999854	0.05899999999999972	-9.0	native
1.0296961	0.3340073	0.04	-2.8169999999999966	359.888	-203.79999999999927	0.129	-8.0	native
0.9564931	0.3548227	0.04	-3.229999999999997	458.414	103.90000000000146	0.13999999999999968	-8.0	native
1.0632119	0.3701021	0.05	-3.0859999999999985	324.78099999999995	-154.5	0.12699999999999978	-5.0	native
0.8264562	0.3188972	0.05	-6.027999999999999	560.137	-386.6999999999971	0.17499999999999982	-9.0	native
1.0179876	0.3761290	0.06	-3.4229999999999983	439.681	-1.8999999999978172	0.15700000000000003	-9.0	native
0.9468931	0.4273829	0.06	-2.4299999999999997	396.27	466.5	0.27	-3.0	non-native
1.0631329	0.4413216	0.05	-4.368	434.164	521.7000000000007	0.33000000000000007	-3.0	non-native
1.0839577	0.4828316	0.05	-0.08699999999999974	378.71500000000003	-301.90000000000146	0.21799999999999997	-5.0	non-native
1.0445650	0.4413422	0.06	-0.9870000000000019	338.36199999999997	225.79999999999927	0.22199999999999998	-2.0	non-native
1.1365277	0.4288078	0.05	-2.6690000000000005	315.023	732.7999999999993	0.2280000000000002	-2.0	non-native
1.0045358	0.4205346	0.07	-5.005000000000001	309.21900000000005	936.5999999999985	0.31800000000000006	-3.0	non-native
1.1926191	0.4629269	0.05	-3.7910000000000004	325.40700000000004	394.7000000000007	0.28800000000000026	-2.0	non-native
1.0898695	0.4033562	0.04	-4.636000000000001	367.57000000000005	387.90000000000146	0.26900000000000013	-6.0	non-native
1.1969761	0.4538580	0.09	-3.8390000000000004	269.08900000000006	244.20000000000073	0.30100000000000016	-2.0	non-native
1.0742998	0.3991706	0.07	-2.990000000000002	302.66600000000005	-434.2999999999993	0.29800000000000004	-3.0	non-native
1.2319722	0.4411381	0.11	-2.9030000000000022	241.765	350.0	0.32600000000000007	-1.0	non-native
0.9237826	0.4241188	0.05	-4.0230000000000015	423.871	1190.7999999999993	0.29300000000000015	-3.0	non-native
1.0215276	0.4803325	0.07	-6.567	504.751	77.40000000000146	0.3640000000000003	-4.0	non-native
0.8608113	0.3794313	0.11	-4.211	353.46799999999996	-401.5	0.28300000000000036	-4.0	non-native
1.1667856	0.4550387	0.08	-7.547000000000001	329.04100000000005	689.2000000000007	0.383	-2.0	non-native
1.1114588	0.4661629	0.03	-5.924000000000001	484.084	271.09999999999854	0.39700000000000024	-6.0	non-native
0.9428065	0.3770373	0.05	-8.128	725.989	30.200000000000728	0.3160000000000003	-9.0	non-native
0.9725149	0.4630646	0.04	-10.999	629.7370000000001	-136.20000000000073	0.4890000000000003	-5.0	non-native
0.8555850	0.3700138	0.06	-6.649000000000001	567.4590000000001	-273.7000000000007	0.3900000000000001	-7.0	non-native
0.7857221	0.3941556	0.04	-8.007000000000001	614.136	239.70000000000073	0.43199999999999994	-5.0	non-native
0.9044468	0.4664193	0.03	-6.988000000000001	515.81	678.5999999999985	0.4730000000000003	-3.0	non-native
0.9912044	0.5650345	0.01	0.6460000000000008	236.20299999999997	594.2000000000007	0.07000000000000028	-5.0	non-native
0.9275777	0.5264612	0.02	2.9619999999999997	215.72699999999998	-66.79999999999927	0.014000000000000234	-4.0	non-native
0.9455318	0.5310550	0.03	3.5299999999999976	351.014	315.5	0.027000000000000135	-4.0	non-native
0.9426653	0.5172126	0.02	5.158999999999999	318.87699999999995	-724.7000000000007	0.02400000000000002	-4.0	non-native
0.8226235	0.4969865	0.01	4.577999999999999	268.08000000000004	163.70000000000073	0.03300000000000036	-4.0	non-native
0.8660656	0.4977998	0.03	4.218	342.19399999999996	-398.7000000000007	0.03500000000000014	-3.0	non-native
0.7320955	0.5126479	0.04	2.9939999999999998	325.00300000000004	1406.9000000000015	0.001000000000000334	-4.0	non-native
0.9123453	0.5396348	0.03	4.527000000000001	302.28	1487.7999999999993	-0.022999999999999687	-4.0	non-native
0.8181409	0.5130157	0.03	2.9499999999999993	278.33900000000006	2282.0	0.016000000000000014	-4.0	non-native
0.7637412	0.4938936	0.04	5.800000000000001	32.27999999999997	1127.2999999999993	0.009000000000000341	-1.0	non-native
0.8036084	0.5022138	0.03	3.6759999999999984	195.83299999999997	1057.5	0.008000000000000007	-4.0	non-native
0.8149729	0.5010355	0.04	5.635999999999999	224.24	792.0999999999985	-0.029999999999999805	-5.0	non-native
0.8495240	0.4891711	0.05	4.779	173.15999999999997	1124.0	-0.04499999999999993	-2.0	non-native
0.8642186	0.5156888	0.04	4.727999999999998	147.80399999999997	998.2000000000007	-0.018999999999999684	-2.0	non-native
0.9341764	0.5030673	0.03	4.41	206.09799999999996	618.2000000000007	-0.05699999999999994	-4.0	non-native
0.8125812	0.4882564	0.04	6.556000000000001	126.88300000000004	780.0999999999985	-0.04599999999999982	-5.0	non-native
0.8371613	0.5008079	0.07	5.218	224.663	897.7999999999993	-0.005999999999999783	-5.0	non-native
0.9119633	0.5106222	0.04	3.934000000000001	285.93499999999995	205.29999999999927	-0.017999999999999794	-6.0	non-native
0.9247795	0.4737467	0.03	8.814	84.46199999999999	328.40000000000146	-0.12799999999999967	0.0	non-native
0.8610000	0.4943397	0.05	6.660999999999998	106.57100000000003	939.0999999999985	-0.07499999999999973	-1.0	non-native
0.9840944	0.4950202	0.03	6.824999999999999	299.56899999999996	712.4000000000015	-0.11899999999999977	-4.0	non-native
1.0965927	0.4503111	0.11	-0.06799999999999784	-44.083999999999946	-685.5999999999985	-0.04699999999999971	-5.0	native
1.0600599	0.4500400	0.08	1.2199999999999989	40.63300000000004	-193.70000000000073	-0.09599999999999964	-7.0	native
0.9621608	0.3874134	0.09	-1.8879999999999981	191.04500000000007	22.799999999999272	-0.054999999999999716	-7.0	native
1.1099893	0.4302644	0.09	-3.4639999999999986	221.31900000000007	-1098.9000000000015	0.027000000000000135	-5.0	native
0.8800625	0.3640355	0.09	-2.2590000000000003	63.11099999999999	-342.5	-0.020000000000000018	-7.0	native
0.7386234	0.3121027	0.14	-1.407	53.155000000000086	-519.5999999999985	-0.020000000000000018	-6.0	native
0.7537411	0.3060420	0.11	-0.08800000000000097	-35.35699999999997	316.2000000000007	-0.03200000000000003	-3.0	native
0.7753074	0.3435602	0.14	-2.123000000000001	147.95800000000008	-817.0	0.015000000000000124	-5.0	native
0.8691902	0.3725002	0.14	-1.568999999999999	-127.39799999999991	-422.7000000000007	-0.05099999999999971	-1.0	native
0.7923053	0.3553510	0.15	-0.4059999999999988	-140.846	-560.2999999999993	-0.020000000000000018	-2.0	native
0.7697334	0.3277512	0.13	-0.6780000000000008	-231.56399999999996	916.2999999999993	-0.02400000000000002	-2.0	native
1.0192980	0.4029760	0.12	-0.03399999999999892	-69.21100000000001	-166.90000000000146	-0.03799999999999981	-4.0	native
0.9067014	0.4242159	0.08	2.6290000000000013	-73.66099999999994	-640.7999999999993	-0.06199999999999983	-4.0	native
1.0591323	0.4365342	0.13	4.0070000000000014	-143.18499999999995	-601.2000000000007	-0.029999999999999805	-4.0	native
0.9643835	0.4245591	0.12	2.751999999999999	-176.95399999999995	-1020.7999999999993	-0.06899999999999995	-3.0	native
1.0054816	0.4031620	0.11	2.219999999999999	-104.918	-685.5	-0.041999999999999815	-5.0	native
0.9928564	0.4170830	0.15	2.7910000000000004	-115.375	-359.7999999999993	-0.06899999999999995	-2.0	native
0.9481912	0.4160441	0.11	1.6660000000000004	27.291000000000054	-1021.0999999999985	-0.005999999999999783	-5.0	native
0.9295912	0.4073796	0.15	1.7439999999999998	-30.464999999999918	-1658.5999999999985	-0.06199999999999983	-6.0	native
0.9290714	0.4453989	0.16	1.4939999999999998	72.89700000000005	-1606.0	-0.06499999999999995	-6.0	native
0.9592652	0.3746846	0.14	1.6679999999999993	11.253000000000043	-1044.7000000000007	-0.0389999999999997	-5.0	native
0.4533878	0.2780778	0.16	0.5459999999999994	-122.82299999999998	703.5	0.07699999999999996	-5.0	native
0.5377368	0.2833832	0.11	-0.053999999999998494	-118.49899999999991	1080.2999999999993	0.06700000000000017	-3.0	native
0.3919419	0.2494079	0.15	-2.096	90.61599999999999	1103.2999999999993	0.017000000000000348	-3.0	native
0.5808967	0.2848129	0.13	-3.980999999999998	28.013000000000034	770.9000000000015	0.03000000000000025	-4.0	native
0.5445411	0.2852939	0.15	-2.9480000000000004	127.83300000000008	949.0999999999985	0.06899999999999995	-5.0	native
0.4652727	0.2672466	0.15	-6.061	347.165	666.7999999999993	0.06499999999999995	-6.0	native
0.4579086	0.2796951	0.15	-4.751000000000001	275.125	591.5999999999985	0.06800000000000006	-4.0	native
0.5440598	0.2736788	0.11	-1.652000000000001	225.64600000000007	608.5	-0.0129999999999999	-7.0	native
0.5859784	0.2458654	0.13	-3.562000000000001	241.81600000000003	-70.40000000000146	0.039000000000000146	-7.0	native
0.6779836	0.2825653	0.1	-3.253	325.746	344.7000000000007	0.07500000000000018	-8.0	native
0.5594273	0.2682840	0.12	-1.221	218.13300000000004	310.2999999999993	0.013000000000000345	-6.0	native
0.5854405	0.3072847	0.12	-3.9499999999999993	276.6120000000001	246.0	0.01200000000000001	-8.0	native
0.5074894	0.2712703	0.11	-6.176	420.37600000000003	-575.4000000000015	0.027000000000000135	-9.0	native
0.7509419	0.2998046	0.1	-5.501999999999999	502.32800000000003	-637.0999999999985	0.0950000000000002	-12.0	native
0.6819056	0.3077077	0.1	-5.879999999999999	273.07500000000005	23.0	0.121	-7.0	native
0.7210982	0.3047554	0.15	-3.414999999999999	274.394	-294.59999999999854	0.05500000000000016	-5.0	native
0.7565203	0.3098768	0.12	-3.530000000000001	123.36200000000008	-195.20000000000073	0.1070000000000002	-4.0	native
0.7044600	0.2878252	0.12	-5.542	255.91000000000008	227.29999999999927	0.09100000000000019	-5.0	native
0.6679555	0.3173087	0.13	-4.785	343.26700000000005	-179.09999999999854	0.051000000000000156	-7.0	native
0.6947432	0.3229522	0.11	-5.863999999999999	351.25100000000003	-1195.2999999999993	0.07200000000000006	-8.0	native
0.8224094	0.3126825	0.11	-4.446999999999999	272.635	49.900000000001455	0.05699999999999994	-7.0	native
4.4457755	2.0849674	0.0	-13.11	374.49099999999993	-533.2999999999993	2.1630000000000003	-6.0	non-native
4.5754051	2.0939193	0.0	-14.255	414.11599999999993	-313.2999999999993	2.002	-7.0	non-native
4.3662786	2.0550168	0.0	-14.798	450.11799999999994	292.2000000000007	2.1719999999999997	-7.0	non-native
4.1840210	2.0018823	0.0	-14.846	450.49099999999993	-260.0	2.1500000000000004	-8.0	non-native
4.2286744	2.0288076	0.0	-15.75	497.77399999999994	-209.40000000000146	2.0709999999999997	-8.0	non-native
4.3087797	2.0873733	0.0	-15.333	437.17599999999993	442.09999999999854	2.197	-7.0	non-native
4.4766350	2.1207519	0.0	-15.814	458.74499999999995	-81.70000000000073	2.2270000000000003	-8.0	non-native
5.9134316	2.2222445	0.0	-15.482	568.6619999999999	-77.60000000000218	2.2830000000000004	-9.0	non-native
4.5353661	2.1345499	0.0	-15.428	625.151	64.39999999999782	2.2960000000000003	-9.0	non-native
4.3735065	2.1099756	0.0	-16.102	451.44899999999996	-12.400000000001455	2.322	-9.0	non-native
4.2133546	2.0170708	0.0	-14.37	406.405	281.09999999999854	2.194	-8.0	non-native
4.5005679	2.1223907	0.0	-15.997	457.96799999999996	-236.5	2.298	-9.0	non-native
4.7810755	2.1589885	0.0	-16.483	536.829	187.0	2.2190000000000003	-10.0	non-native
4.4955602	2.0718195	0.0	-12.427	438.79699999999997	-268.2999999999993	2.0220000000000002	-8.0	non-native
4.4347730	2.0937052	0.0	-12.451	294.03499999999997	-245.70000000000073	1.9349999999999996	-8.0	non-native
4.5731797	2.0831475	0.0	-13.28	347.44199999999995	-246.29999999999927	1.8869999999999996	-7.0	non-native
4.3975701	2.0940368	0.0	-10.76	294.40399999999994	922.7000000000007	2.0389999999999997	-7.0	non-native
4.4289570	2.0925343	0.0	-12.854	201.4849999999999	223.59999999999854	1.9500000000000002	-4.0	non-native
4.6231513	2.1625450	0.0	-13.927	300.29099999999994	-268.90000000000146	2.0090000000000003	-6.0	non-native
4.5407977	2.0941434	0.0	-13.114	197.3359999999999	164.79999999999927	2.159	-5.0	non-native
4.4424109	2.0541263	0.0	-12.579	244.18799999999993	-177.10000000000218	2.0969999999999995	-7.0	non-native
0.9292598	0.3335037	0.04	-2.253	-309.96799999999996	423.0	0.016999999999999904	2.0	non-native
0.7868842	0.3140462	0.05	-3.498000000000001	-301.46799999999996	100.5	-0.0030000000000001137	2.0	non-native
0.9987189	0.3499645	0.03	-3.312000000000001	-211.6980000000001	-569.5	0.06299999999999972	-2.0	non-native
0.8586748	0.3354192	0.02	-5.558	-131.0010000000001	-37.10000000000218	0.08400000000000007	-1.0	non-native
1.0046664	0.3584193	0.04	-3.035	-201.0	-77.79999999999927	0.05799999999999983	-2.0	non-native
0.9202594	0.3262984	0.03	-4.952999999999999	-125.5580000000001	252.09999999999854	0.028999999999999915	-4.0	non-native
0.8980221	0.3286742	0.03	-4.009	-137.04700000000003	341.09999999999854	0.007000000000000117	-1.0	non-native
0.9690055	0.3632896	0.04	-3.1050000000000004	-200.793	983.5999999999985	0.007000000000000117	-1.0	non-native
0.9001042	0.3449284	0.05	-1.6990000000000016	-281.63800000000003	500.7999999999993	-0.016999999999999904	-1.0	non-native
0.9208683	0.3439992	0.04	-5.234999999999999	-124.66300000000001	-275.0	0.04899999999999993	-1.0	non-native
0.9155034	0.3167108	0.04	-3.2220000000000013	-105.18200000000002	-445.90000000000146	-0.051000000000000156	-1.0	non-native
0.8891808	0.3218727	0.06	-2.4460000000000015	-150.48400000000004	909.3999999999978	-0.026000000000000245	-1.0	non-native
0.8565648	0.3031286	0.05	-1.6479999999999997	-148.98700000000008	753.5	-0.040999999999999925	0.0	non-native
0.8582205	0.2841624	0.04	-2.9780000000000015	-95.101	-448.0	-0.006000000000000227	-1.0	non-native
0.8097911	0.2949609	0.05	-2.3889999999999993	-142.40300000000002	123.5	-0.03200000000000003	0.0	non-native
0.8735639	0.3061952	0.05	-2.6900000000000013	-136.90700000000004	633.7000000000007	-0.04899999999999993	-3.0	non-native
0.7979196	0.2924525	0.07	-2.649000000000001	-96.9670000000001	-250.40000000000146	-0.051000000000000156	2.0	non-native
0.8457789	0.3300868	0.07	-1.8599999999999994	-91.82300000000009	-705.0	-0.10199999999999987	2.0	non-native
0.8270877	0.3247632	0.07	-1.786999999999999	-147.12700000000007	28.0	-0.10000000000000009	-1.0	non-native
0.8127073	0.2852373	0.04	-1.8490000000000002	-36.784000000000106	-846.4000000000015	-0.08099999999999996	-3.0	non-native
0.8502174	0.3121224	0.05	-1.9609999999999985	-32.38200000000006	12.200000000000728	-0.052000000000000046	-3.0	non-native
0.6554868	0.4046166	0.11	-0.3409999999999975	-100.41899999999998	2.900000000001455	0.03200000000000003	2.0	native
0.6651335	0.4047804	0.1	-3.366999999999999	-103.106	160.0	0.03699999999999992	2.0	native
0.6356031	0.4103075	0.09	-2.508999999999997	-77.77999999999997	939.5	0.08700000000000019	4.0	native
0.7760696	0.4294217	0.08	-0.08699999999999974	-67.51300000000003	526.6000000000022	0.03699999999999992	-1.0	native
0.7046577	0.3927422	0.1	-0.6979999999999968	-328.95400000000006	400.40000000000146	-0.0029999999999996696	6.0	native
0.7479328	0.4224712	0.12	0.2120000000000033	-369.384	1599.0	-0.016000000000000014	8.0	native
0.7570394	0.4192531	0.09	-1.0869999999999997	-122.96600000000001	1028.6000000000022	0.016999999999999904	4.0	native
0.5873888	0.3802003	0.11	-0.2789999999999999	-249.84699999999998	757.6000000000022	-0.02699999999999969	6.0	native
0.6514885	0.4073658	0.1	1.1460000000000008	-256.65700000000004	1140.1000000000022	0.02400000000000002	3.0	native
0.7587496	0.4453709	0.09	-2.233999999999998	-105.375	1102.2000000000007	0.04400000000000004	2.0	native
0.6508251	0.4053240	0.11	-0.3839999999999968	-225.707	1230.6000000000022	0.06000000000000005	7.0	native
0.6171297	0.3892144	0.16	-0.7559999999999967	-255.03700000000003	1703.4000000000015	0.04700000000000015	5.0	native
0.7331784	0.4226016	0.12	-0.5669999999999966	-286.35699999999997	1017.9000000000015	0.02200000000000024	5.0	native
0.6256983	0.3944178	0.12	-0.4819999999999993	-223.67899999999997	193.0	0.050000000000000266	4.0	native
0.6425274	0.4004125	0.09	-1.5869999999999997	-235.27499999999998	229.40000000000146	0.06700000000000017	4.0	native
0.6129531	0.3863170	0.12	0.0710000000000015	-388.784	114.79999999999927	0.0030000000000001137	9.0	native
0.6324055	0.3808194	0.13	-1.8419999999999987	-258.778	210.60000000000218	0.006000000000000227	6.0	native
0.6737704	0.4153991	0.09	-1.3469999999999978	-282.62199999999996	917.5	0.03299999999999992	7.0	native
0.6675954	0.3734514	0.12	0.6210000000000022	-281.346	231.29999999999927	0.015000000000000124	5.0	native
0.6747502	0.3870535	0.1	0.47300000000000253	-124.87400000000002	829.5	-0.021999999999999797	1.0	native
0.6845396	0.3870367	0.09	0.7470000000000034	-202.986	965.6000000000022	0.028999999999999915	3.0	native
0.7279327	0.3565145	0.05	-0.5889999999999986	151.978	-1191.5999999999985	-0.04899999999999993	-3.0	native
0.7231094	0.3596555	0.08	-0.695999999999998	82.452	170.20000000000073	0.008000000000000007	-1.0	native
0.6795039	0.3828349	0.04	3.4160000000000004	-134.442	-272.5	-0.018999999999999684	0.0	native
0.7027335	0.3681285	0.06	-1.8959999999999972	21.488	-801.8999999999978	0.028999999999999915	-1.0	native
0.7212350	0.4001767	0.04	0.5140000000000029	4.3419999999999845	-1003.2999999999993	-0.028000000000000025	-1.0	native
0.6773381	0.4072725	0.04	1.3200000000000003	24.685000000000002	-624.2999999999993	-0.04599999999999982	-2.0	native
0.7660529	0.4061211	0.05	1.5870000000000033	54.793000000000006	-49.79999999999927	0.0040000000000000036	-1.0	native
0.8503749	0.4286378	0.06	-0.4469999999999992	30.456000000000017	-783.7000000000007	0.020999999999999908	-2.0	native
0.7516105	0.4144031	0.04	0.5940000000000012	59.60699999999997	456.6000000000022	-0.03699999999999992	-1.0	native
0.8121057	0.3615627	0.02	1.1410000000000018	-117.31200000000001	-107.39999999999782	-0.07399999999999984	0.0	native
0.8438742	0.4011055	0.04	-0.021999999999998465	45.543000000000006	140.0	-0.07099999999999973	-2.0	native
0.9105133	0.4420741	0.07	0.8790000000000013	33.14999999999998	-346.5	-0.05099999999999971	-1.0	native
0.7646533	0.4157792	0.02	0.8520000000000003	24.194999999999993	-1052.5999999999985	-0.04599999999999982	-2.0	native
0.7785121	0.4118481	0.06	-3.093	217.87099999999998	-296.8999999999978	-0.08999999999999986	-4.0	native
0.8463060	0.4270227	0.07	-2.933	50.71800000000002	708.9000000000015	-0.09399999999999986	-3.0	native
0.8561170	0.4422005	0.06	-1.0	77.899	484.6000000000022	-0.07799999999999985	-1.0	native
0.8377080	0.4524056	0.06	-1.718	92.31099999999998	32.79999999999927	-0.11299999999999999	0.0	native
0.8164597	0.4348536	0.06	-1.3629999999999995	53.88299999999998	182.79999999999927	-0.13599999999999968	-2.0	native
0.8429119	0.3919186	0.07	0.13100000000000023	25.052999999999997	-538.7999999999993	-0.11999999999999966	0.0	native
0.8690515	0.4488704	0.04	-2.7609999999999992	91.13499999999999	-729.0999999999985	0.04700000000000015	-2.0	native
0.7806479	0.3860592	0.06	-5.051999999999998	109.46199999999999	-712.2999999999993	0.04600000000000026	-1.0	native
0.7408283	0.4675861	0.02	-0.6120000000000019	307.504	-366.7999999999993	0.11199999999999966	-7.0	non-native
0.9032603	0.5106655	0.04	-2.7280000000000015	368.98499999999996	-86.0	0.1609999999999996	-6.0	non-native
0.8833814	0.4902431	0.06	-3.0569999999999986	367.767	7.400000000001455	0.19499999999999984	-7.0	non-native
0.8741201	0.5139814	0.02	-1.7579999999999991	214.75900000000001	-67.29999999999927	0.17799999999999994	-6.0	non-native
0.8901192	0.5031692	0.02	-1.911999999999999	321.77699999999993	-322.3999999999978	0.1599999999999997	-5.0	non-native
0.8473402	0.4903032	0.01	-1.9480000000000004	361.69599999999997	-297.7999999999993	0.12299999999999978	-5.0	non-native
0.8471731	0.4872980	0.03	-4.839	454.364	349.2000000000007	0.22699999999999987	-7.0	non-native
0.9890284	0.5517931	0.01	-2.968	375.00199999999995	321.90000000000146	0.15299999999999958	-8.0	non-native
1.0516969	0.5490754	0.02	-1.8219999999999992	120.38099999999997	516.9000000000015	0.15399999999999991	-6.0	non-native
1.0053210	0.5434752	0.03	-3.2699999999999996	158.98199999999997	644.1000000000022	0.21499999999999986	-4.0	non-native
0.9692631	0.5076805	0.05	-2.4179999999999993	147.98399999999992	135.29999999999927	0.1689999999999996	-3.0	non-native
1.0130285	0.5268130	0.04	-0.9710000000000001	17.79200000000003	501.5	0.1849999999999996	-2.0	non-native
0.9718611	0.5086797	0.01	-3.5420000000000016	170.187	780.4000000000015	0.2719999999999998	-4.0	non-native
0.8652156	0.4935504	0.03	-2.526	147.35199999999998	-584.0999999999985	0.2519999999999998	-3.0	non-native
0.9132752	0.4872121	0.03	-2.4669999999999987	294.98799999999994	-94.39999999999782	0.24099999999999966	-6.0	non-native
0.8371816	0.4811650	0.04	-1.6219999999999999	107.34699999999998	1140.5	0.1889999999999996	-3.0	non-native
0.9732838	0.4937219	0.02	-2.9250000000000007	241.12799999999993	573.6000000000022	0.23599999999999977	-4.0	non-native
0.9698386	0.5118479	0.02	-2.8260000000000005	419.772	561.0	0.1889999999999996	-6.0	non-native
0.9854905	0.5322005	0.04	-4.6640000000000015	335.691	180.29999999999927	0.32299999999999995	-8.0	non-native
1.0952768	0.5303407	0.03	-6.9719999999999995	561.28	-539.2999999999993	0.35599999999999987	-8.0	non-native
1.1098602	0.5550846	0.01	-7.993	599.78	-630.2999999999993	0.4069999999999996	-10.0	non-native
3.8384876	1.9108495	0.02	-12.198	587.985	-1619.2000000000007	1.3289999999999997	-9.0	non-native
4.0889831	1.9761015	0.01	-13.026	653.851	-1531.2999999999993	1.4779999999999998	-9.0	non-native
3.6759989	1.8165541	0.01	-11.117	362.69599999999997	-1314.7999999999993	1.3099999999999996	-5.0	non-native
3.7344027	1.8675334	0.01	-10.282	429.048	-1906.0	1.2929999999999997	-6.0	non-native
[truncated: 1,361 more rows]
