# Supplementary material for: An Ensemble Classifiers for Improved Prediction of Native–Non-Native Protein–Protein Interaction
Source: Int J Mol Sci. 2024 May 29;25(11):5957. doi: 10.3390/ijms25115957 (PMC11172808; doi:10.3390/ijms25115957)
Supplement: Supplementary file 1 [file ijms-25-05957-s001.zip › Dataset/Validation Dataset (Independent Dataset)/features_80_100.csv]

rmsd_l	rmsd_i	fnat	dbsa	dnonb_e	dnonb_water	dcom_distance	dhbnum	quality
0.7415181	0.3424996	0.09	0.7409999999999997	353.17999999999995	-1033.9000000000015	0.0040000000000000036	-4.0	native
0.6944087	0.3405160	0.1	0.8870000000000005	354.38199999999995	-1026.2999999999993	-0.06800000000000006	-3.0	native
0.7000098	0.3342856	0.06	3.0569999999999986	353.6809999999999	-751.2999999999993	-0.03100000000000014	-4.0	native
0.7083517	0.3112979	0.04	0.3949999999999996	379.6909999999999	-490.2999999999993	-0.06099999999999994	-4.0	native
0.7147738	0.3183751	0.1	1.5479999999999983	412.13199999999995	-151.59999999999854	-0.03500000000000014	-4.0	native
0.7058084	0.3293416	0.09	-0.9800000000000004	318.246	-1040.5	-0.04300000000000015	-3.0	native
0.7132789	0.3237360	0.06	1.3949999999999996	509.621	-300.59999999999854	-0.05699999999999994	-7.0	native
0.7247055	0.3112470	0.07	1.3689999999999998	458.376	-1494.0	-0.03799999999999981	-6.0	native
0.7072523	0.3020651	0.05	0.6729999999999983	472.83799999999997	-982.4000000000015	-0.06599999999999984	-6.0	native
0.6399382	0.3188183	0.08	-2.0199999999999996	560.6289999999999	-1233.5999999999985	-0.06499999999999995	-8.0	native
0.7126342	0.3775639	0.04	0.4469999999999992	499.01	-1505.0	-0.11799999999999988	-8.0	native
0.6372018	0.3016187	0.05	-1.551000000000002	594.808	-1085.4000000000015	-0.07500000000000018	-8.0	native
0.6265794	0.3093440	0.03	1.2749999999999986	538.962	-512.7000000000007	-0.06499999999999995	-7.0	native
0.6387171	0.3072008	0.06	-0.26399999999999935	485.90099999999995	-891.9000000000015	-0.041999999999999815	-7.0	native
0.6485845	0.3295642	0.08	-0.13500000000000156	462.90299999999996	-1241.5999999999985	-0.04499999999999993	-5.0	native
0.7362840	0.3134764	0.05	1.0219999999999985	466.664	-712.0999999999985	-0.041999999999999815	-7.0	native
0.7524174	0.2795902	0.08	1.722999999999999	506.96399999999994	-894.0999999999985	-0.03699999999999992	-7.0	native
0.6639258	0.3303885	0.07	-0.3180000000000014	367.808	-1224.5	-0.06999999999999984	-4.0	native
0.7837247	0.3535168	0.05	0.6189999999999998	315.754	-228.70000000000073	-0.07200000000000006	-5.0	native
0.7664216	0.3496616	0.05	2.2300000000000004	376.972	-470.7999999999993	-0.06199999999999983	-7.0	native
0.7337207	0.3586767	0.06	2.1050000000000004	371.148	-1265.7000000000007	-0.02300000000000013	-6.0	native
0.7561291	0.3119830	0.05	-6.003000000000002	453.04999999999995	-916.7000000000007	0.14700000000000024	-3.0	native
0.6760579	0.3002321	0.05	-7.080000000000002	544.111	-1779.9000000000015	0.14900000000000002	-8.0	native
0.7598765	0.3015711	0.07	-5.811	518.864	-917.7000000000007	0.17700000000000005	-6.0	native
0.8580475	0.3460172	0.05	-3.6159999999999997	438.91999999999996	-300.90000000000146	0.15500000000000025	-5.0	native
0.9303026	0.3793369	0.05	-4.085000000000001	480.98499999999996	194.79999999999927	0.17200000000000015	-4.0	native
0.8607132	0.3257070	0.04	-4.2940000000000005	423.928	-293.2000000000007	0.17099999999999982	-3.0	native
0.8848769	0.3593330	0.05	-5.246000000000002	501.866	-1544.2999999999993	0.18199999999999994	-3.0	native
0.8516554	0.3234856	0.05	-3.867000000000001	384.93499999999995	-859.7999999999993	0.11500000000000021	-3.0	native
0.9253995	0.3399422	0.05	-2.905000000000001	352.928	-662.7999999999993	0.15799999999999992	-1.0	native
0.8660490	0.3246972	0.05	-4.66	424.49199999999996	-870.5999999999985	0.13600000000000012	-5.0	native
0.8846841	0.3664613	0.06	-5.271000000000001	502.207	-1105.7000000000007	0.19700000000000006	-5.0	native
0.8870756	0.3409998	0.05	-6.672000000000001	510.65999999999997	-912.5999999999985	0.17300000000000004	-5.0	native
0.9071565	0.3632350	0.05	-8.228000000000002	494.70399999999995	-431.2000000000007	0.22999999999999998	-6.0	native
0.9758412	0.3830207	0.03	-7.1530000000000005	564.1869999999999	-941.2000000000007	0.2520000000000002	-7.0	native
0.8895278	0.3278011	0.05	-5.629000000000001	358.76099999999997	-1029.9000000000015	0.13200000000000012	-1.0	native
0.8451496	0.3106143	0.05	-4.906000000000002	385.765	15.900000000001455	0.1200000000000001	-3.0	native
0.8108779	0.3191391	0.06	-5.085000000000001	323.001	-770.5	0.1200000000000001	-1.0	native
0.7218134	0.3071230	0.06	-6.335000000000001	406.8159999999999	-1056.9000000000015	0.14300000000000024	-4.0	native
0.8707204	0.3432764	0.05	-6.2120000000000015	429.116	-976.2000000000007	0.13100000000000023	-3.0	native
0.8237794	0.3063984	0.07	-4.868000000000002	447.928	-774.2999999999993	0.14900000000000002	-6.0	native
0.8064330	0.3202415	0.07	-4.805	380.02699999999993	-302.2999999999993	0.06400000000000006	-5.0	native
0.7606010	0.3400629	0.06	0.20899999999999963	-183.02099999999996	-419.6000000000022	0.041999999999999815	5.0	non-native
0.7922671	0.3532556	0.06	0.9710000000000001	-140.48400000000004	-329.5	-0.009000000000000341	-1.0	non-native
0.7652226	0.3482439	0.08	1.2560000000000002	-202.721	-197.60000000000218	-0.0050000000000003375	2.0	non-native
0.8241671	0.3574679	0.1	0.9699999999999989	-403.44100000000003	-101.5	0.018999999999999684	4.0	non-native
0.8063354	0.3715767	0.07	-0.15500000000000114	-277.52099999999996	-1017.7999999999993	0.02499999999999991	4.0	non-native
0.8217219	0.3725449	0.1	1.318999999999999	-361.221	-1125.9000000000015	0.016000000000000014	4.0	non-native
0.8509230	0.3645002	0.08	-0.3979999999999997	-250.8409999999999	-1460.7000000000007	0.008000000000000007	1.0	non-native
0.8750683	0.3592430	0.06	0.3180000000000014	-185.99099999999999	-1572.2000000000007	-0.015000000000000124	1.0	non-native
0.7762999	0.3431413	0.07	-0.477999999999998	-194.88100000000009	-2241.7999999999993	-0.02400000000000002	4.0	non-native
0.9192172	0.3681943	0.08	0.129999999999999	-105.61800000000005	-1319.0	0.016999999999999904	3.0	non-native
0.9354921	0.3759194	0.06	-0.32099999999999795	2.84699999999998	-438.0	-0.03100000000000014	0.0	non-native
0.8769057	0.3593008	0.07	0.6539999999999999	40.14700000000005	-1665.6000000000022	0.006999999999999673	0.0	non-native
0.8056096	0.3277010	0.09	0.5919999999999987	-4.2549999999999955	-1929.7999999999993	-0.04100000000000037	1.0	non-native
0.8513280	0.3609344	0.1	-0.26899999999999835	19.279999999999973	-1690.5	-0.04500000000000037	1.0	non-native
0.8862270	0.3753790	0.09	0.8560000000000016	2.6929999999999836	-1376.6000000000022	0.0029999999999996696	2.0	non-native
0.9890508	0.3772553	0.11	0.9929999999999986	137.87400000000002	-1758.7000000000007	0.005999999999999783	-1.0	non-native
0.9624918	0.3572332	0.07	-0.21699999999999875	44.721000000000004	-1394.0	-0.03000000000000025	-1.0	non-native
0.9195533	0.3784943	0.09	3.312000000000001	-82.10000000000002	-1473.0	0.04899999999999993	1.0	non-native
0.8473167	0.3862816	0.13	2.722999999999999	-200.99099999999999	-965.7999999999993	0.008000000000000007	2.0	non-native
0.8133264	0.3647760	0.11	2.085000000000001	-255.89100000000008	-1405.7000000000007	0.0040000000000000036	2.0	non-native
0.8480205	0.3642843	0.09	0.7119999999999997	-44.394000000000005	-2058.100000000002	0.017999999999999794	2.0	non-native
0.5989850	0.2946464	0.11	1.2169999999999987	9.31899999999996	-1384.2000000000007	0.03299999999999992	0.0	non-native
0.7322845	0.3145353	0.08	0.1960000000000015	47.45399999999995	-1847.5	0.053999999999999826	-1.0	non-native
0.7106161	0.3117805	0.12	1.3719999999999999	-21.33299999999997	-1490.1000000000022	0.04899999999999993	1.0	non-native
0.6922861	0.2980066	0.15	-0.31899999999999906	-53.59500000000003	-1387.9000000000015	0.020999999999999908	1.0	non-native
0.6798024	0.3035885	0.1	0.5470000000000006	34.00699999999995	-1292.4000000000015	-0.007000000000000117	0.0	non-native
0.6123438	0.2712218	0.12	1.376999999999999	-43.85500000000002	-1437.6000000000022	-0.03300000000000036	0.0	non-native
0.7258943	0.3105961	0.14	0.35800000000000054	3.758000000000038	-1586.2000000000007	0.021999999999999797	1.0	non-native
0.6515850	0.2973024	0.11	1.0090000000000003	-56.33299999999997	-1230.0	0.07099999999999973	2.0	non-native
0.7927377	0.2976184	0.08	1.9179999999999993	-30.55899999999997	-1004.7000000000007	-0.0040000000000000036	0.0	non-native
0.7129875	0.3077733	0.09	0.17600000000000193	32.184999999999945	-886.0	0.07599999999999962	0.0	non-native
0.6657069	0.2915453	0.1	-0.6239999999999988	83.101	-1706.5	0.08499999999999996	-1.0	non-native
0.6648145	0.2997615	0.08	-0.8120000000000012	49.14599999999996	-1050.6000000000022	0.06599999999999984	-1.0	non-native
0.6592527	0.3057185	0.09	-0.5579999999999998	37.65999999999997	-609.2000000000007	0.07999999999999963	0.0	non-native
0.7501872	0.2990948	0.1	-1.402000000000001	-124.75599999999997	-707.7000000000007	0.03599999999999959	1.0	non-native
0.6512496	0.2771101	0.1	0.04800000000000182	-76.16300000000001	-1281.4000000000015	0.0479999999999996	0.0	non-native
0.8204543	0.3123438	0.11	-1.698999999999998	27.43399999999997	-1705.7000000000007	0.029999999999999805	0.0	non-native
0.7930182	0.3322541	0.07	0.41499999999999915	-34.206999999999994	-1277.7999999999993	0.07899999999999974	0.0	non-native
0.6742357	0.2842124	0.11	1.532	-61.26200000000006	-1285.2000000000007	0.05099999999999971	1.0	non-native
0.5806776	0.3033224	0.09	0.18299999999999983	160.5	-1702.9000000000015	0.08599999999999985	-5.0	non-native
0.7319232	0.3086045	0.09	-0.13100000000000023	13.076999999999998	-658.2000000000007	0.06799999999999962	-1.0	non-native
0.8244309	0.3254091	0.1	-0.36799999999999855	32.25699999999995	-1732.7000000000007	0.05899999999999972	-2.0	non-native
1.0495186	0.2698812	0.09	-2.2749999999999986	358.86199999999997	-362.09999999999854	0.08799999999999963	-6.0	native
0.8985968	0.2710862	0.09	-3.2769999999999975	323.481	183.0	0.07299999999999995	-5.0	native
0.9346862	0.2710932	0.14	-3.6809999999999974	216.99599999999998	176.20000000000073	0.08799999999999963	-3.0	native
0.9100102	0.2656924	0.12	-3.4549999999999983	185.46699999999998	-360.6999999999971	0.09699999999999998	-4.0	native
0.8992730	0.2815826	0.1	-4.968999999999998	305.0609999999999	212.20000000000073	0.11599999999999966	-4.0	native
1.0356295	0.3090456	0.08	-3.357999999999997	8.77299999999991	1222.0	0.07099999999999973	-1.0	native
1.1232376	0.3398855	0.09	-2.828999999999997	81.82999999999993	662.0	0.08599999999999985	0.0	native
0.9272538	0.3358573	0.09	-2.860999999999997	20.668000000000006	1804.7000000000007	0.06999999999999984	0.0	native
0.9391107	0.3161227	0.09	-1.9609999999999985	53.09399999999994	663.1000000000022	0.11299999999999999	-2.0	native
0.9885800	0.3330114	0.07	-4.164999999999999	153.00900000000001	1078.4000000000015	0.11699999999999999	1.0	native
0.9194542	0.3182364	0.09	-1.921999999999997	53.98199999999997	800.7000000000007	0.07999999999999963	0.0	native
0.8899022	0.3558166	0.08	-4.239999999999998	122.77199999999993	688.9000000000015	0.11099999999999977	-1.0	native
0.9535990	0.3457308	0.05	-2.914999999999999	193.86599999999999	377.90000000000146	0.08499999999999996	-1.0	native
1.0382792	0.3544439	0.05	-3.257999999999999	112.64099999999996	169.70000000000073	0.12299999999999978	0.0	native
1.0745726	0.3593206	0.08	-1.9659999999999975	65.0279999999999	-568.1999999999971	0.06299999999999972	1.0	native
0.9341814	0.3081045	0.07	-3.5519999999999996	196.10199999999998	-20.599999999998545	0.020999999999999908	-3.0	native
0.9671462	0.3053970	0.07	-2.8249999999999993	162.66499999999996	206.70000000000073	0.03999999999999959	-2.0	native
1.0193993	0.2897544	0.08	-3.572999999999997	131.66899999999998	283.3000000000029	0.0129999999999999	0.0	native
1.0106419	0.3284613	0.06	-2.1099999999999994	37.375999999999976	308.1000000000022	0.0019999999999997797	0.0	native
0.8871762	0.3171529	0.09	-4.727999999999998	307.2629999999999	-393.8999999999978	0.10599999999999987	-4.0	native
1.0753806	0.3154446	0.07	-2.350999999999999	157.803	17.900000000001455	0.0519999999999996	-5.0	native
1.0179876	0.3761290	0.06	-3.4229999999999983	439.681	-1.8999999999978172	0.15700000000000003	-9.0	native
0.9451572	0.3745805	0.04	-1.9469999999999992	369.941	-226.5	0.11999999999999966	-6.0	native
0.9557294	0.3402943	0.03	-2.822999999999997	440.32899999999995	-63.19999999999709	0.10199999999999987	-9.0	native
0.8617205	0.3286956	0.05	-0.7479999999999976	188.83899999999994	899.6000000000022	0.06299999999999972	-5.0	native
0.8122423	0.3147849	0.04	0.365000000000002	237.84299999999996	291.40000000000146	0.04499999999999993	-3.0	native
0.9651696	0.3350306	0.05	2.4150000000000027	184.37900000000002	-62.79999999999927	0.0389999999999997	-5.0	native
0.9268627	0.3276528	0.06	0.33500000000000085	210.28599999999994	194.90000000000146	0.008999999999999897	-5.0	native
0.8294702	0.3103566	0.05	2.993000000000002	242.45600000000002	-623.8999999999978	0.020000000000000018	-6.0	native
0.8445091	0.3348182	0.05	2.6670000000000016	190.51299999999992	309.6000000000022	0.03600000000000003	-3.0	native
0.8782787	0.3381252	0.03	0.08000000000000185	290.06399999999996	-526.5999999999985	0.07199999999999962	-4.0	native
0.8819693	0.2976707	0.03	-0.006999999999997897	242.10699999999997	492.0	0.08099999999999996	-6.0	native
0.7463595	0.2939934	0.05	2.0650000000000013	392.43999999999994	-15.19999999999709	0.03600000000000003	-7.0	native
0.8186221	0.3016472	0.06	-0.4629999999999974	406.96999999999997	542.3000000000029	0.06899999999999995	-8.0	native
0.8103222	0.2963044	0.03	-2.072999999999997	383.38599999999997	-21.69999999999709	0.11299999999999999	-6.0	native
0.8968418	0.3171231	0.02	-0.07099999999999795	387.878	75.90000000000146	0.05999999999999961	-6.0	native
0.8572947	0.3359220	0.03	-0.3089999999999975	315.71799999999996	-263.3999999999978	0.06199999999999983	-7.0	native
0.7381567	0.3152536	0.05	0.05600000000000094	415.42499999999995	81.10000000000218	0.10399999999999965	-7.0	native
0.7075501	0.2838922	0.04	-3.475999999999999	461.61299999999994	-110.39999999999782	0.09599999999999964	-9.0	native
0.7130710	0.2723225	0.05	2.468	299.15599999999995	-238.79999999999927	0.054999999999999716	-4.0	native
0.8403850	0.3227102	0.04	-0.14499999999999957	275.93499999999995	-31.5	0.054999999999999716	-7.0	native
0.7976290	0.3060901	0.05	-0.6179999999999986	360.174	-369.3999999999978	0.07699999999999996	-7.0	native
0.9044468	0.4664193	0.03	-6.988000000000001	515.81	678.5999999999985	0.4730000000000003	-3.0	non-native
0.8993268	0.4262221	0.05	-9.068000000000001	590.081	156.0	0.5230000000000001	-5.0	non-native
0.8805106	0.4045126	0.05	-6.65	501.831	465.90000000000146	0.383	-6.0	non-native
0.7750725	0.3789373	0.1	-4.422000000000001	489.965	21.400000000001455	0.3330000000000002	-6.0	non-native
0.9426962	0.4253111	0.07	-5.932	467.657	532.5999999999985	0.38800000000000034	-5.0	non-native
0.9268345	0.4281922	0.08	-3.769	397.76599999999996	374.7000000000007	0.3440000000000003	-3.0	non-native
0.8337850	0.4432106	0.06	-4.844000000000001	455.752	-316.7000000000007	0.3660000000000001	-4.0	non-native
0.8950888	0.4351910	0.11	-4.183	465.49	-3.599999999998545	0.351	-5.0	non-native
1.1756849	0.4677538	0.06	-3.464000000000002	468.184	-679.2000000000007	0.30200000000000005	-4.0	non-native
1.2280211	0.4646506	0.08	-1.9430000000000014	337.33900000000006	-112.70000000000073	0.3280000000000003	-3.0	non-native
1.0283059	0.4420936	0.05	-4.391	419.059	-272.7999999999993	0.3620000000000001	-5.0	non-native
1.0190233	0.4469757	0.07	-3.851000000000001	380.56100000000004	564.0	0.3340000000000001	-3.0	non-native
0.9993156	0.4121645	0.1	-3.7070000000000007	512.505	-155.79999999999927	0.27900000000000036	-5.0	non-native
1.2589101	0.5031973	0.05	-6.213000000000001	408.749	65.40000000000146	0.3680000000000003	-4.0	non-native
1.1815003	0.4517590	0.08	-5.413	336.124	439.40000000000146	0.33000000000000007	-2.0	non-native
1.0233796	0.4112569	0.06	-5.698	489.46	-944.7000000000007	0.29700000000000015	-5.0	non-native
1.1506290	0.4356809	0.11	-5.997	338.707	-179.20000000000073	0.3030000000000004	-1.0	non-native
1.1086022	0.4087948	0.1	-5.426	369.74199999999996	-884.5999999999985	0.28000000000000025	-3.0	non-native
1.1206739	0.3880039	0.08	-7.377000000000001	364.818	-1016.2999999999993	0.2490000000000001	-4.0	non-native
1.3917582	0.4646829	0.07	-7.2330000000000005	521.49	-427.59999999999854	0.42200000000000015	-6.0	non-native
1.2500236	0.4479742	0.05	-7.0870000000000015	587.621	-710.0999999999985	0.38000000000000034	-6.0	non-native
0.9840944	0.4950202	0.03	6.824999999999999	299.56899999999996	712.4000000000015	-0.11899999999999977	-4.0	non-native
1.0250520	0.4915929	0.02	7.192999999999998	209.67200000000003	1398.7000000000007	-0.12299999999999978	-2.0	non-native
1.0557661	0.4928884	0.01	6.184000000000001	257.06899999999996	1594.5999999999985	-0.10999999999999988	-2.0	non-native
1.0225374	0.4762782	0.01	4.626999999999999	367.87699999999995	559.7999999999993	-0.10799999999999965	-4.0	non-native
1.1390344	0.5250687	0.0	3.933	432.514	862.2000000000007	-0.08799999999999963	-6.0	non-native
1.0753177	0.4999246	0.01	6.789999999999999	265.07500000000005	882.9000000000015	-0.07499999999999973	-5.0	non-native
1.0322436	0.5118518	0.0	1.7399999999999984	368.904	1013.9000000000015	-0.054999999999999716	-4.0	non-native
1.0434760	0.4928356	0.01	6.146000000000001	314.16600000000005	717.9000000000015	-0.08399999999999963	-6.0	non-native
1.0366536	0.5016570	0.02	4.471	312.283	1115.5999999999985	-0.08299999999999974	-3.0	non-native
1.1048809	0.5158538	0.03	6.462	285.61400000000003	1108.7000000000007	-0.07899999999999974	-3.0	non-native
1.0022979	0.5107166	0.01	8.343999999999998	229.548	711.7000000000007	-0.07799999999999985	-3.0	non-native
1.0110656	0.5157144	0.01	5.448999999999998	355.32000000000005	886.4000000000015	-0.0129999999999999	-4.0	non-native
1.0605091	0.5195197	0.02	6.175999999999998	321.64599999999996	825.9000000000015	-0.03799999999999981	-4.0	non-native
1.0926976	0.5148194	0.01	4.6469999999999985	345.84299999999996	-132.90000000000146	-0.05899999999999972	-6.0	non-native
1.1601475	0.4978550	0.01	4.757999999999999	501.069	183.29999999999927	0.0050000000000003375	-9.0	non-native
1.1321648	0.4847287	0.01	3.108999999999998	521.681	121.29999999999927	0.016000000000000014	-10.0	non-native
1.3178210	0.5406142	0.01	5.695	370.341	310.7000000000007	-0.06499999999999995	-5.0	non-native
1.1950502	0.5342458	0.03	6.509999999999998	275.67100000000005	378.40000000000146	-0.041999999999999815	-4.0	non-native
1.1295156	0.4698790	0.03	6.916	288.89700000000005	44.5	-0.08499999999999996	-4.0	non-native
1.1146591	0.5012054	0.03	6.477999999999998	191.48199999999997	1382.0999999999985	-0.08199999999999985	-2.0	non-native
1.1251940	0.4805524	0.03	5.018000000000001	307.03499999999997	888.0	-0.10099999999999998	-5.0	non-native
0.9592652	0.3746846	0.14	1.6679999999999993	11.253000000000043	-1044.7000000000007	-0.0389999999999997	-5.0	native
0.8575197	0.3885152	0.19	1.618000000000002	42.21600000000001	-952.5999999999985	-0.052000000000000046	-6.0	native
0.8877887	0.4263200	0.13	1.1630000000000003	155.1500000000001	-741.7999999999993	-0.04699999999999971	-7.0	native
0.9354694	0.3760937	0.17	2.487000000000002	-13.045999999999935	-750.7000000000007	-0.06000000000000005	-7.0	native
0.9000013	0.3832704	0.14	1.0820000000000007	67.62400000000002	-717.5999999999985	-0.04599999999999982	-4.0	native
0.8201022	0.3939509	0.15	2.179000000000002	97.00300000000004	-972.0	-0.04800000000000004	-5.0	native
0.9402106	0.4083251	0.13	1.4750000000000014	126.88200000000006	-853.9000000000015	-0.04599999999999982	-5.0	native
0.9300742	0.3957624	0.2	0.6709999999999994	76.21199999999999	-492.5	-0.052000000000000046	-4.0	native
0.8332984	0.3935798	0.17	-0.23799999999999955	72.53500000000008	-779.0999999999985	-0.08499999999999996	-6.0	native
0.9904655	0.4378127	0.17	-1.3269999999999982	68.83400000000006	-1006.2999999999993	0.0050000000000003375	-4.0	native
1.3418263	0.5176855	0.09	-4.242000000000001	393.64500000000004	-684.5999999999985	0.03500000000000014	-8.0	native
1.0385056	0.4419688	0.11	-2.105999999999998	306.183	-1561.4000000000015	0.016000000000000014	-8.0	native
1.2280174	0.4746869	0.1	-1.3369999999999997	342.963	-778.5999999999985	0.05699999999999994	-9.0	native
1.1392077	0.4576120	0.1	-5.052999999999999	393.36100000000005	-766.0999999999985	0.11400000000000032	-10.0	native
1.1730801	0.4709878	0.09	-5.817	367.00700000000006	-1204.4000000000015	0.08400000000000007	-9.0	native
1.0371574	0.4540528	0.1	-6.099	391.16200000000003	-1560.2999999999993	0.0860000000000003	-9.0	native
1.2169524	0.4638966	0.11	-6.841999999999999	412.14400000000006	-1139.2000000000007	0.1200000000000001	-9.0	native
1.1252887	0.4317478	0.1	-5.775	419.57000000000005	-1646.5	0.04400000000000004	-9.0	native
1.0034071	0.4013526	0.15	-4.806000000000001	225.024	-151.0	-0.010999999999999677	-8.0	native
1.1315161	0.4469968	0.15	0.28600000000000136	236.62300000000005	-616.0999999999985	-0.0029999999999996696	-6.0	native
1.0544101	0.4029958	0.14	-0.012000000000000455	140.53100000000006	-414.09999999999854	-0.01499999999999968	-6.0	native
0.8224094	0.3126825	0.11	-4.446999999999999	272.635	49.900000000001455	0.05699999999999994	-7.0	native
0.6580185	0.2874037	0.13	-5.116999999999999	420.62000000000006	-1283.7999999999993	0.09600000000000009	-9.0	native
0.6882134	0.2804679	0.13	-7.23	447.62600000000003	-274.90000000000146	0.08499999999999996	-9.0	native
0.8215818	0.3129209	0.11	-4.291	212.75400000000002	196.90000000000146	0.06499999999999995	-5.0	native
0.7668166	0.3060443	0.12	-4.475999999999999	294.5010000000001	-159.40000000000146	0.06400000000000006	-8.0	native
0.7478602	0.3015829	0.14	-5.148	237.50700000000006	531.2999999999993	0.04700000000000015	-8.0	native
0.7477015	0.2985613	0.16	-4.776	313.9050000000001	-521.0999999999985	0.006000000000000227	-6.0	native
0.7446381	0.3449387	0.13	-6.027999999999999	209.89499999999998	91.40000000000146	0.1030000000000002	-7.0	native
0.5322916	0.2696568	0.16	-4.402000000000001	344.36400000000003	112.90000000000146	0.052999999999999936	-9.0	native
0.4905266	0.2689855	0.14	-5.042999999999999	280.73	-408.7000000000007	0.05900000000000016	-9.0	native
0.5216266	0.2947944	0.15	-4.225999999999999	226.01700000000005	-854.5	0.017000000000000348	-7.0	native
0.5613282	0.2367678	0.14	-3.9250000000000007	139.865	-268.5	0.06099999999999994	-9.0	native
0.5473019	0.2369308	0.17	-2.2830000000000013	83.96199999999999	-290.2000000000007	0.07100000000000017	-6.0	native
0.5566766	0.2201123	0.21	-2.972999999999999	90.69500000000005	226.20000000000073	0.07000000000000028	-4.0	native
0.5470060	0.2230829	0.17	-3.2390000000000008	200.9770000000001	851.7999999999993	0.10899999999999999	-4.0	native
0.6393484	0.2423234	0.21	-2.725999999999999	303.38200000000006	428.7999999999993	0.08700000000000019	-7.0	native
0.6536595	0.2520379	0.16	-3.5650000000000013	244.144	163.5	0.02300000000000013	-7.0	native
0.5843230	0.2495153	0.15	-5.091999999999999	248.341	-816.2999999999993	0.027000000000000135	-6.0	native
0.6940129	0.2713282	0.11	-6.182	391.249	-121.0	0.06300000000000017	-10.0	native
0.6798792	0.2692649	0.15	-4.437999999999999	364.67300000000006	-554.2999999999993	0.03400000000000025	-9.0	native
0.7703117	0.2468365	0.14	-4.263999999999999	294.6410000000001	-431.40000000000146	0.03699999999999992	-9.0	native
4.4424109	2.0541263	0.0	-12.579	244.18799999999993	-177.10000000000218	2.0969999999999995	-7.0	non-native
4.5223351	2.0509038	0.0	-11.418	308.60699999999997	89.09999999999854	2.093	-5.0	non-native
4.6600595	2.1199191	0.0	-14.275	429.03499999999997	225.70000000000073	2.2059999999999995	-8.0	non-native
6.1118326	2.4371803	0.0	-16.159	394.66999999999996	424.8999999999978	2.1020000000000003	-8.0	non-native
4.2319341	2.0176892	0.0	-12.251	270.292	417.0	2.159	-7.0	non-native
4.3635097	2.0049663	0.0	-10.615	223.24199999999996	551.3999999999978	2.135	-5.0	non-native
6.0561728	2.4623041	0.0	-11.913	303.51599999999996	659.5999999999985	2.1159999999999997	-7.0	non-native
6.2051921	2.4766951	0.0	-11.286	334.11499999999995	1.5999999999985448	2.1500000000000004	-8.0	non-native
4.4367628	2.0546319	0.0	-12.45	486.17599999999993	242.5	2.0789999999999997	-9.0	non-native
6.0014524	2.4971111	0.0	-13.916	436.55499999999995	627.5	2.1710000000000003	-7.0	non-native
4.6422834	2.1084280	0.0	-17.153	610.8009999999999	-509.7000000000007	2.1819999999999995	-9.0	non-native
4.9763885	2.1912639	0.0	-16.501	507.3259999999999	-340.2000000000007	1.9530000000000003	-8.0	non-native
4.9972987	2.2173231	0.0	-15.706	515.935	266.0	2.0460000000000003	-8.0	non-native
4.6033707	2.0452609	0.0	-15.246	555.4219999999999	782.2000000000007	1.835	-8.0	non-native
4.6971569	2.1089344	0.0	-14.712	537.6569999999999	79.89999999999782	2.0780000000000003	-8.0	non-native
4.5725231	2.0605278	0.0	-14.412	543.088	336.59999999999854	2.024	-9.0	non-native
4.6685100	2.0686417	0.0	-14.947000000000001	535.2769999999999	-731.4000000000015	2.0039999999999996	-9.0	non-native
4.8545914	2.1213381	0.0	-13.717	281.66499999999996	841.0999999999985	1.9770000000000003	-4.0	non-native
5.0061226	2.1766753	0.0	-12.49	358.25699999999995	975.5999999999985	2.0629999999999997	-7.0	non-native
4.8684897	2.1075468	0.0	-12.862	482.27	-10.600000000002183	1.9799999999999995	-9.0	non-native
4.8300500	2.0936661	0.0	-12.248	300.10799999999995	590.5	2.0919999999999996	-6.0	non-native
0.8502174	0.3121224	0.05	-1.9609999999999985	-32.38200000000006	12.200000000000728	-0.052000000000000046	-3.0	non-native
0.8161552	0.2904460	0.02	-2.9810000000000016	69.65599999999995	-132.20000000000073	-0.06200000000000028	-5.0	non-native
0.8472702	0.3134992	0.07	-1.9160000000000004	-43.433000000000106	158.09999999999854	-0.10000000000000009	-3.0	non-native
0.7303153	0.2698418	0.05	-4.414999999999999	57.76699999999994	46.70000000000073	-0.026000000000000245	-2.0	non-native
0.7417136	0.2995511	0.04	-4.143000000000001	-43.98300000000006	-138.70000000000073	-0.03200000000000003	-1.0	non-native
0.7654682	0.3016424	0.05	-3.8599999999999994	-1.8370000000001028	-618.7000000000007	-0.016999999999999904	-2.0	non-native
0.7639356	0.2699635	0.06	-0.4450000000000003	-239.6110000000001	-858.2999999999993	-0.03699999999999992	0.0	non-native
0.7533337	0.2545433	0.05	-2.2860000000000014	-8.897000000000048	-923.4000000000015	-0.008000000000000007	-3.0	non-native
0.8135131	0.2736278	0.04	-2.6759999999999984	39.85699999999997	-723.9000000000015	-0.040999999999999925	-3.0	non-native
0.8241751	0.2734223	0.06	-2.1430000000000007	-6.272000000000048	-895.0	-0.04300000000000015	-3.0	non-native
0.7531801	0.2654650	0.05	-1.8270000000000017	22.455999999999904	-495.6000000000022	-0.03500000000000014	-3.0	non-native
0.7767709	0.2883480	0.04	-2.9860000000000007	31.50299999999993	-980.4000000000015	0.053999999999999826	-1.0	non-native
0.7367823	0.2607410	0.09	-3.564	1.2969999999999118	-1280.6000000000022	0.03500000000000014	-4.0	non-native
0.7502130	0.2595260	0.06	-0.6269999999999989	-76.82300000000009	-666.6000000000022	-0.04499999999999993	-2.0	non-native
0.7521675	0.2600706	0.05	-1.024000000000001	-36.80400000000009	-54.60000000000218	-0.016000000000000014	-2.0	non-native
0.7312209	0.2599870	0.07	-1.6999999999999993	46.05099999999993	-807.2999999999993	-0.007000000000000117	-4.0	non-native
0.7203816	0.2638334	0.07	0.3880000000000017	9.981999999999971	-1105.7000000000007	-0.1379999999999999	-6.0	non-native
0.6891478	0.2371039	0.09	0.15800000000000125	-82.71000000000004	-516.7000000000007	-0.11699999999999999	-2.0	non-native
0.6746889	0.2553304	0.07	0.08899999999999864	29.53699999999992	166.0	-0.11299999999999999	-3.0	non-native
0.7970851	0.2827926	0.07	0.588000000000001	-45.754999999999995	-940.0	-0.08899999999999997	-3.0	non-native
0.7131771	0.2562862	0.07	-0.4490000000000016	51.56299999999999	-456.1000000000022	-0.08400000000000007	-4.0	non-native
0.6845396	0.3870367	0.09	0.7470000000000034	-202.986	965.6000000000022	0.028999999999999915	3.0	native
0.6445357	0.3974003	0.1	1.8660000000000032	-399.938	1762.7000000000007	0.02300000000000013	7.0	native
0.6692609	0.4051504	0.16	0.17700000000000315	-294.149	1244.2000000000007	0.010000000000000231	5.0	native
0.6780962	0.4230832	0.1	-0.24399999999999977	-269.49	2427.7999999999993	0.03200000000000003	5.0	native
0.6457111	0.3949408	0.13	3.706000000000003	-480.644	1340.6000000000022	-0.006999999999999673	6.0	native
0.7022341	0.4486094	0.09	2.8180000000000014	-400.28200000000004	1652.7000000000007	0.10000000000000009	6.0	native
0.6154509	0.4098730	0.11	1.7520000000000024	-362.197	853.7999999999993	0.07600000000000007	7.0	native
0.6310061	0.4064768	0.13	-1.3489999999999966	-89.65499999999997	-110.0	0.06300000000000017	5.0	native
0.6464944	0.4082156	0.16	-0.9129999999999967	-168.70500000000004	269.5	0.05900000000000016	5.0	native
0.6612388	0.4153875	0.17	-0.5719999999999992	-326.20400000000006	1546.2999999999993	0.019000000000000128	7.0	native
0.6721676	0.3991838	0.09	-1.3409999999999975	-231.567	675.5	-0.04699999999999971	2.0	native
0.6430486	0.4006328	0.1	-2.5599999999999987	-18.335000000000036	-55.89999999999782	0.0	0.0	native
0.6555625	0.4146996	0.11	-2.1889999999999965	-63.83600000000001	392.6000000000022	0.050000000000000266	1.0	native
0.7042675	0.4402027	0.12	-0.0329999999999977	-185.59699999999998	220.20000000000073	0.010000000000000231	6.0	native
0.6287693	0.4203874	0.11	-3.456999999999999	-157.52599999999995	-365.2999999999993	0.03500000000000014	5.0	native
0.7282274	0.4449016	0.07	-0.8549999999999969	-107.21199999999999	497.7999999999993	0.04200000000000026	3.0	native
0.6506184	0.4152312	0.15	-1.7459999999999987	-73.74199999999996	-41.5	0.010000000000000231	3.0	native
0.6347073	0.4020115	0.1	-2.230999999999998	-85.88	-121.09999999999854	0.020000000000000018	1.0	native
0.6341524	0.4146296	0.1	-0.8309999999999995	-92.84699999999998	622.0	0.027000000000000135	2.0	native
0.6244574	0.4078925	0.11	-1.0299999999999976	-164.59699999999998	816.7999999999993	0.03100000000000014	5.0	native
0.6614209	0.4309424	0.1	-2.4869999999999983	-12.08299999999997	-699.5	-0.02499999999999991	1.0	native
0.7806479	0.3860592	0.06	-5.051999999999998	109.46199999999999	-712.2999999999993	0.04600000000000026	-1.0	native
0.6864993	0.4108121	0.05	-2.344999999999999	-174.87599999999998	497.2000000000007	-0.01200000000000001	3.0	native
0.5384465	0.3529129	0.07	-0.44499999999999673	105.832	-715.8999999999978	-0.010999999999999677	-2.0	native
0.6323243	0.3567267	0.05	-0.2989999999999995	-10.125	-423.2000000000007	-0.05899999999999972	-2.0	native
0.7206366	0.3545043	0.04	-3.2989999999999977	51.200999999999965	-761.3999999999978	-0.020999999999999908	-2.0	native
0.6743691	0.3511521	0.04	-1.5769999999999982	44.49199999999996	-1207.2999999999993	-0.07399999999999984	0.0	native
0.7401704	0.3899317	0.06	-5.228999999999997	115.81200000000001	-1021.0	0.0050000000000003375	-2.0	native
0.7619457	0.4229882	0.02	-1.4579999999999984	41.33499999999998	-823.7000000000007	-0.04499999999999993	0.0	native
0.8820060	0.4279691	0.01	-4.296999999999999	114.13299999999998	-1129.2000000000007	-0.06099999999999994	0.0	native
0.8193716	0.4550247	0.05	-4.3409999999999975	118.82299999999998	-1017.8999999999978	-0.02699999999999969	-2.0	native
0.9341729	0.4587201	0.06	-2.5849999999999973	36.605999999999995	144.20000000000073	0.02499999999999991	-2.0	native
0.7846416	0.4392528	0.04	-1.4279999999999973	51.12899999999996	-827.0	0.040000000000000036	-2.0	native
0.7032822	0.3890512	0.03	-1.754999999999999	12.771999999999991	770.4000000000015	-0.008000000000000007	-1.0	native
0.7957690	0.4371971	0.03	-1.2189999999999976	71.101	688.0	0.002000000000000224	0.0	native
0.7325722	0.4400498	0.08	-4.281999999999998	32.714999999999975	-496.2999999999993	0.02400000000000002	-1.0	native
0.7385628	0.4273844	0.07	-4.203999999999999	78.48399999999998	68.5	-0.0040000000000000036	-1.0	native
0.6462179	0.4304998	0.05	-2.4339999999999975	57.40100000000001	-233.79999999999927	-0.03299999999999992	-2.0	native
0.7536928	0.4376495	0.07	-1.7149999999999999	54.65899999999999	-775.8999999999978	-0.0259999999999998	-2.0	native
0.7045589	0.4026647	0.08	-2.7609999999999992	-11.20799999999997	-718.0	0.03400000000000025	-2.0	native
0.7162341	0.4376995	0.06	-3.081999999999997	-77.23199999999997	173.70000000000073	0.002000000000000224	2.0	native
0.6667047	0.4126708	0.02	-3.3149999999999977	90.637	-481.59999999999854	0.008999999999999897	1.0	native
1.1098602	0.5550846	0.01	-7.993	599.78	-630.2999999999993	0.4069999999999996	-10.0	non-native
0.9748101	0.5032688	0.02	-4.3210000000000015	516.7159999999999	-234.79999999999927	0.2859999999999996	-8.0	non-native
0.9867966	0.5104331	0.01	-2.992000000000001	384.51899999999995	-180.5	0.22999999999999998	-6.0	non-native
0.8611268	0.4826237	0.01	-3.0279999999999987	329.53599999999994	-459.09999999999854	0.1719999999999997	-6.0	non-native
0.9268075	0.4863490	0.01	-4.053000000000001	442.94899999999996	-396.0	0.19299999999999962	-8.0	non-native
0.8894169	0.4887051	0.01	-2.966000000000001	391.40099999999995	-314.2000000000007	0.242	-5.0	non-native
0.9034256	0.4896229	0.02	-3.6630000000000003	508.47499999999997	-380.3999999999978	0.20499999999999963	-8.0	non-native
0.9958057	0.5200988	0.02	-3.103999999999999	427.827	24.200000000000728	0.24399999999999977	-8.0	non-native
0.8409579	0.4521537	0.02	-4.711	404.655	-802.0	0.20199999999999996	-8.0	non-native
0.7672638	0.4304203	0.03	-2.3739999999999988	253.87799999999993	-238.20000000000073	0.10299999999999976	-5.0	non-native
0.7747753	0.4596465	0.02	-3.1630000000000003	311.25199999999995	162.10000000000218	0.1589999999999998	-5.0	non-native
0.8608805	0.4864272	0.04	-2.8889999999999993	263.89199999999994	-587.5999999999985	0.1499999999999999	-5.0	non-native
0.8123076	0.4687630	0.05	-4.562999999999999	432.762	-824.7000000000007	0.1889999999999996	-7.0	non-native
0.9163441	0.4851179	0.05	-3.7560000000000002	261.82899999999995	-1009.5999999999985	0.23499999999999988	-3.0	non-native
0.7949728	0.4374674	0.04	-4.059999999999999	283.505	-316.8999999999978	0.21099999999999985	-4.0	non-native
0.7589630	0.4391623	0.03	-3.0420000000000016	326.01	-396.59999999999854	0.13199999999999967	-4.0	non-native
0.8085945	0.4330435	0.02	-2.1499999999999986	342.78499999999997	-793.2000000000007	0.1469999999999998	-5.0	non-native
0.7358548	0.4115165	0.03	-4.841000000000001	417.85499999999996	-175.20000000000073	0.19499999999999984	-6.0	non-native
0.7405309	0.4034941	0.03	-2.622	446.62199999999996	-826.7000000000007	0.11199999999999966	-8.0	non-native
0.8129329	0.4472538	0.04	-3.2310000000000016	232.36599999999999	156.79999999999927	0.1509999999999998	-4.0	non-native
0.7819190	0.4611115	0.02	-2.308	283.606	594.2999999999993	0.1469999999999998	-6.0	non-native
4.0712442	1.8839763	0.01	-12.721	586.9929999999999	-1628.7999999999993	1.4339999999999997	-8.0	non-native
4.2502842	1.9602679	0.01	-13.556000000000001	583.502	-1745.8999999999978	1.4869999999999997	-8.0	non-native
4.3169804	1.9296002	0.01	-12.753	552.074	-878.7000000000007	1.521	-8.0	non-native
4.3027549	1.9866140	0.01	-13.211	554.268	-1178.5	1.5459999999999998	-6.0	non-native
4.0988679	1.8842703	0.01	-11.172	539.762	-1803.5999999999985	1.4169999999999998	-7.0	non-native
4.2022963	1.9528040	0.01	-12.573	599.0519999999999	-1445.7000000000007	1.3539999999999996	-8.0	non-native
3.7789514	1.7650393	0.01	-11.918000000000001	526.0719999999999	-939.5999999999985	1.2439999999999998	-7.0	non-native
3.8048985	1.7795507	0.01	-11.907	551.5519999999999	-1449.7999999999993	1.2439999999999998	-7.0	non-native
3.7869551	1.7734265	0.01	-13.121	596.409	-935.7000000000007	1.287	-8.0	non-native
4.3559213	1.9057902	0.0	-11.829	592.558	-1228.2000000000007	1.488	-8.0	non-native
4.6459384	1.9984813	0.01	-12.501	600.423	-2039.5999999999985	1.549	-6.0	non-native
4.1658850	1.9161028	0.01	-12.704	613.2139999999999	-1331.7000000000007	1.4069999999999996	-8.0	non-native
4.5821791	2.0186317	0.01	-11.001	597.605	-1863.8999999999978	1.52	-7.0	non-native
4.5259452	2.0071309	0.01	-11.864	602.568	-1501.2000000000007	1.5399999999999996	-7.0	non-native
4.4847450	1.9834278	0.01	-13.221	689.409	-704.0	1.5429999999999997	-9.0	non-native
4.5566902	1.9602414	0.03	-13.442	642.536	-782.0	1.476	-8.0	non-native
4.4818101	1.9771746	0.0	-13.628	710.055	-1494.2999999999993	1.5589999999999997	-9.0	non-native
4.6100063	1.9436383	0.01	-13.052	652.786	-709.8999999999978	1.5309999999999997	-9.0	non-native
4.4248171	1.8958597	0.02	-12.879000000000001	675.614	-254.09999999999854	1.5069999999999997	-9.0	non-native
4.8107338	2.0292037	0.0	-12.964	678.0609999999999	-1131.0999999999985	1.5909999999999997	-9.0	non-native
4.6693549	1.9819702	0.0	-12.34	621.559	-1105.0	1.5989999999999998	-7.0	non-native
0.7966349	0.2933393	0.14	-0.7419999999999991	-28.40799999999996	-758.0	0.10600000000000032	1.0	native
0.8489828	0.2971109	0.13	-1.4619999999999997	31.111000000000047	-1299.0	0.08000000000000007	0.0	native
0.8316317	0.3038869	0.1	-1.1719999999999988	1.7220000000000368	-1091.9000000000015	0.13500000000000023	0.0	native
0.7295892	0.2791610	0.11	-1.125	-124.226	-888.3000000000029	0.1280000000000001	0.0	native
0.6984622	0.2819170	0.12	-0.2629999999999999	-157.57600000000002	-1128.300000000003	0.027000000000000135	1.0	native
0.6741917	0.2899601	0.1	-1.4559999999999995	3.475999999999999	-1670.1000000000022	0.09100000000000019	-1.0	native
0.6928481	0.2710063	0.13	-1.3439999999999994	51.71300000000002	-1212.7000000000007	0.09100000000000019	-1.0	native
0.7518151	0.2859244	0.12	-1.472999999999999	-0.8089999999999691	-563.0	0.07200000000000006	-1.0	native
0.7216955	0.2902068	0.13	-0.09199999999999875	-97.87	-829.3000000000029	0.018000000000000238	1.0	native
0.8387128	0.3175677	0.14	-0.3739999999999988	-125.09999999999997	-364.40000000000146	0.04800000000000004	2.0	native
0.7572781	0.3091124	0.14	-1.6059999999999999	-68.96499999999997	-643.9000000000015	0.13400000000000034	0.0	native
0.7693104	0.3271259	0.14	-0.8360000000000003	-55.12899999999996	57.599999999998545	0.07699999999999996	0.0	native
0.9059775	0.3224985	0.14	-1.1189999999999998	-121.32	-247.0	0.14200000000000035	1.0	native
0.7988863	0.3126326	0.11	-1.5999999999999996	-41.33699999999999	34.79999999999927	0.125	1.0	native
0.8343768	0.3079477	0.13	0.028999999999999915	-115.26099999999997	180.39999999999782	0.07900000000000018	3.0	native
0.8107278	0.3084586	0.11	0.12100000000000222	-182.17099999999994	-842.4000000000015	0.04800000000000004	2.0	native
0.7368701	0.2956906	0.12	-0.6129999999999995	-93.12299999999999	-400.7000000000007	0.06899999999999995	1.0	native
0.9501389	0.3297734	0.11	-0.32599999999999874	-185.27099999999996	-664.4000000000015	0.06800000000000006	1.0	native
0.8858951	0.3078866	0.11	-1.126999999999999	-70.822	-319.7000000000007	0.09800000000000031	0.0	native
0.7680027	0.2884992	0.14	-0.08000000000000007	-68.13999999999999	-1539.300000000003	0.04499999999999993	1.0	native
0.8022666	0.2961949	0.14	-0.34699999999999953	-108.86599999999999	-908.1000000000022	0.02900000000000036	1.0	native
0.7069098	0.2840769	0.11	-2.4610000000000003	-86.09299999999996	-1703.1000000000022	0.14800000000000013	2.0	native
0.7440014	0.2721027	0.15	-0.9610000000000003	-64.80099999999999	-2098.5	0.14200000000000035	0.0	native
0.6845960	0.2781282	0.12	-1.1049999999999986	-82.49099999999999	-1937.300000000003	0.14000000000000012	0.0	native
0.6913292	0.2741028	0.14	-0.8579999999999988	-75.17899999999997	-1463.300000000003	0.13900000000000023	2.0	native
0.7038051	0.2928174	0.14	-0.33699999999999974	-92.42099999999999	-818.0	0.12600000000000033	1.0	native
0.7605402	0.2990246	0.14	-1.4100000000000001	-98.17399999999998	-666.3000000000029	0.15300000000000002	2.0	native
0.7709717	0.3161435	0.15	-1.5259999999999998	-83.00899999999996	-2017.4000000000015	0.0820000000000003	2.0	native
0.8246328	0.3438831	0.15	-1.0589999999999993	-111.39699999999999	-1334.9000000000015	0.10000000000000009	3.0	native
0.7616927	0.3149776	0.17	-1.440999999999999	-103.882	-1907.6000000000022	0.09200000000000008	3.0	native
0.7468078	0.2886033	0.14	-1.8789999999999996	-27.665999999999997	-801.7000000000007	0.09100000000000019	0.0	native
0.7973411	0.2804532	0.13	-0.8129999999999988	-83.72299999999996	-1245.1000000000022	0.12200000000000033	1.0	native
0.6788065	0.2669225	0.14	-1.3369999999999997	-77.149	-1680.800000000003	0.11500000000000021	1.0	native
0.6858502	0.2667711	0.12	-0.8739999999999988	-61.617999999999995	-1848.300000000003	0.11000000000000032	0.0	native
0.7666826	0.2800831	0.15	-1.5469999999999988	-30.031000000000006	-1192.7000000000007	0.16300000000000026	-1.0	native
0.6163070	0.2489528	0.14	-1.577	-19.69599999999997	-1180.2000000000007	0.13000000000000034	0.0	native
0.6396950	0.2538946	0.13	-0.8569999999999993	-40.212999999999965	-1605.6000000000022	0.11900000000000022	0.0	native
0.6595697	0.2675804	0.15	-1.501999999999999	-21.298999999999978	-1051.300000000003	0.12200000000000033	-1.0	native
0.7032014	0.2629626	0.12	-1.1109999999999989	-2.120999999999981	-2073.0	0.13000000000000034	-1.0	native
0.6213114	0.2406510	0.16	-1.577	-127.512	-1722.800000000003	0.09200000000000008	1.0	native
0.7174385	0.2633618	0.12	0.022999999999999687	-103.69199999999995	-1097.1000000000022	0.15200000000000014	0.0	native
0.7666252	0.2982874	0.15	0.21199999999999974	-180.332	-1312.1000000000022	0.11900000000000022	1.0	native
0.5450518	0.2634676	0.19	-6.541000000000002	316.352	-440.7999999999993	0.14500000000000002	-4.0	non-native
0.5088856	0.2352102	0.12	-5.349000000000002	320.217	-1081.7999999999993	0.030999999999999694	-3.0	non-native
0.5342640	0.2515750	0.19	-5.258000000000001	334.827	-1212.7000000000007	0.04800000000000004	-4.0	non-native
0.4908853	0.2456511	0.09	-6.790000000000001	341.94	-1193.7999999999993	0.121	-4.0	non-native
0.4757766	0.2547762	0.16	-5.708000000000002	365.526	-1493.3999999999978	0.13099999999999978	-5.0	non-native
0.7178808	0.2793173	0.1	-4.497000000000002	256.644	-846.3999999999978	0.10400000000000009	-2.0	non-native
0.5444774	0.2508610	0.14	-6.096000000000002	320.912	-930.0999999999985	0.08000000000000007	-4.0	non-native
0.5154453	0.2408229	0.11	-5.857000000000001	313.569	-665.0	0.08599999999999985	-4.0	non-native
0.6504813	0.2500005	0.12	-5.015000000000001	323.986	-627.5	0.06199999999999983	-5.0	non-native
0.4606416	0.2324504	0.16	-5.126000000000001	289.928	-1238.8999999999978	0.1120000000000001	-3.0	non-native
0.5744221	0.2332379	0.16	-4.817000000000002	298.702	-1586.2000000000007	0.06800000000000006	-4.0	non-native
0.6201446	0.2693292	0.07	-5.536000000000001	322.23	-1500.8999999999978	0.14100000000000001	-4.0	non-native
0.6200516	0.2688214	0.07	-6.050000000000001	354.511	-847.5999999999985	0.15399999999999991	-6.0	non-native
0.7633079	0.2385023	0.06	-5.275000000000002	359.864	-1145.0	0.13599999999999968	-5.0	non-native
0.8572306	0.2960122	0.06	-7.691000000000001	404.476	-997.8999999999978	0.15300000000000002	-5.0	non-native
0.9254118	0.2680814	0.02	-7.688000000000001	456.621	-983.0	0.18299999999999983	-6.0	non-native
1.2676821	0.3495393	0.02	-10.244000000000002	410.416	-1491.5999999999985	0.2250000000000001	-5.0	non-native
1.7562927	0.4259419	0.01	-9.903000000000002	473.031	-244.79999999999927	0.2909999999999999	-6.0	non-native
1.0548964	0.3135564	0.01	-10.725000000000001	498.425	-852.5	0.3039999999999998	-6.0	non-native
1.0061862	0.3752755	0.0	-12.043000000000001	569.2047	-1839.0999999999985	0.3580000000000001	-7.0	non-native
1.5162499	0.3783903	0.02	-7.137000000000002	235.09499999999997	-1320.5999999999985	0.1379999999999999	-1.0	non-native
0.6699420	0.2489974	0.01	-8.457	536.4110000000001	-2361.399999999998	0.2469999999999999	-7.0	non-native
0.6605766	0.2649297	0.02	-6.474000000000002	473.227	-2152.2000000000007	0.1549999999999998	-6.0	non-native
0.7475668	0.2966056	0.03	-7.182000000000002	486.16499999999996	-1190.8999999999978	0.1679999999999997	-6.0	non-native
0.5303847	0.2789494	0.03	-8.570000000000002	538.256	-1431.0	0.2649999999999997	-7.0	non-native
0.5407376	0.2507741	0.05	-7.984000000000002	484.01099999999997	-1750.7000000000007	0.21899999999999986	-6.0	non-native
0.5313050	0.2620413	0.04	-7.379000000000001	451.81399999999996	-1392.3999999999978	0.23599999999999977	-6.0	non-native
0.6364903	0.3487920	0.04	-10.749000000000002	560.7016	-1631.0	0.41100000000000003	-7.0	non-native
0.7176040	0.3472410	0.08	-9.696000000000002	522.921	-1434.3999999999978	0.3999999999999999	-7.0	non-native
0.8232464	0.3062715	0.01	-9.631	506.77	-1817.2999999999993	0.2729999999999997	-6.0	non-native
0.7504451	0.3479120	0.02	-10.499000000000002	573.4959	-2497.0	0.403	-7.0	non-native
1.0186572	0.4089628	0.02	-11.592000000000002	499.472	-1619.0999999999985	0.47299999999999986	-6.0	non-native
0.9755822	0.3805261	0.03	-10.969000000000001	475.33500000000004	-1883.3999999999978	0.43599999999999994	-6.0	non-native
1.4790035	0.4907296	0.04	-10.692	396.51800000000003	-1497.5999999999985	0.3839999999999999	-5.0	non-native
1.0372632	0.4744554	0.05	-7.596000000000002	388.169	-2199.2000000000007	0.42399999999999993	-5.0	non-native
0.9019802	0.4751383	0.03	-9.474	427.16700000000003	-1415.2999999999993	0.573	-6.0	non-native
1.1283655	0.4964407	0.03	-8.032000000000002	396.228	-1898.3999999999978	0.3689999999999998	-6.0	non-native
0.8801761	0.4826836	0.02	-9.515	451.183	-2354.7000000000007	0.484	-6.0	non-native
1.1565024	0.5082723	0.03	-8.878000000000002	385.923	-1641.5999999999985	0.4209999999999998	-6.0	non-native
1.0586177	0.5139852	0.03	-7.614000000000001	384.81	-2105.5	0.48199999999999976	-5.0	non-native
1.0225593	0.4981866	0.04	-8.251000000000001	398.101	-1386.2000000000007	0.43299999999999983	-6.0	non-native
1.1729563	0.5289196	0.04	-7.804000000000002	328.998	-1539.2000000000007	0.3959999999999999	-5.0	non-native
0.7151340	0.2852285	0.13	0.44899999999999984	73.07399999999996	-1387.199999999997	-0.07800000000000029	-2.0	native
0.6164139	0.2251041	0.16	1.5809999999999977	36.589999999999975	-895.5	-0.0940000000000003	-2.0	native
0.6542947	0.2496935	0.13	0.35499999999999865	52.55099999999999	-1846.7999999999993	-0.10400000000000009	-1.0	native
0.6548218	0.2719297	0.14	-0.10899999999999999	119.404	-394.09999999999854	-0.08099999999999996	-3.0	native
0.7210134	0.2857153	0.13	1.1449999999999996	53.553999999999974	-1597.699999999997	-0.1030000000000002	-2.0	native
0.7386225	0.2531167	0.17	0.3699999999999992	88.62799999999999	-820.0999999999985	-0.06700000000000017	-3.0	native
0.6759058	0.2770392	0.16	0.5039999999999996	98.43799999999999	-1490.3999999999978	-0.11500000000000021	-2.0	native
0.6254020	0.2650221	0.15	1.8259999999999987	60.03899999999999	-2433.5	-0.11400000000000032	-2.0	native
0.6400132	0.2686500	0.19	1.8169999999999984	82.75899999999996	-2524.0	-0.03400000000000025	-2.0	native
0.6772503	0.2646074	0.13	0.5060000000000002	78.20999999999998	-1542.0999999999985	-0.10099999999999998	-2.0	native
0.5770845	0.2236450	0.13	1.1739999999999995	56.44999999999999	-2140.399999999998	-0.1160000000000001	-2.0	native
0.6762115	0.2654150	0.17	2.087999999999999	51.51599999999996	-1521.0999999999985	-0.12700000000000022	-2.0	native
0.6610303	0.2589227	0.16	0.5279999999999987	54.31	-1544.5	-0.137	-2.0	native
0.6757654	0.2429028	0.13	2.342999999999998	24.746999999999957	-2122.0999999999985	-0.13200000000000012	-1.0	native
0.7433864	0.3102880	0.13	3.101000000000001	-107.79899999999998	-1147.5999999999985	-0.13500000000000023	0.0	native
0.7292388	0.2748018	0.19	2.2059999999999977	37.98499999999996	-1925.5	-0.10600000000000032	-2.0	native
0.7454208	0.2757595	0.11	1.3259999999999987	83.56299999999999	-1721.3999999999978	-0.16700000000000026	-2.0	native
0.9012234	0.3238389	0.18	2.796999999999999	-71.94800000000004	-2018.3999999999978	-0.12600000000000033	0.0	native
0.7386611	0.2837136	0.12	2.083999999999998	4.875999999999976	-1534.2999999999993	-0.0940000000000003	-2.0	native
0.6803074	0.2828880	0.16	3.7379999999999978	27.242999999999995	-1068.5	-0.10600000000000032	-3.0	native
0.5855371	0.2570761	0.17	0.8119999999999994	57.817999999999984	-2788.899999999998	-0.1080000000000001	-2.0	native
0.4946930	0.2114384	0.11	-0.17900000000000027	147.81	-2693.199999999997	-0.06400000000000006	-4.0	native
0.5152245	0.2442105	0.13	0.18900000000000006	103.697	-2499.2999999999993	-0.0940000000000003	-4.0	native
0.7611170	0.3243254	0.08	-1.298	131.728	-1679.2999999999993	-0.07100000000000017	-3.0	native
0.5429261	0.2315209	0.11	-0.9240000000000013	68.815	-1551.5999999999985	-0.03500000000000014	-2.0	native
0.4980032	0.2192768	0.1	0.0	46.346000000000004	-3098.399999999998	-0.057000000000000384	-3.0	native
0.5536234	0.2680753	0.09	-0.6650000000000009	64.26999999999998	-1700.0	-0.06700000000000017	-2.0	native
0.5391613	0.2381790	0.08	-0.8970000000000002	103.65699999999998	-2658.5	-0.1030000000000002	-3.0	native
0.6268355	0.2678379	0.07	-0.05600000000000094	82.67499999999995	-2514.699999999997	-0.07400000000000029	-3.0	native
0.5861350	0.2714118	0.11	-0.47799999999999976	89.286	-2716.199999999997	-0.07200000000000006	-3.0	native
0.4437726	0.2406789	0.1	-0.4710000000000001	47.35999999999996	-2874.0	-0.0900000000000003	-3.0	native
0.5734201	0.2478470	0.12	-1.8500000000000014	146.96799999999996	-2795.699999999997	-0.07000000000000028	-3.0	native
0.5656378	0.2292919	0.14	1.3819999999999997	36.78199999999998	-1799.0999999999985	-0.12400000000000011	-2.0	native
0.6122409	0.3131364	0.11	-0.7990000000000013	69.40899999999999	-2142.2999999999993	-0.12200000000000033	-3.0	native
0.5868710	0.3152185	0.07	0.23499999999999943	-68.32500000000005	-2493.699999999997	-0.10000000000000009	0.0	native
0.5686399	0.3189020	0.09	-0.8990000000000009	-22.69300000000004	-2698.199999999997	-0.07900000000000018	-1.0	native
0.6025893	0.3290077	0.13	1.0190000000000001	-51.81400000000002	-3059.699999999997	-0.09100000000000019	-2.0	native
0.6684143	0.3320418	0.12	0.4429999999999996	-63.224000000000046	-1456.5	-0.14100000000000001	-2.0	native
0.5325741	0.2742580	0.13	1.58	63.960999999999956	-1525.7999999999993	-0.1200000000000001	-3.0	native
0.6413136	0.3458171	0.1	-0.41600000000000037	110.55099999999999	-2026.699999999997	-0.06400000000000006	-3.0	native
0.6669025	0.3039246	0.13	0.9079999999999995	108.25599999999997	-1462.5	-0.11500000000000021	-4.0	native
0.6267264	0.2990563	0.09	0.24399999999999977	34.58699999999999	-2373.699999999997	-0.10400000000000009	-2.0	native
0.7486174	0.3666186	0.04	-1.7810000000000006	-57.757000000000005	1429.2000000000007	0.15399999999999991	1.0	non-native
0.7812462	0.3838678	0.03	-2.093	69.87299999999999	619.2000000000007	0.19700000000000006	-3.0	non-native
0.5344738	0.3027312	0.04	-4.439	276.573	10.299999999999272	0.2250000000000001	-5.0	non-native
0.6572436	0.3232642	0.07	-3.157	162.61399999999998	-698.1000000000022	0.16999999999999993	-3.0	non-native
0.6055815	0.3257330	0.04	-2.462999999999999	223.86399999999998	-193.29999999999927	0.20000000000000018	-4.0	non-native
0.7557810	0.3704932	0.01	-6.081999999999999	260.26099999999997	-601.4000000000015	0.29300000000000015	-3.0	non-native
0.7609417	0.3685203	0.04	-4.07	192.62099999999998	86.20000000000073	0.27300000000000013	-3.0	non-native
0.8588005	0.4115936	0.02	-3.519	111.43299999999999	-38.70000000000073	0.2320000000000002	-1.0	non-native
0.7372499	0.3774267	0.03	-3.9209999999999994	75.26299999999998	322.2000000000007	0.20599999999999996	0.0	non-native
0.8903225	0.4288582	0.02	-4.558999999999999	6.416999999999973	342.5	0.24400000000000022	0.0	non-native
0.7582542	0.3907425	0.02	-5.007999999999999	13.901999999999987	263.09999999999854	0.238	1.0	non-native
0.7499247	0.3704870	0.04	-4.135999999999999	87.67099999999999	354.2999999999993	0.22199999999999998	-1.0	non-native
0.5369722	0.3063038	0.03	-4.5280000000000005	161.17499999999995	-264.90000000000146	0.2669999999999999	-3.0	non-native
0.5299164	0.2829090	0.04	-2.6080000000000005	190.61199999999997	-712.5	0.20400000000000018	-4.0	non-native
0.5465544	0.3210947	0.02	-3.8550000000000004	101.02299999999997	-102.20000000000073	0.2520000000000002	-1.0	non-native
0.5511239	0.3280606	0.03	-4.840999999999999	94.33299999999997	786.3999999999978	0.2530000000000001	-2.0	non-native
0.4440928	0.2963524	0.04	-1.7460000000000004	88.98899999999998	-372.90000000000146	0.23499999999999988	-2.0	non-native
0.6678177	0.3358473	0.02	-4.712	180.95799999999997	221.39999999999782	0.2290000000000001	-3.0	non-native
0.5798954	0.3416473	0.03	-4.087999999999999	138.68199999999996	-17.100000000002183	0.2650000000000001	-2.0	non-native
0.6760638	0.3490117	0.03	-2.9990000000000006	181.66199999999998	370.09999999999854	0.19100000000000028	-4.0	non-native
0.7360008	0.3852117	0.02	-3.003	72.78899999999999	-411.1000000000022	0.2200000000000002	-1.0	non-native
0.9800850	0.3058517	0.05	-5.286	25.435000000000002	-126.79999999999927	0.3919999999999999	2.0	non-native
0.8108322	0.3110656	0.05	-4.647	-47.93099999999998	-188.90000000000146	0.371	1.0	non-native
0.8465874	0.3269669	0.05	-4.084	-130.98000000000008	682.2000000000007	0.367	2.0	non-native
1.0021553	0.3001315	0.08	-3.5440000000000005	70.68599999999998	473.7999999999993	0.33099999999999996	-1.0	non-native
0.8394611	0.2882685	0.05	-3.7300000000000004	62.327999999999975	675.3999999999978	0.28900000000000015	-1.0	non-native
0.8790046	0.2919297	0.05	-4.042999999999999	-64.39400000000006	660.2999999999993	0.32200000000000006	1.0	non-native
0.8024455	0.3072691	0.06	-3.6579999999999995	-97.32499999999999	119.09999999999854	0.33599999999999985	1.0	non-native
1.0315185	0.3387521	0.03	-4.895999999999999	153.59099999999995	-582.7000000000007	0.39700000000000024	-2.0	non-native
0.7639728	0.2733688	0.07	-2.7319999999999993	-50.76799999999997	331.2000000000007	0.31099999999999994	1.0	non-native
0.9505901	0.2920719	0.06	-5.288	41.59099999999995	-101.90000000000146	0.3290000000000002	0.0	non-native
1.0004505	0.3027707	0.06	-1.7119999999999997	2.464999999999975	174.20000000000073	0.3120000000000003	0.0	non-native
1.0091056	0.2545941	0.07	-4.074	74.904	602.0999999999985	0.28900000000000015	-2.0	non-native
0.9225329	0.2623199	0.06	-2.5630000000000006	-118.78699999999998	25.0	0.28900000000000015	2.0	non-native
0.9617787	0.2732750	0.05	-3.721	-119.69200000000006	419.2999999999993	0.3280000000000003	1.0	non-native
0.8226042	0.2632550	0.05	-4.2010000000000005	-204.37900000000008	288.09999999999854	0.31499999999999995	2.0	non-native
0.8896255	0.2793227	0.05	-3.1720000000000006	-79.21800000000002	535.7999999999993	0.28000000000000025	1.0	non-native
0.7969851	0.2775051	0.05	-3.9000000000000004	-108.435	1250.5999999999985	0.262	2.0	non-native
0.7634695	0.2936294	0.05	-3.8089999999999993	62.34699999999998	-114.5	0.3530000000000002	0.0	non-native
0.7976466	0.3021855	0.07	-3.0299999999999994	-99.74500000000006	214.79999999999927	0.3120000000000003	2.0	non-native
0.7804494	0.3207862	0.04	-3.8819999999999997	-69.83300000000003	1008.0	0.34299999999999997	1.0	non-native
0.7588566	0.3090622	0.05	-3.9429999999999996	1.2309999999999945	1175.2000000000007	0.28800000000000026	0.0	non-native
3.9627030	1.8690846	0.0	-13.955	259.846	-988.7000000000007	2.0879999999999996	-1.0	native
3.7859447	1.8703307	0.0	-13.955	259.846	-1079.2000000000007	1.8459999999999996	-1.0	native
4.0490785	1.7424185	0.0	-13.953999999999999	259.84694	-1558.4000000000015	1.419	-1.0	native
3.7793021	1.6158191	0.01	-12.833	253.37429	-636.7999999999993	1.5319999999999996	-1.0	native
3.4732387	1.5943166	0.01	-12.542	250.67708	-1929.9000000000015	1.1910000000000003	-1.0	native
3.7600434	1.6347321	0.01	-10.599	230.4743	-790.2999999999993	0.472	-1.0	native
3.8171651	1.6337318	0.01	-11.609	204.5109	-1241.0	0.758	-1.0	native
3.8216035	1.6608490	0.01	-9.985	236.6068	-743.5	0.7639999999999998	-1.0	native
3.8751345	1.7170644	0.01	-8.463999999999999	94.36099999999999	-499.40000000000146	0.734	0.0	native
3.6903131	1.6586876	0.01	-9.483	74.561	-1004.7999999999993	0.7050000000000001	0.0	native
3.6805322	1.5517395	0.01	-8.282	80.06	-810.0999999999985	0.5449999999999999	0.0	native
4.3938828	1.7717438	0.01	-10.234	220.16070000000002	-953.7999999999993	0.694	-1.0	native
4.9655819	1.9217203	0.0	-13.895	258.36247000000003	-1567.0	1.299	-1.0	native
5.8325167	2.1487737	0.0	-13.955	258.27735	-1095.0999999999985	1.105	-1.0	native
5.6306949	1.8905559	0.01	-12.934999999999999	239.8603	-1498.7999999999993	0.835	-1.0	native
6.5497909	2.3306525	0.0	-13.895	257.44736	-1060.5999999999985	1.4629999999999996	-1.0	native
6.8492527	2.4850616	0.0	-13.453999999999999	260.100973	-2120.0999999999985	1.4250000000000003	-1.0	native
6.1255975	2.0973580	0.01	-11.370999999999999	130.599	-756.0999999999985	0.9819999999999998	0.0	native
5.5650721	1.7839978	0.01	-11.233	93.888	-1498.0	0.6629999999999998	0.0	native
5.6025958	1.9217160	0.01	-12.693	201.0465	-830.2999999999993	0.8039999999999998	-1.0	native
6.1030736	2.1140742	0.01	-9.344999999999999	55.21000000000001	-166.0	0.8519999999999999	0.0	native
1.0065920	0.4225474	0.09	-2.8529999999999998	75.376	-455.5	0.1389999999999998	0.0	native
0.8096215	0.3605744	0.1	0.35800000000000054	10.626000000000005	138.29999999999927	0.06599999999999984	-1.0	native
1.1197504	0.3660389	0.07	0.4540000000000006	12.521999999999991	-357.0	-0.020999999999999908	-1.0	native
1.0959946	0.3991588	0.04	-1.4290000000000003	75.314	-733.7999999999993	0.06699999999999973	-1.0	native
0.9443718	0.3829116	0.07	-1.3059999999999992	23.013000000000005	-112.59999999999854	0.03299999999999992	0.0	native
0.9526305	0.3919783	0.1	-0.3819999999999997	-19.865999999999985	99.40000000000146	0.020999999999999908	-1.0	native
1.1317463	0.4159984	0.05	-1.5169999999999995	2.526999999999987	140.59999999999854	-0.09200000000000008	0.0	native
0.9647806	0.3872747	0.07	0.016000000000000014	-115.40899999999999	-876.4000000000015	-0.09100000000000019	3.0	native
0.9350737	0.3686889	0.05	2.7780000000000022	-158.44099999999997	-202.70000000000073	-0.09600000000000009	3.0	native
1.0176127	0.3898966	0.06	1.822000000000001	-91.863	-1007.7999999999993	-0.11100000000000021	0.0	native
1.1396872	0.4337079	0.02	0.8490000000000002	6.6839999999999975	-746.2000000000007	-0.09299999999999997	-1.0	native
0.9636788	0.3606929	0.07	0.16600000000000037	-39.68299999999999	113.20000000000073	-0.07900000000000018	0.0	native
1.0693035	0.3929570	0.03	-0.7359999999999989	-9.629000000000019	-581.9000000000015	0.040000000000000036	-1.0	native
1.0713323	0.4184779	0.05	-1.0	3.1340000000000146	121.59999999999854	-0.027000000000000135	0.0	native
0.9874471	0.4075342	0.04	-2.847999999999999	56.78800000000001	-890.0999999999985	0.11799999999999988	-1.0	native
1.1839374	0.4247496	0.04	-4.144	66.202	-550.2000000000007	0.04499999999999993	-1.0	native
1.1375864	0.3742135	0.05	-2.205	80.12700000000001	-1024.9000000000015	0.09600000000000009	-1.0	native
1.1309716	0.3820334	0.03	-0.09999999999999964	-115.88299999999998	-51.599999999998545	-0.004999999999999893	0.0	native
0.9628886	0.3282980	0.07	-0.22799999999999976	-11.947999999999979	-781.5999999999985	0.041999999999999815	-1.0	native
1.1548115	0.3762515	0.04	-1.2409999999999997	-37.997000000000014	-785.7000000000007	0.01399999999999979	0.0	native
1.1151130	0.3491887	0.05	-1.0809999999999995	-49.668000000000006	-571.7000000000007	-0.03000000000000025	0.0	native
1.3464531	0.2241032	0.12	-4.943	161.99400000000003	-2001.2999999999993	0.22199999999999998	-4.0	non-native
1.0609889	0.2088687	0.09	-3.3949999999999996	191.33499999999998	-1247.0	0.2360000000000002	-4.0	non-native
1.1041936	0.2166629	0.06	-3.8070000000000004	34.063999999999965	-974.2000000000007	0.258	-3.0	non-native
1.0279893	0.2054719	0.12	-2.960000000000001	81.91500000000002	-1442.2999999999993	0.21799999999999997	-4.0	non-native
1.0140845	0.2176520	0.11	-1.8390000000000004	-14.424999999999955	-1444.2999999999993	0.2240000000000002	-1.0	non-native
0.9532813	0.2114600	0.09	-4.777000000000001	256.815	-1969.0999999999985	0.242	-5.0	non-native
1.0669982	0.2310730	0.09	-4.665000000000001	194.863	-888.2000000000007	0.262	-3.0	non-native
1.1062875	0.2375157	0.08	-4.6370000000000005	123.45100000000002	-1260.3999999999978	0.2570000000000001	-4.0	non-native
1.1855978	0.2224877	0.06	-4.463000000000001	242.76999999999998	-1499.5	0.24300000000000033	-6.0	non-native
1.2109993	0.2350412	0.09	-4.428000000000001	125.46699999999998	-1544.2999999999993	0.2330000000000001	-3.0	non-native
0.9300973	0.2015143	0.09	-3.5389999999999997	26.149999999999977	-1126.5	0.18900000000000006	-2.0	non-native
1.0392656	0.2051947	0.11	-3.8599999999999994	66.34199999999998	-1420.0999999999985	0.2030000000000003	-3.0	non-native
0.9862532	0.2142198	0.11	-3.846	57.82299999999998	-1837.3999999999978	0.2320000000000002	-1.0	non-native
0.9076747	0.2185300	0.12	-4.899000000000001	181.93900000000002	-274.59999999999854	0.246	-3.0	non-native
0.8720930	0.2112086	0.1	-4.913	148.91199999999998	-557.5	0.24300000000000033	-3.0	non-native
0.7942954	0.2022346	0.11	-4.880000000000001	168.699	-243.0	0.18300000000000027	-4.0	non-native
0.9230286	0.2057163	0.13	-3.5489999999999995	130.796	-2314.899999999998	0.2120000000000002	-2.0	non-native
0.8452583	0.1959180	0.08	-3.8179999999999996	62.81900000000002	-1219.3999999999978	0.21799999999999997	-3.0	non-native
0.8877897	0.2197144	0.07	-3.3979999999999997	114.28500000000003	-1334.5	0.2160000000000002	-4.0	non-native
0.9349294	0.2121321	0.09	-3.724	62.44999999999999	-1076.7000000000007	0.2370000000000001	-4.0	non-native
1.0657088	0.2161981	0.1	-3.0600000000000005	66.23599999999999	-752.0999999999985	0.2270000000000003	-3.0	non-native
0.4298885	0.1298360	0.18	0.4430000000000014	-13.70399999999995	-638.5999999999985	-0.0040000000000000036	1.0	non-native
0.4990950	0.1202837	0.21	2.5889999999999986	-93.53599999999994	-962.7999999999993	0.02200000000000024	-1.0	non-native
0.3908597	0.1171697	0.2	0.6290000000000013	-67.23900000000003	-938.0	0.002000000000000224	-2.0	non-native
0.4656236	0.1379906	0.21	1.2929999999999993	-106.00400000000002	-889.0999999999985	-0.02699999999999969	0.0	non-native
0.5340510	0.1569418	0.2	1.0120000000000005	-124.53099999999995	-1807.7999999999993	0.013000000000000345	-1.0	non-native
0.4691874	0.1429031	0.21	2.3679999999999986	-4.821000000000026	-1528.3999999999978	-0.016999999999999904	0.0	non-native
0.4771726	0.1423952	0.19	0.3960000000000008	-3.0599999999999454	-559.7999999999993	0.0	0.0	non-native
0.5185846	0.1334526	0.17	-0.1819999999999986	-119.87199999999996	-921.5999999999985	0.0	2.0	non-native
0.4353133	0.1151059	0.19	-0.07600000000000051	20.89300000000003	785.4000000000015	-0.043999999999999595	-2.0	non-native
0.3531085	0.1247425	0.2	1.4199999999999982	-112.58600000000001	-239.20000000000073	-0.054999999999999716	-2.0	non-native
0.4342828	0.1315958	0.19	0.3780000000000001	-26.932999999999993	-514.3999999999978	-0.006999999999999673	-1.0	non-native
0.3154992	0.1274016	0.2	0.009000000000000341	17.802999999999997	-1063.2000000000007	-0.06399999999999961	-3.0	non-native
0.3583606	0.1206845	0.17	1.5249999999999986	-26.216999999999985	-439.2000000000007	-0.07299999999999995	-3.0	non-native
0.4891894	0.1338119	0.19	0.054999999999999716	-33.90499999999997	-254.70000000000073	-0.009999999999999787	-2.0	non-native
0.3860541	0.1272439	0.2	0.25	-7.336999999999989	-1094.5999999999985	-0.028000000000000025	-2.0	non-native
0.2934379	0.1075470	0.18	0.16699999999999804	17.765999999999963	823.7999999999993	-0.02499999999999991	-2.0	non-native
0.6070873	0.1379483	0.19	-0.7789999999999999	-0.19799999999997908	213.0	-0.022999999999999687	-1.0	non-native
0.3632953	0.1192563	0.21	0.24899999999999878	-66.55399999999997	-815.2000000000007	-0.03399999999999981	-2.0	non-native
0.4103622	0.1190514	0.23	-0.38899999999999935	40.216999999999985	-670.7999999999993	-0.03600000000000003	-2.0	non-native
0.3811164	0.1336581	0.17	-0.26500000000000057	9.009000000000015	-537.2000000000007	-0.016000000000000014	-1.0	non-native
0.4279628	0.1500989	0.22	1.3279999999999994	-59.91700000000003	166.40000000000146	-0.04999999999999982	0.0	non-native
0.5062932	0.2188084	0.13	-0.2889999999999997	36.79299999999995	-1298.5	-0.0029999999999996696	0.0	native
0.5056831	0.2273530	0.1	-0.12599999999999945	40.301999999999964	-966.4000000000015	-0.031999999999999584	-1.0	native
0.5579233	0.2391052	0.13	-0.41999999999999993	31.918999999999983	-1956.2999999999993	-0.010999999999999677	0.0	native
0.5770678	0.2681440	0.11	-0.25	22.389999999999986	-933.4000000000015	0.037000000000000366	-1.0	native
0.6117934	0.2680227	0.17	0.35299999999999976	-12.024000000000001	-1658.5	0.07100000000000017	0.0	native
0.4777789	0.2408329	0.14	0.9719999999999995	-53.20800000000003	-1478.6000000000022	-0.008000000000000007	1.0	native
0.4322770	0.2199728	0.09	0.5169999999999995	8.246999999999957	-1822.7000000000007	-0.0040000000000000036	-1.0	native
0.4706913	0.2064306	0.1	0.7230000000000008	27.63299999999998	-2009.9000000000015	-0.040999999999999925	-1.0	native
0.5883126	0.2439703	0.08	0.5939999999999994	17.154999999999973	-1894.4000000000015	0.039000000000000146	-1.0	native
0.4774184	0.2306933	0.12	0.24099999999999966	-81.33700000000005	-1965.5	0.015000000000000124	2.0	native
0.6528047	0.2529976	0.06	0.3689999999999998	9.014999999999986	-2485.2999999999993	0.09200000000000008	0.0	native
0.6781292	0.2915950	0.04	-1.0600000000000005	13.258999999999958	-1341.6000000000022	0.02200000000000024	-1.0	native
0.6532745	0.2764450	0.06	-0.613999999999999	27.68599999999998	-1556.2000000000007	-0.0259999999999998	-1.0	native
0.5273299	0.2470256	0.08	-1.8330000000000002	-6.281000000000006	-1399.2000000000007	0.02200000000000024	0.0	native
0.5585909	0.2755102	0.06	-2.3040000000000003	35.851	-1341.9000000000015	0.07200000000000006	-1.0	native
0.5533819	0.2516312	0.07	-0.6859999999999999	5.906999999999982	-1869.6000000000022	0.0730000000000004	0.0	native
0.6539278	0.2346509	0.08	0.29100000000000037	-44.93100000000004	-1917.1000000000022	-0.040999999999999925	0.0	native
0.4711314	0.1941971	0.08	0.8320000000000007	-82.89800000000002	-919.1000000000022	-0.01399999999999979	1.0	native
0.4568141	0.1861978	0.07	0.3570000000000011	-22.20500000000004	-1841.4000000000015	-0.02499999999999991	-1.0	native
0.5713928	0.2236048	0.07	0.05400000000000027	-91.96000000000004	-2323.9000000000015	0.05400000000000027	1.0	native
0.4603559	0.1930116	0.12	-0.1720000000000006	-126.32600000000002	-1748.7999999999993	0.06200000000000028	3.0	native
0.4966588	0.2620560	0.09	1.2050000000000018	-118.25300000000004	-1828.7999999999993	-0.029999999999999805	-1.0	native
0.5931888	0.2798569	0.08	-0.18399999999999928	-76.78800000000001	-1280.0	0.0040000000000000036	0.0	native
0.6390820	0.2897951	0.11	-1.0470000000000006	-92.30900000000003	-1583.1000000000022	0.03500000000000014	0.0	native
0.5888184	0.2841602	0.04	-0.012000000000000455	-73.12900000000002	-1456.7999999999993	0.002000000000000224	-1.0	native
0.5617208	0.2767510	0.09	0.4299999999999997	-48.66700000000003	-933.7999999999993	-0.008999999999999897	-1.0	native
0.5611923	0.2753494	0.07	-0.3149999999999995	-46.01000000000005	-416.7999999999993	-0.01200000000000001	0.0	native
0.5734314	0.2809510	0.07	0.6289999999999996	-79.70500000000004	-1052.6000000000022	-0.031999999999999584	0.0	native
0.5593513	0.2821802	0.09	-0.391	-12.41700000000003	-1174.5	-0.004999999999999893	-1.0	native
0.5486652	0.2802023	0.09	0.24200000000000088	-33.23000000000002	-360.0	-0.010999999999999677	0.0	native
0.5528382	0.2935530	0.1	0.3780000000000001	-97.93800000000005	-426.6000000000022	-0.043999999999999595	1.0	native
0.5947663	0.2736136	0.07	0.588000000000001	23.272999999999968	-1133.7999999999993	0.06300000000000017	-1.0	native
0.5642668	0.2850636	0.12	0.6479999999999997	-85.28500000000003	-242.70000000000073	-0.031999999999999584	0.0	native
0.5254243	0.2729562	0.07	0.3390000000000004	-83.73100000000005	-1045.9000000000015	0.01200000000000001	0.0	native
0.6042459	0.2885861	0.07	-0.6820000000000004	-20.817000000000007	-1761.7999999999993	-0.022999999999999687	-1.0	native
0.6142626	0.2575814	0.06	0.47499999999999964	-44.434000000000026	-1278.5	-0.020999999999999908	-1.0	native
0.5258648	0.2644464	0.09	0.06799999999999962	-22.329000000000008	-2190.7999999999993	-0.02499999999999991	-1.0	native
0.4977995	0.2757381	0.08	-0.8189999999999991	-65.291	-624.4000000000015	0.018000000000000238	0.0	native
0.5018541	0.2528143	0.11	0.7349999999999994	-59.01800000000003	-1414.7000000000007	-0.031999999999999584	0.0	native
0.6522281	0.2653752	0.1	-1.295	-92.07100000000003	-1281.4000000000015	0.0030000000000001137	0.0	native
0.4740430	0.2476596	0.1	0.2940000000000005	-84.245	-1329.2999999999993	0.007000000000000117	0.0	native
0.5657616	0.2594134	0.1	-0.5329999999999995	-59.013000000000034	-860.0	0.04800000000000004	0.0	native
1.7777171	0.5740639	0.06	-3.5120000000000005	74.86199999999997	-964.3000000000029	0.21099999999999985	-2.0	non-native
1.8189943	0.5838112	0.04	-4.595000000000001	312.03499999999997	-1905.9000000000015	0.32600000000000007	-6.0	non-native
1.7147579	0.5242211	0.03	-4.158000000000001	417.626	-2030.800000000003	0.2530000000000001	-7.0	non-native
1.9978503	0.5820896	0.05	-3.0359999999999996	20.371999999999957	-1363.2000000000007	0.17499999999999982	-3.0	non-native
2.2598968	0.6702437	0.06	-1.6029999999999998	103.51699999999994	-1733.5	0.20900000000000007	-3.0	non-native
2.0828669	0.5885972	0.05	-2.2670000000000012	56.81299999999999	-1755.6000000000022	0.18799999999999972	-3.0	non-native
2.0004530	0.5927964	0.05	-2.3659999999999997	62.198999999999955	-1317.2000000000007	0.2789999999999999	-3.0	non-native
1.9248599	0.5869651	0.06	-3.3160000000000007	47.31899999999996	-1344.0	0.25	-2.0	non-native
2.0879683	0.6263462	0.04	-4.107000000000001	140.019	-1904.800000000003	0.23499999999999988	-3.0	non-native
2.0409503	0.6012054	0.06	-3.165000000000001	-44.527000000000044	-1758.300000000003	0.246	-2.0	non-native
1.9007818	0.6041878	0.05	-3.3819999999999997	-40.238000000000056	-1864.0	0.2450000000000001	0.0	non-native
2.0410044	0.6332185	0.06	-3.687000000000001	101.06700000000001	-1610.1000000000022	0.2570000000000001	-2.0	non-native
1.7979953	0.6032075	0.1	-4.058	-42.15700000000004	-1089.1000000000022	0.21599999999999975	-2.0	non-native
1.9282659	0.6047059	0.08	-3.766	186.07799999999997	-939.0	0.31899999999999995	-4.0	non-native
2.0577965	0.6547914	0.06	-2.787000000000001	88.24900000000002	-982.6000000000022	0.2250000000000001	-3.0	non-native
1.9377671	0.6207106	0.09	-3.601000000000001	55.40899999999999	-1332.1000000000022	0.24799999999999978	-3.0	non-native
1.8925735	0.6025778	0.06	-3.8499999999999996	-26.400999999999954	-244.10000000000218	0.2509999999999999	-2.0	non-native
1.9753153	0.6128230	0.06	-4.407	70.73199999999997	-1103.2000000000007	0.2629999999999999	-3.0	non-native
1.9814022	0.6107851	0.06	-2.700000000000001	47.644000000000005	-1305.300000000003	0.18399999999999972	-2.0	non-native
1.9152963	0.6222446	0.05	-2.165000000000001	56.62300000000005	-863.1000000000022	0.262	-4.0	non-native
2.1026225	0.6754808	0.08	-3.072000000000001	-0.9500000000000455	-852.5	0.2639999999999998	-4.0	non-native
0.8654161	0.3316646	0.03	-9.026	443.997	-1524.7000000000007	0.47299999999999986	-7.0	non-native
1.0160463	0.3458105	0.03	-9.067	484.811	-1116.300000000003	0.508	-6.0	non-native
0.8008111	0.3014546	0.04	-7.059000000000001	426.799	-1926.0	0.4259999999999997	-6.0	non-native
0.7818070	0.3126124	0.03	-8.853000000000002	451.255	-1941.6000000000022	0.4590000000000001	-7.0	non-native
0.8548506	0.3130395	0.04	-8.71	455.153	-2179.7000000000007	0.4129999999999998	-7.0	non-native
0.9525082	0.3249879	0.04	-7.884	437.954	-2393.9000000000015	0.43999999999999995	-6.0	non-native
1.0418137	0.3544358	0.03	-8.682	451.227	-2226.2000000000007	0.48599999999999977	-7.0	non-native
0.9711602	0.3290002	0.03	-6.334	413.883	-1642.9000000000015	0.42799999999999994	-6.0	non-native
0.7338217	0.2771777	0.03	-4.625	390.781	-928.3000000000029	0.32399999999999984	-7.0	non-native
0.7022635	0.2670824	0.05	-3.792	93.68100000000004	-1207.6000000000022	0.3599999999999999	-3.0	non-native
0.6657214	0.2610114	0.02	-5.977	517.125	-1993.0	0.35599999999999987	-9.0	non-native
0.6654445	0.2760125	0.04	-2.937000000000001	162.942	-2087.600000000002	0.2769999999999997	-5.0	non-native
0.7491862	0.2996179	0.04	-5.584	320.735	-1986.300000000003	0.35299999999999976	-5.0	non-native
0.7961735	0.2975867	0.03	-2.889000000000001	145.615	-1648.800000000003	0.33000000000000007	-5.0	non-native
0.7702847	0.2690492	0.03	-5.845000000000001	473.53499999999997	-1423.4000000000015	0.34899999999999975	-8.0	non-native
0.8410996	0.3020302	0.02	-6.888	389.022	-1937.9000000000015	0.4019999999999997	-7.0	non-native
0.6829430	0.2960881	0.02	-5.802	288.868	-2236.5	0.3740000000000001	-5.0	non-native
0.8880453	0.2889911	0.02	-6.050000000000001	303.61	-1369.0	0.34399999999999986	-6.0	non-native
0.7010636	0.2870215	0.03	-4.975	290.735	-2396.600000000002	0.363	-5.0	non-native
0.7556776	0.2720631	0.05	-5.3740000000000006	276.8	-2174.800000000003	0.32200000000000006	-5.0	non-native
0.9918457	0.2950271	0.02	-5.962	527.545	-2338.4000000000015	0.40700000000000003	-9.0	non-native
1.2781954	0.2405944	0.21	2.870000000000001	-121.06299999999999	-1729.800000000003	-0.33599999999999985	3.0	native
1.2597795	0.2664632	0.16	2.0130000000000017	-12.567999999999984	-2052.5	-0.31199999999999983	3.0	native
1.5421062	0.2814273	0.12	3.117000000000001	13.80400000000003	-1896.300000000003	-0.40700000000000003	1.0	native
1.3161969	0.3158722	0.17	2.043000000000001	49.678000000000054	-2847.0	-0.2669999999999999	1.0	native
1.7124929	0.3194833	0.14	4.391	-25.724999999999966	-2409.5	-0.5009999999999999	1.0	native
1.5439154	0.2965282	0.1	2.503	72.18600000000004	-1989.4000000000015	-0.4139999999999997	0.0	native
1.5924575	0.2844835	0.13	2.450000000000001	105.32600000000002	-2552.800000000003	-0.4870000000000001	-1.0	native
1.4909329	0.2749382	0.1	2.710000000000001	103.072	-2692.0	-0.40700000000000003	0.0	native
1.5686905	0.2714893	0.11	2.482000000000001	54.39000000000004	-827.5	-0.43100000000000005	2.0	native
1.3097352	0.2523034	0.21	1.5360000000000014	-97.40699999999993	-2629.0	-0.33699999999999974	3.0	native
1.1389986	0.2958258	0.18	1.9690000000000012	-107.13599999999997	-2176.4000000000015	-0.2410000000000001	1.0	native
1.2898771	0.3334027	0.25	2.1720000000000006	-220.79099999999994	-2267.100000000006	-0.2839999999999998	4.0	native
1.3413315	0.3105773	0.17	3.551	-113.70399999999995	-1993.4000000000015	-0.3620000000000001	3.0	native
1.4257662	0.2850012	0.16	3.607000000000001	-65.58499999999998	-1897.1000000000058	-0.383	0.0	native
1.4892806	0.2848375	0.14	3.2990000000000013	39.90900000000005	-1776.2000000000044	-0.45399999999999974	0.0	native
1.5766177	0.2747711	0.16	2.9810000000000016	17.312000000000012	-1369.800000000003	-0.43100000000000005	1.0	native
1.5053883	0.2895682	0.17	4.145000000000001	-1.2329999999999472	-2553.2000000000044	-0.42700000000000005	3.0	native
1.5460038	0.2739612	0.15	2.753	25.42100000000005	-1876.9000000000015	-0.45399999999999974	1.0	native
1.5639240	0.2808875	0.12	3.5020000000000007	-59.250999999999976	-2399.100000000006	-0.45199999999999996	3.0	native
1.3846116	0.2652752	0.18	3.838000000000001	-162.769	-1658.2000000000044	-0.4219999999999997	2.0	native
1.6338224	0.2912108	0.12	3.418000000000001	69.77500000000003	-2687.800000000003	-0.4910000000000001	2.0	native
0.5145193	0.2057083	0.18	0.5910000000000011	-4.040999999999997	-681.5	0.010000000000000231	2.0	native
0.4569077	0.1525946	0.16	1.3470000000000013	-82.69499999999994	-688.5	0.01200000000000001	4.0	native
0.5839733	0.1347906	0.26	1.8720000000000017	-86.54099999999994	-534.3000000000029	0.026000000000000245	3.0	native
0.4109268	0.1425078	0.23	2.306000000000001	12.326999999999998	-757.2000000000044	-0.07299999999999995	1.0	native
0.3684323	0.1601300	0.17	2.9860000000000007	-108.28199999999993	-293.5	-0.01399999999999979	3.0	native
0.5645354	0.1270961	0.28	2.024000000000001	-80.51299999999992	-1336.0	-0.01499999999999968	3.0	native
0.2384363	0.1155015	0.16	0.9530000000000012	101.92700000000002	-1802.5	0.040999999999999925	-2.0	native
0.6315603	0.1559797	0.25	0.7990000000000013	89.54100000000005	-532.7000000000044	0.008000000000000007	0.0	native
0.4896206	0.1189952	0.24	0.5080000000000009	100.84500000000003	-884.0	-0.02699999999999969	0.0	native
0.2132701	0.1127415	0.36	0.7540000000000013	-58.83099999999996	-862.9000000000015	0.05400000000000027	1.0	native
0.4858825	0.1681779	0.17	0.761000000000001	-61.79199999999997	-1177.1000000000058	0.06000000000000005	1.0	native
0.4521543	0.2055423	0.17	1.729000000000001	-93.83499999999992	-694.6000000000058	-0.05899999999999972	2.0	native
0.4526759	0.1691055	0.22	1.7020000000000017	-32.375	-1805.0	-0.0029999999999996696	2.0	native
0.6682140	0.1858820	0.22	0.5660000000000007	54.89000000000004	-1357.7000000000044	0.06300000000000017	1.0	native
0.6647307	0.1434982	0.23	2.1660000000000004	-71.06999999999994	-773.1000000000058	-0.0009999999999998899	2.0	native
0.4879968	0.1444242	0.22	1.8900000000000006	-88.48699999999997	-1624.7000000000044	-0.016000000000000014	2.0	native
0.3591245	0.1777872	0.23	2.4270000000000014	-53.38599999999997	-1594.9000000000015	-0.04800000000000004	2.0	native
0.5550900	0.1677599	0.17	0.963000000000001	-60.48299999999995	-569.1000000000058	0.07400000000000029	3.0	native
0.4969357	0.1948964	0.22	0.17800000000000082	-13.34899999999999	-391.0	0.07800000000000029	1.0	native
0.7116069	0.1574654	0.17	1.3210000000000015	-87.02999999999997	-86.5	0.10200000000000031	3.0	native
0.6463467	0.1778792	0.23	2.024000000000001	-107.56899999999996	-447.40000000000146	0.026000000000000245	2.0	native
2.1402147	0.8240083	0.01	0.17400000000000038	-43.995000000000005	-1938.2000000000044	0.17899999999999983	0.0	non-native
1.9479635	0.7910841	0.01	-3.1479999999999997	23.210000000000008	-2556.800000000003	0.46099999999999985	1.0	non-native
2.1825912	0.8503514	0.01	0.19100000000000072	-82.017	-2832.800000000003	0.13099999999999978	1.0	non-native
2.2079730	0.8191903	0.01	-0.1459999999999999	-82.35899999999998	-2791.9000000000015	0.137	1.0	non-native
2.2311249	0.8257669	0.01	-0.6109999999999998	-52.50799999999998	-1570.7000000000044	0.13599999999999968	2.0	non-native
2.0830698	0.8273345	0.01	0.543000000000001	-61.459	-908.0	0.03999999999999959	1.0	non-native
2.1137872	0.8412951	0.01	2.0980000000000008	-87.87799999999999	-1739.5999999999985	0.020999999999999908	1.0	non-native
2.1883709	0.8572617	0.01	1.138	-47.829999999999984	-2444.5999999999985	0.07699999999999996	1.0	non-native
2.1598601	0.8341700	0.01	0.5910000000000011	-62.257000000000005	-2650.800000000003	0.22899999999999965	0.0	non-native
2.2120650	0.8145172	0.01	-0.20500000000000007	-15.019999999999982	-2746.0	0.1809999999999996	0.0	non-native
2.1126235	0.8297005	0.01	0.6240000000000006	-24.839999999999975	-2516.4000000000015	0.1379999999999999	0.0	non-native
2.1573865	0.8191736	0.01	0.8990000000000009	-87.392	-2782.9000000000015	0.1379999999999999	0.0	non-native
2.4434836	0.8248962	0.01	0.02200000000000024	6.663000000000011	-2442.5	0.17399999999999993	0.0	non-native
2.4761825	0.7762963	0.01	-1.0539999999999994	91.45200000000003	-2340.7000000000044	0.2609999999999997	-2.0	non-native
2.1952879	0.8381959	0.01	0.6180000000000003	1.3180000000000405	-2932.0	0.09399999999999986	0.0	non-native
2.2818320	0.8285220	0.01	0.4690000000000003	45.887	-2015.7000000000044	0.08499999999999996	-1.0	non-native
2.2987688	0.8267688	0.01	-0.47499999999999964	56.908000000000015	-3210.2000000000044	0.1259999999999999	-1.0	non-native
2.3052506	0.8303566	0.01	-0.5289999999999999	-26.206999999999994	-2881.7000000000044	0.10799999999999965	2.0	non-native
2.3038421	0.8219786	0.01	-0.5679999999999996	-27.783999999999992	-2587.5999999999985	0.1549999999999998	1.0	non-native
2.0963182	0.8246239	0.01	-1.005	-19.764999999999986	-2466.0	0.16199999999999992	0.0	non-native
2.0817316	0.8445600	0.01	-0.24599999999999955	18.805000000000007	-3292.0	0.14500000000000002	0.0	non-native
1.1659724	0.4295205	0.01	0.27200000000000024	63.89700000000002	-2307.0	0.020999999999999908	-1.0	non-native
1.2953236	0.4056815	0.01	0.5329999999999995	60.09800000000001	-953.3000000000029	-0.010000000000000231	-2.0	non-native
1.1822113	0.4108018	0.01	2.373000000000001	5.207000000000022	-2856.800000000003	0.01200000000000001	0.0	non-native
1.2719494	0.4251724	0.01	4.466000000000001	-55.62700000000001	-1535.300000000003	0.01200000000000001	0.0	non-native
1.3744179	0.4043087	0.01	2.8840000000000003	-55.50899999999996	-1928.5999999999985	0.053999999999999826	1.0	non-native
1.4760269	0.4354071	0.01	2.4220000000000006	-19.348000000000013	-2090.7000000000044	-0.040000000000000036	-1.0	non-native
1.3408880	0.4111891	0.01	1.1880000000000006	36.93800000000002	-2185.7000000000044	0.008999999999999897	-2.0	non-native
1.6905612	0.4251313	0.01	1.540000000000001	68.05700000000002	-1358.7000000000044	0.031999999999999584	-2.0	non-native
1.5015659	0.4407375	0.01	2.093	2.9090000000000202	-2127.800000000003	0.01499999999999968	-1.0	non-native
1.6810640	0.4673494	0.01	3.4730000000000008	11.42100000000002	-1921.5999999999985	-0.07000000000000028	-2.0	non-native
1.2245507	0.4150259	0.01	0.6650000000000009	42.636000000000024	-1992.0999999999985	0.14100000000000001	-1.0	non-native
1.6296109	0.4236311	0.01	-1.0889999999999995	94.19600000000003	-1644.5	0.2749999999999999	-1.0	non-native
1.1761322	0.4036530	0.01	1.4100000000000001	6.157000000000011	-1441.7000000000044	0.043999999999999595	0.0	non-native
1.4193952	0.4318106	0.04	1.8949999999999996	0.9050000000000296	-1457.300000000003	0.004999999999999893	0.0	non-native
1.5788496	0.4040264	0.01	3.106	-173.45799999999997	-1531.300000000003	-0.01100000000000012	2.0	non-native
1.5255207	0.4246840	0.03	2.08	38.279000000000025	-1552.0999999999985	0.016000000000000014	-1.0	non-native
1.4220630	0.4055443	0.01	1.9459999999999997	-17.031000000000006	-1696.5	0.016999999999999904	0.0	non-native
1.7458714	0.4604604	0.01	2.591000000000001	-22.241999999999962	-2182.5999999999985	-0.037000000000000366	0.0	non-native
1.7184527	0.4206941	0.01	0.6750000000000007	55.158000000000015	-1703.2000000000044	0.020999999999999908	-2.0	non-native
1.5979429	0.4293338	0.01	1.2650000000000006	40.25	-2586.0999999999985	0.08899999999999997	-1.0	non-native
1.9605834	0.4416157	0.01	2.1419999999999995	44.72900000000001	-2857.7000000000044	-0.01100000000000012	-2.0	non-native
2.0083230	1.0349658	0.01	1.5679999999999996	98.59999999999997	-1816.5999999999985	0.0349999999999997	-1.0	native
2.0861149	1.0049554	0.01	1.9269999999999996	42.40199999999999	-1402.5	0.042999999999999705	0.0	native
2.0994411	1.0285733	0.01	0.629999999999999	250.15099999999998	-2295.7000000000044	0.11899999999999977	-3.0	native
2.0180573	1.0115238	0.01	1.2899999999999991	129.878	-1556.5999999999985	0.028999999999999915	-1.0	native
1.9234318	1.0219623	0.01	2.4350000000000005	117.94900000000001	-453.70000000000437	-0.09200000000000008	-2.0	native
1.8679358	0.9578189	0.01	2.4619999999999997	51.932000000000016	-739.8000000000029	-0.0730000000000004	0.0	native
1.8487318	0.9794066	0.01	1.7240000000000002	13.368999999999971	-1651.4000000000015	-0.10100000000000042	-1.0	native
1.8998598	0.9981425	0.01	2.2910000000000004	14.526999999999987	-1658.5999999999985	-0.07500000000000018	1.0	native
1.8582903	0.9921452	0.01	1.4269999999999996	98.769	-1889.300000000003	-0.1280000000000001	-1.0	native
1.9295821	1.0108426	0.01	-0.17300000000000004	81.45999999999998	-1737.300000000003	-0.05900000000000016	0.0	native
1.8247269	0.9852867	0.01	0.8940000000000001	139.591	-502.70000000000437	-0.17700000000000005	-2.0	native
1.8753225	0.9746681	0.01	1.0150000000000006	183.796	-897.5	-0.14000000000000012	-3.0	native
1.8936579	1.0338672	0.01	0.7110000000000003	203.958	-643.5	-0.07000000000000028	-2.0	native
1.9254748	1.0135078	0.01	0.9390000000000001	106.12700000000001	-1628.800000000003	-0.2150000000000003	-1.0	native
1.8848571	0.9887056	0.01	2.349	4.091000000000008	-630.3000000000029	-0.19600000000000017	1.0	native
1.8460746	1.0235841	0.01	2.504999999999999	-4.682999999999993	-1871.4000000000015	-0.09200000000000008	1.0	native
1.9560119	1.0218683	0.01	1.0649999999999995	-9.427999999999997	-989.0999999999985	-0.016000000000000014	1.0	native
1.9761995	1.0567397	0.01	1.013	139.89799999999997	-1711.2000000000044	0.03799999999999981	-2.0	native
1.8633016	1.0154530	0.01	2.4220000000000006	76.81200000000001	-2408.7000000000044	-0.11500000000000021	-1.0	native
1.8193306	1.0612605	0.01	0.42900000000000027	188.384	-1822.5	-0.07400000000000029	-3.0	native
1.8866327	1.0254509	0.01	0.5239999999999991	133.12599999999998	-1561.5	-0.12200000000000033	-2.0	native
1.0237141	0.5300446	0.03	-0.5839999999999996	-7.624000000000024	-2244.4000000000015	-0.04400000000000004	-1.0	native
1.0718988	0.5390420	0.03	-0.6470000000000002	-48.00100000000003	-2030.4000000000015	-0.0940000000000003	1.0	native
1.3218690	0.6196716	0.04	0.5939999999999994	144.414	-2434.9000000000015	-0.13100000000000023	-2.0	native
1.5877049	0.6802345	0.04	0.2699999999999996	87.46999999999997	-1930.0	-0.2060000000000004	-1.0	native
1.0758144	0.5900332	0.06	0.11599999999999966	91.983	-1921.5	0.021999999999999797	-1.0	native
0.9743353	0.5638877	0.03	-0.06700000000000017	4.343999999999994	-1638.0	-0.03300000000000036	0.0	native
1.3640990	0.5790209	0.01	0.20199999999999996	145.212	-865.5999999999985	-0.16400000000000015	-3.0	native
1.3647166	0.5709538	0.04	1.5719999999999992	90.519	-2939.7000000000044	-0.2100000000000004	0.0	native
1.5374646	0.5740390	0.04	-0.30799999999999983	139.019	-2046.5	-0.23100000000000032	-2.0	native
1.5803410	0.6023259	0.01	0.7279999999999998	95.94900000000001	-1342.5999999999985	-0.31700000000000017	-3.0	native
1.3939579	0.6134407	0.03	-0.5700000000000003	95.81299999999999	-1562.0999999999985	-0.16200000000000037	0.0	native
1.5065019	0.5542459	0.07	-0.019999999999999574	111.95400000000001	-1288.0	-0.27700000000000014	0.0	native
1.5789049	0.5647168	0.07	2.5969999999999995	-118.19900000000001	-398.0	-0.3450000000000002	0.0	native
1.2783155	0.5438449	0.03	0.6379999999999999	-24.807999999999993	-1030.7000000000044	-0.133	-1.0	native
1.2394065	0.5738728	0.05	0.9649999999999999	-62.16399999999999	-2023.0999999999985	-0.14300000000000024	1.0	native
1.2977791	0.5673472	0.09	1.8970000000000002	-51.547000000000025	-1649.2000000000044	-0.15800000000000036	1.0	native
1.2535243	0.5421979	0.07	1.1199999999999992	-74.45999999999998	-1498.9000000000015	-0.14700000000000024	0.0	native
1.3505876	0.5812804	0.08	0.6760000000000002	54.57499999999999	-1672.0	-0.11400000000000032	-1.0	native
1.1994832	0.5382924	0.07	1.5489999999999995	-112.38500000000005	-1006.0	-0.14000000000000012	2.0	native
1.3816992	0.5541227	0.09	0.9339999999999993	109.36899999999997	-2147.0	-0.22200000000000042	-1.0	native
1.2903882	0.5391111	0.06	1.5619999999999994	89.38099999999997	-3014.0999999999985	-0.2120000000000002	-1.0	native
1.4418707	0.4799257	0.02	6.741999999999999	-90.56800000000004	-1277.800000000003	-0.4849999999999999	-1.0	non-native
1.4803970	0.5281826	0.02	5.433	-58.06700000000001	-2039.4000000000015	-0.56	-1.0	non-native
1.6331872	0.5019312	0.02	5.083	-64.31400000000002	-1716.199999999997	-0.47399999999999975	-1.0	non-native
1.3904544	0.4677791	0.02	6.244999999999999	-70.195	-1928.5	-0.48099999999999987	-1.0	non-native
1.3652549	0.4484802	0.02	8.56	-108.54599999999999	-1498.5999999999985	-0.48	0.0	non-native
1.5455018	0.5171883	0.02	7.552999999999999	-149.584	-2017.9000000000015	-0.5209999999999999	1.0	non-native
1.7586430	0.5188631	0.02	6.554	-174.51	-489.40000000000146	-0.5589999999999997	1.0	non-native
1.3044553	0.5165056	0.02	4.783999999999999	-3.964000000000027	-2693.5999999999985	-0.44700000000000006	-1.0	non-native
1.2273694	0.4523020	0.02	9.714	-203.329	-2414.5	-0.4849999999999999	1.0	non-native
1.2986723	0.4578537	0.02	5.131	-28.75200000000001	-2541.5	-0.359	-1.0	non-native
1.2255806	0.5090086	0.02	5.641	-81.01499999999999	-2311.300000000003	-0.4590000000000001	0.0	non-native
1.3329103	0.5056135	0.02	4.753	-40.887	-1954.699999999997	-0.43199999999999994	-1.0	non-native
1.2363342	0.4900887	0.02	5.884	-99.21100000000001	-1617.4000000000015	-0.44499999999999984	0.0	non-native
1.3606763	0.4747925	0.02	8.695	-106.32300000000004	-2056.0	-0.5089999999999999	0.0	non-native
1.3022546	0.4678297	0.02	7.763999999999999	-112.63300000000004	-1640.199999999997	-0.5169999999999999	-1.0	non-native
1.1185746	0.4413881	0.02	6.43	-74.88999999999999	-1720.5	-0.3769999999999998	-1.0	non-native
1.3324256	0.4621884	0.02	8.312	-158.454	-1771.699999999997	-0.44300000000000006	0.0	non-native
1.4574770	0.4617867	0.02	7.741999999999999	-99.23500000000001	-1821.300000000003	-0.508	-1.0	non-native
1.4665891	0.5539320	0.02	4.955	-96.86099999999999	-2721.800000000003	-0.5009999999999999	0.0	non-native
1.6280949	0.5315334	0.02	5.869999999999999	-119.91900000000004	-2301.4000000000015	-0.4790000000000001	1.0	non-native
1.6430528	0.5145199	0.02	5.8759999999999994	-136.45500000000004	-2261.699999999997	-0.532	-1.0	non-native
6.7407622	1.9604371	0.02	2.731	-74.13900000000001	-2716.699999999997	0.06899999999999995	-1.0	non-native
6.4170089	1.8028208	0.02	4.8870000000000005	-112.743	-2069.5	-0.09099999999999975	0.0	non-native
6.5403075	1.7865369	0.02	3.4819999999999993	-149.81400000000002	-1815.699999999997	0.27400000000000047	0.0	non-native
6.2813993	1.6711304	0.02	3.908999999999999	-132.97000000000003	-1421.199999999997	0.20900000000000007	0.0	non-native
6.3299894	1.7760242	0.02	3.9429999999999996	-168.06	-2084.0	0.21800000000000042	1.0	non-native
5.9200611	1.7007297	0.02	4.408999999999999	-25.947000000000003	-2304.300000000003	-0.021999999999999797	-2.0	non-native
6.6889372	1.8425891	0.02	2.579999999999999	-89.48500000000001	-2988.4000000000015	0.46599999999999975	-1.0	non-native
6.3315682	1.7345777	0.02	2.181	41.86099999999999	-2695.0999999999985	0.45599999999999996	-2.0	non-native
6.5273857	1.7667463	0.02	2.4019999999999992	-94.39100000000002	-2214.5999999999985	0.4990000000000001	-1.0	non-native
6.3322458	1.7655841	0.02	2.4719999999999995	-54.005000000000024	-2420.9000000000015	0.4910000000000001	0.0	non-native
6.6111727	1.8397219	0.02	2.2509999999999994	29.831999999999994	-3152.5	0.5459999999999998	-2.0	non-native
6.1628542	1.7168878	0.02	2.0549999999999997	37.262	-2109.300000000003	0.5249999999999999	-2.0	non-native
6.4634562	1.8261634	0.02	2.4219999999999997	21.05499999999998	-1599.4000000000015	0.5249999999999999	-2.0	non-native
6.0535188	1.6782272	0.02	2.4139999999999997	-62.44800000000001	-2515.699999999997	0.42500000000000027	-1.0	non-native
6.2367015	1.7660294	0.02	2.5439999999999996	19.514999999999986	-1583.5	0.48	-2.0	non-native
6.0958838	1.7411793	0.02	2.5829999999999993	46.464	-2442.9000000000015	0.49700000000000033	-2.0	non-native
6.3392019	1.7407929	0.02	2.5859999999999994	-75.71100000000001	-1941.5	0.5980000000000003	0.0	non-native
6.2785401	1.8595309	0.02	2.412	35.881	-2171.4000000000015	0.3220000000000005	-2.0	non-native
6.3903980	1.8266239	0.02	1.6999999999999993	47.242999999999995	-2938.5	0.5420000000000003	-2.0	non-native
6.2588787	1.7606968	0.02	1.984	23.012999999999977	-2353.5999999999985	0.4360000000000004	-2.0	non-native
6.5116563	1.8224788	0.02	1.8659999999999997	38.42499999999998	-1619.0999999999985	0.4650000000000003	-2.0	non-native
2.3403265	1.1685140	0.01	5.051999999999999	-172.35400000000004	-1663.0999999999985	-0.17000000000000037	5.0	native
2.3656433	1.1815270	0.01	3.835	-79.22500000000002	-1975.699999999997	-0.16300000000000026	3.0	native
2.4038293	1.1603972	0.01	2.720999999999999	-98.08500000000004	-1962.800000000003	-0.1860000000000004	4.0	native
2.4675908	1.1761616	0.01	4.626	-106.709	-1283.800000000003	-0.19300000000000006	3.0	native
2.4098191	1.1799730	0.01	4.054999999999999	-82.65500000000003	-750.9000000000015	-0.19300000000000006	3.0	native
2.4139428	1.1851017	0.01	3.5330000000000004	-89.39500000000004	-777.0999999999985	-0.17100000000000026	3.0	native
2.3560550	1.1706789	0.01	2.0509999999999993	-55.507000000000005	-1261.5	-0.16200000000000037	2.0	native
2.4170473	1.1792042	0.01	3.182999999999999	-142.01099999999997	-1686.0999999999985	-0.14600000000000035	3.0	native
2.2885721	1.1708813	0.01	2.7030000000000003	-29.980999999999995	-2360.699999999997	-0.15300000000000002	2.0	native
2.3722067	1.1648338	0.01	3.7359999999999998	-139.731	-2093.5	-0.16700000000000026	4.0	native
2.3054018	1.1683805	0.01	3.2529999999999992	-90.856	-1480.699999999997	-0.16700000000000026	4.0	native
2.2846351	1.1993831	0.01	2.5249999999999995	-100.63600000000002	-1604.0999999999985	-0.17200000000000015	5.0	native
2.2588651	1.1505374	0.01	3.8009999999999993	-50.261000000000024	-1393.5	-0.246	2.0	native
2.2941966	1.1869950	0.01	4.0200000000000005	-86.63600000000002	-1516.9000000000015	-0.18200000000000038	3.0	native
2.2606347	1.1738082	0.01	3.637999999999999	-168.70400000000006	-1033.199999999997	-0.17600000000000016	5.0	native
2.3737032	1.1931136	0.01	3.262999999999999	-222.44100000000003	-1289.0999999999985	-0.13200000000000012	5.0	native
2.1377556	1.1599633	0.01	1.326999999999999	29.839999999999975	-1505.0999999999985	-0.10200000000000031	1.0	native
2.6109114	1.2047422	0.01	1.0629999999999997	23.66999999999996	-1774.0	-0.0990000000000002	3.0	native
2.4627531	1.2092692	0.01	0.6759999999999993	52.71199999999999	-2494.4000000000015	-0.07200000000000006	2.0	native
2.2956984	1.1726507	0.01	3.454999999999999	-60.36900000000003	-1933.4000000000015	-0.2070000000000003	2.0	native
2.3641729	1.1949017	0.01	2.5409999999999995	-7.777000000000044	-1580.5999999999985	-0.22999999999999998	2.0	native
7.6472716	1.9577901	0.01	-2.535	267.371	-2157.5	0.4449999999999994	-1.0	native
7.7634649	2.0009706	0.01	-2.4990000000000006	250.49899999999997	-2037.9000000000015	0.593	0.0	native
7.5657539	2.0545831	0.01	-2.0550000000000006	228.82099999999997	-1769.4000000000015	0.6059999999999999	0.0	native
7.6073246	2.1241307	0.01	-2.112	247.27799999999996	-2289.0999999999985	0.6979999999999995	-1.0	native
7.6768675	2.1580102	0.01	-2.0410000000000004	249.90099999999998	-3479.699999999997	0.6929999999999996	-1.0	native
7.6283345	2.0322983	0.01	-2.5420000000000007	236.265	-3388.699999999997	0.5800000000000001	0.0	native
7.7724147	2.1657302	0.01	-3.3600000000000003	300.788	-2367.9000000000015	0.8679999999999994	-1.0	native
7.4933815	2.0190876	0.01	-1.6870000000000003	254.50799999999998	-1773.0	0.6779999999999999	-1.0	native
7.3811665	1.9176577	0.01	-2.482	277.428	-1318.5	0.7069999999999999	-1.0	native
7.4987631	1.9067785	0.01	-1.8760000000000003	263.33799999999997	-3106.5999999999985	0.6920000000000002	-1.0	native
7.2293425	1.8754786	0.01	-0.8270000000000008	263.54699999999997	-2357.9000000000015	0.6349999999999998	-1.0	native
7.2440896	1.8203996	0.01	-1.2790000000000008	244.18599999999998	-1618.4000000000015	0.4369999999999994	0.0	native
7.2632499	1.8699433	0.01	-1.2590000000000003	271.74	-1716.199999999997	0.5649999999999995	-1.0	native
7.3309655	2.0016234	0.01	-1.7240000000000002	262.07399999999996	-1988.9000000000015	0.6600000000000001	-1.0	native
7.5791440	1.9596517	0.01	-2.354	255.99699999999999	-2305.300000000003	0.5679999999999996	-1.0	native
7.2625055	1.8471862	0.01	-1.4720000000000004	267.508	-2141.0	0.5279999999999996	-1.0	native
7.4643044	1.9520527	0.01	-1.7620000000000005	262.642	-2720.4000000000015	0.5350000000000001	-1.0	native
7.4881530	1.9909813	0.01	-1.1350000000000007	251.831	-1258.5999999999985	0.5419999999999998	-1.0	native
7.6330681	2.0514610	0.01	-1.6710000000000003	249.54299999999998	-2633.5	0.6129999999999995	-1.0	native
7.6490092	1.9883766	0.01	-2.8040000000000003	306.614	-2004.199999999997	0.569	-2.0	native
7.4871144	1.9594600	0.01	-1.8180000000000005	252.914	-1982.199999999997	0.5549999999999997	-1.0	native
1.1526511	0.3470490	0.02	6.510000000000001	-189.83999999999997	432.29999999999563	-0.2999999999999998	1.0	non-native
1.0483968	0.3423834	0.02	5.757000000000001	-155.05199999999996	264.0	-0.2789999999999999	0.0	non-native
1.1101786	0.3497318	0.02	7.332999999999999	-164.07299999999998	962.0	-0.351	1.0	non-native
1.2542306	0.3206234	0.02	5.601999999999999	-189.94400000000002	-130.3000000000029	-0.27300000000000013	1.0	non-native
1.1136302	0.3148129	0.02	6.796	-151.788	-442.40000000000146	-0.2330000000000001	0.0	non-native
1.2579132	0.3339033	0.02	6.457	-188.59300000000002	467.29999999999563	-0.17799999999999994	1.0	non-native
1.2205977	0.3238100	0.02	6.353000000000001	-170.247	69.79999999999563	-0.18199999999999994	0.0	non-native
1.1535026	0.3278565	0.02	6.303	-138.349	-14.700000000004366	-0.16999999999999993	0.0	non-native
1.1590391	0.3298442	0.02	6.137	-117.58	-270.59999999999854	-0.18400000000000016	-1.0	non-native
1.2228971	0.3281987	0.02	7.338	-137.685	156.90000000000146	-0.19499999999999984	0.0	non-native
1.0629653	0.3309312	0.02	6.970999999999999	-187.084	-1418.5	-0.18000000000000016	1.0	non-native
1.2937368	0.3334627	0.02	6.037999999999999	-130.39800000000002	-634.2000000000044	-0.18000000000000016	0.0	non-native
1.1828755	0.3239179	0.02	7.579	-284.03499999999997	-694.9000000000015	-0.20699999999999985	-1.0	non-native
1.0634308	0.3029706	0.02	7.3180000000000005	-270.57599999999996	-658.5	-0.19700000000000006	2.0	non-native
1.0501746	0.3271817	0.02	6.508	-157.875	-1165.9000000000015	-0.22599999999999998	0.0	non-native
1.1944362	0.3397683	0.02	7.675	-155.05	-809.4000000000015	-0.2410000000000001	0.0	non-native
1.0960400	0.3066115	0.02	6.917000000000001	-274.941	-1106.4000000000015	-0.2450000000000001	2.0	non-native
1.1756357	0.3366001	0.02	7.064000000000001	-296.26	-168.90000000000146	-0.21099999999999985	2.0	non-native
1.2840809	0.3301587	0.02	7.188	-251.322	-1050.4000000000015	-0.2610000000000001	2.0	non-native
1.1726370	0.3274439	0.02	6.245	-218.29699999999997	-941.8000000000029	-0.20400000000000018	1.0	non-native
1.1715659	0.3172290	0.02	6.595999999999999	-253.829	-411.20000000000437	-0.2610000000000001	3.0	non-native
1.1038942	0.4596293	0.02	7.6979999999999995	-119.72100000000002	-1076.300000000003	-0.09299999999999997	1.0	non-native
1.1676222	0.4460133	0.02	3.4970000000000008	-80.21500000000002	-300.59999999999854	-0.07399999999999984	1.0	non-native
1.0231593	0.4442784	0.02	6.832999999999999	-109.84400000000001	-1147.5	-0.16199999999999992	1.0	non-native
1.0489861	0.4453758	0.02	5.201	-85.777	-853.8000000000029	-0.15399999999999991	1.0	non-native
1.3388391	0.4889427	0.02	5.409999999999999	-110.415	-1569.5	-0.1259999999999999	2.0	non-native
1.3085078	0.4589157	0.02	4.994000000000001	-129.416	-559.2000000000044	-0.1459999999999999	2.0	non-native
1.3346081	0.4477315	0.02	4.778	-80.21900000000001	-467.40000000000146	-0.24400000000000022	0.0	non-native
1.4208105	0.4343040	0.02	5.723	-109.004	-1236.0999999999985	-0.278	-1.0	non-native
1.4943678	0.4623488	0.02	4.816	-112.42200000000001	-1533.0999999999985	-0.133	1.0	non-native
1.2462978	0.4424662	0.02	4.0249999999999995	-109.63100000000001	-1060.5999999999985	-0.1120000000000001	2.0	non-native
1.2129263	0.4293167	0.02	4.591	-122.675	-1905.5999999999985	-0.19799999999999995	2.0	non-native
1.3525653	0.4689682	0.02	4.636	-118.47600000000001	-1090.300000000003	-0.2160000000000002	1.0	non-native
0.9548818	0.4248897	0.02	5.761	-122.37599999999999	-1315.5999999999985	-0.2490000000000001	0.0	non-native
1.1783456	0.4183023	0.02	4.262	-97.17999999999999	-763.0999999999985	-0.2589999999999999	1.0	non-native
1.0984389	0.4121017	0.02	6.283	-92.454	-3023.5999999999985	-0.11699999999999999	2.0	non-native
0.9672341	0.4229290	0.02	5.361	-123.84600000000002	-1538.300000000003	-0.19200000000000017	1.0	non-native
0.9505534	0.4326279	0.02	5.521	-130.301	-1672.7000000000044	-0.18199999999999994	2.0	non-native
1.2450556	0.4356232	0.02	5.061000000000001	-108.19500000000001	-1158.4000000000015	-0.18400000000000016	1.0	non-native
1.2224661	0.4400140	0.02	6.534999999999999	-85.461	-413.40000000000146	-0.16999999999999993	1.0	non-native
1.2522988	0.4711302	0.02	6.844	-188.591	-612.5	-0.19499999999999984	2.0	non-native
1.1372024	0.4776607	0.02	5.347	-153.20999999999998	-111.09999999999854	-0.17600000000000016	2.0	non-native
8.0560894	3.2596023	0.0	-4.322	225.421	-3465.2999999999956	2.128	-2.0	native
8.3356676	3.0620513	0.0	-4.322	225.42305299999998	-4098.299999999996	1.7410000000000005	-2.0	native
6.9402943	2.6329546	0.0	-4.321000000000001	225.132727	-2676.4000000000015	1.0570000000000004	-2.0	native
7.8618894	3.0113637	0.0	-4.322	225.421	-2659.199999999997	2.2540000000000004	-2.0	native
8.0064716	3.0753365	0.0	-4.322	225.421	-2730.2999999999956	2.165	-2.0	native
5.8475089	2.6356595	0.0	-4.322	225.42117199999998	-3058.5999999999985	1.375	-2.0	native
6.0468354	2.5440888	0.0	-4.322	225.42126	-3076.199999999997	1.2940000000000005	-2.0	native
5.3809872	1.9718046	0.02	-3.7250000000000005	163.33089999999999	-2936.2999999999956	0.7309999999999999	-2.0	native
5.5423336	2.1131809	0.0	-4.322	225.40214	-3048.7999999999956	0.8790000000000004	-2.0	native
4.5145030	1.9516313	0.02	-3.6290000000000004	95.816	-3188.699999999997	0.21199999999999974	-1.0	native
4.2686353	1.7436098	0.02	-3.2820000000000005	52.666	-2210.4000000000015	0.04800000000000004	0.0	native
3.9264493	1.7333527	0.02	-3.2750000000000004	93.14499999999998	-2565.9000000000015	0.4740000000000002	-1.0	native
3.4805269	1.8452784	0.02	-1.8650000000000002	128.3347	-2865.4000000000015	0.5819999999999999	-1.0	native
3.4804473	1.8153564	0.02	-0.7830000000000004	145.5376	-2848.5999999999985	0.4670000000000005	-1.0	native
3.7986143	1.6301792	0.02	-1.2000000000000002	112.088	-2896.5999999999985	0.3230000000000004	-2.0	native
3.3732185	1.7693107	0.0	-4.032	211.9171	-3257.4000000000015	0.7690000000000001	-2.0	native
3.5419643	1.6430383	0.0	-4.149	213.5043	-1915.0	0.5629999999999997	-2.0	native
4.3581204	1.7739637	0.0	-4.323	224.84522099999998	-2549.5999999999985	0.9110000000000005	-2.0	native
3.4768708	1.6152073	0.0	-4.322	221.60163	-2743.2999999999956	0.8230000000000004	-2.0	native
2.2931221	1.4406285	0.0	-4.04	204.2483	-3389.199999999997	0.5739999999999998	-2.0	native
2.9422622	1.5945342	0.0	-4.322	224.01301999999998	-3130.7999999999956	0.7199999999999998	-2.0	native
9.9026699	3.1187954	0.0	-4.322	225.421	-3494.9000000000015	1.875	-2.0	native
5.2025828	1.7055877	0.0	-4.322	225.421	-3546.7999999999956	1.7309999999999999	-2.0	native
6.3088527	3.0041788	0.0	-4.322999999999972	225.421	-3007.2999999999956	2.13	-2.0	native
9.0172176	2.8789952	0.0	-4.322999999999972	225.421266	-2625.2999999999956	0.875	-2.0	native
8.8707628	2.9063871	0.0	-4.322	225.102644	-2143.0999999999985	0.8220000000000001	-2.0	native
8.3508453	2.8594296	0.02	-3.3770000000000007	222.13380999999998	-2582.2999999999956	0.3849999999999998	-2.0	native
8.7448082	3.0592110	0.0	-4.322	225.312115	-2541.199999999997	0.6029999999999998	-2.0	native
9.5796604	3.5221720	0.0	-4.322	225.421	-2017.699999999997	1.5460000000000003	-2.0	native
9.6376877	3.5850933	0.0	-4.323	225.421	-2330.5	1.681	-2.0	native
9.5752678	3.5329173	0.0	-4.321000000000001	225.421	-1759.2999999999956	1.5750000000000002	-2.0	native
9.3694534	2.9919240	0.0	-4.322	225.421	-2267.699999999997	1.2530000000000001	-2.0	native
9.3778858	2.8754373	0.0	-4.322	225.421	-1090.9000000000015	1.814	-2.0	native
3.4516382	1.8897904	0.0	-4.322	225.421	-1884.5	1.8159999999999998	-2.0	native
9.5951805	2.8176100	0.0	-4.323	225.421	-2021.2999999999956	1.7990000000000004	-2.0	native
5.5088897	2.4776354	0.0	-4.323000000000029	225.421	-1704.699999999997	1.787	-2.0	native
9.7748566	3.2107708	0.0	-4.321000000000001	225.421	-2642.0999999999985	1.6580000000000004	-2.0	native
9.4441824	3.2294176	0.0	-4.322	225.421	-1685.4000000000015	1.3890000000000002	-2.0	native
9.2833509	3.2160470	0.0	-4.322	225.421	-3161.5	1.5270000000000001	-2.0	native
2.5358920	1.6385958	0.0	-4.322	225.421	-2840.199999999997	1.327	-2.0	native
2.6045823	1.6559728	0.0	-4.322	225.41887799999998	-1409.699999999997	1.4880000000000004	-2.0	native
2.5246253	1.4450191	0.0	-4.323000000000029	225.421338	-2129.9000000000015	1.4489999999999998	-2.0	native
2.4096208	0.7697108	0.01	1.698999999999999	-196.80700000000002	58.0	-0.11299999999999999	4.0	non-native
2.6316204	0.7438098	0.01	2.8199999999999994	-197.378	-238.89999999999418	-0.03200000000000003	5.0	non-native
2.4556344	0.7220659	0.01	0.9189999999999996	-162.277	55.400000000001455	-0.09799999999999986	4.0	non-native
2.1984100	0.6593908	0.01	1.1889999999999992	-234.81599999999997	-713.7999999999956	-0.11099999999999977	5.0	non-native
2.2348719	0.6977403	0.01	2.5810000000000004	-235.31599999999997	287.0	-0.2749999999999999	3.0	non-native
2.1742706	0.6639876	0.01	1.4639999999999995	-196.08499999999998	-369.0	-0.15300000000000002	5.0	non-native
2.0101614	0.5748245	0.01	3.604	-181.34499999999997	-761.3999999999942	-0.24499999999999966	3.0	non-native
1.9485561	0.6301588	0.01	1.0710000000000006	-127.23700000000002	-1016.5999999999985	-0.18399999999999972	4.0	non-native
1.9864215	0.5895247	0.01	4.158	-204.043	-275.1999999999971	-0.32399999999999984	4.0	non-native
2.1070621	0.6208861	0.01	2.2429999999999994	-178.85500000000002	-209.79999999999563	-0.21599999999999975	3.0	non-native
2.1957812	0.6327083	0.01	1.0390000000000006	-157.29399999999998	-631.8999999999942	-0.0519999999999996	4.0	non-native
1.8947812	0.5990266	0.01	4.047999999999999	-166.15800000000002	-519.6999999999971	-0.34599999999999964	3.0	non-native
1.9164295	0.5886078	0.01	3.368999999999999	-140.611	-1940.3999999999942	-0.2709999999999999	3.0	non-native
2.0281856	0.6004484	0.01	4.828	-97.19800000000001	-477.8999999999942	-0.3939999999999997	2.0	non-native
1.7303083	0.5542303	0.01	2.0919999999999996	-158.09300000000002	473.70000000000437	-0.23099999999999987	3.0	non-native
1.8233033	0.5850329	0.01	3.2269999999999994	-152.949	-530.6999999999971	-0.278	3.0	non-native
2.0621114	0.6280340	0.01	3.8470000000000004	-216.289	-550.1999999999971	-0.3139999999999996	4.0	non-native
2.2515221	0.7063513	0.01	1.7860000000000005	-73.51599999999999	-479.29999999999563	-0.21799999999999997	2.0	non-native
2.3823273	0.6721140	0.01	0.9950000000000001	-39.371999999999986	384.0	-0.1729999999999996	1.0	non-native
1.8510599	0.6005998	0.01	2.3020000000000005	-119.434	-346.3999999999942	-0.2909999999999999	2.0	non-native
2.1100733	0.6197734	0.01	2.7060000000000004	-140.07099999999997	-1328.3999999999942	-0.2999999999999998	2.0	non-native
1.1371756	0.5133230	0.01	-2.168	16.570000000000007	416.70000000000437	0.3770000000000002	0.0	non-native
0.8412685	0.5243068	0.01	-0.5049999999999999	12.472000000000008	-359.6999999999971	0.18300000000000027	0.0	non-native
1.0319422	0.5346171	0.01	-1.2700000000000005	23.778000000000006	248.20000000000437	0.19200000000000017	0.0	non-native
1.0542060	0.5579089	0.01	-0.06300000000000061	-13.829999999999984	134.0	0.21799999999999997	0.0	non-native
0.9538139	0.5780841	0.01	-0.6230000000000002	9.969999999999999	152.20000000000437	0.23500000000000032	0.0	non-native
0.9562597	0.5413982	0.01	-0.8079999999999998	41.821600000000004	-243.1999999999971	0.21799999999999997	0.0	non-native
1.0502084	0.5613915	0.01	-0.3540000000000001	-18.629999999999995	-523.5	0.11699999999999999	0.0	non-native
0.9906353	0.5964350	0.01	0.7690000000000001	-76.88499999999999	431.5	0.08499999999999996	0.0	non-native
0.9686604	0.6069881	0.01	0.3119999999999994	-79.90799999999999	-768.0999999999985	0.11299999999999999	1.0	non-native
1.0319011	0.5779588	0.01	0.21699999999999964	-19.042	-288.8999999999942	0.13500000000000023	0.0	non-native
1.0018169	0.5595115	0.01	0.33199999999999985	-57.218999999999994	-548.8999999999942	0.006000000000000227	1.0	non-native
1.1086729	0.6437675	0.01	2.012999999999999	-80.548	-1119.3999999999942	0.02200000000000024	2.0	non-native
1.0012798	0.6070290	0.01	2.6919999999999993	-130.747	-828.0	-0.0259999999999998	2.0	non-native
1.0492346	0.5692405	0.01	-1.25	38.1897	-931.0999999999985	0.09100000000000019	0.0	non-native
0.8163117	0.4306123	0.01	-2.333	72.2265	-756.1999999999971	0.18800000000000017	1.0	non-native
0.9566261	0.6063021	0.01	1.0979999999999999	-45.447	-969.3999999999942	-0.020999999999999908	0.0	non-native
0.9144035	0.6025229	0.01	-0.11300000000000043	-33.264999999999986	-1476.199999999997	0.06500000000000039	0.0	non-native
0.9463835	0.6162937	0.01	0.16199999999999992	-81.23599999999999	-2011.199999999997	0.07100000000000017	1.0	non-native
1.2396615	0.6936833	0.01	1.1629999999999994	-14.228999999999985	-775.0999999999985	0.17700000000000005	0.0	non-native
1.4184889	0.7115238	0.01	2.198999999999999	-170.23000000000002	-1522.8999999999942	0.17100000000000026	3.0	non-native
1.3434145	0.7090119	0.01	2.556	-163.142	-1258.5	0.11400000000000032	3.0	non-native
0.8039624	0.3424003	0.05	-10.283000000000001	241.923	523.8999999999942	0.30100000000000016	-5.0	native
0.6602486	0.3277420	0.05	-9.327000000000002	101.01300000000003	-95.30000000000291	0.2829999999999999	-2.0	native
0.4536116	0.2808034	0.06	-7.616000000000001	236.986	411.8999999999942	0.18500000000000005	-5.0	native
0.5714487	0.2711779	0.06	-7.605	136.562	272.5	0.2030000000000003	-4.0	native
0.5709370	0.2865296	0.05	-9.320000000000002	239.53700000000003	-271.8000000000029	0.23899999999999988	-5.0	native
0.6954353	0.3335800	0.04	-10.328000000000001	183.36699999999996	-266.40000000000146	0.30100000000000016	-4.0	native
0.5107580	0.2695656	0.08	-6.074000000000002	215.96699999999998	719.2999999999956	0.20800000000000018	-6.0	native
0.6353250	0.2859941	0.07	-8.408000000000001	241.31500000000005	754.1999999999971	0.2749999999999999	-5.0	native
0.5425174	0.2941029	0.06	-8.644000000000002	162.26800000000003	-146.40000000000146	0.21399999999999997	-3.0	native
0.6425045	0.2740516	0.08	-8.209000000000001	123.92200000000003	218.79999999999563	0.2200000000000002	-1.0	native
0.4856403	0.2674405	0.06	-8.238000000000001	275.923	-267.1000000000058	0.2330000000000001	-5.0	native
0.5984624	0.3009622	0.07	-9.038000000000002	285.75600000000003	-112.80000000000291	0.2360000000000002	-5.0	native
0.4692940	0.2814198	0.04	-9.227000000000002	273.346	-105.70000000000437	0.19700000000000006	-4.0	native
0.5574879	0.2788363	0.06	-9.323	261.41999999999996	-304.6000000000058	0.23399999999999999	-6.0	native
0.6064851	0.2560051	0.08	-7.492000000000001	229.00599999999997	-338.20000000000437	0.23899999999999988	-6.0	native
0.5110576	0.2899624	0.04	-9.073	258.908	-82.0	0.2400000000000002	-6.0	native
0.7540305	0.2977665	0.06	-10.215000000000002	291.424	-917.1000000000058	0.2490000000000001	-5.0	native
0.4650299	0.2638101	0.07	-6.3480000000000025	99.17399999999998	1418.5	0.15500000000000025	-3.0	native
0.4731430	0.2331753	0.09	-4.687000000000001	183.38099999999997	874.1999999999971	0.1419999999999999	-3.0	native
0.4537508	0.2344028	0.09	-7.142000000000001	166.17100000000005	496.3999999999942	0.18500000000000005	-4.0	native
0.6694342	0.2384332	0.05	-8.197000000000001	319.918	1027.5	0.2370000000000001	-5.0	native
0.6327599	0.3528428	0.13	-4.874000000000002	-15.623000000000047	1379.5999999999985	0.16500000000000004	-2.0	native
0.8348192	0.3553672	0.13	-4.082000000000001	67.03800000000001	190.89999999999418	0.16999999999999993	-1.0	native
0.7469298	0.3608634	0.11	-4.1370000000000005	50.129999999999995	-847.2000000000044	0.21799999999999997	-1.0	native
0.8184888	0.3787570	0.12	-6.610000000000003	136.11	-799.1000000000058	0.2270000000000003	-2.0	native
0.9555247	0.3973725	0.07	-7.545000000000002	216.82299999999998	-207.20000000000437	0.28600000000000003	-4.0	native
0.8113135	0.3653814	0.11	-3.6270000000000024	99.69000000000005	-747.3000000000029	0.19100000000000028	-2.0	native
0.8457809	0.3859390	0.08	-6.383000000000003	147.81600000000003	-421.70000000000437	0.2570000000000001	-1.0	native
0.9161145	0.3831207	0.12	-6.455000000000002	88.15499999999997	-723.1000000000058	0.23499999999999988	0.0	native
0.8012823	0.3749272	0.14	-5.2570000000000014	172.55899999999997	-953.2000000000044	0.22599999999999998	-3.0	native
0.8075501	0.3640270	0.14	-4.739000000000001	170.28600000000006	624.5	0.2120000000000002	-1.0	native
0.7092907	0.3616199	0.14	-5.082000000000001	51.575000000000045	-36.0	0.16500000000000004	-2.0	native
0.6527550	0.3389322	0.2	-4.931000000000001	46.438999999999965	1543.5	0.13500000000000023	-3.0	native
0.7169507	0.3483084	0.12	-3.6580000000000013	20.576000000000022	-690.4000000000015	0.2110000000000003	-3.0	native
0.6550160	0.3568560	0.17	-3.4750000000000014	110.61800000000005	313.79999999999563	0.16999999999999993	-4.0	native
0.6910754	0.3650708	0.15	-5.1419999999999995	58.79499999999996	113.29999999999563	0.18300000000000027	-2.0	native
0.6630760	0.3618056	0.11	-5.1960000000000015	152.16999999999996	648.5999999999985	0.18999999999999995	-3.0	native
0.8279843	0.3760695	0.13	-5.019000000000002	170.774	665.6999999999971	0.20500000000000007	-3.0	native
0.7169286	0.3624402	0.16	-4.786000000000001	135.73900000000003	2043.0999999999985	0.16500000000000004	-3.0	native
0.7609478	0.3592070	0.07	-5.635000000000002	232.87400000000002	947.2999999999956	0.21300000000000008	-4.0	native
0.6955094	0.3616021	0.1	-5.042000000000002	134.909	774.0999999999985	0.19500000000000028	-3.0	native
0.7770678	0.3978368	0.11	-7.6190000000000015	355.815	707.6999999999971	0.278	-6.0	native
1.4354019	0.5573398	0.03	-10.371	616.5740000000001	-42.89999999999418	0.44099999999999984	-11.0	non-native
1.2486928	0.5270496	0.02	-11.741999999999999	702.3140000000001	-1281.5999999999985	0.31499999999999995	-11.0	non-native
1.2112424	0.4923843	0.02	-10.785	643.657	-791.2999999999956	0.3340000000000001	-11.0	non-native
1.1843725	0.5072408	0.02	-10.203999999999999	685.3870000000001	-482.29999999999563	0.3639999999999999	-11.0	non-native
1.1118267	0.4757086	0.03	-8.193000000000001	557.465	-487.29999999999563	0.34299999999999997	-11.0	non-native
1.1683016	0.4745191	0.02	-9.949	708.9860000000001	-1005.3999999999942	0.3380000000000001	-11.0	non-native
1.3920255	0.5054454	0.03	-14.03	717.3400000000001	-705.0	0.32399999999999984	-13.0	non-native
1.5411768	0.5939685	0.03	-12.529	565.9010000000001	-808.5	0.36099999999999977	-7.0	non-native
1.5862646	0.6012816	0.03	-12.15	605.8330000000001	-550.5	0.3849999999999998	-9.0	non-native
1.1608537	0.4772737	0.03	-9.850999999999999	607.1600000000001	214.40000000000146	0.31800000000000006	-10.0	non-native
1.2526785	0.5129980	0.03	-11.777	639.7450000000001	-475.3999999999942	0.33299999999999974	-11.0	non-native
1.3869914	0.5287505	0.03	-10.841	546.08	821.1000000000058	0.3889999999999998	-8.0	non-native
1.4081533	0.5834056	0.03	-11.343	585.2980000000001	-1313.699999999997	0.29499999999999993	-10.0	non-native
1.2900336	0.5140131	0.03	-10.468	531.532	-230.89999999999418	0.258	-9.0	non-native
1.2590768	0.5040032	0.04	-12.619	524.9970000000001	-323.0	0.565	-7.0	non-native
1.7999165	0.6661782	0.03	-13.169	537.778	585.3000000000029	0.4979999999999998	-8.0	non-native
1.9134464	0.7119635	0.03	-12.203999999999999	575.4540000000001	695.9000000000015	0.40200000000000014	-8.0	non-native
1.7165827	0.6127557	0.02	-12.468	653.8380000000001	-458.3999999999942	0.52	-11.0	non-native
1.6771562	0.6533502	0.02	-12.693	693.5260000000001	550.9000000000015	0.5539999999999998	-10.0	non-native
1.7739201	0.6441143	0.02	-12.876999999999999	665.791	-62.5	0.5019999999999998	-11.0	non-native
1.5789289	0.6100225	0.03	-11.360999999999999	652.0690000000001	-325.3999999999942	0.4939999999999998	-10.0	non-native
0.9420346	0.3524801	0.05	-6.474	404.07400000000007	-332.3999999999942	0.16100000000000003	-9.0	non-native
0.8487571	0.3178195	0.06	-8.238999999999999	523.988	-1136.8999999999942	0.1499999999999999	-10.0	non-native
0.8913704	0.3251176	0.05	-7.225999999999999	463.41200000000003	-828.0999999999985	0.16800000000000015	-11.0	non-native
0.9002980	0.3685184	0.06	-8.143	595.2790000000001	-935.5	0.18100000000000005	-11.0	non-native
0.8816562	0.3278887	0.06	-6.823999999999998	415.6780000000001	1087.300000000003	0.18100000000000005	-7.0	non-native
0.9415315	0.3489162	0.05	-8.251999999999999	540.782	816.6000000000058	0.19799999999999995	-12.0	non-native
0.9467367	0.3356968	0.06	-7.609999999999999	483.427	-138.29999999999563	0.18199999999999994	-11.0	non-native
0.7341136	0.3347501	0.05	-7.2989999999999995	417.8090000000001	-725.0	0.18400000000000016	-8.0	non-native
0.8237246	0.3215978	0.07	-6.300000000000001	465.70400000000006	-1123.3999999999942	0.17099999999999982	-7.0	non-native
0.8531824	0.3457986	0.04	-7.635999999999999	562.806	-801.0	0.17700000000000005	-9.0	non-native
0.7983284	0.3231987	0.05	-7.751999999999999	613.6690000000001	-498.5	0.19899999999999984	-11.0	non-native
0.7970974	0.3141050	0.06	-7.925000000000001	407.6500000000001	-1045.7999999999956	0.19600000000000017	-7.0	non-native
0.9770225	0.3527978	0.07	-8.379	444.3760000000001	-374.29999999999563	0.19899999999999984	-10.0	non-native
0.9251074	0.3400913	0.04	-8.958	637.441	-116.79999999999563	0.20799999999999974	-10.0	non-native
1.0342185	0.3605258	0.04	-9.497	553.557	-424.8999999999942	0.19300000000000006	-10.0	non-native
0.8261175	0.3153304	0.05	-6.690999999999999	464.93100000000004	-195.6999999999971	0.18800000000000017	-9.0	non-native
0.8746288	0.3474209	0.04	-6.756999999999998	451.99800000000005	-579.1999999999971	0.18000000000000016	-10.0	non-native
0.7932960	0.3209954	0.05	-8.111	510.62300000000005	-133.5	0.18299999999999983	-11.0	non-native
0.8269890	0.3281003	0.04	-7.068000000000001	458.93000000000006	-1142.2999999999956	0.18599999999999994	-8.0	non-native
0.8517104	0.3432008	0.06	-7.143000000000001	579.215	-1432.699999999997	0.21300000000000008	-13.0	non-native
0.8804752	0.3230120	0.05	-6.326999999999998	435.7120000000001	-705.2999999999956	0.16100000000000003	-7.0	non-native
0.7238491	0.1967740	0.09	-0.29499999999999815	10.762000000000057	-997.3999999999942	0.06899999999999995	-4.0	native
0.7586327	0.1868896	0.09	-0.5969999999999978	-46.90599999999995	-1495.0	0.020000000000000018	-1.0	native
0.6356581	0.1854896	0.1	-0.843	-86.32600000000002	-1796.699999999997	0.03100000000000014	0.0	native
0.6370828	0.1913535	0.12	-1.6609999999999978	-94.67499999999995	-1835.5	0.03600000000000003	0.0	native
0.5982601	0.1884275	0.1	-1.006999999999998	-17.831999999999994	-1923.699999999997	0.04800000000000004	-1.0	native
0.7981154	0.2085574	0.1	-2.4510000000000005	-12.397000000000048	-2048.199999999997	0.06400000000000006	0.0	native
0.7302161	0.1903169	0.09	-1.811	15.719000000000051	-1152.8999999999942	0.03500000000000014	-2.0	native
0.7960025	0.2014693	0.1	-2.780999999999999	60.39499999999998	-968.7999999999956	0.040000000000000036	-2.0	native
0.5397292	0.1979906	0.1	-2.122	-34.091999999999985	-2072.699999999997	0.05900000000000016	-1.0	native
0.6719391	0.2076699	0.1	-1.7620000000000005	-80.05600000000004	-2205.0999999999985	0.06199999999999983	0.0	native
0.6895365	0.2044501	0.1	-0.11899999999999977	-169.26	-1023.6999999999971	0.040000000000000036	1.0	native
0.6371300	0.1977417	0.13	-0.1720000000000006	-55.89599999999996	-1366.199999999997	0.06499999999999995	0.0	native
0.6016444	0.1988931	0.07	-2.3099999999999987	-36.53099999999995	-1619.2999999999956	0.06199999999999983	-1.0	native
0.6912162	0.2007661	0.06	-0.6750000000000007	-120.51099999999997	-961.1999999999971	0.029999999999999805	0.0	native
0.6367663	0.2146609	0.08	-4.291999999999998	79.52099999999996	-2437.5999999999985	0.1349999999999998	-1.0	native
0.6984666	0.2605034	0.07	-4.1690000000000005	161.19299999999998	-2220.399999999994	0.09499999999999975	-4.0	native
0.6322419	0.2171142	0.08	-2.122	92.44799999999998	-1600.8999999999942	0.08499999999999996	-4.0	native
0.5481450	0.2100347	0.08	-2.9540000000000006	30.110000000000014	-1707.3999999999942	0.08099999999999996	-1.0	native
0.5547519	0.1846817	0.08	-2.196999999999999	19.40300000000002	-2328.5	0.07299999999999995	-2.0	native
0.6914501	0.1998559	0.11	-1.6020000000000003	-18.870000000000005	-1276.2999999999956	0.09399999999999986	-1.0	native
0.4835423	0.1857112	0.13	-1.541999999999998	62.90300000000002	-2857.0	0.08899999999999997	-4.0	native
0.8252813	0.2292688	0.07	-1.4229999999999983	-104.82399999999996	-2238.0999999999985	0.10400000000000009	2.0	native
0.8077682	0.2390981	0.06	-1.4860000000000007	43.033000000000015	-1606.7999999999956	0.12400000000000011	1.0	native
0.8461839	0.2525106	0.07	-2.469999999999999	17.543999999999983	-1270.3999999999942	0.1379999999999999	-2.0	native
0.8128506	0.2457329	0.06	-2.495000000000001	-16.41999999999996	-731.7999999999956	0.1299999999999999	2.0	native
0.6318781	0.2342077	0.07	-2.4770000000000003	-45.22799999999995	-1190.7999999999956	0.10999999999999988	0.0	native
0.8292359	0.2361725	0.07	-2.914999999999999	-68.85199999999998	-613.5999999999985	0.10599999999999987	2.0	native
0.8697612	0.2527973	0.08	-1.152000000000001	-86.71900000000005	-781.8999999999942	0.11699999999999999	2.0	native
0.7468819	0.2362772	0.08	-0.9909999999999997	-112.40999999999997	-980.2999999999956	0.08199999999999985	2.0	native
0.7939681	0.2374838	0.08	-2.134999999999998	-84.76400000000001	-1032.8999999999942	0.10599999999999987	4.0	native
0.6924381	0.2419368	0.06	-1.6509999999999998	-130.313	-541.5999999999985	0.1120000000000001	2.0	native
0.8370383	0.2510227	0.07	-0.7569999999999979	-62.028999999999996	-1290.2999999999956	0.1160000000000001	1.0	native
0.7531099	0.2413120	0.07	-1.1020000000000003	-206.39699999999993	-1506.7999999999956	0.1080000000000001	1.0	native
0.7231600	0.2502957	0.05	-2.689	-72.22799999999995	-1612.3999999999942	0.08999999999999986	0.0	native
0.7720193	0.2429418	0.06	-2.1469999999999985	-19.813999999999965	-1921.7999999999956	0.133	-1.0	native
0.8737490	0.2490285	0.05	-1.5309999999999988	36.62300000000005	-2933.0	0.08999999999999986	0.0	native
0.9116698	0.2527930	0.05	-3.2669999999999995	4.919999999999959	-2425.7999999999956	0.11499999999999977	1.0	native
0.8120906	0.2386277	0.05	-3.2089999999999996	-84.43600000000004	-3208.0999999999985	0.11099999999999977	3.0	native
0.7696708	0.2515122	0.07	-2.8309999999999995	-207.4369999999999	-2607.0999999999985	0.09299999999999997	5.0	native
0.8044685	0.2540980	0.05	-2.506999999999998	63.34100000000001	-2272.5999999999985	0.08699999999999974	1.0	native
0.9577681	0.2771200	0.04	-2.2689999999999984	112.87699999999995	-2482.0	0.133	-1.0	native
0.9314398	0.2677956	0.05	-0.7049999999999983	44.38199999999995	-2161.399999999994	0.09299999999999997	-1.0	native
1.2079866	0.4876253	0.04	-9.834	365.97400000000005	-1080.5999999999985	0.33499999999999996	-3.0	non-native
1.0720060	0.4491412	0.03	-10.11	370.574	-1001.6999999999971	0.30699999999999994	-4.0	non-native
1.2170540	0.5093868	0.03	-9.658999999999999	380.98900000000003	-453.09999999999854	0.359	-3.0	non-native
0.9721060	0.4399667	0.03	-10.365	407.379	-39.900000000001455	0.34199999999999964	-4.0	non-native
0.7423642	0.3722280	0.03	-11.698	368.999	-400.6999999999971	0.33199999999999985	-3.0	non-native
1.0844865	0.3929472	0.02	-14.068	320.509	-504.09999999999854	0.4039999999999999	-2.0	non-native
0.9625375	0.3961796	0.01	-11.713	385.42900000000003	-110.0	0.4179999999999997	-3.0	non-native
0.7732578	0.3605373	0.04	-11.54	316.63100000000003	-1151.7999999999956	0.31400000000000006	-2.0	non-native
0.8800040	0.3733758	0.05	-10.913	240.27700000000004	-330.79999999999563	0.32499999999999973	-1.0	non-native
0.8563640	0.3632636	0.04	-10.054	317.80600000000004	-581.0	0.31499999999999995	-1.0	non-native
0.5467808	0.3341895	0.05	-10.432	196.923	-705.9000000000015	0.2639999999999998	0.0	non-native
0.6845291	0.3387257	0.04	-9.709999999999999	356.129	-727.2999999999956	0.30799999999999983	-3.0	non-native
0.7902108	0.3457002	0.04	-9.597	306.73400000000004	-355.59999999999854	0.3009999999999997	-2.0	non-native
0.6566152	0.3363425	0.05	-11.48	303.63	-1145.7999999999956	0.34099999999999975	-2.0	non-native
0.8706688	0.3627968	0.05	-10.824	350.96200000000005	-1158.199999999997	0.383	-2.0	non-native
0.6154602	0.3257690	0.04	-10.118	314.24800000000005	-814.6999999999971	0.2719999999999998	-2.0	non-native
0.7799289	0.3651309	0.04	-9.594	314.83500000000004	-575.1999999999971	0.35699999999999976	-2.0	non-native
0.9488258	0.3813579	0.03	-10.846	362.43100000000004	393.20000000000437	0.41900000000000004	-1.0	non-native
0.8269283	0.3641986	0.04	-11.270999999999999	355.47700000000003	776.5	0.3899999999999997	-1.0	non-native
0.9790607	0.3784689	0.04	-10.376999999999999	366.91	722.3000000000029	0.3879999999999999	-1.0	non-native
0.9500791	0.3858698	0.03	-12.331	368.809	286.40000000000146	0.3679999999999999	-2.0	non-native
0.9064668	0.3986490	0.01	-11.529	363.737	-1209.5	0.2509999999999999	-3.0	non-native
0.6653041	0.3633828	0.05	-8.477	396.164	-1498.7999999999956	0.11599999999999966	-2.0	non-native
0.6722053	0.3838018	0.01	-11.506	491.217	-1322.5	0.18100000000000005	-5.0	non-native
0.6101623	0.3620449	0.03	-9.318999999999999	374.96700000000004	-430.29999999999563	0.07600000000000007	-3.0	non-native
0.6614179	0.3587390	0.06	-8.657	419.05400000000003	-1645.5999999999985	0.04999999999999982	-4.0	non-native
0.7122851	0.3376365	0.02	-9.527	458.75300000000004	-1873.9000000000015	0.042999999999999705	-5.0	non-native
0.6017727	0.3281793	0.01	-15.302	514.5740000000001	-2044.5999999999985	0.242	-4.0	non-native
0.8853438	0.3849207	0.02	-13.123999999999999	479.967	-2540.9000000000015	0.20999999999999996	-5.0	non-native
1.2353930	0.4428863	0.02	-14.046	497.81000000000006	-2553.699999999997	0.34099999999999975	-4.0	non-native
0.4858605	0.3359357	0.01	-12.881	462.831	-2635.199999999997	0.1589999999999998	-5.0	non-native
0.4066790	0.2856980	0.03	-12.027	367.582	-1958.4000000000015	0.1389999999999998	-3.0	non-native
0.5255046	0.3286158	0.02	-11.315	434.39300000000003	-2633.2999999999956	0.20799999999999974	-5.0	non-native
0.5012779	0.2987869	0.05	-9.714	268.567	-723.9000000000015	0.22599999999999998	-2.0	non-native
0.5947246	0.3320864	0.01	-11.846	290.634	-1514.9000000000015	0.18900000000000006	-2.0	non-native
0.6625419	0.3331455	0.01	-10.228	228.24200000000002	-848.6999999999971	0.1719999999999997	0.0	non-native
0.3553899	0.2539406	0.07	-9.642999999999999	391.707	-977.1999999999971	0.22899999999999965	-4.0	non-native
0.5378478	0.3005508	0.02	-10.591	268.887	-702.1999999999971	0.19700000000000006	-1.0	non-native
0.6220150	0.3022117	0.03	-10.498999999999999	359.055	-935.9000000000015	0.2669999999999999	-3.0	non-native
0.5497216	0.3332669	0.02	-12.644	378.166	-1963.0	0.29499999999999993	-3.0	non-native
0.6849357	0.3329039	0.02	-12.934999999999999	473.467	-1685.0999999999985	0.32600000000000007	-5.0	non-native
0.7268091	0.3755605	0.01	-15.828	568.0668000000001	-2087.0999999999985	0.44499999999999984	-5.0	non-native
0.6448815	0.2515970	0.06	-2.8820000000000014	87.42100000000005	-1318.9000000000015	0.09799999999999986	-2.0	native
0.6169546	0.2525288	0.07	-3.2910000000000004	-42.569999999999936	-249.90000000000146	0.11299999999999999	2.0	native
0.5871750	0.2439848	0.03	-1.2250000000000014	-63.726999999999975	-800.5999999999985	0.03399999999999981	1.0	native
0.5570399	0.2439733	0.08	-1.904	-144.72699999999998	-167.09999999999854	0.04800000000000004	2.0	native
0.5323902	0.2408249	0.06	-2.2360000000000007	-14.572999999999979	-568.8000000000029	0.1160000000000001	0.0	native
0.6786630	0.2559282	0.05	-2.0500000000000007	-130.03499999999997	-467.40000000000146	0.05799999999999983	2.0	native
0.5996778	0.2302241	0.04	-1.3829999999999991	-12.618999999999915	-1003.9000000000015	0.03200000000000003	4.0	native
0.6450939	0.2389282	0.07	-0.3760000000000012	-202.80599999999993	-1857.300000000003	0.017999999999999794	3.0	native
0.6492465	0.2328352	0.05	-0.8829999999999991	-119.19799999999998	-1185.2000000000044	0.08800000000000008	2.0	native
0.7201675	0.2477405	0.05	-1.8320000000000007	-72.601	-1016.9000000000015	0.06999999999999984	3.0	native
0.7413407	0.2476203	0.06	0.5470000000000006	-188.18899999999996	-730.5	0.04899999999999993	2.0	native
0.5543968	0.2133616	0.06	0.8179999999999978	-54.74299999999994	-669.4000000000015	0.028999999999999915	0.0	native
0.7339483	0.2373909	0.1	-0.5010000000000012	-56.289999999999964	-824.0	0.07299999999999995	1.0	native
0.6076738	0.2082317	0.11	-0.838000000000001	-142.7539999999999	-1169.5999999999985	0.03600000000000003	0.0	native
0.5261144	0.2151237	0.08	-0.33300000000000196	-46.000999999999976	-1583.300000000003	0.029999999999999805	0.0	native
0.5839998	0.2124286	0.1	-0.6050000000000004	-102.29599999999994	-966.4000000000015	0.051000000000000156	3.0	native
0.5984125	0.2056074	0.07	-0.8820000000000014	-102.8549999999999	-782.4000000000015	0.07699999999999996	0.0	native
0.5866736	0.2261358	0.1	-0.8629999999999995	23.420000000000073	-1277.2000000000044	0.052000000000000046	-2.0	native
0.5716797	0.2204711	0.07	-0.9299999999999997	-136.00099999999998	-955.7000000000044	0.040999999999999925	1.0	native
0.5466837	0.2045959	0.09	-1.2929999999999993	-22.576999999999998	-878.5999999999985	-0.01100000000000012	0.0	native
0.5999654	0.2198737	0.12	-1.5070000000000014	-162.06599999999992	-791.3000000000029	0.04599999999999982	2.0	native
0.4520869	0.2838303	0.05	-1.897000000000002	-169.394	766.0	0.03500000000000014	-2.0	native
0.4275742	0.2773333	0.03	-1.519000000000002	-167.063	370.0	0.06800000000000006	2.0	native
0.5965107	0.3456045	0.03	-4.602	-21.067000000000007	334.90000000000146	0.1389999999999998	0.0	native
0.6349533	0.3401448	0.03	-2.8270000000000017	-71.57999999999993	889.2999999999956	0.06700000000000017	-1.0	native
0.6330988	0.3386102	0.04	-2.7220000000000013	115.73500000000001	-167.90000000000146	0.07200000000000006	-2.0	native
0.6238037	0.3253480	0.07	-2.367000000000001	47.117000000000075	-366.0	0.08800000000000008	-3.0	native
0.6364307	0.3270350	0.03	-4.225000000000001	184.93200000000002	-664.2000000000044	0.1280000000000001	-3.0	native
0.6034155	0.3179241	0.03	-4.280000000000001	-80.07299999999998	-816.2000000000044	0.11900000000000022	0.0	native
0.5677271	0.3028105	0.05	-4.339000000000002	-114.30399999999997	-187.5	0.1160000000000001	-1.0	native
0.6924592	0.3546849	0.06	-0.28999999999999915	-64.75999999999999	-216.70000000000437	0.039000000000000146	-1.0	native
0.6666434	0.3493951	0.06	-2.0060000000000002	-162.18200000000002	474.40000000000146	0.07799999999999985	-1.0	native
0.7860639	0.3577014	0.04	-2.7639999999999993	-23.900999999999954	215.09999999999854	0.06800000000000006	-3.0	native
0.8308721	0.3634414	0.05	-2.562000000000001	-167.87299999999993	206.79999999999563	0.08000000000000007	0.0	native
0.6740197	0.3175729	0.05	-3.9090000000000025	8.384000000000015	1253.2999999999956	0.1030000000000002	-1.0	native
0.6445848	0.3393444	0.04	-2.333000000000002	-135.81999999999994	412.09999999999854	0.04999999999999982	2.0	native
0.6548311	0.3369827	0.05	-2.022000000000002	-331.668	955.5	0.07600000000000007	2.0	native
0.6833508	0.3409967	0.05	-3.3770000000000024	-238.81399999999996	816.1999999999971	0.08199999999999985	1.0	native
0.6326214	0.3319033	0.07	-1.6950000000000003	-12.299999999999955	901.4000000000015	0.08899999999999997	0.0	native
0.5512403	0.2953012	0.04	-2.9350000000000023	-203.72699999999998	-210.09999999999854	0.1429999999999998	-1.0	native
0.5375879	0.2868828	0.03	-3.527000000000001	-77.69499999999994	476.0	0.1200000000000001	-3.0	native
0.5696240	0.3049679	0.03	-3.4800000000000004	-169.49199999999996	265.90000000000146	0.10599999999999987	1.0	native
1.4142772	0.3840438	0.06	-5.388	244.32099999999997	329.1999999999971	0.29400000000000004	-2.0	non-native
1.5456539	0.4246212	0.06	-6.305	300.041	933.9000000000015	0.35499999999999954	-5.0	non-native
1.4295325	0.4019606	0.04	-2.747	47.420999999999935	-579.7000000000044	0.32499999999999973	-2.0	non-native
1.6457294	0.4553517	0.05	-4.849	184.54599999999994	-281.40000000000146	0.3879999999999999	-3.0	non-native
1.7296135	0.4433808	0.05	-4.837999999999999	146.78999999999996	691.0999999999985	0.35799999999999965	-2.0	non-native
1.5309069	0.4162444	0.06	-3.615	137.67999999999995	-726.4000000000015	0.2919999999999998	-3.0	non-native
1.7126212	0.4711649	0.04	-5.3469999999999995	158.25299999999993	811.1999999999971	0.4079999999999995	-2.0	non-native
1.7568879	0.4729945	0.05	-4.840999999999999	65.42599999999993	437.09999999999854	0.3929999999999998	-3.0	non-native
1.4051993	0.3954444	0.06	-5.324	79.65599999999995	509.5	0.3519999999999994	-1.0	non-native
1.5836933	0.4423820	0.06	-4.699999999999999	73.84399999999994	159.09999999999854	0.36299999999999955	-2.0	non-native
1.6700628	0.4229382	0.06	-3.3629999999999995	102.22899999999993	641.1999999999971	0.32899999999999974	-1.0	non-native
1.6756352	0.4542058	0.06	-3.92	131.62199999999996	-393.5	0.3799999999999999	-2.0	non-native
1.5830052	0.4170915	0.04	-3.8049999999999997	-66.375	444.0	0.34199999999999964	0.0	non-native
1.7604264	0.4468442	0.06	-4.308999999999999	197.66700000000003	-811.9000000000015	0.32600000000000007	-1.0	non-native
1.6216114	0.4399546	0.05	-4.516	233.79599999999994	-119.30000000000291	0.3730000000000002	-1.0	non-native
1.6743587	0.4424534	0.05	-3.9860000000000007	141.10900000000004	172.09999999999854	0.32399999999999984	-1.0	non-native
1.5051503	0.3847435	0.04	-5.063000000000001	122.24000000000001	1248.699999999997	0.3620000000000001	-2.0	non-native
1.3800249	0.3987004	0.06	-4.384	1.7049999999999272	902.5	0.4089999999999998	0.0	non-native
1.3981074	0.4280452	0.06	-5.936	195.692	-452.09999999999854	0.48799999999999955	-2.0	non-native
1.4959433	0.4638491	0.05	-6.2219999999999995	415.176	-1462.300000000003	0.4509999999999996	-4.0	non-native
1.3254424	0.4112505	0.05	-7.337999999999999	386.58799999999997	-210.3000000000029	0.45999999999999996	-2.0	non-native
2.7695622	0.6639980	0.0	-4.861000000000001	-77.08299999999997	1458.7999999999956	-0.375	0.0	non-native
2.7008448	0.6646546	0.0	-6.199	-93.90300000000002	1641.5999999999985	-0.351	1.0	non-native
2.7038014	0.6600909	0.0	-5.6129999999999995	53.524	1403.2999999999956	-0.395	-4.0	non-native
2.7174282	0.6773795	0.0	-7.175000000000001	225.88400000000001	471.59999999999854	-0.371	-5.0	non-native
2.6572948	0.6624020	0.0	-6.586	4.55499999999995	247.5	-0.3450000000000002	-4.0	non-native
2.7411222	0.6966172	0.0	-6.894	27.28200000000004	-100.70000000000437	-0.391	-3.0	non-native
2.5008085	0.6130586	0.01	-5.067	32.24000000000001	894.6999999999971	-0.5090000000000003	-3.0	non-native
2.5563369	0.6516234	0.0	-6.702999999999999	133.35500000000002	838.0999999999985	-0.42200000000000015	-4.0	non-native
2.8316481	0.7034544	0.0	-6.7010000000000005	43.23900000000003	175.0	-0.371	-5.0	non-native
2.8272023	0.6891070	0.0	-7.864000000000001	109.40099999999995	-103.5	-0.31400000000000006	-3.0	non-native
2.8728552	0.7280368	0.0	-8.697	123.49299999999994	-238.59999999999854	-0.2520000000000002	-3.0	non-native
2.8591189	0.6784711	0.0	-5.406000000000001	-60.46600000000001	1471.5	-0.3420000000000001	-2.0	non-native
2.7631474	0.6701901	0.0	-5.186	176.019	610.0999999999985	-0.371	-4.0	non-native
2.8661439	0.7182561	0.0	-7.819000000000001	250.471	-410.3000000000029	-0.29300000000000015	-5.0	non-native
2.8721890	0.7174610	0.0	-7.449	241.43399999999997	798.2999999999956	-0.31899999999999995	-6.0	non-native
2.9025395	0.7110268	0.0	-6.525	263.947	-121.09999999999854	-0.3340000000000001	-6.0	non-native
3.0548220	0.7429385	0.0	-6.311	195.144	1102.199999999997	-0.31499999999999995	-6.0	non-native
2.9052825	0.7164562	0.0	-5.981999999999999	204.986	-416.09999999999854	-0.3530000000000002	-5.0	non-native
2.9607651	0.7349991	0.0	-5.946999999999999	11.259000000000015	1090.9000000000015	-0.30400000000000027	-5.0	non-native
3.1555967	0.7714023	0.0	-6.913	213.90499999999997	909.2999999999956	-0.27100000000000035	-6.0	non-native
2.9653251	0.7252535	0.0	-7.866	206.01800000000003	1570.5	-0.3400000000000003	-5.0	non-native
0.6917213	0.2437361	0.14	1.318999999999999	-317.322	-663.4000000000015	0.021999999999999797	4.0	native
0.7424597	0.2659811	0.14	2.1069999999999993	-382.23199999999997	-609.7000000000044	-0.018000000000000238	6.0	native
0.6616688	0.2406280	0.16	2.004999999999999	-392.403	66.29999999999563	0.022999999999999687	7.0	native
0.6463093	0.2407054	0.18	1.0360000000000014	-383.65199999999993	743.7999999999956	0.0259999999999998	6.0	native
0.5655798	0.2364229	0.18	0.9800000000000004	-418.12699999999995	267.3999999999942	0.0479999999999996	9.0	native
0.6450843	0.2415309	0.12	0.402000000000001	-331.85699999999997	-343.20000000000437	0.0259999999999998	5.0	native
0.5720233	0.2360695	0.11	1.2220000000000013	-335.36	-352.1000000000058	0.030999999999999694	7.0	native
0.5640347	0.2359316	0.13	1.7600000000000016	-342.557	-1097.5	0.02799999999999958	7.0	native
0.7500647	0.2399857	0.18	2.2070000000000007	-347.255	-632.1000000000058	0.028999999999999915	5.0	native
0.5725950	0.2319591	0.14	2.093	-295.93899999999996	-1263.6000000000058	0.005999999999999783	7.0	native
0.5877904	0.2522680	0.13	1.343	-327.563	-450.8000000000029	0.020000000000000018	7.0	native
0.6026490	0.2500838	0.09	0.5489999999999995	-210.486	-921.6000000000058	0.03599999999999959	4.0	native
0.5720196	0.2360901	0.12	2.4890000000000008	-422.25699999999995	-168.3000000000029	-0.009000000000000341	8.0	native
0.5140737	0.2407532	0.13	2.196999999999999	-318.16099999999994	-49.60000000000582	0.0040000000000000036	6.0	native
0.5271543	0.2409680	0.16	2.669999999999998	-395.981	-760.7000000000044	-0.02200000000000024	7.0	native
0.6150555	0.2517003	0.15	2.5249999999999986	-341.11199999999997	-810.7000000000044	-0.026000000000000245	7.0	native
0.5043407	0.2442759	0.18	1.1430000000000007	-279.856	-768.0	-0.001000000000000334	8.0	native
0.5374312	0.2275970	0.14	2.309000000000001	-420.807	-539.1000000000058	-0.0050000000000003375	9.0	native
0.5439507	0.2370896	0.17	2.3709999999999987	-318.736	-1080.4000000000015	-0.010000000000000231	7.0	native
0.5441310	0.2302763	0.12	1.7779999999999987	-366.121	104.5	-0.03300000000000036	9.0	native
0.7441082	0.2460231	0.15	2.901	-425.687	601.0999999999985	-0.04800000000000004	7.0	native
0.7259178	0.2862989	0.05	-5.349	-0.31899999999996	-1424.5	0.1679999999999997	1.0	native
0.7076130	0.3201980	0.04	-5.300000000000001	-133.514	-668.5	0.1459999999999999	3.0	native
0.8465063	0.3573196	0.02	-6.551	150.64000000000004	-1565.0	0.2469999999999999	-1.0	native
0.7336475	0.3003243	0.04	-4.989000000000001	-118.93600000000004	-1727.0	0.1809999999999996	3.0	native
0.5730199	0.2796350	0.06	-5.7219999999999995	-54.92700000000002	-471.90000000000146	0.1419999999999999	3.0	native
0.6729324	0.3070980	0.04	-5.025	1.6730000000000018	-1673.800000000003	0.17399999999999993	0.0	native
0.6951479	0.2946423	0.05	-6.460000000000001	-32.93399999999997	-1197.9000000000015	0.1599999999999997	0.0	native
0.7658706	0.3348886	0.02	-5.455	-32.860000000000014	-951.4000000000015	0.19199999999999973	2.0	native
0.7188870	0.3168284	0.03	-6.65	15.69500000000005	-1079.2000000000044	0.11399999999999988	2.0	native
0.7878117	0.3163637	0.01	-5.35	-5.6749999999999545	-564.6000000000058	0.09399999999999986	1.0	native
0.6465754	0.2779788	0.01	-5.975	-53.96799999999996	-586.5	0.18299999999999983	2.0	native
0.7270283	0.2795525	0.02	-6.339	-35.60799999999995	-699.6000000000058	0.24099999999999966	3.0	native
0.9819548	0.3854448	0.02	-6.662000000000001	79.47200000000004	-58.900000000001455	0.2469999999999999	1.0	native
1.0021675	0.3565936	0.03	-5.431000000000001	-193.61900000000003	-46.80000000000291	0.19799999999999995	5.0	native
0.7253393	0.3263395	0.05	-3.998000000000001	-166.67700000000002	-1373.7000000000044	0.1379999999999999	4.0	native
1.0120183	0.3901276	0.04	-5.354000000000001	145.60700000000003	-262.3000000000029	0.21499999999999986	0.0	native
0.7358546	0.3420978	0.04	-4.626000000000001	-174.14599999999996	-601.7000000000044	0.1469999999999998	4.0	native
0.7483075	0.3372512	0.04	-5.154	-87.70600000000002	-2419.100000000006	0.12399999999999967	2.0	native
0.7971397	0.3467649	0.04	-4.797000000000001	-113.52499999999998	-1994.5	0.20199999999999996	2.0	native
0.8226277	0.3624970	0.02	-6.129	-83.101	-2083.4000000000015	0.17099999999999982	1.0	native
0.7427958	0.3396525	0.03	-6.788	-39.15300000000002	-188.8000000000029	0.20199999999999996	1.0	native
1.5618780	0.6044182	0.0	-8.171	576.5269999999999	915.0	0.09600000000000009	-11.0	non-native
1.5731091	0.6093687	0.0	-9.226999999999999	506.56199999999995	2487.800000000003	0.10699999999999976	-9.0	non-native
1.4794340	0.6071345	0.0	-9.511	517.6129999999999	447.90000000000146	0.0950000000000002	-10.0	non-native
1.6573868	0.6205679	0.0	-9.2	535.563	1086.800000000003	0.08800000000000008	-10.0	non-native
1.6176996	0.6253855	0.0	-8.974999999999998	549.515	838.1000000000058	0.10400000000000009	-10.0	non-native
1.4772632	0.5965267	0.0	-8.755999999999998	527.284	756.5	0.06800000000000006	-10.0	non-native
1.6309749	0.7136730	0.0	-10.709999999999999	635.1479999999999	431.3000000000029	0.12299999999999978	-11.0	non-native
1.4772854	0.6180191	0.0	-8.631999999999998	585.655	-205.59999999999854	0.1030000000000002	-12.0	non-native
1.4672631	0.5662931	0.0	-7.6469999999999985	546.7629999999999	214.5	0.12400000000000011	-10.0	non-native
1.6383092	0.6833411	0.0	-9.370999999999999	624.709	-40.099999999998545	0.18400000000000016	-12.0	non-native
1.4439501	0.5612080	0.0	-10.311999999999998	659.256	-6.299999999995634	0.2200000000000002	-12.0	non-native
1.5782653	0.6063554	0.0	-9.130999999999998	479.25299999999993	-1.5999999999985448	0.254	-9.0	non-native
1.4842131	0.6162010	0.0	-10.221999999999998	532.9209999999999	-242.89999999999418	0.23899999999999988	-10.0	non-native
1.6623837	0.6304296	0.0	-8.77	589.992	26.80000000000291	0.17399999999999993	-12.0	non-native
1.6352491	0.6502941	0.0	-9.127999999999998	587.67	56.400000000001455	0.10000000000000009	-12.0	non-native
2.0949500	0.7487130	0.0	-11.622	593.198	1104.4000000000015	0.2839999999999998	-9.0	non-native
2.1564765	0.7046733	0.0	-12.225999999999999	546.1949999999999	1510.7000000000044	0.14100000000000001	-9.0	non-native
2.4801359	0.7863963	0.0	-12.075999999999999	603.019	-172.39999999999418	0.29000000000000004	-11.0	non-native
2.1783192	0.7425731	0.0	-12.148	636.115	-897.3999999999942	0.28500000000000014	-9.0	non-native
2.7406719	0.9263399	0.0	-12.504999999999999	617.242	562.1000000000058	0.41900000000000004	-10.0	non-native
2.2981617	0.7480623	0.0	-12.723999999999998	648.675	1180.0	0.30299999999999994	-11.0	non-native
0.4616819	0.2521696	0.09	-2.155999999999999	195.33799999999997	1469.2000000000044	0.06499999999999995	-4.0	non-native
0.5982899	0.2456209	0.08	-2.310999999999998	224.20999999999992	2504.9000000000015	0.10499999999999998	-3.0	non-native
0.5703607	0.2782040	0.09	-1.4609999999999985	238.61799999999994	2494.7000000000044	0.08599999999999985	-5.0	non-native
0.4152559	0.2529337	0.07	-2.169999999999998	261.102	2346.800000000003	0.15399999999999991	-6.0	non-native
0.4539633	0.2437863	0.06	-5.836999999999998	264.17599999999993	2921.5	0.22699999999999987	-5.0	non-native
0.4754608	0.2601608	0.08	-4.5009999999999994	276.06199999999995	3595.2000000000044	0.16199999999999992	-7.0	non-native
0.3999251	0.2578875	0.07	-5.281999999999998	300.29299999999995	2736.4000000000015	0.14900000000000002	-8.0	non-native
0.4659445	0.2665913	0.1	-3.1979999999999986	258.33599999999996	2343.2000000000044	0.16100000000000003	-6.0	non-native
0.5081035	0.2821350	0.05	-2.7009999999999987	359.81299999999993	1379.5	0.20800000000000018	-7.0	non-native
0.6277826	0.2806658	0.07	-2.2849999999999984	353.41399999999993	459.20000000000437	0.20900000000000007	-7.0	non-native
0.5889935	0.3362314	0.04	-3.674999999999999	422.388	1936.0	0.1549999999999998	-9.0	non-native
0.5259784	0.3024994	0.04	-6.715999999999999	373.7579999999999	1260.2000000000044	0.23999999999999977	-9.0	non-native
0.5913863	0.2937372	0.05	-2.1099999999999994	320.14399999999995	1547.4000000000015	0.125	-7.0	non-native
0.6750196	0.3386858	0.05	-4.959	350.51499999999993	1628.9000000000015	0.17799999999999994	-9.0	non-native
0.6813751	0.3533122	0.03	-5.804999999999998	400.44899999999996	1624.2000000000044	0.2330000000000001	-9.0	non-native
0.7649837	0.3691840	0.05	-4.272999999999998	332.72099999999995	1515.0	0.1389999999999998	-7.0	non-native
1.0537124	0.3779994	0.06	-4.459	290.86199999999997	924.5	0.1389999999999998	-8.0	non-native
1.4528763	0.3727682	0.06	-5.459	414.727	657.1000000000058	0.1469999999999998	-7.0	non-native
0.8005170	0.2904234	0.1	-7.540999999999999	428.35599999999994	208.20000000000437	0.2549999999999999	-9.0	non-native
1.0081234	0.2858613	0.07	-4.9289999999999985	439.44199999999995	1967.5	0.121	-8.0	non-native
1.0522305	0.3042571	0.06	-6.315999999999999	525.8159999999999	716.7000000000044	0.1120000000000001	-10.0	non-native
0.5898320	0.1933462	0.2	2.126999999999999	48.103999999999985	-1943.4000000000015	0.05600000000000005	-1.0	native
0.6718011	0.1915559	0.21	1.423	42.89699999999999	-2046.0999999999985	0.038000000000000256	0.0	native
0.5753286	0.1745616	0.23	1.6390000000000011	19.162000000000035	-1691.0	0.04900000000000038	-1.0	native
0.6019022	0.1719896	0.14	-0.5569999999999986	94.91300000000001	-2412.7999999999956	0.16500000000000004	0.0	native
0.4638233	0.1889834	0.2	0.11300000000000132	111.923	-2433.0999999999985	0.08800000000000008	-2.0	native
0.4247340	0.1785612	0.13	-1.3849999999999998	45.105999999999995	-1988.0999999999985	0.13900000000000023	-1.0	native
0.6369552	0.2107125	0.09	-2.6499999999999986	168.209	-1783.2999999999956	0.17600000000000016	-2.0	native
0.6016374	0.1914843	0.11	-1.2199999999999989	94.45400000000001	-1226.0999999999985	0.1030000000000002	-1.0	native
0.6161191	0.1891829	0.14	0.3490000000000002	49.25799999999998	-1237.199999999997	0.08800000000000008	-1.0	native
0.7981859	0.2100564	0.07	-2.2029999999999994	157.95800000000003	-897.5	0.12300000000000022	-2.0	native
0.6330886	0.1666192	0.22	-0.9979999999999993	41.559000000000026	-723.2999999999956	0.039000000000000146	-2.0	native
0.5522412	0.1545098	0.26	-0.17900000000000027	18.968000000000018	-1270.5	0.07000000000000028	0.0	native
0.4271906	0.1430524	0.15	1.072000000000001	35.519000000000005	-1031.0	0.06899999999999995	-1.0	native
0.7674589	0.1764426	0.15	0.07000000000000028	111.06200000000001	-1137.5999999999985	0.04200000000000026	-1.0	native
0.4757650	0.1551141	0.21	0.17300000000000004	84.65199999999999	-968.5	0.06300000000000017	-1.0	native
0.6052475	0.1672721	0.13	-1.1329999999999991	65.58699999999999	-1055.2999999999956	0.11400000000000032	-1.0	native
0.4326905	0.1563219	0.19	-0.9610000000000003	10.319000000000017	-427.1999999999971	0.1030000000000002	0.0	native
0.6821767	0.1470947	0.19	0.31200000000000117	66.60900000000004	-372.5	0.07200000000000006	-2.0	native
0.6582991	0.1952130	0.25	1.0570000000000004	53.281000000000006	-167.0	0.027000000000000135	1.0	native
0.5812362	0.1912791	0.12	-0.7539999999999996	95.73000000000002	-446.09999999999854	0.12700000000000022	-1.0	native
0.4926257	0.1852988	0.12	-1.5679999999999996	153.81400000000002	-1444.699999999997	0.09200000000000008	-1.0	native
0.6245597	0.1546519	0.32	-0.2560000000000002	180.387	-1090.2999999999956	0.28400000000000025	-2.0	native
0.6324794	0.1313816	0.34	-1.5939999999999994	185.635	-1066.7999999999956	0.2490000000000001	-3.0	native
0.5843379	0.1431794	0.26	-1.3200000000000003	216.435	-1609.0	0.24800000000000022	-3.0	native
0.5553985	0.1519898	0.33	-1.3069999999999986	186.546	-1574.2999999999956	0.2190000000000003	-2.0	native
0.7282668	0.1696124	0.26	-2.0389999999999997	138.07300000000004	-722.0999999999985	0.23399999999999999	1.0	native
0.7987186	0.1687228	0.28	-1.6790000000000003	195.15800000000002	-2441.699999999997	0.26300000000000034	-2.0	native
0.6685066	0.1508171	0.25	-2.891	203.154	-1133.199999999997	0.27300000000000013	-3.0	native
0.5636258	0.1747223	0.29	-2.6159999999999997	181.39100000000002	-1694.5	0.29200000000000026	0.0	native
0.6147015	0.1579462	0.3	-2.1449999999999996	210.60000000000002	-2115.2999999999956	0.3070000000000004	-3.0	native
0.5635546	0.1386977	0.19	-0.8679999999999986	212.957	-2571.699999999997	0.274	-3.0	native
0.7321045	0.1616445	0.27	-1.9349999999999987	181.26100000000002	-2247.5999999999985	0.31300000000000017	-1.0	native
0.7839093	0.1740101	0.23	-2.846	216.45600000000002	-1615.0	0.30000000000000027	-2.0	native
0.7672653	0.1706976	0.33	-0.9489999999999998	126.41399999999999	-1295.0999999999985	0.23100000000000032	-1.0	native
0.8086149	0.1939517	0.29	-1.7850000000000001	138.375	-1489.5999999999985	0.2410000000000001	-2.0	native
1.0811700	0.2274989	0.19	0.008000000000000895	260.43100000000004	-1588.7999999999956	0.22100000000000009	-4.0	native
0.6553679	0.1619651	0.27	-0.23399999999999999	116.55000000000001	-1296.0999999999985	0.20100000000000007	-3.0	native
0.9157023	0.1918409	0.32	-0.9089999999999989	182.31799999999998	-1789.7999999999956	0.17400000000000038	-2.0	native
0.6468266	0.1441081	0.33	-1.5809999999999995	106.77100000000002	-1139.5999999999985	0.20900000000000007	-2.0	native
0.5972521	0.1534682	0.3	-0.8279999999999994	127.06600000000003	-760.2999999999956	0.22199999999999998	-3.0	native
0.7039703	0.1775756	0.29	-2.138	133.959	-2113.199999999997	0.2520000000000002	-2.0	native
0.5480630	0.1651743	0.26	-1.686	105.358	-1803.199999999997	0.2280000000000002	-2.0	native
0.9555204	0.2682116	0.13	-1.011000000000001	134.96699999999998	-1561.0999999999985	0.2999999999999998	-2.0	non-native
0.9100259	0.2629780	0.16	-1.3650000000000002	76.06900000000002	-1179.199999999997	0.32099999999999973	-1.0	non-native
1.0457567	0.2728153	0.13	-1.4079999999999995	219.23399999999998	-455.5	0.30299999999999994	-1.0	non-native
1.4463722	0.3351646	0.1	-1.125	271.485	-1098.0	0.31000000000000005	-2.0	non-native
1.3285111	0.3341874	0.13	-0.3670000000000009	132.12400000000002	-1045.199999999997	0.2509999999999999	-2.0	non-native
1.3743157	0.2700184	0.1	-0.28800000000000026	112.78899999999999	-1767.300000000003	0.2749999999999999	0.0	non-native
1.2938589	0.2793773	0.13	-0.6859999999999999	158.31900000000002	-1366.0999999999985	0.32600000000000007	-1.0	non-native
1.0455775	0.2509520	0.15	-0.9700000000000006	138.58499999999998	-1127.800000000003	0.2889999999999997	-1.0	non-native
1.4876869	0.3344077	0.12	-1.5500000000000007	181.50099999999998	-304.09999999999854	0.22399999999999975	-2.0	non-native
1.1241732	0.2939038	0.13	-1.2910000000000004	133.014	-211.40000000000146	0.29899999999999993	-1.0	non-native
1.1026649	0.2834518	0.16	-0.6449999999999996	108.41399999999999	-865.0	0.20699999999999985	0.0	non-native
1.3184180	0.2902124	0.13	-2.6180000000000003	268.375	-954.8000000000029	0.28600000000000003	-1.0	non-native
1.4091125	0.3342632	0.12	-0.44700000000000095	100.52100000000002	343.09999999999854	0.2410000000000001	0.0	non-native
1.0901238	0.2823218	0.12	-2.4819999999999993	183.11399999999998	21.400000000001455	0.3049999999999997	-1.0	non-native
0.9752609	0.2787986	0.13	-2.434000000000001	180.04899999999998	-502.5	0.2959999999999998	0.0	non-native
1.0711734	0.3162638	0.11	-1.8840000000000003	83.262	-804.9000000000015	0.2829999999999999	0.0	non-native
0.9211650	0.2788227	0.14	-2.037000000000001	181.86	-420.0	0.3009999999999997	-1.0	non-native
0.8601578	0.2566552	0.1	-1.6099999999999994	164.82999999999998	-979.9000000000015	0.31499999999999995	0.0	non-native
0.9204816	0.2592689	0.13	-1.947000000000001	188.84199999999998	-772.5999999999985	0.3500000000000001	0.0	non-native
1.3239596	0.3132974	0.12	-0.6820000000000004	215.248	-1098.300000000003	0.32099999999999973	-1.0	non-native
1.1173687	0.2890159	0.14	-1.3320000000000007	252.497	-1024.0	0.29800000000000004	-2.0	non-native
1.0689622	0.3159900	0.05	-2.09	210.247	-2043.699999999997	0.21300000000000008	-1.0	non-native
1.3003809	0.3229800	0.06	-1.7859999999999996	281.623	-1247.5	0.23899999999999988	-1.0	non-native
1.3368220	0.3280710	0.07	-1.7390000000000008	167.82799999999997	-576.5	0.22999999999999998	-1.0	non-native
1.2737527	0.3198173	0.06	-1.4670000000000005	184.527	-986.0999999999985	0.1719999999999997	-1.0	non-native
1.2527890	0.2712111	0.09	-0.6389999999999993	245.757	-1674.300000000003	0.10599999999999987	-2.0	non-native
1.3279315	0.2834055	0.05	-0.44700000000000095	245.289	-1936.699999999997	0.16199999999999992	-2.0	non-native
1.1982304	0.2834183	0.09	-1.9779999999999998	301.582	-1896.5	0.18900000000000006	-3.0	non-native
0.9591342	0.2842984	0.03	-2.5730000000000004	339.52	-1734.0	0.2469999999999999	-3.0	non-native
1.3589319	0.2995482	0.05	-1.9979999999999993	309.986	-1265.5999999999985	0.24799999999999978	-2.0	non-native
1.2846357	0.2938519	0.06	-2.5389999999999997	258.904	-1435.5	0.1719999999999997	-1.0	non-native
1.0290909	0.2824133	0.03	-3.0139999999999993	351.966	-1873.9000000000015	0.21199999999999974	-3.0	non-native
1.0321324	0.2605920	0.04	-1.1780000000000008	281.274	-1688.199999999997	0.1759999999999997	-3.0	non-native
1.1405306	0.2631912	0.06	-1.186	302.299	-359.1999999999971	0.18399999999999972	-3.0	non-native
1.1281649	0.3000264	0.08	-1.6590000000000007	309.97900000000004	-966.5	0.21399999999999997	-3.0	non-native
1.0715364	0.2877820	0.07	-2.2219999999999995	264.333	-2537.5999999999985	0.20900000000000007	-2.0	non-native
1.0822967	0.2534889	0.07	-2.314	287.597	-1550.800000000003	0.20799999999999974	-3.0	non-native
1.5287000	0.3014045	0.06	-2.960000000000001	332.0	-1871.5999999999985	0.17799999999999994	-3.0	non-native
1.1772549	0.2590560	0.05	-3.138	337.22900000000004	-1654.199999999997	0.20500000000000007	-2.0	non-native
1.1405207	0.2616134	0.09	-2.245000000000001	317.995	-2191.9000000000015	0.24399999999999977	-3.0	non-native
1.3521453	0.3253515	0.08	-1.6760000000000002	243.28300000000002	-1953.5999999999985	0.133	-2.0	non-native
1.1459655	0.2986133	0.08	-2.6270000000000007	314.635	-1342.5	0.19700000000000006	-1.0	non-native
0.9359145	0.2594390	0.1	-3.917	367.85	-2068.7000000000044	0.22399999999999975	-6.0	native
1.2553538	0.2817435	0.06	-4.105	426.64700000000005	-1332.2000000000044	0.20199999999999996	-7.0	native
1.2095923	0.2679695	0.08	-5.949	418.58700000000005	-1914.7000000000044	0.1679999999999997	-5.0	native
0.9805119	0.2525100	0.12	-4.840999999999999	418.69300000000004	-1921.7000000000044	0.22699999999999987	-7.0	native
1.1450586	0.2736164	0.08	-4.063000000000001	337.56800000000004	-1900.0	0.21799999999999997	-4.0	native
1.0678904	0.2745526	0.08	-3.814	413.03700000000003	-1981.0	0.16100000000000003	-7.0	native
1.1407974	0.2815228	0.07	-3.5380000000000003	349.528	-2725.0	0.1679999999999997	-4.0	native
1.2063729	0.2380734	0.08	-3.662000000000001	389.574	-2187.4000000000015	0.07299999999999995	-5.0	native
1.4652777	0.3159251	0.08	-1.9060000000000006	379.422	-1750.7000000000044	0.08699999999999974	-6.0	native
1.0098830	0.2632963	0.11	-2.6720000000000006	384.761	-1500.5999999999985	0.19300000000000006	-7.0	native
1.1193095	0.2834302	0.09	-4.343999999999999	456.3140000000001	-1699.9000000000015	0.17700000000000005	-6.0	native
1.1120144	0.2447562	0.11	-4.0760000000000005	445.677	-2223.4000000000015	0.17499999999999982	-6.0	native
1.0915891	0.2999831	0.07	-3.588000000000001	459.86600000000004	-1874.0999999999985	0.20299999999999985	-6.0	native
1.1835022	0.2930703	0.13	-1.9220000000000006	372.627	-2390.0	0.12199999999999989	-6.0	native
1.1829319	0.2563777	0.07	-2.439	370.937	-2015.7000000000044	0.2829999999999999	-7.0	native
0.8463755	0.2574418	0.1	-3.0809999999999995	427.25	-2149.7000000000044	0.246	-7.0	native
0.9849337	0.2722819	0.1	-3.6579999999999995	374.71900000000005	-1697.300000000003	0.21599999999999975	-6.0	native
0.9252315	0.2645584	0.11	-2.779	373.516	-3242.9000000000015	0.2330000000000001	-6.0	native
1.0440278	0.2811801	0.06	-4.224	324.72600000000006	-2750.9000000000015	0.2829999999999999	-5.0	native
0.8361419	0.2624247	0.1	-3.1799999999999997	363.25600000000003	-2323.300000000003	0.23599999999999977	-5.0	native
0.8415563	0.2436764	0.09	-2.069000000000001	320.43600000000004	-2625.0999999999985	0.22799999999999976	-5.0	native
0.8716898	0.2341996	0.06	-2.4269999999999996	294.11	-2827.7000000000044	0.10899999999999999	-5.0	native
0.9828016	0.2476159	0.07	-2.9109999999999996	309.48800000000006	-2306.4000000000015	0.09200000000000008	-5.0	native
0.9402210	0.2258536	0.08	-2.8659999999999997	250.64300000000003	-2214.5999999999985	0.08499999999999996	-4.0	native
0.6752139	0.2144765	0.1	-2.484	249.76700000000005	-2858.800000000003	0.040000000000000036	-6.0	native
0.9138396	0.2313986	0.08	-1.6419999999999995	309.77500000000003	-1895.2000000000044	0.052999999999999936	-6.0	native
0.9094687	0.2263034	0.09	-2.6850000000000005	293.02700000000004	-3416.0	0.1280000000000001	-5.0	native
0.6415840	0.2245736	0.1	-3.096	321.86100000000005	-2917.4000000000015	0.14100000000000001	-6.0	native
0.7032880	0.2459219	0.09	-3.2699999999999996	219.15500000000003	-2124.5999999999985	0.1299999999999999	-3.0	native
0.9049265	0.2248054	0.07	-3.718	299.16	-3642.7000000000044	0.09499999999999975	-4.0	native
0.8247133	0.2326534	0.08	-3.224	267.961	-2773.9000000000015	0.10199999999999987	-4.0	native
0.9794347	0.2426207	0.13	-3.2959999999999994	325.218	-2397.7000000000044	0.08599999999999985	-7.0	native
0.7658665	0.2496396	0.08	-3.3979999999999997	268.845	-2789.5	0.09600000000000009	-3.0	native
0.9589955	0.2673768	0.13	-2.9879999999999995	231.04000000000002	-2616.2000000000044	0.11499999999999977	-3.0	native
0.5573386	0.2234759	0.11	-2.3040000000000003	182.39900000000006	-2733.4000000000015	0.15399999999999991	-3.0	native
0.6977894	0.2283050	0.12	-2.2319999999999993	203.13200000000006	-2803.4000000000015	0.125	-4.0	native
0.7660815	0.2217718	0.14	-1.8290000000000006	293.31100000000004	-3161.7000000000044	0.029999999999999805	-5.0	native
0.9272226	0.2334552	0.11	-3.1709999999999994	374.98900000000003	-3461.800000000003	0.04499999999999993	-4.0	native
0.9934604	0.2490704	0.13	-2.1850000000000005	213.47400000000005	-2112.7000000000044	0.06299999999999972	-2.0	native
0.9909341	0.2575810	0.1	-2.3130000000000006	287.33200000000005	-3285.9000000000015	0.08699999999999974	-5.0	native
0.8473657	0.2530949	0.14	-2.9860000000000007	376.634	-4301.0	0.09799999999999986	-5.0	native
0.9151118	0.2528086	0.14	-2.7249999999999996	319.71600000000007	-3094.5	0.06999999999999984	-5.0	native
1.4184949	0.3487798	0.07	-4.8580000000000005	445.48699999999997	-3624.600000000006	0.45999999999999996	-5.0	non-native
1.4357524	0.3115903	0.08	-5.855	440.48999999999995	-3514.300000000003	0.47699999999999987	-5.0	non-native
1.4871155	0.3381839	0.06	-5.0969999999999995	514.121	-2000.0	0.488	-5.0	non-native
1.3215381	0.3060715	0.07	-6.030000000000001	525.391	-2466.800000000003	0.47899999999999965	-6.0	non-native
1.5818636	0.3541172	0.04	-5.638	556.277	-2287.800000000003	0.4910000000000001	-6.0	non-native
1.1797059	0.3285698	0.03	-5.596	594.12	-2245.0	0.5329999999999999	-5.0	non-native
1.3254837	0.3634268	0.04	-7.075000000000001	569.1949999999999	-2552.300000000003	0.5070000000000001	-6.0	non-native
1.2577460	0.3660293	0.04	-4.591000000000001	509.274	-1129.7000000000044	0.4330000000000003	-6.0	non-native
1.1681076	0.3393711	0.03	-6.546000000000001	404.465	-1382.4000000000015	0.5009999999999999	-6.0	non-native
0.9774478	0.2567979	0.07	-5.2509999999999994	485.161	-2851.7000000000044	0.43599999999999994	-6.0	non-native
1.3302141	0.3043070	0.03	-6.365	491.743	-2117.800000000003	0.5630000000000002	-6.0	non-native
1.3298855	0.3123925	0.03	-5.289	522.9849999999999	-1445.1000000000058	0.4710000000000001	-7.0	non-native
1.3606669	0.3227596	0.02	-6.937000000000001	591.574	-930.8000000000029	0.5290000000000004	-7.0	non-native
1.5051708	0.3134931	0.07	-5.686	504.772	-2540.0	0.4860000000000002	-5.0	non-native
1.1666710	0.2733673	0.07	-5.800000000000001	535.221	-2713.0	0.5210000000000004	-7.0	non-native
1.2687098	0.3076709	0.08	-5.4399999999999995	464.589	-2325.300000000003	0.45199999999999996	-6.0	non-native
0.8130430	0.2492072	0.04	-5.9879999999999995	286.65599999999995	-3114.5	0.42100000000000026	-1.0	non-native
0.9928733	0.2828114	0.06	-5.791	305.591	-2789.100000000006	0.4830000000000001	-5.0	non-native
1.2841034	0.2887965	0.08	-4.49	329.272	-3092.2000000000044	0.46399999999999997	-4.0	non-native
1.3814384	0.3240874	0.05	-5.2010000000000005	414.489	-3135.300000000003	0.5180000000000002	-5.0	non-native
1.3534783	0.3175756	0.04	-5.099	415.63	-3440.800000000003	0.4530000000000003	-5.0	non-native
1.2428482	0.2529397	0.07	-4.691000000000001	412.738	-835.9000000000015	0.31800000000000006	-6.0	non-native
1.2714641	0.2768184	0.05	-5.8919999999999995	388.137	-1631.9000000000015	0.3719999999999999	-2.0	non-native
1.1578147	0.2529363	0.07	-4.667	443.47299999999996	-2141.100000000006	0.3410000000000002	-6.0	non-native
1.1802278	0.2618995	0.06	-5.386000000000001	417.48699999999997	-1395.5	0.3900000000000001	-3.0	non-native
1.3035831	0.2791111	0.05	-4.917	453.599	-1972.1000000000058	0.3719999999999999	-4.0	non-native
1.2798116	0.2624888	0.05	-5.504	414.47099999999995	-1373.0	0.3290000000000002	-5.0	non-native
1.3121973	0.2507619	0.05	-4.693	429.364	-2424.4000000000015	0.371	-6.0	non-native
1.1153383	0.2400479	0.06	-4.079000000000001	437.89399999999995	-1558.0	0.274	-6.0	non-native
0.9061300	0.2251484	0.03	-5.077	436.46799999999996	-559.7000000000044	0.20500000000000007	-5.0	non-native
1.1974978	0.2643678	0.04	-4.859	489.899	-761.5	0.35199999999999987	-4.0	non-native
1.0628052	0.2601223	0.03	-5.664	459.01599999999996	-1103.6000000000058	0.359	-4.0	non-native
1.2343519	0.2621859	0.04	-6.332000000000001	461.275	-1296.0	0.375	-5.0	non-native
0.9980021	0.2295979	0.07	-5.675000000000001	536.064	-648.5	0.278	-6.0	non-native
1.2423950	0.2633335	0.06	-5.321	391.414	-600.0	0.31499999999999995	-4.0	non-native
1.6261710	0.3200862	0.07	-6.598000000000001	502.179	-1149.300000000003	0.32699999999999996	-5.0	non-native
1.6716505	0.3407403	0.07	-7.196	530.611	-656.9000000000015	0.383	-6.0	non-native
1.5620687	0.3113512	0.09	-9.545	628.108	-1750.9000000000015	0.39700000000000024	-5.0	non-native
1.3587685	0.2959697	0.09	-8.237	460.74499999999995	-2088.800000000003	0.3400000000000003	-4.0	non-native
1.5781281	0.3524300	0.08	-8.57	598.3309999999999	-1140.1000000000058	0.3330000000000002	-5.0	non-native
1.8912218	0.3611981	0.06	-8.515	480.35799999999995	-1301.300000000003	0.28600000000000003	-5.0	non-native
1.5911334	0.3719543	0.07	-8.585	450.383	-2019.2000000000044	0.3759999999999999	-3.0	non-native
0.8622890	0.2792550	0.03	-4.351000000000001	17.36500000000001	-2842.5999999999985	0.3610000000000002	3.0	native
1.0534794	0.3139947	0.03	-5.736000000000001	84.64499999999998	-2405.5999999999985	0.3729999999999998	3.0	native
1.3558230	0.3933959	0.02	-5.045	102.96600000000001	-3802.199999999997	0.38299999999999956	2.0	native
1.4452010	0.4213157	0.02	-5.109	3.819999999999993	-2569.300000000003	0.35899999999999954	4.0	native
1.0783887	0.3578241	0.02	-5.837	49.709	-3474.800000000003	0.3820000000000001	3.0	native
0.9710456	0.3158572	0.01	-5.016	22.983000000000004	-1946.5999999999985	0.32600000000000007	3.0	native
0.8676714	0.3080570	0.02	-5.552000000000001	51.230999999999995	-2813.800000000003	0.3340000000000001	1.0	native
0.8090470	0.3017898	0.03	-4.534000000000001	0.3509999999999991	-3066.199999999997	0.32499999999999973	3.0	native
0.8408244	0.3412431	0.02	-4.307	23.65799999999996	-3811.0999999999985	0.2919999999999998	1.0	native
0.7735830	0.2682780	0.04	-5.019	-2.191000000000031	-4078.0	0.3210000000000002	2.0	native
0.8385596	0.2909234	0.03	-5.491	13.145999999999958	-3690.5	0.36499999999999977	2.0	native
0.8105172	0.2830781	0.03	-3.607000000000001	114.89999999999998	-4243.699999999997	0.2490000000000001	0.0	native
0.6292183	0.2798056	0.01	-5.286000000000001	148.94299999999998	-3459.5999999999985	0.3320000000000003	1.0	native
0.6587522	0.2709294	0.04	-5.094000000000001	112.00899999999996	-3772.300000000003	0.28200000000000003	1.0	native
0.9810651	0.3062300	0.02	-5.089	16.706999999999994	-3459.5999999999985	0.37799999999999967	3.0	native
0.7707588	0.2735281	0.04	-5.461	37.04699999999997	-2461.0	0.31099999999999994	1.0	native
0.7250574	0.2780441	0.03	-5.686	31.363999999999976	-2489.0	0.29700000000000015	2.0	native
0.6096216	0.2456834	0.03	-4.775	98.72699999999998	-2709.699999999997	0.17099999999999982	1.0	native
0.7549302	0.2619714	0.04	-4.937000000000001	84.51399999999995	-3120.5	0.23199999999999976	1.0	native
0.6922920	0.2761808	0.05	-5.192	199.02899999999997	-4667.0	0.2450000000000001	0.0	native
0.8781662	0.2774235	0.04	-4.337	207.51699999999997	-4569.4000000000015	0.30799999999999983	-2.0	native
0.7006446	0.1770835	0.11	-2.9080000000000013	98.52599999999995	-3826.0999999999985	0.16500000000000004	-1.0	native
0.6391395	0.1952294	0.15	-3.644	104.279	-3904.5	0.20599999999999996	-1.0	native
0.4584977	0.1860994	0.08	-4.357000000000001	167.68599999999998	-2576.699999999997	0.17499999999999982	-1.0	native
0.7288931	0.2200535	0.08	-4.728	137.24599999999998	-2664.5999999999985	0.22299999999999986	-1.0	native
0.6436022	0.1788066	0.08	-2.6479999999999997	80.29699999999997	-2599.300000000003	0.18100000000000005	1.0	native
0.5909755	0.1888576	0.09	-2.689	86.85699999999997	-2538.0	0.19399999999999995	0.0	native
0.7806913	0.2208827	0.06	-4.167	176.564	-3250.9000000000015	0.2919999999999998	0.0	native
0.5434597	0.1854924	0.09	-3.282	113.09100000000001	-2987.0999999999985	0.18299999999999983	0.0	native
0.6885995	0.1951836	0.07	-3.9779999999999998	112.98599999999999	-3785.0	0.16999999999999993	-1.0	native
0.5572243	0.1624838	0.08	-4.018000000000001	102.49699999999996	-3356.4000000000015	0.14500000000000002	0.0	native
0.6587182	0.1761288	0.13	-3.2110000000000003	121.09699999999998	-3359.199999999997	0.21300000000000008	0.0	native
0.5721348	0.1669082	0.07	-1.1790000000000003	27.264999999999986	-1754.800000000003	0.14500000000000002	0.0	native
0.6488837	0.1908343	0.06	-3.138	57.85499999999996	-2186.800000000003	0.20299999999999985	0.0	native
0.5169485	0.1801130	0.1	-2.1340000000000003	48.543000000000006	-2911.0999999999985	0.1299999999999999	-2.0	native
0.4789229	0.1753020	0.05	-3.708	70.23499999999996	-4400.5999999999985	0.20100000000000007	1.0	native
0.7767128	0.2040017	0.08	-4.184000000000001	150.521	-4401.0999999999985	0.18800000000000017	-1.0	native
0.6383769	0.1931870	0.07	-3.782	130.555	-3732.800000000003	0.23599999999999977	-1.0	native
0.7553657	0.2133169	0.07	-3.58	100.37	-2649.5	0.1389999999999998	1.0	native
0.5910566	0.1789692	0.07	-3.6140000000000008	117.46799999999996	-3169.199999999997	0.18400000000000016	0.0	native
0.6291023	0.1875066	0.09	-1.8130000000000006	49.97199999999998	-3553.199999999997	0.21599999999999975	-2.0	native
0.7519252	0.1893977	0.13	-1.6290000000000013	16.829999999999984	-3183.699999999997	0.19600000000000017	1.0	native
1.3440479	0.3421017	0.1	-4.1530000000000005	437.988	-2179.300000000003	0.15100000000000025	-3.0	non-native
1.5798795	0.3367177	0.1	-3.955000000000002	459.581	-2213.5	0.10900000000000043	-4.0	non-native
1.3322273	0.2931944	0.07	-4.346000000000002	488.217	-1684.5	0.129	-5.0	non-native
1.1039357	0.2562985	0.17	-3.0890000000000004	445.084	-2029.0999999999985	0.19600000000000017	-4.0	non-native
1.1791085	0.2865211	0.11	-2.508000000000001	438.379	-936.9000000000015	0.0940000000000003	-5.0	non-native
1.0530725	0.2944352	0.09	-3.304000000000002	450.233	-2254.9000000000015	0.19600000000000017	-4.0	non-native
1.5589637	0.3014401	0.07	-2.162000000000001	476.333	-1404.5	0.17400000000000038	-4.0	non-native
1.0401734	0.2667115	0.15	-4.422000000000001	457.12800000000004	-2911.800000000003	0.2290000000000001	-5.0	non-native
0.7757409	0.2788403	0.14	-4.008000000000001	492.319	-2075.0999999999985	0.2160000000000002	-4.0	non-native
1.4703556	0.2842383	0.09	-5.676000000000002	532.5740000000001	-2576.5	0.24600000000000044	-4.0	non-native
1.1193964	0.2602895	0.17	-5.814000000000002	508.35200000000003	-1880.5999999999985	0.27900000000000036	-5.0	non-native
1.2830751	0.2742828	0.18	-6.508000000000001	483.958	-2576.0	0.30900000000000016	-4.0	non-native
1.5879865	0.2956263	0.21	-4.255000000000001	478.029	-2946.0	0.2230000000000003	-4.0	non-native
0.9785857	0.2496594	0.18	-6.432	502.91	-2249.800000000003	0.2290000000000001	-5.0	non-native
0.9947754	0.2585323	0.2	-4.926000000000002	441.86400000000003	-2033.0	0.14400000000000013	-5.0	non-native
0.8881232	0.2375421	0.2	-5.504000000000001	482.17	-2282.4000000000015	0.23000000000000043	-3.0	non-native
1.0222349	0.2455893	0.24	-5.238000000000001	457.483	-2218.4000000000015	0.21300000000000008	-4.0	non-native
0.9569685	0.2273230	0.17	-5.830000000000002	509.809	-2021.5	0.2400000000000002	-4.0	non-native
1.0656463	0.2729155	0.16	-6.128000000000002	485.85900000000004	-1531.0	0.18400000000000016	-3.0	non-native
1.1128435	0.2656820	0.17	-5.8210000000000015	492.866	-2449.7000000000044	0.16400000000000015	-4.0	non-native
1.2406986	0.3115336	0.15	-8.473	558.168	-1666.300000000003	0.2330000000000001	-4.0	non-native
0.6804847	0.2230999	0.01	-7.872000000000002	438.399	-1804.0	0.274	-3.0	non-native
0.5744637	0.1982799	0.06	-3.197000000000001	246.473	-1386.2000000000044	0.133	-2.0	non-native
0.5611579	0.2071257	0.06	-4.699000000000002	448.91200000000003	-2751.0	0.16400000000000015	-5.0	non-native
0.5035610	0.2096657	0.04	-5.554000000000002	380.988	-2215.5	0.13900000000000023	-2.0	non-native
0.8513465	0.2192470	0.02	-7.056000000000001	484.22700000000003	-1921.9000000000015	0.2360000000000002	-4.0	non-native
0.5050560	0.2288835	0.02	-5.879000000000001	396.94300000000004	-1008.0	0.16700000000000026	-3.0	non-native
0.7028461	0.2229737	0.02	-7.095000000000001	429.129	-2274.5999999999985	0.15800000000000036	-3.0	non-native
0.4482491	0.1938559	0.04	-4.872000000000002	395.64200000000005	-1657.7000000000044	0.14700000000000024	-3.0	non-native
0.6966606	0.2187666	0.04	-7.23	492.30100000000004	-2239.4000000000015	0.2530000000000001	-4.0	non-native
0.5390999	0.2118846	0.05	-6.594000000000001	425.13100000000003	-2025.9000000000015	0.16700000000000026	-2.0	non-native
0.6985319	0.2288249	0.01	-6.777000000000001	525.6700000000001	-1991.800000000003	0.2120000000000002	-4.0	non-native
0.5649199	0.1961084	0.04	-5.622000000000002	476.217	-2489.5999999999985	0.20000000000000018	-3.0	non-native
0.5287545	0.1772624	0.06	-3.764000000000001	366.22900000000004	-1414.9000000000015	0.12200000000000033	-3.0	non-native
0.8009659	0.2228066	0.04	-4.463000000000001	419.185	-1659.800000000003	0.19500000000000028	-3.0	non-native
0.4825787	0.2041193	0.05	-3.538000000000002	367.452	-1809.800000000003	0.0860000000000003	-1.0	non-native
0.3514975	0.2190585	0.04	-6.9830000000000005	499.16	-1507.0999999999985	0.14800000000000013	-3.0	non-native
0.5088426	0.1943985	0.03	-5.198	460.072	-2029.9000000000015	0.13000000000000034	-4.0	non-native
0.4855823	0.2221570	0.04	-5.365000000000002	401.737	-1757.4000000000015	0.1980000000000004	-2.0	non-native
0.7732685	0.2359699	0.01	-7.210000000000001	457.82500000000005	-1238.5	0.3070000000000004	-4.0	non-native
0.6422852	0.1997517	0.04	-4.227	432.959	-1330.7000000000044	0.13500000000000023	-4.0	non-native
0.4856697	0.1975264	0.03	-5.986000000000001	454.411	-2416.0999999999985	0.19700000000000006	-4.0	non-native
0.7714673	0.2283203	0.17	-1.2309999999999999	37.65999999999997	-2132.300000000003	0.21700000000000008	-1.0	native
0.6523509	0.2354486	0.18	0.6379999999999999	-3.1899999999999977	-2272.800000000003	0.14400000000000013	1.0	native
1.1076468	0.2720037	0.12	-0.863999999999999	138.401	-2322.7000000000044	0.21399999999999997	1.0	native
0.5263633	0.2151072	0.18	-0.9169999999999998	130.95499999999998	-2486.5	0.10599999999999987	0.0	native
0.7825368	0.2358081	0.17	-0.9130000000000003	151.02100000000002	-2188.800000000003	0.22299999999999986	-2.0	native
0.9748714	0.2180801	0.18	-2.484	120.863	-951.9000000000015	0.19099999999999984	0.0	native
0.9347765	0.2688480	0.19	-2.109	174.974	-1903.7000000000044	0.20900000000000007	-2.0	native
0.5661190	0.1928573	0.19	-0.2940000000000005	83.39299999999997	-2492.300000000003	0.1509999999999998	0.0	native
0.7361277	0.1987197	0.14	-0.16499999999999915	74.55000000000001	-1007.2000000000044	0.18400000000000016	0.0	native
0.5470558	0.2060759	0.21	1.3659999999999997	140.56400000000002	-2011.4000000000015	0.10599999999999987	-2.0	native
0.4759091	0.2131680	0.18	0.05900000000000105	180.64	-1819.800000000003	0.1339999999999999	-1.0	native
0.7138189	0.2395164	0.16	-0.5250000000000004	10.514999999999986	-1732.1000000000058	0.133	1.0	native
1.1598374	0.2336920	0.19	-2.92	94.30399999999997	-987.2000000000044	0.22100000000000009	-1.0	native
0.7989450	0.2330137	0.19	-1.077	-50.06999999999999	-993.6000000000058	0.1549999999999998	0.0	native
1.0828222	0.2230824	0.25	-0.0030000000000001137	-0.9639999999999986	-1441.300000000003	0.18900000000000006	0.0	native
0.7366804	0.2162833	0.16	-0.786999999999999	52.87299999999999	-1550.2000000000044	0.19399999999999995	0.0	native
0.8094544	0.2282779	0.12	-1.6790000000000003	128.76099999999997	-2307.2000000000044	0.19999999999999973	0.0	native
0.6417193	0.2074979	0.23	-0.3949999999999996	80.87299999999999	-1907.300000000003	0.18500000000000005	-1.0	native
0.7765430	0.2247306	0.13	-1.084999999999999	108.411	-727.0	0.14900000000000002	-1.0	native
0.8074056	0.1785846	0.21	-0.38899999999999935	90.86700000000002	-1692.9000000000015	0.16999999999999993	-2.0	native
0.5675195	0.1634489	0.24	1.048	55.572	-1582.800000000003	0.13600000000000012	-1.0	native
2.6293170	0.6620297	0.02	-5.927999999999999	322.829	-2533.9000000000015	0.34299999999999997	-4.0	native
2.3082509	0.5944030	0.03	-5.757	296.854	-2551.300000000003	0.484	-3.0	native
2.2067058	0.5724372	0.04	-4.724	337.157	-2478.9000000000015	0.37899999999999956	-4.0	native
2.0655985	0.5172729	0.03	-4.991999999999999	199.176	-3244.300000000003	0.375	-1.0	native
1.6704446	0.4743020	0.02	-3.619999999999999	244.87099999999998	-3054.2000000000044	0.32399999999999984	-3.0	native
2.0669539	0.5367408	0.05	-4.180999999999999	152.094	-1715.9000000000015	0.33499999999999996	-1.0	native
2.2411094	0.5764420	0.04	-5.228999999999999	162.07999999999998	-1269.9000000000015	0.3540000000000001	-2.0	native
2.1785784	0.5369068	0.02	-4.283999999999999	126.733	-2260.600000000006	0.3899999999999997	-2.0	native
2.1760066	0.5891156	0.03	-5.705	198.35500000000002	-3047.800000000003	0.4509999999999996	-2.0	native
2.3624120	0.5996872	0.03	-4.557	188.685	-1893.5	0.3769999999999998	-1.0	native
2.4627376	0.5902236	0.02	-6.074	338.55899999999997	-1988.300000000003	0.43100000000000005	-4.0	native
2.3947506	0.5816585	0.03	-6.578999999999999	374.346	-2108.100000000006	0.4139999999999997	-4.0	native
2.2976348	0.6404076	0.03	-5.542	307.68600000000004	-2340.300000000003	0.47299999999999986	-4.0	native
2.4660079	0.5582104	0.05	-4.725999999999999	285.794	-3586.5	0.383	-3.0	native
2.6714070	0.5968356	0.02	-7.151999999999999	323.543	-3501.4000000000015	0.41800000000000015	-4.0	native
2.4875693	0.5321944	0.07	-5.894	327.649	-3642.100000000006	0.33999999999999986	-4.0	native
2.4528456	0.6198682	0.04	-5.642999999999999	327.01099999999997	-2510.5	0.3879999999999999	-3.0	native
2.7298687	0.6408927	0.04	-6.404999999999999	273.784	-3098.0	0.399	-3.0	native
2.8953004	0.6364464	0.03	-7.27	336.438	-2937.800000000003	0.40700000000000003	-3.0	native
2.6664982	0.5925305	0.02	-5.632999999999999	339.658	-2270.0	0.3280000000000003	-4.0	native
2.4044797	0.6294751	0.03	-6.006	336.437	-2388.5	0.3959999999999999	-4.0	native
1.3735574	0.3468410	0.08	-4.316000000000001	238.18000000000006	-4078.699999999997	0.41000000000000014	0.0	non-native
1.6236975	0.3816801	0.06	-3.237	230.495	-3912.5	0.3440000000000003	-1.0	non-native
1.6421916	0.3813180	0.06	-3.2910000000000004	227.168	-3782.5	0.32600000000000007	-2.0	non-native
1.4566154	0.3748994	0.06	-2.776	296.754	-4304.0999999999985	0.3820000000000001	-1.0	non-native
1.4644560	0.3654382	0.07	-3.1959999999999997	288.63500000000005	-3926.5999999999985	0.3560000000000003	-2.0	non-native
1.3871167	0.3374542	0.12	-3.338000000000001	242.86200000000008	-3442.7999999999956	0.3570000000000002	-2.0	non-native
1.5950130	0.3549336	0.08	-3.16	252.92900000000003	-3572.0999999999985	0.4249999999999998	-3.0	non-native
1.7485298	0.3757152	0.03	-3.8160000000000007	312.165	-3501.9000000000015	0.41500000000000004	-3.0	non-native
1.6789787	0.3569460	0.07	-4.055	260.00800000000004	-3753.0999999999985	0.3380000000000001	-2.0	non-native
1.7852532	0.4309489	0.07	-3.585000000000001	249.29400000000004	-4591.199999999997	0.359	0.0	non-native
1.6374633	0.3509811	0.05	-3.9890000000000008	355.96600000000007	-3587.199999999997	0.40300000000000047	-3.0	non-native
1.4959842	0.3698434	0.11	-3.610000000000001	259.05400000000003	-2845.2999999999956	0.3580000000000001	-2.0	non-native
1.7930330	0.4404889	0.06	-3.5330000000000013	316.9200000000001	-3720.2999999999956	0.4190000000000005	0.0	non-native
1.6288445	0.3727557	0.09	-2.037000000000001	279.51000000000005	-2421.4000000000015	0.3780000000000001	-3.0	non-native
1.4891359	0.3996764	0.09	-2.194000000000001	147.86300000000006	-3572.7999999999956	0.391	-1.0	non-native
1.7169073	0.4299339	0.06	-4.797000000000001	274.30300000000005	-3887.0	0.40500000000000025	0.0	non-native
1.7167242	0.4268491	0.06	-4.460000000000001	371.547	-3612.5	0.4580000000000002	-2.0	non-native
1.4446825	0.3911858	0.08	-2.7590000000000003	133.308	-4693.799999999996	0.3290000000000002	-2.0	non-native
1.3289479	0.3669025	0.06	-3.9429999999999996	236.26100000000008	-4090.2999999999956	0.3360000000000003	-1.0	non-native
1.3932207	0.3232363	0.06	-2.8019999999999996	190.995	-3961.0999999999985	0.40200000000000014	-1.0	non-native
1.3703543	0.3695062	0.09	-3.107000000000001	160.2170000000001	-3914.199999999997	0.3900000000000001	-2.0	non-native
0.9539753	0.4426670	0.04	-5.017000000000001	235.79700000000003	-1629.199999999997	0.2869999999999999	1.0	non-native
0.8326240	0.3652495	0.03	-4.869	390.00800000000004	-1079.7999999999956	0.2120000000000002	-1.0	non-native
0.8058491	0.3735718	0.05	-4.662000000000001	267.70300000000003	-3057.9000000000015	0.31700000000000017	-1.0	non-native
1.0580918	0.4239263	0.05	-4.035	223.92700000000002	-2539.7999999999956	0.28600000000000003	0.0	non-native
0.9960229	0.4390693	0.02	-5.148	245.69600000000003	-1780.699999999997	0.3340000000000001	1.0	non-native
1.0386504	0.4245093	0.06	-5.915000000000001	347.00100000000003	-2486.199999999997	0.28900000000000015	1.0	non-native
1.1043544	0.4436446	0.05	-5.729000000000001	345.23900000000003	-3295.0999999999985	0.3360000000000003	-1.0	non-native
1.0492024	0.4423472	0.05	-5.058	251.06500000000005	-2814.9000000000015	0.25500000000000034	-1.0	non-native
1.0165776	0.4176854	0.07	-4.121	250.49800000000005	-2967.0	0.25500000000000034	-1.0	non-native
1.2094191	0.4353943	0.05	-5.779	367.22700000000003	-3767.199999999997	0.3160000000000003	-1.0	non-native
1.3659744	0.3450482	0.05	-5.947000000000001	471.64900000000006	-3570.199999999997	0.2570000000000001	-2.0	non-native
1.1189895	0.3447108	0.09	-4.584	317.57300000000004	-3230.0999999999985	0.27700000000000014	-1.0	non-native
1.3312235	0.3576685	0.09	-3.061	316.0690000000001	-2405.0	0.19700000000000006	-2.0	non-native
0.8955125	0.3494034	0.06	-4.906000000000001	475.968	-3480.0	0.30299999999999994	-3.0	non-native
1.1838480	0.4025960	0.05	-5.634	377.023	-3554.199999999997	0.3570000000000002	-3.0	non-native
1.4483534	0.4056713	0.07	-2.360000000000001	251.15100000000007	-3496.5	0.2360000000000002	-1.0	non-native
1.3983268	0.4027839	0.06	-5.313000000000001	364.97800000000007	-3668.4000000000015	0.3540000000000001	0.0	non-native
1.1767720	0.3330527	0.08	-3.615	303.07700000000006	-3439.699999999997	0.31499999999999995	0.0	non-native
1.3089037	0.3611516	0.09	-4.248000000000001	302.91700000000003	-2793.0	0.3290000000000002	0.0	non-native
1.1696503	0.3756498	0.08	-4.061	224.41500000000008	-2949.699999999997	0.29700000000000015	0.0	non-native
1.4000640	0.3947468	0.07	-5.142000000000001	365.03700000000003	-3629.0999999999985	0.31800000000000006	-1.0	non-native
0.7337207	0.3586767	0.06	2.1050000000000004	371.148	-1265.7000000000007	-0.02300000000000013	-6.0	native
0.7255183	0.3402048	0.06	2.4959999999999987	340.9649999999999	-956.2999999999993	-0.015000000000000124	-5.0	native
0.7141300	0.3297751	0.05	-1.1580000000000013	314.68899999999996	-1184.9000000000015	-0.06899999999999995	-3.0	native
0.7265379	0.3354633	0.04	-0.30799999999999983	432.211	-700.2000000000007	-0.041999999999999815	-6.0	native
0.7229836	0.3005196	0.05	-0.9130000000000003	429.097	-1717.9000000000015	-0.04700000000000015	-6.0	native
0.7325832	0.3072464	0.05	-1.490000000000002	508.58099999999996	-2314.0999999999985	-0.040999999999999925	-5.0	native
0.7246636	0.3046487	0.06	-0.4140000000000015	491.835	-1461.7999999999993	-0.0030000000000001137	-7.0	native
0.6971501	0.3445271	0.07	-2.857000000000003	537.285	-795.4000000000015	-0.019000000000000128	-9.0	native
0.7544363	0.3533953	0.05	-0.6950000000000003	547.185	-1243.0	-0.03200000000000003	-7.0	native
0.7065291	0.3451490	0.05	1.7300000000000004	445.3589999999999	-669.7000000000007	-0.04499999999999993	-8.0	native
0.7169778	0.3399183	0.05	0.7449999999999974	401.75199999999995	-1475.7999999999993	-0.040000000000000036	-6.0	native
0.7095698	0.3052593	0.05	1.4049999999999976	380.9889999999999	-1427.0	-0.051000000000000156	-6.0	native
0.6977673	0.2998448	0.06	0.47499999999999787	424.54099999999994	-2211.9000000000015	-0.009999999999999787	-7.0	native
0.7059367	0.2892515	0.04	1.0679999999999978	533.036	-1693.2000000000007	-0.021999999999999797	-8.0	native
0.6843179	0.2767209	0.07	2.186	445.94499999999994	-1371.2000000000007	0.002000000000000224	-7.0	native
0.6788784	0.2961056	0.05	1.9989999999999988	438.31499999999994	-1113.4000000000015	-0.0009999999999998899	-7.0	native
0.6983141	0.3260154	0.06	1.0489999999999995	542.574	-1282.9000000000015	0.02200000000000024	-8.0	native
0.6904880	0.3029613	0.04	1.6080000000000005	509.856	-254.5	-0.008999999999999897	-8.0	native
0.6976330	0.3254418	0.05	-0.21499999999999986	499.267	-1526.2000000000007	-0.02400000000000002	-9.0	native
0.6865453	0.3033231	0.05	-2.3000000000000007	590.6869999999999	-1674.5	0.04700000000000015	-8.0	native
0.7041881	0.3462484	0.05	1.3439999999999976	427.75699999999995	-1220.5	0.008000000000000007	-6.0	native
0.8064330	0.3202415	0.07	-4.805	380.02699999999993	-302.2999999999993	0.06400000000000006	-5.0	native
0.7567711	0.2886603	0.06	-5.395	426.9359999999999	-677.0999999999985	0.1120000000000001	-4.0	native
0.7747985	0.2870302	0.08	-4.9460000000000015	423.2629999999999	-477.40000000000146	0.1299999999999999	-5.0	native
0.6443469	0.2791870	0.07	-6.300000000000001	409.553	-1140.9000000000015	0.10599999999999987	-4.0	native
0.6865357	0.3043178	0.05	-5.715	449.04099999999994	-721.4000000000015	0.13600000000000012	-5.0	native
0.7402425	0.3156976	0.07	-6.591000000000001	493.78299999999996	-270.2999999999993	0.11399999999999988	-6.0	native
0.8507121	0.3545678	0.05	-6.348000000000001	505.63399999999996	-958.7999999999993	0.18900000000000006	-6.0	native
0.8142433	0.3428613	0.05	-6.477	550.3299999999999	-1027.7000000000007	0.20100000000000007	-8.0	native
0.7440899	0.2965763	0.05	-7.280000000000001	508.95799999999997	-555.0	0.129	-5.0	native
0.6103690	0.2581695	0.07	-3.3919999999999995	465.522	-759.0999999999985	0.040000000000000036	-7.0	native
0.6809363	0.2955239	0.07	-2.0130000000000017	508.32199999999995	-1071.0999999999985	0.06099999999999994	-6.0	native
0.7052866	0.3160004	0.06	-2.053000000000001	475.90999999999997	-1527.2999999999993	0.11799999999999988	-9.0	native
0.6528875	0.2896188	0.08	-3.5489999999999995	485.42299999999994	-1096.2000000000007	0.13100000000000023	-6.0	native
0.7146336	0.2948183	0.09	-1.056000000000001	361.62299999999993	-642.2999999999993	0.12199999999999989	-5.0	native
0.6427816	0.3034716	0.05	-4.182000000000002	472.13399999999996	-1649.7000000000007	0.14100000000000001	-8.0	native
0.5986956	0.2716278	0.08	-4.808	426.7679999999999	-801.7000000000007	0.15200000000000014	-7.0	native
0.7084097	0.3128301	0.04	-4.095000000000002	472.63699999999994	-775.2000000000007	0.14300000000000024	-6.0	native
0.6615691	0.2959430	0.1	-2.6050000000000004	254.54199999999992	-432.09999999999854	0.10999999999999988	-4.0	native
0.5652103	0.3052956	0.05	-3.495000000000001	501.53	-1621.2000000000007	0.09299999999999997	-7.0	native
0.5503368	0.2737260	0.07	-1.6189999999999998	280.523	-1256.2000000000007	0.09799999999999986	-5.0	native
0.6709235	0.2940260	0.06	-2.0549999999999997	295.4649999999999	-570.5	0.07900000000000018	-6.0	native
0.8480205	0.3642843	0.09	0.7119999999999997	-44.394000000000005	-2058.100000000002	0.017999999999999794	2.0	non-native
0.8745241	0.3927186	0.1	0.4609999999999985	-46.78499999999997	-1271.5	0.03799999999999981	1.0	non-native
0.8722606	0.3640975	0.09	3.303000000000001	-55.692999999999984	-1687.1000000000022	0.01499999999999968	-1.0	non-native
0.7667351	0.3487938	0.11	1.686	-26.109000000000037	-1648.1000000000022	0.052999999999999936	1.0	non-native
0.8064687	0.3591535	0.09	0.9600000000000009	-137.822	-1236.9000000000015	-0.007000000000000117	3.0	non-native
0.8321087	0.3619446	0.09	0.5990000000000002	-44.45600000000002	-1079.5	0.0040000000000000036	-1.0	non-native
0.8888791	0.3820686	0.06	1.1580000000000013	-26.951999999999998	-828.5	0.005999999999999783	2.0	non-native
0.8273221	0.3657149	0.09	3.0060000000000002	11.009000000000015	-776.0	-0.014000000000000234	1.0	non-native
0.9146214	0.3773664	0.09	3.5100000000000016	-63.14999999999998	-1075.1000000000022	-0.006000000000000227	2.0	non-native
1.0028483	0.3857161	0.09	2.196999999999999	-66.47699999999998	-726.7999999999993	-0.006000000000000227	0.0	non-native
0.9236656	0.3778439	0.1	3.1350000000000016	-29.17100000000005	-1399.7999999999993	0.008999999999999897	1.0	non-native
0.9485657	0.3998966	0.09	2.9110000000000014	5.06899999999996	-1499.7000000000007	0.006999999999999673	0.0	non-native
0.8388989	0.3699751	0.08	0.23199999999999932	-3.4610000000000127	-1564.4000000000015	0.028999999999999915	1.0	non-native
0.9252759	0.3624679	0.09	3.2059999999999995	-170.8209999999999	-1329.5	-0.04800000000000004	1.0	non-native
0.9019960	0.3784079	0.08	0.722999999999999	-139.322	-1636.4000000000015	0.03699999999999992	0.0	non-native
0.8595712	0.3605686	0.1	1.1050000000000004	-167.58100000000002	-1608.1000000000022	-0.03300000000000036	2.0	non-native
0.8986652	0.3986389	0.1	1.8829999999999991	-164.83100000000002	-1096.7999999999993	0.009999999999999787	3.0	non-native
0.8238550	0.3696589	0.12	1.365000000000002	-151.341	-951.0	-0.01200000000000001	3.0	non-native
0.8979706	0.3817728	0.11	2.3590000000000018	-136.96900000000005	-732.1000000000022	0.042999999999999705	3.0	non-native
0.8620181	0.3719811	0.11	2.024000000000001	-232.461	-604.4000000000015	-0.008000000000000007	7.0	non-native
0.8898926	0.3766634	0.11	1.3889999999999993	-136.79499999999996	-339.7000000000007	-0.0030000000000001137	3.0	non-native
0.8244309	0.3254091	0.1	-0.36799999999999855	32.25699999999995	-1732.7000000000007	0.05899999999999972	-2.0	non-native
0.7033093	0.3210598	0.08	1.4239999999999995	-57.71799999999996	-852.6000000000022	0.0479999999999996	1.0	non-native
0.7583817	0.3118523	0.08	0.3490000000000002	-34.84699999999998	-338.2999999999993	0.07199999999999962	-1.0	non-native
0.5959305	0.2981010	0.08	0.09700000000000131	37.99199999999996	-1229.2000000000007	0.10599999999999987	-3.0	non-native
0.6840457	0.3076117	0.11	0.495000000000001	-107.98699999999997	-611.2000000000007	0.06899999999999995	2.0	non-native
0.6086545	0.2897727	0.13	1.4810000000000016	-168.42100000000005	-816.5	0.09399999999999986	4.0	non-native
0.7032394	0.2986616	0.1	-0.6179999999999986	-26.30499999999995	-959.6000000000022	0.14500000000000002	0.0	non-native
0.7000672	0.3070272	0.12	-0.4239999999999995	-201.69100000000003	-752.7999999999993	0.08099999999999996	2.0	non-native
0.7998682	0.3226647	0.11	1.7980000000000018	-109.36800000000005	-787.5	0.01200000000000001	4.0	non-native
0.8227192	0.3188392	0.09	3.1799999999999997	-261.51099999999997	-711.7999999999993	0.017999999999999794	2.0	non-native
0.8824229	0.3542852	0.08	4.2669999999999995	-244.65100000000007	-729.2000000000007	0.05099999999999971	2.0	non-native
0.8857910	0.3063317	0.11	2.905000000000001	-226.52099999999996	-1362.2000000000007	0.06199999999999983	3.0	non-native
0.8574322	0.3406451	0.13	0.6630000000000003	-86.49800000000005	-890.2000000000007	0.10099999999999998	0.0	non-native
0.7668182	0.3426874	0.09	3.247	-35.452	-212.60000000000218	0.04599999999999982	-2.0	non-native
0.7978804	0.3280280	0.08	4.116	-278.3710000000001	-262.90000000000146	0.030999999999999694	4.0	non-native
0.8188462	0.3475991	0.08	4.620000000000001	-142.59900000000005	-1245.7999999999993	-0.008000000000000007	0.0	non-native
0.7601371	0.3346744	0.07	1.4699999999999989	-146.16100000000006	-1020.6000000000022	0.041999999999999815	3.0	non-native
0.9189343	0.3474535	0.08	1.9780000000000015	-321.471	-1815.2000000000007	0.03799999999999981	5.0	non-native
0.8627603	0.3551653	0.08	2.317	-157.90099999999995	-1418.9000000000015	0.028999999999999915	1.0	non-native
0.7911535	0.3069969	0.11	1.2570000000000014	-108.82799999999997	-1089.4000000000015	-0.020000000000000018	1.0	non-native
0.8402440	0.3319579	0.1	2.436	-357.3409999999999	-767.1000000000022	-0.03600000000000003	5.0	non-native
1.0753806	0.3154446	0.07	-2.350999999999999	157.803	17.900000000001455	0.0519999999999996	-5.0	native
1.1479595	0.3511138	0.07	-3.1099999999999994	282.765	705.4000000000015	0.11499999999999977	-5.0	native
0.9372805	0.3228463	0.09	-2.561	73.34100000000001	661.9000000000015	0.09799999999999986	4.0	native
1.0745409	0.3972394	0.08	-3.9369999999999976	127.10500000000002	921.9000000000015	0.10799999999999965	2.0	native
1.0217835	0.3460448	0.07	-4.264999999999997	145.8979999999999	534.8000000000029	0.13599999999999968	0.0	native
0.8349593	0.2697411	0.07	-3.4639999999999986	208.10799999999995	-564.3999999999978	0.053999999999999826	-2.0	native
0.9406170	0.2873253	0.04	-2.5299999999999976	131.22299999999996	-203.59999999999854	0.05899999999999972	1.0	native
0.9813057	0.2888880	0.06	1.0380000000000003	222.3499999999999	335.90000000000146	0.0519999999999996	-5.0	native
1.1067214	0.3212028	0.08	-1.610999999999997	94.37399999999991	-899.5	0.020000000000000018	1.0	native
0.9920415	0.3116399	0.08	-2.315999999999999	95.356	-460.09999999999854	0.04999999999999982	2.0	native
1.0916803	0.3196447	0.08	-3.061	51.236999999999966	148.5	0.04699999999999971	2.0	native
1.0783671	0.3350604	0.07	-3.533999999999999	12.93999999999994	-338.0	0.028999999999999915	3.0	native
0.9755610	0.3065632	0.06	-2.6869999999999976	36.480999999999995	-276.2999999999993	0.0129999999999999	3.0	native
1.0661540	0.3054191	0.07	-3.129999999999999	35.26699999999994	177.40000000000146	-0.009000000000000341	1.0	native
1.1337365	0.3411538	0.05	-3.4499999999999993	78.55199999999991	-372.5	0.08599999999999985	1.0	native
1.0930945	0.2876164	0.07	-2.261999999999997	68.553	392.8000000000029	0.02400000000000002	1.0	native
1.0525311	0.2859488	0.07	-3.4269999999999996	103.20799999999997	129.10000000000218	0.04999999999999982	1.0	native
1.1423486	0.3014072	0.07	-1.511999999999997	16.079999999999927	729.3000000000029	0.028999999999999915	1.0	native
0.9074672	0.2814654	0.09	-1.7829999999999977	-3.453000000000088	472.7000000000007	0.03799999999999981	2.0	native
0.9600548	0.2973219	0.08	-3.401	122.298	563.3000000000029	0.0479999999999996	-4.0	native
0.9279814	0.2947496	0.08	-4.4659999999999975	165.154	-169.79999999999927	0.022999999999999687	-2.0	native
0.7976290	0.3060901	0.05	-0.6179999999999986	360.174	-369.3999999999978	0.07699999999999996	-7.0	native
0.9257961	0.3513000	0.07	-3.344999999999999	463.585	-117.69999999999709	0.11799999999999988	-6.0	native
0.8689359	0.3184951	0.04	-3.3029999999999973	457.10499999999996	-203.6999999999971	0.1509999999999998	-7.0	native
0.7797831	0.3162584	0.06	-2.6839999999999975	462.76199999999994	282.5	0.07399999999999984	-9.0	native
0.7158488	0.2982819	0.06	-2.299999999999997	435.37699999999995	-22.299999999999272	0.09799999999999986	-6.0	native
0.6374311	0.2865356	0.04	-1.541999999999998	384.34999999999997	-353.8999999999978	0.06499999999999995	-7.0	native
0.6859050	0.2772532	0.04	-1.8169999999999966	348.84099999999995	-595.1999999999971	0.06899999999999995	-5.0	native
0.6955277	0.3123641	0.05	-0.23499999999999943	269.03	-205.1999999999971	0.03699999999999992	-3.0	native
0.6764846	0.3013134	0.04	-0.6509999999999998	378.962	-291.1999999999971	0.03999999999999959	-7.0	native
0.6100431	0.2866979	0.08	0.6140000000000008	336.3979999999999	-1142.2999999999993	0.01399999999999979	-6.0	native
0.5852115	0.3039559	0.12	0.1720000000000006	281.722	141.70000000000073	0.0040000000000000036	-4.0	native
0.7175548	0.3150102	0.03	-0.4869999999999983	415.01599999999996	-1307.8999999999978	0.05899999999999972	-6.0	native
0.7958635	0.3020257	0.07	0.9180000000000028	246.096	-630.8999999999978	0.03799999999999981	-4.0	native
0.7106512	0.3410852	0.03	-1.6469999999999985	442.07899999999995	-741.1999999999971	0.02499999999999991	-7.0	native
0.6297411	0.2836068	0.07	-1.0569999999999986	394.155	-1295.199999999997	0.04999999999999982	-5.0	native
0.7070279	0.3031302	0.06	-0.027999999999998693	343.9119999999999	-32.89999999999782	0.08999999999999986	-6.0	native
0.6792076	0.3030635	0.07	2.0650000000000013	295.03	-140.0	0.028999999999999915	-6.0	native
0.8186753	0.3208010	0.04	1.2930000000000028	479.782	-404.2999999999993	0.03600000000000003	-9.0	native
0.9588344	0.3512442	0.02	-2.9389999999999965	516.352	-386.3999999999978	0.09299999999999997	-8.0	native
1.0296752	0.4038090	0.05	-3.193999999999999	526.8509999999999	-919.2999999999993	0.20699999999999985	-9.0	native
1.0273607	0.3837092	0.03	-4.670999999999999	488.89799999999997	139.10000000000218	0.17099999999999982	-8.0	native
1.2500236	0.4479742	0.05	-7.0870000000000015	587.621	-710.0999999999985	0.38000000000000034	-6.0	non-native
0.9209847	0.3274680	0.08	-3.122	473.516	71.40000000000146	0.2330000000000001	-5.0	non-native
1.1355841	0.3974892	0.07	-4.913	278.16999999999996	-681.4000000000015	0.29200000000000026	-4.0	non-native
1.1430333	0.3944985	0.06	-7.247	473.853	206.90000000000146	0.3600000000000003	-5.0	non-native
0.9511994	0.4029081	0.05	-7.234	516.0889999999999	489.2999999999993	0.383	-5.0	non-native
1.0417373	0.4575272	0.05	-8.297	606.358	-288.2000000000007	0.3820000000000001	-8.0	non-native
1.0270095	0.4405079	0.05	-7.671000000000001	545.115	702.5	0.3620000000000001	-6.0	non-native
0.9177222	0.3986313	0.1	-5.263	526.033	491.0	0.33499999999999996	-5.0	non-native
0.8259636	0.3723549	0.09	-4.176	492.219	751.5999999999985	0.28000000000000025	-4.0	non-native
0.8229659	0.4092278	0.08	-3.6530000000000005	387.29999999999995	1143.4000000000015	0.22199999999999998	-6.0	non-native
0.8943816	0.4116520	0.11	-4.099	371.196	1902.0	0.30500000000000016	-3.0	non-native
0.7150149	0.4137900	0.07	-5.9990000000000006	448.333	744.4000000000015	0.2250000000000001	-4.0	non-native
0.8835636	0.4126293	0.07	-8.183	527.3720000000001	959.7000000000007	0.37200000000000033	-7.0	non-native
0.9804382	0.4310678	0.08	-6.644	442.359	234.40000000000146	0.3080000000000003	-3.0	non-native
1.0070989	0.4591034	0.09	-5.424000000000001	411.255	404.7000000000007	0.30900000000000016	-7.0	non-native
0.8132591	0.4197655	0.08	-4.074	389.751	892.5999999999985	0.2330000000000001	-5.0	non-native
0.5855750	0.4024301	0.08	-4.758000000000001	441.112	319.2000000000007	0.2650000000000001	-4.0	non-native
0.7727661	0.4004742	0.06	-6.534000000000001	493.4	453.2999999999993	0.28400000000000025	-4.0	non-native
0.9645252	0.3968308	0.08	-3.953000000000001	419.978	-419.0	0.27	-4.0	non-native
1.0410835	0.3891118	0.05	-2.853999999999999	386.903	-29.099999999998545	0.29200000000000026	-3.0	non-native
0.9008577	0.4242446	0.06	-5.045	471.731	521.7999999999993	0.24800000000000022	-5.0	non-native
1.1251940	0.4805524	0.03	5.018000000000001	307.03499999999997	888.0	-0.10099999999999998	-5.0	non-native
1.1096472	0.5008709	0.02	7.053000000000001	438.452	757.0999999999985	-0.09399999999999986	-8.0	non-native
1.1932946	0.5074540	0.02	6.3580000000000005	344.058	948.5999999999985	-0.05699999999999994	-2.0	non-native
1.2715979	0.5315403	0.02	4.859999999999999	415.673	388.7999999999993	-0.07499999999999973	-6.0	non-native
1.1826265	0.5325722	0.03	2.5249999999999986	407.082	265.2999999999993	-0.05799999999999983	-4.0	non-native
1.0995082	0.5441051	0.02	4.844999999999999	368.273	1431.7000000000007	-0.06299999999999972	-4.0	non-native
1.0131493	0.5294501	0.04	2.201999999999998	288.495	163.5	-0.06899999999999995	-2.0	non-native
1.1052653	0.5270892	0.03	4.568999999999999	349.17499999999995	-17.700000000000728	-0.07699999999999996	-3.0	non-native
1.0772069	0.5008309	0.02	7.786999999999999	139.91700000000003	322.59999999999854	-0.09799999999999986	-1.0	non-native
1.0074546	0.5153641	0.02	7.093	219.47900000000004	-33.20000000000073	-0.07299999999999995	-4.0	non-native
1.0501562	0.5043740	0.01	7.7940000000000005	60.60699999999997	449.90000000000146	-0.09399999999999986	1.0	non-native
1.1271178	0.5372791	0.03	7.119	154.51300000000003	728.7000000000007	-0.07199999999999962	0.0	non-native
1.0540439	0.5108067	0.01	8.445	108.85299999999995	674.7000000000007	-0.10799999999999965	-1.0	non-native
1.0857328	0.5099834	0.01	9.489	239.54499999999996	608.9000000000015	-0.06899999999999995	-4.0	non-native
1.1545490	0.4955107	0.01	4.968	355.52	-317.2000000000007	-0.06599999999999984	-4.0	non-native
1.2480409	0.5423352	0.01	8.212	354.76	258.09999999999854	-0.09999999999999964	-3.0	non-native
1.1934683	0.5015369	0.01	6.759	430.343	-403.59999999999854	-0.0129999999999999	-3.0	non-native
1.0821184	0.4937344	0.01	6.818999999999999	231.84500000000003	-192.70000000000073	0.01100000000000012	-1.0	non-native
1.1496773	0.4918059	0.01	8.878	211.17100000000005	1080.7999999999993	-0.028000000000000025	-2.0	non-native
1.0689917	0.4981550	0.01	7.2719999999999985	330.057	51.79999999999927	-0.009999999999999787	-4.0	non-native
0.9956766	0.4852535	0.01	7.0859999999999985	318.674	335.5	0.025000000000000355	-6.0	non-native
1.0544101	0.4029958	0.14	-0.012000000000000455	140.53100000000006	-414.09999999999854	-0.01499999999999968	-6.0	native
0.9769618	0.4183680	0.17	-0.41199999999999903	294.13800000000003	-875.2999999999993	-0.0129999999999999	-7.0	native
1.0289021	0.4249219	0.15	1.022000000000002	112.524	-453.2999999999993	-0.08000000000000007	-5.0	native
1.0734105	0.4272179	0.17	-0.44200000000000017	211.82600000000002	-708.5	-0.0019999999999997797	-5.0	native
0.9240344	0.4145188	0.16	-0.4660000000000011	253.664	-1402.0999999999985	-0.01399999999999979	-6.0	native
0.9569305	0.4112971	0.13	-2.2089999999999996	256.40700000000004	-241.79999999999927	-0.03699999999999992	-5.0	native
0.8875332	0.3987262	0.16	-1.5889999999999986	77.31299999999999	446.0	-0.04699999999999971	-3.0	native
0.9606664	0.4102028	0.16	-0.6890000000000001	114.06700000000001	-828.5999999999985	0.01100000000000012	-4.0	native
0.9949321	0.4063828	0.16	1.2349999999999994	-19.844999999999914	474.59999999999854	-0.04899999999999993	1.0	native
0.9253513	0.3900346	0.15	-1.2959999999999994	-6.504000000000019	-228.79999999999927	-0.028000000000000025	-1.0	native
1.0352647	0.4112055	0.1	-1.126999999999999	234.24300000000005	-307.7999999999993	-0.018999999999999684	-6.0	native
0.9950960	0.4304332	0.19	-1.1799999999999997	21.08800000000008	-657.5999999999985	-0.0040000000000000036	-3.0	native
1.1763240	0.4634686	0.13	1.2020000000000017	143.84300000000007	-466.09999999999854	-0.040999999999999925	-5.0	native
1.1493660	0.4576607	0.11	-1.8610000000000007	-52.53499999999997	-736.9000000000015	-0.0009999999999998899	-5.0	native
1.0515399	0.4516126	0.16	0.13500000000000156	4.458000000000084	-543.9000000000015	-0.04999999999999982	-4.0	native
1.1677361	0.4850991	0.1	-5.571999999999999	292.159	-988.5999999999985	0.051000000000000156	-7.0	native
1.2512777	0.4567604	0.14	-1.7169999999999987	298.509	-256.40000000000146	0.052000000000000046	-9.0	native
1.0729040	0.4336420	0.13	-1.4349999999999987	189.99	-445.59999999999854	0.01100000000000012	-5.0	native
1.1649418	0.4298936	0.11	1.1110000000000007	232.94600000000003	-514.4000000000015	0.038000000000000256	-7.0	native
1.2217832	0.4532134	0.12	0.25400000000000134	122.29700000000003	-513.5	-0.06599999999999984	-7.0	native
1.1214542	0.4661640	0.09	-0.04199999999999804	102.14200000000005	-633.5	-0.017999999999999794	-5.0	native
0.7703117	0.2468365	0.14	-4.263999999999999	294.6410000000001	-431.40000000000146	0.03699999999999992	-9.0	native
0.7033714	0.2080242	0.2	-3.503	259.07400000000007	887.5999999999985	0.03699999999999992	-8.0	native
0.7087464	0.2324140	0.16	-3.3299999999999983	290.466	337.2999999999993	0.002000000000000224	-9.0	native
0.7748546	0.2592192	0.14	-4.175999999999998	348.648	450.40000000000146	0.11500000000000021	-8.0	native
0.8622904	0.2823157	0.1	-3.7040000000000006	369.71700000000004	-457.5	0.08899999999999997	-10.0	native
0.7339300	0.2473992	0.13	-4.326999999999998	273.273	714.2000000000007	0.027000000000000135	-7.0	native
0.6586468	0.2318017	0.12	-3.6679999999999993	225.48300000000006	953.2000000000007	-0.0029999999999996696	-9.0	native
0.8395401	0.2956697	0.12	-2.6479999999999997	151.11	128.29999999999927	0.05500000000000016	-5.0	native
0.8287179	0.2817434	0.14	-4.338000000000001	274.2710000000001	284.7999999999993	0.06600000000000028	-9.0	native
0.9003173	0.2806975	0.12	-5.571	255.30700000000002	353.5	0.0990000000000002	-8.0	native
0.8022063	0.2497849	0.17	-4.094999999999999	171.16600000000005	271.7000000000007	0.02300000000000013	-6.0	native
0.8348459	0.2830099	0.19	-5.468999999999999	100.33500000000004	-331.09999999999854	0.07400000000000029	-2.0	native
0.6816900	0.2544176	0.15	-3.1690000000000005	143.71400000000006	-1127.0	0.052999999999999936	-3.0	native
0.8449835	0.3372657	0.14	-7.1	430.39400000000006	-665.2000000000007	0.15700000000000003	-10.0	native
0.8500950	0.2806672	0.17	-5.735999999999999	429.927	-918.5999999999985	0.05699999999999994	-8.0	native
0.8725743	0.2854213	0.16	-3.3949999999999996	234.70500000000004	-1068.7999999999993	0.05400000000000027	-6.0	native
0.9436518	0.3146696	0.17	-2.968	265.024	-113.90000000000146	0.04800000000000004	-9.0	native
0.8011578	0.2886985	0.15	-2.09	324.26300000000003	-1181.9000000000015	0.020000000000000018	-5.0	native
0.8627666	0.2772298	0.15	-0.11700000000000088	209.1020000000001	-431.7999999999993	0.015000000000000124	-5.0	native
0.6892819	0.2812035	0.2	-4.579999999999998	328.66600000000005	-1117.4000000000015	0.05900000000000016	-7.0	native
0.7475429	0.2846537	0.11	-3.881999999999998	265.7990000000001	-1151.2000000000007	0.05699999999999994	-9.0	native
4.8300500	2.0936661	0.0	-12.248	300.10799999999995	590.5	2.0919999999999996	-6.0	non-native
4.6781807	2.0954847	0.0	-13.634	503.424	80.79999999999927	2.1049999999999995	-9.0	non-native
4.9021540	2.1252730	0.0	-13.86	485.43899999999996	-12.5	2.043	-9.0	non-native
4.7748036	2.0964098	0.0	-13.098	421.1329999999999	-26.200000000000728	2.1559999999999997	-6.0	non-native
4.9280391	2.1618223	0.0	-13.8	540.596	386.5	2.128	-9.0	non-native
4.7102571	2.0989418	0.0	-14.973	525.236	-392.1000000000022	2.1109999999999998	-8.0	non-native
4.6262798	2.0873971	0.0	-12.65	408.054	-276.1000000000022	2.2009999999999996	-8.0	non-native
5.8788838	2.5236597	0.0	-12.444	408.3589999999999	-261.1000000000022	2.117	-8.0	non-native
5.9445410	2.5642946	0.0	-13.351	254.32599999999996	-17.200000000000728	2.157	-6.0	non-native
5.9501181	2.5493517	0.0	-11.123	382.73699999999997	-510.5	2.154	-7.0	non-native
5.8773885	2.5395188	0.0	-15.207	304.40299999999996	290.0	2.1029999999999998	-5.0	non-native
5.8618264	2.5082531	0.0	-13.928	239.74599999999992	434.8999999999978	2.1239999999999997	-4.0	non-native
4.7688046	2.1059597	0.0	-12.798	221.94499999999994	157.39999999999782	2.1500000000000004	-4.0	non-native
5.0069547	2.1833808	0.0	-15.759	405.56499999999994	-286.0	2.0469999999999997	-6.0	non-native
4.7527657	2.1056380	0.0	-14.054	279.8229999999999	-292.7000000000007	2.2	-6.0	non-native
4.9693570	2.1632857	0.0	-14.579	548.509	450.0	2.1079999999999997	-9.0	non-native
4.9192219	2.1371500	0.0	-14.58	554.27	881.3999999999978	2.013	-9.0	non-native
4.8378682	2.1068995	0.0	-13.938	444.3829999999999	734.0999999999985	2.0569999999999995	-6.0	non-native
4.6710062	2.0471005	0.0	-13.591	405.53999999999996	766.0	1.9379999999999997	-7.0	non-native
4.7195258	2.0911548	0.0	-12.071	288.02899999999994	1287.0	2.0759999999999996	-5.0	non-native
4.7258620	2.0894845	0.0	-13.261	436.53399999999993	1147.3999999999978	2.04	-8.0	non-native
0.7131771	0.2562862	0.07	-0.4490000000000016	51.56299999999999	-456.1000000000022	-0.08400000000000007	-4.0	non-native
0.6481187	0.2403236	0.04	-0.6359999999999992	69.601	217.29999999999927	-0.10000000000000009	-5.0	non-native
0.9124904	0.3146156	0.06	-3.276	84.41599999999994	-583.1000000000022	-0.06099999999999994	-4.0	non-native
0.8062461	0.2812176	0.05	-5.408999999999999	116.88799999999992	-826.2999999999993	-0.016000000000000014	-5.0	non-native
0.8590508	0.2933451	0.05	-2.91	90.87199999999996	-647.7999999999993	-0.03200000000000003	-4.0	non-native
0.7617177	0.2868042	0.03	-2.7349999999999994	93.09999999999991	-175.90000000000146	-0.007000000000000117	-4.0	non-native
0.6560610	0.2559948	0.03	-2.3569999999999993	151.66499999999996	-872.0	-0.050000000000000266	-4.0	non-native
0.6769491	0.2751538	0.05	-2.1320000000000014	61.678	384.7999999999993	-0.03400000000000025	-4.0	non-native
0.6904624	0.2796005	0.06	-2.396000000000001	37.18799999999999	-500.40000000000146	-0.03400000000000025	-3.0	non-native
0.7182262	0.2632144	0.07	-0.1980000000000004	12.605999999999995	-529.2000000000007	-0.05500000000000016	-5.0	non-native
0.7028777	0.2635277	0.06	0.8909999999999982	72.33699999999999	11.700000000000728	-0.09200000000000008	-5.0	non-native
0.7491873	0.2890673	0.03	-0.21699999999999875	11.335999999999899	359.5	-0.08000000000000007	-4.0	non-native
0.8213540	0.3364960	0.03	2.8760000000000012	-144.6980000000001	-82.20000000000073	-0.10400000000000009	-2.0	non-native
0.8251240	0.3300942	0.04	1.6720000000000006	39.424999999999955	29.299999999999272	-0.10199999999999987	-5.0	non-native
0.7742584	0.3070364	0.05	-0.2839999999999989	14.299999999999955	161.79999999999927	-0.052000000000000046	-4.0	non-native
0.7853593	0.2777568	0.05	-0.0730000000000004	19.5329999999999	-409.5	-0.06499999999999995	-3.0	non-native
0.7244368	0.2836720	0.05	1.4080000000000013	16.330999999999904	58.5	-0.07500000000000018	-4.0	non-native
0.7588310	0.2814789	0.06	0.6280000000000001	-114.90100000000007	746.2999999999993	-0.10000000000000009	-2.0	non-native
0.7690941	0.3156753	0.05	1.402000000000001	-81.31200000000001	473.7999999999993	-0.1080000000000001	-1.0	non-native
0.8317652	0.3016854	0.05	-0.027999999999998693	-24.220000000000027	755.7000000000007	-0.11500000000000021	-1.0	non-native
0.8065239	0.2974566	0.07	0.6189999999999998	-16.57000000000005	-627.7999999999993	-0.1200000000000001	-2.0	non-native
0.6614209	0.4309424	0.1	-2.4869999999999983	-12.08299999999997	-699.5	-0.02499999999999991	1.0	native
0.5782552	0.3839494	0.1	-3.5269999999999975	-39.12199999999996	325.40000000000146	0.052000000000000046	1.0	native
0.6347482	0.4296826	0.08	-4.675999999999998	-125.04600000000005	837.7999999999993	0.040999999999999925	4.0	native
0.6501584	0.4309914	0.15	-3.394999999999998	-175.59299999999996	468.90000000000146	-0.0009999999999998899	4.0	native
0.6370671	0.4607501	0.11	-4.072999999999999	31.016999999999996	291.2999999999993	0.020000000000000018	0.0	native
0.7841491	0.4984339	0.12	-1.5819999999999972	1.6270000000000095	515.5	0.038000000000000256	-2.0	native
0.6597599	0.4346878	0.09	-5.964999999999998	2.348000000000013	117.20000000000073	-0.01399999999999979	1.0	native
0.6975069	0.4777609	0.08	-4.1789999999999985	-4.927000000000021	874.5	0.05699999999999994	2.0	native
0.6418543	0.4470622	0.1	-4.341999999999999	19.599999999999966	1278.5	0.052999999999999936	1.0	native
0.6484407	0.4559197	0.1	-5.583999999999998	-79.47800000000007	967.2000000000007	0.13600000000000012	2.0	native
0.6405219	0.4467855	0.08	-5.393999999999998	-149.678	335.90000000000146	0.18700000000000028	5.0	native
0.6221436	0.4447554	0.13	-1.1889999999999965	-223.60699999999997	644.1000000000022	0.1080000000000001	4.0	native
0.6062920	0.4374971	0.13	0.13400000000000034	-129.72299999999996	1480.0	0.07100000000000017	4.0	native
0.6583345	0.4466676	0.11	0.4540000000000006	-296.726	877.5	0.121	5.0	native
0.6274388	0.4405659	0.1	-3.554999999999998	-77.09400000000005	749.7000000000007	0.10200000000000031	2.0	native
0.6589990	0.4583350	0.09	-1.222999999999999	-253.298	1515.0	0.05500000000000016	4.0	native
0.6489927	0.4583488	0.13	-1.501999999999999	-136.71699999999998	1168.7999999999993	0.028000000000000025	0.0	native
0.6482089	0.4471869	0.13	-2.7729999999999997	-55.398000000000025	1831.0	0.03600000000000003	4.0	native
0.6597017	0.4602465	0.11	0.43000000000000327	-226.07600000000002	1261.4000000000015	0.040999999999999925	5.0	native
0.6075105	0.4397584	0.1	0.14700000000000202	-344.625	987.2999999999993	0.07200000000000006	6.0	native
0.6400314	0.4482410	0.07	0.9990000000000023	-155.755	-5.5	0.10499999999999998	1.0	native
0.6667047	0.4126708	0.02	-3.3149999999999977	90.637	-481.59999999999854	0.008999999999999897	1.0	native
0.6188282	0.4363081	0.05	-2.299999999999997	61.048	-335.7000000000007	-0.04800000000000004	-1.0	native
0.5643054	0.3468813	0.04	-2.980999999999998	94.45099999999996	-918.5999999999985	-0.04899999999999993	-3.0	native
0.5974856	0.3943720	0.04	-1.291999999999998	19.142999999999972	-752.2999999999993	-0.05799999999999983	0.0	native
0.6039514	0.3321156	0.04	-0.4569999999999972	-143.19100000000003	-750.3999999999978	-0.07600000000000007	1.0	native
0.5728189	0.3480204	0.05	-0.09299999999999997	-112.11699999999996	-670.5999999999985	-0.03799999999999981	2.0	native
0.6845071	0.3826563	0.03	-1.4229999999999983	36.416	-1266.3999999999978	-0.02400000000000002	2.0	native
0.7259461	0.4221855	0.05	-2.414999999999999	-31.071000000000026	-881.2000000000007	-0.03799999999999981	3.0	native
0.7436213	0.3902646	0.07	-1.2739999999999974	-5.046000000000049	-1098.7000000000007	-0.016999999999999904	-1.0	native
0.6737395	0.3972532	0.04	2.7970000000000006	-110.34900000000005	-952.7999999999993	-0.06099999999999994	-1.0	native
0.6306666	0.3914180	0.06	3.4160000000000004	-169.45299999999997	622.2999999999993	-0.06400000000000006	3.0	native
0.6310024	0.3978945	0.04	0.365000000000002	-191.14200000000005	41.60000000000218	-0.03399999999999981	3.0	native
0.7006595	0.4556918	0.03	-0.1599999999999966	-118.11300000000006	-115.70000000000073	-0.040999999999999925	3.0	native
0.6525445	0.4239660	0.06	3.870000000000001	-309.77700000000004	-866.0999999999985	-0.07600000000000007	3.0	native
0.6616260	0.4697210	0.03	2.4090000000000025	-58.041000000000054	-1112.5999999999985	0.015000000000000124	-1.0	native
0.6640297	0.4417682	0.03	5.065000000000001	-144.71699999999998	-1152.5	-0.1299999999999999	0.0	native
0.6995587	0.4551567	0.03	1.9720000000000013	10.314999999999998	-880.0999999999985	-0.12399999999999967	-1.0	native
0.6219936	0.4183163	0.04	2.753	-87.08500000000004	-636.3999999999978	-0.07200000000000006	-1.0	native
0.6712801	0.4276216	0.03	2.429000000000002	-13.734000000000037	-969.0999999999985	-0.07299999999999995	-1.0	native
0.7864399	0.4652170	0.02	-1.4669999999999987	-104.17200000000003	-789.5999999999985	-0.052000000000000046	1.0	native
0.8606013	0.5278781	0.05	-1.2239999999999966	-147.50099999999998	-818.5	-0.07699999999999996	2.0	native
0.7819190	0.4611115	0.02	-2.308	283.606	594.2999999999993	0.1469999999999998	-6.0	non-native
0.7815033	0.4464348	0.01	-4.068000000000001	266.05999999999995	-371.5	0.14899999999999958	-6.0	non-native
0.8203119	0.4625591	0.03	-3.2169999999999987	370.364	-843.7000000000007	0.12399999999999967	-7.0	non-native
0.7933796	0.4489970	0.05	-2.9460000000000015	318.297	-0.8999999999978172	0.13599999999999968	-7.0	non-native
0.7469949	0.4476370	0.03	-3.4400000000000013	325.31899999999996	-693.8999999999978	0.11299999999999999	-7.0	non-native
0.7924251	0.4581615	0.04	-1.9540000000000006	332.679	-599.5	0.14399999999999968	-6.0	non-native
0.7347552	0.4460485	0.02	-1.931000000000001	286.256	-869.7999999999993	0.11999999999999966	-6.0	non-native
0.7561941	0.4412386	0.02	-2.5459999999999994	212.99299999999994	78.20000000000073	0.125	-4.0	non-native
0.7721656	0.4490049	0.02	-4.033000000000001	282.471	301.0	0.16699999999999982	-5.0	non-native
0.7538821	0.4420933	0.04	-2.1700000000000017	246.21499999999992	-468.8999999999978	0.12799999999999967	-5.0	non-native
0.8007783	0.4659295	0.03	-2.6260000000000012	256.332	-898.0	0.1639999999999997	-5.0	non-native
0.7812492	0.4564665	0.08	-3.8419999999999987	185.88699999999994	245.10000000000218	0.16599999999999993	-5.0	non-native
0.7864225	0.4520907	0.04	-1.658999999999999	230.14999999999998	-1191.5	0.1679999999999997	-6.0	non-native
0.7367468	0.4324144	0.02	-3.1819999999999986	354.24899999999997	-1099.7000000000007	0.16199999999999992	-5.0	non-native
0.8011073	0.4402457	0.05	-1.9209999999999994	139.154	-512.7999999999993	0.13199999999999967	-5.0	non-native
0.8393869	0.4677028	0.04	-2.8679999999999986	15.178999999999974	-599.3999999999978	0.18999999999999995	-3.0	non-native
0.8113094	0.4734454	0.01	-1.7600000000000016	21.789999999999964	46.400000000001455	0.18599999999999994	-3.0	non-native
0.8412560	0.4831606	0.03	-3.9480000000000004	266.621	-1228.5999999999985	0.16699999999999982	-5.0	non-native
0.7725956	0.4490320	0.03	-3.397000000000002	193.10799999999995	-435.59999999999854	0.16999999999999993	-6.0	non-native
0.8689388	0.4810327	0.01	-2.465	72.56299999999999	-457.3999999999978	0.1559999999999997	-4.0	non-native
0.8358463	0.4732103	0.01	-2.3919999999999995	104.73299999999995	-261.2000000000007	0.19899999999999984	-4.0	non-native
4.6693549	1.9819702	0.0	-12.34	621.559	-1105.0	1.5989999999999998	-7.0	non-native
4.4416361	1.8990761	0.01	-12.977	681.88	-979.7999999999993	1.5139999999999998	-9.0	non-native
4.2353840	1.9253807	0.01	-13.332	631.106	-1419.8999999999978	1.436	-8.0	non-native
4.4603281	1.9543698	0.01	-12.86	666.198	-972.2999999999993	1.5519999999999996	-9.0	non-native
[truncated: 1,361 more rows]
